# Supplementary material for: Population-specific positive selection on low CR1 expression in malaria-endemic regions
Source: PLoS One. 2023 Jan 10;18(1):e0280282. doi: 10.1371/journal.pone.0280282 (PMC9831336; doi:10.1371/journal.pone.0280282)
Supplement: S2 Table — (XLSX) [file pone.0280282.s015.xlsx]

## Sheet: Supplementary_TableS2
Test	Significance	Total SNPs included in the test	Europeans	Mongols	Western Africans	Indo Europeans	Indian Austroasiatic	Tibeto Burman	Mainland Souteast Asians	Temuan Senoi	Malaysian Negritos	Eastern Indonesians	Melanesians
iHS	iHS positive, P < 0.025	657	0	0	22	3	32	0	0	88	0	4	17
	iHS negative, P < 0.025	657	0	0	2	4	49	1	0	29	0	0	7
	iHS, P < 0.05 (sum)	657	0	0	24	7	81	1	0	117	0	4	24
XPEHH	XPEHH vs. Eeuropean, P < 0.05	1436			144	57	613	32	0	0	8	0	246
	XPEHH vs. Mongol, P < 0.05	1436			23	16	671	247	24	16	61	0	73
	Common between the two tests				23	2	536	32	0	0	6	0	63
PBS	PBS, P < 0.05	109			16	43	51	49	3	16	0	40	37
	Proportion of SNPs < 0.05
	iHS		0	0	0.0365297	0.0106545	0.123288	0.00152207	0	0.178082	0	0.00608828	0.0365297
	XPEHH				0.0160167	0.00139276	0.373259	0.0222841	0	0	0.00417827	0	0.0438719
	PBS				0.146789	0.394495	0.46789	0.449541	0.0275229	0.146789	0	0.366972	0.33945
