# Supplementary material for: Population-specific positive selection on low CR1 expression in malaria-endemic regions
Source: PLoS One. 2023 Jan 10;18(1):e0280282. doi: 10.1371/journal.pone.0280282 (PMC9831336; doi:10.1371/journal.pone.0280282)
Supplement: S3 Table — The significant SNPs are highlighted by colored shadow. (XLSX) [file pone.0280282.s016.xlsx]

## Sheet: Europeans
SNP	Freq	iHH_0	iHH_1	iHS	Std_iHS	CHR	POS	rank	rank.perc	rank.log
rs7543913	0.266667	13673.6	94651.7	-1.93473	-1.97332	1	207656502	222189	0.0262644	1.58063
rs1831150	0.319048	15020.7	89858.2	-1.7888	-1.88053	1	207670438	277966	0.0328576	1.48336
rs2025371	0.3	16740.7	98267.1	-1.76985	-1.85058	1	207829549	298187	0.0352479	1.45287
rs73072593	0.0047619	11048.3	10959500	-6.89968	-1.80134	1	207658291	333796	0.0394571	1.40387
rs17258996	0.247619	17523.5	113923	-1.87198	-1.79234	1	207653444	340333	0.0402299	1.39545
rs17186897	0.309524	16464.8	90212.3	-1.70094	-1.74175	1	207839505	380046	0.0449242	1.34752
rs116740900	0.0238095	13025.6	2676360	-5.3253	-1.67922	1	207667835	433882	0.051288	1.28998
rs35728110	0.309524	18405.4	94757.6	-1.63868	-1.6434	1	207821397	467216	0.0552284	1.25784
rs9429782	0.0047619	13075.4	10959500	-6.73123	-1.64031	1	207669355	470125	0.0555722	1.25514
rs36001492	0.314286	16756.2	85609.1	-1.63103	-1.63132	1	207841745	478609	0.0565751	1.24737
rs57555171	0.0047619	13229.7	10959500	-6.71949	-1.62909	1	207653704	480656	0.0568171	1.24552
rs185310342	0.0047619	13260.2	10959500	-6.7172	-1.6269	1	207673255	482634	0.0570509	1.24374
rs2025935	0.32381	17839.5	85584.3	-1.56808	-1.62178	1	207675655	487695	0.0576491	1.23921
rs56027105	0.0047619	13477.7	10959500	-6.70092	-1.61134	1	207673092	497973	0.0588641	1.23015
rs146065984	0.0047619	13501.9	10959500	-6.69913	-1.60963	1	207672926	499658	0.0590633	1.22868
rs12745818	0.309524	18969.8	94757.6	-1.60848	-1.5957	1	207819401	513925	0.0607497	1.21646
rs12744104	0.309524	18990.3	94757.6	-1.60739	-1.59399	1	207819000	515728	0.0609628	1.21493
rs12066341	0.0047619	13745.3	10959500	-6.68126	-1.59255	1	207664199	517128	0.0611283	1.21376
rs76124527	0.0809524	14306.1	885314	-4.12526	-1.59165	1	207667549	518086	0.0612416	1.21295
rs75907730	0.0238095	14153.7	2676360	-5.24224	-1.58442	1	207660123	525572	0.0621265	1.20672
rs12117916	0.257143	17970	102976	-1.74579	-1.5834	1	207653814	526670	0.0622563	1.20582
rs11807805	0.0809524	14567.4	885314	-4.10715	-1.56902	1	207666597	541839	0.0640494	1.19349
rs145233513	0.0047619	14862.5	10959500	-6.60311	-1.51785	1	207850247	598411	0.0707366	1.15036
rs74151020	0.0047619	14878.6	10959500	-6.60204	-1.51682	1	207674788	599558	0.0708722	1.14952
rs145076154	0.0047619	14916.2	10959500	-6.59951	-1.5144	1	207674374	602466	0.0712159	1.14742
rs114467562	0.0238095	15332.5	2695670	-5.16943	-1.50131	1	207674503	617668	0.0730129	1.1366
rs76484450	0.0809524	15387.4	885314	-4.0524	-1.50056	1	207661485	618595	0.0731225	1.13595
rs75573330	0.0047619	15157.2	10959500	-6.58348	-1.49908	1	207659691	620319	0.0733263	1.13474
rs116554794	0.0047619	15174.8	10959500	-6.58232	-1.49797	1	207858545	621706	0.0734902	1.13377
rs374726454	0.0047619	15209	10959500	-6.58007	-1.49582	1	207861377	624318	0.073799	1.13195
rs371650700	0.0047619	15212.7	10959500	-6.57983	-1.49559	1	207862690	624559	0.0738275	1.13178
rs11117911	0.0809524	15078.5	863749	-4.04801	-1.49508	1	207667985	625094	0.0738907	1.13141
rs11117913	0.0809524	15078.5	863749	-4.04801	-1.49508	1	207668235	625095	0.0738908	1.13141
rs115023184	0.0047619	15249.7	10959500	-6.5774	-1.49326	1	207859196	627208	0.0741406	1.12994
rs201592897	0.0047619	15261.4	10959500	-6.57663	-1.49253	1	207658791	628051	0.0742403	1.12936
rs75553932	0.0047619	15277.2	10959500	-6.5756	-1.49154	1	207819228	629250	0.074382	1.12853
rs368857428	0.0047619	15339	10959500	-6.57156	-1.48769	1	207823363	633953	0.0749379	1.1253
1:207823160	0.0047619	15387.5	10959500	-6.5684	-1.48467	1	207823160	637632	0.0753728	1.12279
rs141885899	0.0047619	15620.7	10959500	-6.55336	-1.47029	1	207652844	654772	0.0773989	1.11127
rs3736999	0.0047619	15633.6	10959500	-6.55253	-1.4695	1	207652811	655740	0.0775133	1.11062
rs77828994	0.0047619	15633.6	10959500	-6.55253	-1.4695	1	207652548	655745	0.0775139	1.11062
rs143956752	0.0047619	15645.6	10959500	-6.55177	-1.46877	1	207822110	656678	0.0776242	1.11
rs143178914	0.0047619	15777.5	10959500	-6.54337	-1.46074	1	207839761	666531	0.0787889	1.10354
rs115019854	0.0047619	15815.1	10959500	-6.54099	-1.45846	1	207860246	669373	0.0791248	1.10169
rs142183756	0.0047619	15815.1	10959500	-6.54099	-1.45846	1	207860285	669375	0.0791251	1.10169
rs183088178	0.0047619	15896.3	10959500	-6.53587	-1.45357	1	207854473	675440	0.079842	1.09777
rs188683254	0.0047619	16050.3	10959500	-6.52623	-1.44436	1	207847229	686994	0.0812077	1.0904
rs139226954	0.0047619	16067.9	10959500	-6.52514	-1.44331	1	207838396	688338	0.0813666	1.08955
rs147742969	0.0809524	16143.2	885314	-4.00444	-1.44061	1	207661861	691658	0.0817591	1.08746
rs116192843	0.0047619	16264.1	10959500	-6.513	-1.43171	1	207838763	702853	0.0830824	1.08049
rs115530097	0.0047619	16273.6	10959500	-6.51241	-1.43115	1	207839270	703533	0.0831628	1.08007
rs1041250	0.266667	19027	94651.7	-1.60435	-1.43035	1	207655815	704557	0.0832838	1.07944
rs372085384	0.0047619	16320.6	10959500	-6.50953	-1.42839	1	207818729	707107	0.0835853	1.07787
rs56051908	0.0047619	16335.3	10959500	-6.50863	-1.42753	1	207845713	708177	0.0837117	1.07721
rs377683064	0.0047619	16357.2	10959500	-6.50729	-1.42625	1	207864249	709833	0.0839075	1.0762
rs372038616	0.0047619	16407.8	10959500	-6.5042	-1.42329	1	207853635	713779	0.0843739	1.07379
rs201814462	0.0238095	15657.3	2570290	-5.10083	-1.42302	1	207847406	714117	0.0844139	1.07359
rs2147021	0.314286	17523.9	78391.1	-1.49814	-1.42143	1	207849214	716159	0.0846553	1.07235
rs181586836	0.0047619	16460.1	10959500	-6.50102	-1.42026	1	207838513	717764	0.084845	1.07137
rs138229133	0.0047619	16509.8	10959500	-6.498	-1.41737	1	207832702	721493	0.0852858	1.06912
rs367884233	0.0047619	16509.8	10959500	-6.498	-1.41737	1	207832582	721495	0.085286	1.06912
rs144415844	0.0047619	16535.8	10959500	-6.49643	-1.41587	1	207856484	723465	0.0855189	1.06794
rs56806458	0.0047619	16656.5	10959500	-6.48916	-1.40892	1	207832976	732427	0.0865783	1.06259
rs58771335	0.0047619	16656.5	10959500	-6.48916	-1.40892	1	207832811	732428	0.0865784	1.06259
rs115112644	0.0047619	16850	10959500	-6.47761	-1.39787	1	207831330	746938	0.0882936	1.05407
rs80095068	0.0047619	16971.1	10959500	-6.47045	-1.39103	1	207830777	755946	0.0893584	1.04886
rs114670454	0.0047619	17060.4	10959500	-6.4652	-1.38601	1	207827798	762616	0.0901468	1.04505
rs71635141	0.052381	14179.1	1350570	-4.55652	-1.37232	1	207658395	781199	0.0923435	1.03459
rs139431514	0.0047619	17368.3	10959500	-6.44731	-1.36891	1	207834182	785833	0.0928912	1.03203
rs41314532	0.047619	16188.8	1532330	-4.55022	-1.36486	1	207857222	791515	0.0935629	1.0289
rs58340911	0.0047619	17643.7	10959500	-6.43158	-1.35388	1	207651728	806632	0.0953498	1.02068
rs55819427	0.0809524	15676.9	798485	-3.93053	-1.3482	1	207669111	814310	0.0962574	1.01657
rs34509370	0.314286	18383.3	78436.7	-1.45085	-1.34673	1	207850879	816463	0.0965119	1.01542
rs9429938	0.0047619	18146	10959500	-6.40351	-1.32704	1	207650464	844135	0.099783	1.00094
rs57322361	0.0047619	18266.5	10959500	-6.39689	-1.32072	1	207646724	852897	0.100819	0.996459
rs17618	0.0666667	14076.9	903100	-4.1613	-1.30965	1	207653364	868864	0.102706	0.988404
rs75282758	0.0047619	18552.7	10959500	-6.38134	-1.30586	1	207641950	874404	0.103361	0.985643
rs79018154	0.0047619	18573.5	10959500	-6.38022	-1.30478	1	207624310	876013	0.103551	0.984845
rs3767934	0.247619	23715.3	114723	-1.5764	-1.30292	1	207636208	878631	0.103861	0.983549
rs3813946	0.252381	24518.4	118500	-1.57549	-1.30141	1	207627693	880788	0.104116	0.982484
rs7548495	0.0857143	15359.7	749977	-3.8883	-1.29541	1	207653701	889582	0.105155	0.978169
rs12029729	0.0047619	18768.5	10959500	-6.36978	-1.2948	1	207645089	890488	0.105262	0.977727
rs9429776	0.0047619	18814.6	10959500	-6.36733	-1.29246	1	207649224	893951	0.105672	0.976042
rs148056721	0.0047619	19015.4	10959500	-6.35671	-1.28231	1	207622847	909220	0.107476	0.968686
rs77787441	0.0047619	19206.2	10959500	-6.34673	-1.27276	1	207641335	923925	0.109215	0.961719
rs73089153	0.0047619	19403.2	10959500	-6.33652	-1.26301	1	207631048	938948	0.110991	0.954714
rs142764189	0.0285714	13504.2	1915390	-4.95468	-1.25621	1	207668928	949467	0.112234	0.949876
rs144283757	0.052381	16051.3	1372460	-4.44857	-1.24437	1	207860666	968009	0.114426	0.941476
rs115050353	0.0761905	15358.1	932091	-4.10578	-1.24158	1	207670281	972490	0.114955	0.93947
rs114739935	0.0047619	19972	10959500	-6.30763	-1.23539	1	207810388	982209	0.116104	0.935152
rs139844764	0.0047619	19983.4	10959500	-6.30706	-1.23485	1	207810625	983129	0.116213	0.934745
1:207678985	0.0047619	19988.6	10959500	-6.30679	-1.23459	1	207678985	983544	0.116262	0.934562
rs17045761	0.0428571	15220.4	1284620	-4.43559	-1.22898	1	207663356	992351	0.117303	0.93069
rs17259038	0.347619	28656.2	101534	-1.26502	-1.22247	1	207773902	1002805	0.118539	0.926139
rs61522287	0.0761905	15603.8	932091	-4.08992	-1.22212	1	207669248	1003329	0.118601	0.925912
rs10863336	0.285714	17932.8	74431.5	-1.42325	-1.22189	1	207665920	1003666	0.118641	0.925766
rs114382068	0.0238095	17219	2352170	-4.91708	-1.21329	1	207831794	1017221	0.120243	0.91994
rs1410408	0.047619	13898	1152670	-4.41809	-1.20824	1	207666308	1025361	0.121205	0.916479
rs12081383	0.0047619	20568.2	10959500	-6.27822	-1.20727	1	207620289	1026977	0.121396	0.915795
rs73089156	0.0047619	20765.9	10959500	-6.26865	-1.19813	1	207632889	1041845	0.123154	0.909552
rs4844388	0.233333	19112.2	90383.1	-1.55373	-1.18812	1	207842900	1058615	0.125136	0.902617
rs12738067	0.314286	18819.1	71518.9	-1.33509	-1.16388	1	207858527	1099148	0.129927	0.886299
rs74153336	0.0047619	21741.8	10959500	-6.22272	-1.15423	1	207804162	1115793	0.131895	0.879772
rs61617974	0.0047619	21788.9	10959500	-6.22056	-1.15216	1	207804685	1119479	0.132331	0.87834
rs61821134	0.0761905	15280	858201	-4.02829	-1.14656	1	207661446	1129066	0.133464	0.874636
rs2063143	0.252381	25338.3	111249	-1.47945	-1.1424	1	207641840	1136402	0.134331	0.871823
rs61821136	0.0761905	15450.7	858201	-4.01719	-1.13295	1	207665084	1152999	0.136293	0.865527
rs17048124	0.0047619	22245.4	10959500	-6.19982	-1.13234	1	207804885	1154093	0.136422	0.865115
rs1507764	0.252381	25338.3	109932	-1.46755	-1.12268	1	207642295	1171325	0.138459	0.858678
rs61821135	0.0761905	15612.4	858201	-4.00677	-1.12018	1	207661679	1175780	0.138986	0.857029
rs71635139	0.0619048	20283.5	1106920	-3.99953	-1.1113	1	207624289	1191531	0.140848	0.85125
rs7525160	0.285714	19628.6	75042.7	-1.34107	-1.08958	1	207668414	1230903	0.145502	0.837132
rs74231795	0.0285714	15947.8	1951100	-4.80683	-1.08745	1	207859330	1234891	0.145973	0.835727
rs12139795	0.252381	26158.8	110934	-1.44474	-1.08493	1	207631205	1239547	0.146524	0.834092
rs12140602	0.252381	26158.8	110934	-1.44474	-1.08493	1	207631158	1239548	0.146524	0.834092
rs61822963	0.0761905	16080.3	858201	-3.97724	-1.08397	1	207673414	1241392	0.146742	0.833447
rs74150881	0.0285714	16031.2	1941350	-4.7966	-1.07578	1	207823248	1256672	0.148548	0.828134
rs12059417	0.0857143	18382.1	749977	-3.70867	-1.07084	1	207654301	1266024	0.149653	0.824914
rs1887632	0.0761905	16283.7	858201	-3.96467	-1.06856	1	207671621	1270211	0.150148	0.82348
rs111550667	0.047619	20815.7	1532330	-4.29884	-1.0669	1	207811815	1273250	0.150508	0.822442
rs11588445	0.0285714	16249.6	1951100	-4.78808	-1.06606	1	207847908	1274832	0.150695	0.821903
rs12135588	0.0238095	20296.4	2429730	-4.78509	-1.06264	1	207627057	1281179	0.151445	0.819746
rs74883767	0.0285714	16223.9	1941350	-4.78465	-1.06214	1	207823764	1282178	0.151563	0.819407
rs74231794	0.0857143	17910.7	724215	-3.69969	-1.05962	1	207850717	1286952	0.152127	0.817793
rs11577114	0.0285714	16357.7	1951100	-4.78145	-1.05849	1	207857812	1289149	0.152387	0.817052
rs76844119	0.0285714	16357.7	1951100	-4.78145	-1.05849	1	207858173	1289159	0.152388	0.817049
rs75544149	0.0285714	16358.6	1951100	-4.7814	-1.05843	1	207842007	1289258	0.1524	0.817016
rs11590898	0.0285714	16367	1951100	-4.78089	-1.05784	1	207857396	1290415	0.152537	0.816626
rs77654757	0.0285714	16318.8	1941350	-4.77882	-1.05549	1	207822796	1294827	0.153058	0.815144
rs34070762	0.347619	31880.9	101534	-1.15838	-1.05419	1	207772608	1297288	0.153349	0.814319
rs12133621	0.00952381	13047.1	5913870	-6.11649	-1.05268	1	207669030	1300205	0.153694	0.813344
rs116806443	0.0285714	16463.1	1951100	-4.77503	-1.05115	1	207839944	1303022	0.154027	0.812404
rs141503126	0.0285714	16463.1	1951100	-4.77503	-1.05115	1	207839962	1303025	0.154027	0.812403
rs55665161	0.0047619	24277.8	10959500	-6.11239	-1.04877	1	207795485	1307540	0.154561	0.8109
rs55756449	0.0047619	24348.6	10959500	-6.10949	-1.04599	1	207797789	1313004	0.155207	0.809089
rs55778931	0.0047619	24348.6	10959500	-6.10949	-1.04599	1	207797469	1313005	0.155207	0.809089
rs74153333	0.0047619	24348.6	10959500	-6.10949	-1.04599	1	207797967	1313011	0.155208	0.809087
rs55862635	0.0047619	24387	10959500	-6.10791	-1.04448	1	207797046	1315929	0.155552	0.808123
rs74153332	0.0047619	24387	10959500	-6.10791	-1.04448	1	207796979	1315933	0.155553	0.808122
rs10158414	0.347619	32124.1	101534	-1.15079	-1.04221	1	207770852	1320276	0.156066	0.806691
rs7521762	0.0285714	16525	1941350	-4.76626	-1.04115	1	207822581	1322359	0.156313	0.806006
rs74153335	0.0047619	24484.7	10959500	-6.10391	-1.04065	1	207798505	1323350	0.15643	0.805681
rs72468037	0.0285714	16674.9	1951100	-4.76224	-1.03656	1	207851554	1331167	0.157354	0.803123
rs77792203	0.0285714	16679.9	1951100	-4.76195	-1.03623	1	207839653	1331808	0.15743	0.802914
rs11578682	0.0285714	16688.2	1951100	-4.76145	-1.03566	1	207842833	1332830	0.15755	0.802581
rs11578756	0.0285714	16699.9	1951100	-4.76074	-1.03485	1	207854919	1334382	0.157734	0.802075
rs11578598	0.0285714	16748.9	1951100	-4.75782	-1.03151	1	207842489	1340923	0.158507	0.799952
rs11589830	0.0285714	16748.9	1951100	-4.75782	-1.03151	1	207842479	1340924	0.158507	0.799951
rs56203648	0.0047619	24767.1	10959500	-6.09244	-1.02969	1	207793828	1344408	0.158919	0.798824
rs76482476	0.0047619	24783	10959500	-6.0918	-1.02908	1	207771017	1345547	0.159054	0.798457
rs144874722	0.0047619	24787.8	10959500	-6.09161	-1.02889	1	207771149	1345924	0.159098	0.798335
rs35931500	0.0285714	16799.1	1951100	-4.75482	-1.02809	1	207837547	1347434	0.159277	0.797848
rs11587761	0.0285714	16807.4	1951100	-4.75433	-1.02753	1	207838419	1348508	0.159404	0.797502
rs56105884	0.0047619	24884.9	10959500	-6.0877	-1.02516	1	207793913	1353123	0.159949	0.796018
rs56116727	0.0047619	24910.9	10959500	-6.08666	-1.02416	1	207794282	1355126	0.160186	0.795376
rs11577935	0.0285714	16901.5	1951100	-4.74875	-1.02116	1	207861994	1360948	0.160874	0.793514
rs11578338	0.0285714	16901.5	1951100	-4.74875	-1.02116	1	207862004	1360949	0.160874	0.793514
rs11583249	0.0285714	16901.5	1951100	-4.74875	-1.02116	1	207861724	1360950	0.160874	0.793513
rs74978335	0.0285714	16901.5	1951100	-4.74875	-1.02116	1	207862528	1360959	0.160875	0.79351
rs80121755	0.0285714	16901.5	1951100	-4.74875	-1.02116	1	207862359	1360961	0.160876	0.79351
rs74184055	0.0857143	18497.6	724215	-3.66745	-1.01931	1	207852226	1364536	0.161298	0.79237
rs113698814	0.047619	21890.6	1544990	-4.25672	-1.01698	1	207678128	1369071	0.161834	0.79093
1:207792621	0.0047619	25109.5	10959500	-6.07871	-1.01657	1	207792621	1369914	0.161934	0.790662
rs36019152	0.314286	20567.3	71183.5	-1.24156	-1.01615	1	207862698	1370887	0.162049	0.790354
rs34386700	0.347619	32681.2	101534	-1.13359	-1.01507	1	207767671	1373004	0.162299	0.789684
rs75088854	0.0285714	16998.2	1951100	-4.74304	-1.01465	1	207838826	1373842	0.162398	0.789419
rs79133635	0.0285714	16998.2	1951100	-4.74304	-1.01465	1	207838915	1373845	0.162399	0.789418
rs79996524	0.0285714	16998.2	1951100	-4.74304	-1.01465	1	207838769	1373847	0.162399	0.789417
rs113001246	0.0333333	16435.6	1884830	-4.74215	-1.01363	1	207841206	1375860	0.162637	0.788781
rs6686325	0.233333	21193.1	90383.1	-1.45038	-1.01265	1	207833357	1377782	0.162864	0.788175
rs3849266	0.247619	29857.9	121169	-1.40074	-1.01207	1	207752990	1378892	0.162995	0.787825
rs76287248	0.0285714	17057	1951100	-4.73959	-1.01071	1	207864463	1381577	0.163313	0.78698
rs76654222	0.0285714	17069.9	1951100	-4.73883	-1.00984	1	207847023	1383288	0.163515	0.786443
rs77380139	0.0285714	17069.9	1951100	-4.73883	-1.00984	1	207847062	1383289	0.163515	0.786443
rs56299185	0.0047619	25296.2	10959500	-6.0713	-1.00949	1	207792289	1383998	0.163599	0.78622
rs12080578	0.0285714	17015.9	1941350	-4.73699	-1.00774	1	207820612	1387585	0.164023	0.785096
rs11585607	0.0285714	17111	1951100	-4.73643	-1.0071	1	207837740	1388875	0.164175	0.784692
rs117745867	0.0047619	25385.2	10959500	-6.06779	-1.00613	1	207754102	1390795	0.164402	0.784092
rs11591007	0.0285714	17156.9	1951100	-4.73375	-1.00404	1	207837064	1394991	0.164898	0.782784
rs149150945	0.0285714	17156.9	1951100	-4.73375	-1.00404	1	207836989	1394998	0.164899	0.782782
rs78752183	0.0285714	17075	1941350	-4.73352	-1.00378	1	207829236	1395493	0.164958	0.782628
rs17047502	0.0047619	25500.7	10959500	-6.06325	-1.00179	1	207768733	1399481	0.165429	0.781388
rs11576446	0.0285714	17217.9	1951100	-4.7302	-0.999991	1	207838465	1403046	0.16585	0.780284
rs146215050	0.0333333	17073.4	1933540	-4.72958	-0.999285	1	207855555	1404434	0.166014	0.779854
rs55689175	0.0904762	17765	684224	-3.65106	-0.998811	1	207859699	1405401	0.166129	0.779555
rs6540438	0.0285714	17200	1941350	-4.72623	-0.995458	1	207824438	1411990	0.166908	0.777524
rs182300322	0.00952381	13330.6	5674740	-6.05372	-0.992675	1	207669472	1417464	0.167555	0.775843
rs55952744	0.0904762	17866	684224	-3.64539	-0.991725	1	207860158	1419329	0.167775	0.775272
rs12567945	0.0904762	18038.2	682569	-3.63337	-0.976704	1	207841934	1450154	0.171419	0.765941
rs12729557	0.047619	17461.3	1190680	-4.2223	-0.976178	1	207846068	1451344	0.17156	0.765585
rs77923586	0.0285714	17523.2	1941350	-4.70761	-0.974207	1	207828975	1455213	0.172017	0.764429
rs75758158	0.0904762	18130.7	684224	-3.63068	-0.973338	1	207858661	1456985	0.172226	0.7639
rs113630340	0.0333333	17029.1	1884830	-4.70667	-0.973136	1	207833328	1457370	0.172272	0.763786
rs11577173	0.0285714	17577.3	1941350	-4.70453	-0.97069	1	207829760	1462308	0.172856	0.762317
rs6663530	0.0047619	26414.5	10959500	-6.02804	-0.968135	1	207761441	1467675	0.17349	0.760726
rs56235509	0.0904762	18190.6	682569	-3.62496	-0.966189	1	207839769	1471548	0.173948	0.759581
rs74401244	0.0904762	18192.1	682569	-3.62487	-0.966079	1	207844799	1471762	0.173973	0.759518
rs78150633	0.0047619	26475.1	10959500	-6.02576	-0.965947	1	207755736	1472024	0.174004	0.759441
rs115987778	0.0285714	17689.8	1940690	-4.69781	-0.96302	1	207815711	1478054	0.174717	0.757665
rs56176143	0.0047619	26563.2	10959500	-6.02243	-0.962769	1	207788659	1478559	0.174777	0.757517
rs55883147	0.0904762	18257.3	682569	-3.6213	-0.961612	1	207840002	1481034	0.175069	0.75679
rs377132050	0.0047619	26598.1	10959500	-6.02112	-0.961516	1	207761041	1481216	0.175091	0.756737
rs600359	0.0047619	26609	10959500	-6.02071	-0.961122	1	207766141	1482105	0.175196	0.756477
rs146525914	0.0047619	26627.8	10959500	-6.02	-0.960447	1	207766584	1483433	0.175353	0.756088
rs59179545	0.157143	19290.2	115016	-1.78547	-0.959952	1	207672988	1484452	0.175473	0.755789
rs61822962	0.157143	19290.2	114981	-1.78517	-0.959427	1	207672719	1485560	0.175604	0.755465
rs79872673	0.0285714	17751.9	1941350	-4.69464	-0.959406	1	207830931	1485595	0.175608	0.755455
rs6681756	0.0047619	26702	10959500	-6.01722	-0.95779	1	207789502	1488964	0.176007	0.754471
1:207765403	0.0047619	26712.2	10959500	-6.01684	-0.957422	1	207765403	1489762	0.176101	0.754239
rs61822964	0.0761905	17830.7	858201	-3.87392	-0.95728	1	207675712	1490059	0.176136	0.754152
rs76441118	0.0285714	17827.1	1941350	-4.69042	-0.954583	1	207827612	1495535	0.176783	0.752559
rs139215245	0.0047619	26890.9	10959500	-6.01017	-0.951051	1	207764826	1502841	0.177647	0.750442
1:207759418	0.0047619	26920.1	10959500	-6.00908	-0.950012	1	207759418	1504947	0.177896	0.749834
rs17045979	0.0904762	18439.6	682569	-3.61137	-0.949191	1	207842704	1506736	0.178107	0.749318
rs144047769	0.047619	23233.8	1544990	-4.19717	-0.946394	1	207690803	1512570	0.178797	0.74764
rs117590864	0.0047619	27036.1	10959500	-6.00478	-0.945901	1	207787240	1513614	0.17892	0.74734
rs1571344	0.157143	19432.9	114881	-1.77693	-0.945186	1	207670928	1515056	0.179091	0.746927
rs1986158	0.157143	19432.9	114881	-1.77693	-0.945186	1	207670744	1515058	0.179091	0.746926
rs1887633	0.157143	19491.8	114981	-1.77477	-0.941454	1	207671849	1522860	0.180013	0.744695
rs60467252	0.12381	20126	137714	-1.92317	-0.94093	1	207824382	1523977	0.180145	0.744377
rs77011375	0.0285714	18069.6	1941350	-4.67691	-0.939165	1	207825805	1527595	0.180573	0.743347
rs78246144	0.0285714	18069.6	1941350	-4.67691	-0.939165	1	207826695	1527596	0.180573	0.743347
rs61821132	0.047619	19656.6	1299130	-4.19103	-0.939124	1	207651059	1527694	0.180585	0.743319
rs41369546	0.0047619	27238.5	10959500	-5.99733	-0.938773	1	207790670	1528405	0.180669	0.743117
rs41364345	0.0047619	27258.2	10959500	-5.9966	-0.938081	1	207790427	1529812	0.180835	0.742717
rs55821028	0.0904762	18616.2	682569	-3.60183	-0.937275	1	207843000	1531484	0.181033	0.742243
rs10127904	0.347619	31287.5	92467.2	-1.08363	-0.936239	1	207748107	1533679	0.181292	0.741621
rs3930521	0.0047619	27380.6	10959500	-5.99212	-0.933798	1	207790295	1538860	0.181905	0.740156
rs138424287	0.0047619	27405.6	10959500	-5.99121	-0.932927	1	207782608	1540649	0.182116	0.739652
1:207739670	0.0047619	27483.5	10959500	-5.98837	-0.930214	1	207739670	1546221	0.182775	0.738084
rs56132412	0.0904762	18745.9	682569	-3.59489	-0.928595	1	207839018	1549617	0.183176	0.737131
rs73080604	0.0333333	17741.1	1884830	-4.66571	-0.92638	1	207817731	1554241	0.183723	0.735837
rs56146462	0.0761905	18295.5	858201	-3.84819	-0.925726	1	207676203	1555660	0.18389	0.735441
rs147302950	0.0047619	27864	10959500	-5.97462	-0.91707	1	207779295	1573870	0.186043	0.730387
rs12038575	0.252381	31211.4	119589	-1.34328	-0.916925	1	207740272	1574170	0.186078	0.730304
rs147683764	0.0238095	22359.6	2352170	-4.65584	-0.915117	1	207809058	1578020	0.186534	0.729243
rs17047660	0.0047619	27976.3	10959500	-5.9706	-0.913224	1	207782856	1581940	0.186997	0.728165
rs17047661	0.0047619	27976.3	10959500	-5.9706	-0.913224	1	207782889	1581941	0.186997	0.728165
rs12121195	0.00952381	15212.4	5913870	-5.96295	-0.905907	1	207659797	1597555	0.188843	0.7239
rs112771478	0.0238095	25847.9	2695670	-4.64717	-0.905223	1	207693055	1599066	0.189021	0.723489
rs17048254	0.0428571	22479	1432210	-4.1544	-0.895696	1	207808450	1619396	0.191425	0.718002
rs12562739	0.0904762	19306.2	684224	-3.56786	-0.894799	1	207856658	1621377	0.191659	0.717471
rs12563415	0.0904762	19306.2	684224	-3.56786	-0.894799	1	207856666	1621378	0.191659	0.717471
rs55638397	0.0904762	19309.8	684224	-3.56767	-0.894564	1	207856040	1621858	0.191716	0.717343
rs147547930	0.00952381	14945.3	5714260	-5.94632	-0.890015	1	207849645	1631615	0.192869	0.714738
rs187761228	0.00952381	14985.5	5666680	-5.93527	-0.879456	1	207850524	1654488	0.195573	0.708692
rs188416683	0.0047619	29025.8	10959500	-5.93377	-0.878021	1	207783604	1657634	0.195945	0.707867
rs74935684	0.0904762	19612.6	682569	-3.54969	-0.872088	1	207831139	1670673	0.197486	0.704464
rs145849932	0.00952381	15694.8	5844880	-5.91999	-0.864847	1	207821810	1686739	0.199385	0.700308
rs7543742	0.157143	20475.4	115332	-1.72859	-0.861632	1	207673980	1693842	0.200225	0.698483
rs116146912	0.0238095	23593.7	2341650	-4.59763	-0.848676	1	207748388	1722188	0.203575	0.691275
rs1567190	0.47619	28404.9	59445.4	-0.738495	-0.848669	1	207635789	1722208	0.203578	0.69127
rs6690215	0.566667	21825.2	35218.3	-0.4785	-0.844273	1	207656050	1732054	0.204742	0.688794
rs138313826	0.00952381	15776.5	5706420	-5.89083	-0.836968	1	207652934	1748598	0.206697	0.684665
rs147029386	0.00952381	15776.5	5706420	-5.89083	-0.836968	1	207652928	1748599	0.206697	0.684665
rs61240730	0.0857143	21485.4	725938	-3.52009	-0.835084	1	207623930	1752748	0.207188	0.683636
rs12075933	0.157143	20641.9	114416	-1.71252	-0.833845	1	207675853	1755541	0.207518	0.682944
rs7549152	0.0857143	21513.5	725049	-3.51756	-0.831913	1	207650938	1759938	0.208038	0.681858
rs1977465	0.614286	24789.3	35598.9	-0.361902	-0.82287	1	207658507	1780216	0.210435	0.676883
rs150667539	0.00952381	15954.8	5666680	-5.8726	-0.819546	1	207848703	1787894	0.211342	0.675014
rs114495320	0.0238095	24256.6	2330960	-4.56535	-0.811829	1	207807556	1805525	0.213426	0.670752
rs17045328	0.00952381	15821.8	5534510	-5.85737	-0.804984	1	207652176	1821026	0.215259	0.667039
rs41274770	0.047619	26204.2	1544990	-4.07685	-0.803789	1	207791434	1823872	0.215595	0.666361
rs115075067	0.0904762	23367.6	767947	-3.49237	-0.800424	1	207687553	1831521	0.216499	0.664544
rs78159416	0.0904762	20237.3	665005	-3.49227	-0.800295	1	207820375	1831845	0.216538	0.664467
rs34883952	0.342857	34814.8	94145.5	-0.994798	-0.796056	1	207740868	1841454	0.217673	0.662195
rs6665881	0.347619	20401.4	55027	-0.992222	-0.791989	1	207656605	1850957	0.218797	0.659959
rs61735651	0.0857143	22238.5	725278	-3.48473	-0.790876	1	207648173	1853589	0.219108	0.659342
rs61821130	0.0857143	22480.1	729579	-3.47984	-0.784757	1	207630888	1867752	0.220782	0.656036
rs11118237	0.42381	25696.1	56963	-0.796064	-0.783468	1	207818719	1870847	0.221148	0.655317
rs41304111	0.0380952	20227.1	1880260	-4.53215	-0.773935	1	207628347	1893311	0.223803	0.650134
rs3767933	0.47619	29864.2	59445.4	-0.688397	-0.773812	1	207637359	1893588	0.223836	0.65007
rs2182913	0.647619	25822.1	31505.9	-0.198946	-0.772686	1	207660378	1896193	0.224144	0.649473
rs9429942	0.652381	25971.4	31579.2	-0.195501	-0.767606	1	207668630	1908109	0.225553	0.646752
rs9429779	0.647619	25676	31188.7	-0.194502	-0.766133	1	207664721	1911665	0.225973	0.645944
rs115922103	0.0285714	21060.1	1940690	-4.52342	-0.76397	1	207809835	1916870	0.226588	0.644763
rs41274780	0.0285714	21222.9	1940690	-4.51572	-0.755183	1	207813056	1937550	0.229033	0.640103
rs1876453	0.0857143	22720.6	717994	-3.45319	-0.75144	1	207627918	1946434	0.230083	0.638116
rs74587156	0.00952381	16658.1	5499190	-5.79946	-0.749631	1	207826823	1950788	0.230598	0.637145
rs57715085	0.0904762	21097	665005	-3.45066	-0.748282	1	207815468	1953956	0.230972	0.636441
rs41274778	0.0285714	21464.4	1940690	-4.5044	-0.742269	1	207812958	1968528	0.232695	0.633214
rs3738469	0.0904762	21286	665005	-3.44175	-0.737135	1	207818422	1980917	0.234159	0.630489
rs79479584	0.00952381	17135.1	5499190	-5.77123	-0.72264	1	207828056	2016173	0.238326	0.622828
rs57587123	0.0904762	21582.3	665005	-3.42792	-0.71985	1	207825415	2023048	0.239139	0.621349
rs12021671	0.614286	24756.7	33166.2	-0.292434	-0.718704	1	207658145	2025809	0.239466	0.620757
rs10863437	0.428571	26260.9	55695	-0.75181	-0.716236	1	207817612	2031844	0.240179	0.619465
rs72737299	0.0809524	26616.3	805587	-3.41005	-0.697506	1	207772946	2077372	0.245561	0.609841
rs10863322	0.485714	30972.3	55951	-0.591382	-0.696181	1	207643949	2080665	0.24595	0.609153
rs79658187	0.0142857	13043.3	4069200	-5.74292	-0.695586	1	207666591	2082204	0.246132	0.608832
rs114608601	0.0380952	17122.7	1483920	-4.46204	-0.693913	1	207838679	2086329	0.246619	0.607973
rs142270195	0.00952381	18425.6	5706420	-5.7356	-0.688591	1	207635899	2099648	0.248194	0.605209
rs17044032	0.0857143	24226	725938	-3.40004	-0.684991	1	207619949	2108687	0.249262	0.603343
rs188820915	0.00952381	18392.5	5674740	-5.73183	-0.684987	1	207650789	2108693	0.249263	0.603342
rs6667118	0.433333	25335.5	52322.6	-0.725222	-0.675843	1	207822724	2131387	0.251946	0.598693
rs56311085	0.0904762	24513.3	727014	-3.38973	-0.672104	1	207808403	2140607	0.253036	0.596819
rs2182909	0.342857	24909.9	62220.9	-0.915428	-0.670809	1	207653106	2143926	0.253428	0.596146
rs7527218	0.490476	30443.9	53974.2	-0.572622	-0.668203	1	207623829	2150406	0.254194	0.594835
rs6667238	0.433333	25470.1	52322.6	-0.719924	-0.667795	1	207822856	2151446	0.254317	0.594625
rs12038371	0.233333	21982.9	76321.8	-1.24469	-0.663421	1	207821046	2162466	0.255619	0.592406
rs190597376	0.00952381	18685.8	5627180	-5.7076	-0.661824	1	207649908	2166615	0.25611	0.591574
rs114394022	0.00952381	20158.3	6048030	-5.70387	-0.65826	1	207681460	2175497	0.25716	0.589797
rs12757487	0.204762	32250.9	121210	-1.32398	-0.658034	1	207749188	2176078	0.257228	0.589681
rs6681449	0.204762	32250.9	121210	-1.32398	-0.658034	1	207750354	2176081	0.257229	0.58968
rs34349246	0.00952381	18300.6	5485490	-5.70293	-0.657353	1	207646163	2177805	0.257433	0.589336
rs144572703	0.00952381	18957.8	5674740	-5.70157	-0.656053	1	207648456	2181130	0.257826	0.588674
rs74692669	0.0952381	21500.7	627840	-3.3742	-0.65269	1	207818120	2189627	0.25883	0.586985
rs55724061	0.0285714	26931.1	2245370	-4.42334	-0.649749	1	207790713	2197176	0.259722	0.585491
rs199538918	0.00952381	19218.9	5674740	-5.68789	-0.642977	1	207643458	2214517	0.261772	0.582076
rs368839023	0.00952381	19334.2	5706420	-5.68747	-0.642577	1	207627874	2215521	0.261891	0.58188
rs1323722	0.433333	25459.6	51345.6	-0.701485	-0.639782	1	207823405	2222646	0.262733	0.580485
rs1323720	0.433333	25470.1	51155.3	-0.697363	-0.63352	1	207823161	2238685	0.264629	0.577362
rs146796037	0.00952381	19616.2	5706420	-5.67299	-0.628736	1	207631753	2251013	0.266086	0.574977
rs146939930	0.00952381	19651	5706420	-5.67122	-0.627044	1	207629863	2255279	0.266591	0.574155
rs150868219	0.00952381	19664.5	5706420	-5.67053	-0.626388	1	207630836	2256962	0.26679	0.573831
rs17046851	0.204762	32674.1	120478	-1.30489	-0.625694	1	207747984	2258746	0.267	0.573488
rs11808746	0.00952381	19122.4	5534510	-5.6679	-0.623869	1	207624861	2263481	0.26756	0.572579
rs140630338	0.00952381	19824.1	5706420	-5.66245	-0.618659	1	207627293	2276945	0.269152	0.570003
rs56161922	0.0904762	23425.4	664924	-3.34585	-0.617253	1	207809833	2280627	0.269587	0.569301
rs12734030	0.190476	31953	127339	-1.38259	-0.615788	1	207793964	2284320	0.270023	0.568599
rs138523101	0.00952381	20185	5772630	-5.65594	-0.612443	1	207812981	2292855	0.271032	0.566979
rs7539922	0.209524	31843.3	116180	-1.29431	-0.607778	1	207773339	2304768	0.272441	0.564728
rs150344795	0.00952381	19739.2	5564130	-5.64149	-0.598622	1	207627599	2328853	0.275288	0.560213
rs56149234	0.0904762	23901.7	665005	-3.32584	-0.592236	1	207813556	2345633	0.277271	0.557095
rs41274776	0.0904762	23977.4	665005	-3.32268	-0.588284	1	207812791	2356170	0.278517	0.555149
rs56386223	0.0904762	23977.4	665005	-3.32268	-0.588284	1	207812173	2356171	0.278517	0.555149
rs72468035	0.0904762	23977.4	665005	-3.32268	-0.588284	1	207812405	2356172	0.278517	0.555148
rs61822967	0.27619	34052.8	101380	-1.09097	-0.586644	1	207694165	2360463	0.279024	0.554358
rs151057565	0.0047619	39384.4	10959500	-5.62859	-0.586294	1	207697532	2361425	0.279138	0.554181
rs11587944	0.00952381	20022.3	5564130	-5.62725	-0.585012	1	207680070	2364878	0.279546	0.553547
rs146134620	0.00952381	20598.1	5706420	-5.62415	-0.58205	1	207635390	2372675	0.280468	0.552117
rs188473867	0.0047619	39602.9	10959500	-5.62306	-0.581005	1	207697953	2375435	0.280794	0.551612
rs140024463	0.00952381	20775.5	5706420	-5.61557	-0.573851	1	207626613	2394623	0.283062	0.548118
rs144800606	0.00952381	20775.5	5706420	-5.61557	-0.573851	1	207625690	2394625	0.283062	0.548118
rs141114017	0.00952381	19992.2	5488900	-5.61514	-0.573436	1	207680876	2395789	0.2832	0.547907
rs7515149	0.428571	26736.7	51422.3	-0.654037	-0.567698	1	207838352	2411270	0.28503	0.54511
rs650877	0.209524	32598.9	116142	-1.27054	-0.567493	1	207748793	2411842	0.285097	0.545007
rs150973349	0.00952381	20947.4	5706420	-5.60733	-0.565974	1	207632805	2415981	0.285587	0.544262
rs11118278	0.428571	27589.1	52978.9	-0.652473	-0.565323	1	207831357	2417762	0.285797	0.543942
rs141941832	0.00952381	20963.6	5706420	-5.60656	-0.565235	1	207634483	2418031	0.285829	0.543894
rs143079233	0.00952381	20963.6	5706420	-5.60656	-0.565235	1	207634294	2418032	0.285829	0.543893
rs149048095	0.00952381	20963.6	5706420	-5.60656	-0.565235	1	207634274	2418033	0.285829	0.543893
rs138383268	0.0047619	40566.7	10959500	-5.59901	-0.558022	1	207738021	2437561	0.288138	0.5404
rs11118196	0.195238	31364.1	120674	-1.34743	-0.555487	1	207798057	2444394	0.288945	0.539184
rs17258955	0.0380952	19981.5	1532700	-4.33998	-0.5546	1	207627998	2446842	0.289235	0.53875
rs17044525	0.0952381	24111.3	648205	-3.29153	-0.549332	1	207632796	2460623	0.290864	0.53631
rs61823003	0.0142857	16479.9	4409210	-5.58931	-0.548748	1	207863027	2462186	0.291049	0.536035
rs2274567	0.204762	34478.4	121210	-1.25719	-0.544881	1	207753621	2472636	0.292284	0.534195
rs11118281	0.428571	27706.4	52466.8	-0.638519	-0.544123	1	207832102	2474715	0.29253	0.53383
rs11118282	0.428571	27727.1	52466.8	-0.63777	-0.542986	1	207832402	2477817	0.292896	0.533286
rs183247700	0.0285714	26784.2	2025630	-4.32582	-0.538443	1	207762775	2490126	0.294351	0.531134
rs3886100	0.609524	50552.4	59591.2	-0.164497	-0.526867	1	207739127	2521634	0.298076	0.525673
rs78301018	0.00952381	22157.4	5756000	-5.55983	-0.520564	1	207689595	2538922	0.300119	0.522706
rs34720009	0.0571429	26058.9	1209560	-3.83765	-0.52027	1	207755502	2539783	0.300221	0.522559
rs4076514	0.428571	27711.2	51422.3	-0.618236	-0.513309	1	207837101	2558769	0.302465	0.519324
rs17259045	0.0809524	30957.4	805587	-3.25896	-0.508616	1	207782707	2571648	0.303988	0.517144
rs7539772	0.428571	27897.6	51507.9	-0.613196	-0.505652	1	207833301	2579740	0.304944	0.51578
rs6666431	0.461905	28142.4	46559.7	-0.503458	-0.497479	1	207822078	2602272	0.307608	0.512003
rs7542544	0.614286	45551.7	52626.3	-0.144367	-0.496682	1	207786223	2604506	0.307872	0.51163
rs3737002	0.247619	34719.9	102930	-1.08673	-0.492138	1	207760773	2616870	0.309333	0.509573
rs4308978	0.428571	28106.8	51422.3	-0.60406	-0.491773	1	207836408	2617909	0.309456	0.509401
rs9728503	0.428571	28106.8	51422.3	-0.60406	-0.491773	1	207836680	2617910	0.309456	0.509401
rs12041397	0.433333	28108.2	51345.6	-0.60252	-0.489433	1	207824408	2624514	0.310237	0.508307
rs11118136	0.209524	34166.2	116180	-1.2239	-0.488485	1	207772408	2627106	0.310543	0.507878
rs12141045	0.209524	34166.2	116180	-1.2239	-0.488485	1	207772154	2627107	0.310543	0.507878
rs2025372	0.433333	28335.7	51570.4	-0.598825	-0.483819	1	207829653	2639999	0.312067	0.505752
rs7519119	0.614286	45963.2	52626.3	-0.135374	-0.483196	1	207786152	2641712	0.31227	0.50547
rs12031281	0.261905	28820.6	80551.6	-1.02781	-0.48285	1	207800154	2642654	0.312381	0.505315
rs7531923	0.433333	27919.5	50442.6	-0.59151	-0.472707	1	207833336	2671217	0.315758	0.500646
rs12034598	0.204762	36235.7	122017	-1.21411	-0.471897	1	207757515	2673496	0.316027	0.500276
rs6687175	0.204762	36281.2	122017	-1.21286	-0.469774	1	207757235	2679311	0.316714	0.499332
rs61734514	0.0333333	27176.8	1934780	-4.26539	-0.46946	1	207760772	2680219	0.316822	0.499185
rs4844596	0.490476	31107.3	48237.8	-0.438701	-0.468483	1	207651935	2682970	0.317147	0.49874
rs181875929	0.00952381	22712.4	5576740	-5.50345	-0.466671	1	207752362	2688053	0.317748	0.497918
rs6540437	0.461905	28232	45623.9	-0.479977	-0.462393	1	207823865	2700240	0.319188	0.495953
rs6662432	0.461905	28232	45623.9	-0.479977	-0.462393	1	207824332	2700241	0.319188	0.495953
rs960087	0.433333	28628.3	51345.6	-0.584182	-0.461574	1	207826858	2702511	0.319457	0.495588
rs11118131	0.204762	36469.9	122017	-1.20767	-0.460986	1	207761196	2704027	0.319636	0.495344
rs2181694	0.433333	28732.1	51345.6	-0.580566	-0.45608	1	207826776	2717634	0.321244	0.493165
rs1323721	0.461905	28232	45390.8	-0.474855	-0.454739	1	207823240	2721467	0.321697	0.492552
rs4844382	0.209524	34775	115883	-1.20368	-0.454226	1	207770689	2722853	0.321861	0.492331
rs4844608	0.209524	34775	115883	-1.20368	-0.454226	1	207770576	2722854	0.321861	0.492331
rs4844611	0.433333	28809	51345.6	-0.577892	-0.452019	1	207827538	2728960	0.322583	0.491358
rs960086	0.433333	28809	51345.6	-0.577892	-0.452019	1	207827069	2728961	0.322583	0.491358
rs960088	0.433333	28809	51345.6	-0.577892	-0.452019	1	207827067	2728962	0.322583	0.491358
rs61822978	0.261905	29372.5	80551.6	-1.00884	-0.451673	1	207800862	2729949	0.3227	0.491201
rs6657161	0.42381	27698.5	49300.2	-0.576551	-0.449981	1	207847128	2734650	0.323256	0.490454
rs116624244	0.0142857	15566.4	3710520	-5.47381	-0.438344	1	207659775	2767576	0.327148	0.485256
rs11576522	0.633333	49075.1	50350.1	-0.0256503	-0.435619	1	207789269	2775270	0.328057	0.48405
rs10779330	0.204762	36469.9	120023	-1.1912	-0.433073	1	207762674	2782661	0.328931	0.482895
rs3738468	0.204762	36469.9	120023	-1.1912	-0.433073	1	207762358	2782662	0.328931	0.482895
rs75011079	0.0142857	18658	4409210	-5.46517	-0.430084	1	207623961	2791229	0.329944	0.48156
rs189159003	0.00952381	24109.2	5651900	-5.45715	-0.422417	1	207740710	2813468	0.332573	0.478113
rs17044576	0.0380952	21611.3	1474610	-4.22293	-0.421006	1	207634670	2817523	0.333052	0.477488
1:207691777	0.00952381	23771.2	5563050	-5.45543	-0.420767	1	207691777	2818235	0.333136	0.477378
rs114644769	0.0142857	16197	3770150	-5.45004	-0.415621	1	207842622	2832968	0.334878	0.475114
rs146065777	0.0142857	16763	3859850	-5.43921	-0.405266	1	207827050	2862616	0.338382	0.470592
rs10863461	0.428571	27178.8	46886.6	-0.545295	-0.402496	1	207840776	2870773	0.339347	0.469357
rs147951060	0.204762	37236.1	120023	-1.1704	-0.397844	1	207763863	2884371	0.340954	0.467304
rs12045913	0.433333	27441.8	47157.9	-0.541434	-0.396631	1	207844625	2887839	0.341364	0.466782
rs12563520	0.433333	27441.8	47157.9	-0.541434	-0.396631	1	207844062	2887840	0.341364	0.466782
rs141801747	0.204762	37280.7	120023	-1.16921	-0.395816	1	207764944	2890229	0.341646	0.466423
rs6684643	0.428571	28102.7	48192.6	-0.539337	-0.393445	1	207846242	2897246	0.342476	0.46537
rs12403552	0.195238	34610.1	121132	-1.25273	-0.39309	1	207786170	2898316	0.342602	0.46521
rs2274566	0.609524	46530.4	49685.4	-0.065606	-0.378581	1	207753345	2941074	0.347657	0.45885
rs76311968	0.0142857	16927.9	3770150	-5.40591	-0.37343	1	207831502	2956120	0.349435	0.456633
rs311316	0.114286	23294.1	150970	-1.86888	-0.368194	1	207622223	2971438	0.351246	0.454389
rs193084668	0.00952381	26460.2	5844880	-5.39768	-0.365565	1	207786440	2979157	0.352158	0.453262
rs594955	0.214286	35155.5	111000	-1.14975	-0.362857	1	207770692	2987383	0.353131	0.452065
rs148450247	0.0142857	17124.3	3770150	-5.39437	-0.362405	1	207828176	2988651	0.353281	0.45188
rs6661764	0.242857	28664.2	78436.5	-1.00664	-0.359521	1	207808385	2997145	0.354285	0.450648
rs4844601	0.22381	32516.6	94118.6	-1.06281	-0.354605	1	207689227	3011701	0.356005	0.448544
rs75924889	0.00952381	26262.6	5706420	-5.3812	-0.349814	1	207758787	3025932	0.357687	0.446496
rs4844598	0.7	39387.3	29853.2	0.277149	-0.346096	1	207672612	3037142	0.359013	0.44489
rs114304475	0.00952381	26407.5	5706420	-5.3757	-0.344555	1	207786358	3041790	0.359562	0.444226
rs10863341	0.7	39429.5	29853.2	0.27822	-0.344472	1	207673084	3041996	0.359586	0.444197
rs10429953	0.195238	35637.1	121132	-1.22349	-0.342942	1	207788578	3046613	0.360132	0.443538
rs41304099	0.0142857	18895.7	4069200	-5.37227	-0.341275	1	207647544	3051594	0.360721	0.442829
rs12032512	0.5	26729	35313.6	-0.278521	-0.338734	1	207653178	3059077	0.361605	0.441765
rs7533408	0.7	39531.9	29765.7	0.283751	-0.336084	1	207673631	3067126	0.362557	0.440624
rs143616521	0.209524	37246.7	115612	-1.13267	-0.333923	1	207767449	3073519	0.363313	0.43972
rs10429943	0.195238	35842.8	121132	-1.21773	-0.33307	1	207789471	3076156	0.363624	0.439347
rs3811381	0.195238	35877.5	121132	-1.21677	-0.331413	1	207790088	3081029	0.3642	0.43866
rs17615	0.338095	30369.5	63971.5	-0.745	-0.329827	1	207646462	3085863	0.364772	0.437979
rs2940253	0.338095	30383.5	63971.5	-0.744536	-0.329099	1	207645743	3087998	0.365024	0.437678
rs511678	0.338095	30383.5	63971.5	-0.744536	-0.329099	1	207645282	3087999	0.365024	0.437678
rs9429774	0.338095	30383.5	63971.5	-0.744536	-0.329099	1	207645895	3088002	0.365025	0.437678
rs17616	0.338095	30357	63501.3	-0.738035	-0.318894	1	207646923	3118662	0.368649	0.433387
rs10863451	0.457143	30523.4	46358.2	-0.417903	-0.316083	1	207832153	3126853	0.369617	0.432248
rs7517879	0.461905	31193.1	45703.4	-0.381976	-0.315962	1	207824708	3127180	0.369656	0.432203
rs6672474	0.209524	37681.4	115612	-1.12107	-0.314261	1	207766708	3132317	0.370263	0.43149
rs10082154	0.461905	31245.3	45579.5	-0.377588	-0.309405	1	207830383	3147199	0.372022	0.429431
rs568515	0.338095	30837.3	63971.5	-0.729712	-0.305829	1	207643673	3158261	0.37333	0.427907
rs11118268	0.461905	31135.5	45116.4	-0.370897	-0.299407	1	207828752	3177843	0.375644	0.425223
rs80133820	0.0142857	18490.9	3789420	-5.32269	-0.293887	1	207650437	3194936	0.377665	0.422893
rs1570567	0.461905	31038.8	44804.5	-0.36707	-0.293689	1	207832728	3195544	0.377737	0.422811
rs11118280	0.457143	30519.1	45630	-0.402211	-0.292713	1	207831669	3198430	0.378078	0.422419
rs4317806	0.461905	31071.4	44683.1	-0.363307	-0.288066	1	207837177	3212505	0.379742	0.420512
rs4427403	0.461905	31071.4	44662	-0.362833	-0.287358	1	207836931	3214704	0.380002	0.420214
rs12025522	0.428571	29152.5	46517.6	-0.467291	-0.283991	1	207854355	3224833	0.381199	0.418848
rs11118167	0.204762	38385.4	115585	-1.10233	-0.282517	1	207782154	3229282	0.381725	0.41825
rs61822966	0.0142857	21803.5	4409210	-5.30938	-0.28116	1	207688605	3233413	0.382213	0.417694
rs189580087	0.0142857	20094.8	4049310	-5.30584	-0.277777	1	207628894	3243691	0.383428	0.416316
rs11118147	0.209524	38731.4	116180	-1.09849	-0.27601	1	207774882	3248971	0.384052	0.41561
rs11118345	0.428571	29376.5	46517.6	-0.459637	-0.272362	1	207854827	3260032	0.38536	0.414134
rs9429778	0.352381	30612.7	59362.4	-0.662246	-0.271287	1	207651835	3263318	0.385748	0.413696
rs10746386	0.428571	29400	46517.6	-0.458838	-0.271149	1	207855095	3263767	0.385801	0.413636
rs11118354	0.428571	29474.1	46517.6	-0.456319	-0.267322	1	207856868	3275672	0.387209	0.412055
rs12411037	0.428571	29474.1	46517.6	-0.456319	-0.267322	1	207857158	3275673	0.387209	0.412055
rs149132689	0.0142857	21491.5	4279870	-5.29402	-0.266478	1	207803064	3278307	0.38752	0.411706
rs3991865	0.0142857	19042.3	3755250	-5.28425	-0.257134	1	207647993	3306908	0.390901	0.407933
rs77656847	0.0142857	19081.4	3738920	-5.27784	-0.251009	1	207623480	3325423	0.393089	0.405509
rs1032979	0.347619	31600.3	60491.2	-0.64933	-0.250906	1	207641023	3325769	0.39313	0.405463
rs9429944	0.7	40093.5	28532	0.340188	-0.250506	1	207670307	3326928	0.393267	0.405312
rs61822977	0.647619	50100.7	42865.5	0.155968	-0.249426	1	207796065	3330234	0.393658	0.404881
rs9429943	0.7	40122.3	28532	0.340906	-0.249417	1	207669924	3330260	0.393661	0.404877
rs12032275	0.204762	39133.5	115548	-1.08271	-0.249266	1	207783507	3330715	0.393715	0.404818
rs311318	0.0142857	20658.1	4037170	-5.27519	-0.248481	1	207620574	3333091	0.393996	0.404508
rs4844609	0.980952	3030350	28419.2	4.66937	-0.24796	1	207782916	3334807	0.394199	0.404285
rs369140831	0.0142857	20017.7	3901240	-5.27243	-0.245844	1	207628091	3341479	0.394987	0.403417
rs2296159	0.428571	29101.8	45232.4	-0.441014	-0.24407	1	207851760	3347046	0.395645	0.402694
rs9429936	0.347619	31172.1	59121.6	-0.640072	-0.236297	1	207645956	3371286	0.398511	0.39956
rs311314	0.119048	22674.6	135422	-1.78715	-0.234561	1	207623868	3376605	0.39914	0.398875
rs145300866	0.0142857	19972.3	3846090	-5.26046	-0.234401	1	207638117	3377055	0.399193	0.398817
rs114886545	0.0142857	19752.8	3792600	-5.25751	-0.231583	1	207683624	3385867	0.400234	0.397686
rs2296156	0.428571	29370.9	45232.4	-0.431809	-0.230086	1	207851169	3390552	0.400788	0.397085
rs12032970	0.433333	29503.3	45378.4	-0.430533	-0.228148	1	207854672	3396573	0.4015	0.396315
rs11118337	0.428571	29487.7	45293.4	-0.429189	-0.226106	1	207852693	3403005	0.40226	0.395493
rs12567990	0.204762	29296.7	85275.8	-1.06842	-0.225056	1	207681685	3406179	0.402635	0.395088
rs12043913	0.22381	38508.7	103235	-0.986121	-0.224408	1	207693563	3408213	0.402876	0.394829
rs596319	0.214286	38108	110748	-1.06683	-0.222376	1	207766156	3414588	0.403629	0.394017
rs609297	0.214286	38155.7	110770	-1.06578	-0.220598	1	207765557	3420171	0.404289	0.393308
rs41304115	0.0142857	19966.2	3738920	-5.23251	-0.207681	1	207628076	3460825	0.409095	0.388176
rs34451130	0.419048	28385	44652.3	-0.453047	-0.205134	1	207850589	3468895	0.410049	0.387164
rs67422482	0.419048	28385	44652.3	-0.453047	-0.205134	1	207850560	3468896	0.410049	0.387164
rs9429775	0.0142857	20129.1	3755250	-5.22874	-0.204078	1	207647339	3472311	0.410453	0.386737
rs147576801	0.0190476	15507.1	2881810	-5.22487	-0.200382	1	207859074	3483894	0.411822	0.385291
rs593518	0.980952	3030350	27024	4.71971	-0.200042	1	207766785	3485030	0.411956	0.385149
rs11118166	0.209524	38830.3	111295	-1.05299	-0.198918	1	207781995	3488603	0.412379	0.384704
rs12144801	0.42381	29201.8	43953.3	-0.408899	-0.195281	1	207857773	3500307	0.413762	0.383249
rs4097398	0.42381	29201.8	43953.3	-0.408899	-0.195281	1	207857760	3500310	0.413762	0.383249
rs147774007	0.0190476	16720.4	3090070	-5.21932	-0.195073	1	207829241	3500954	0.413839	0.383169
rs143425776	0.0190476	15783.3	2910080	-5.21698	-0.192838	1	207820860	3508156	0.41469	0.382277
rs12036785	0.633333	50567.9	43996.6	0.139204	-0.18853	1	207792909	3521766	0.416299	0.380595
rs11803956	0.628571	45799.9	39830.2	0.139656	-0.187852	1	207803021	3523914	0.416553	0.38033
rs183975875	0.0190476	16797.4	3047930	-5.20099	-0.177554	1	207828887	3556003	0.420346	0.376393
rs311315	0.119048	23480.8	135422	-1.75222	-0.177433	1	207622318	3556387	0.420391	0.376346
rs6683750	0.461905	31359.6	41666.2	-0.284172	-0.169823	1	207845122	3580228	0.423209	0.373445
rs12034383	0.628571	45799.9	39339.8	0.152046	-0.169282	1	207803595	3581954	0.423413	0.373235
rs12041437	0.628571	45799.9	39339.8	0.152046	-0.169282	1	207803264	3581955	0.423413	0.373235
rs10863358	0.228571	34944.7	90650	-0.953238	-0.168578	1	207690871	3584234	0.423683	0.372959
rs6669885	0.457143	31027.5	42679.4	-0.318842	-0.168547	1	207847195	3584320	0.423693	0.372949
rs10779311	0.980952	3030350	25950.9	4.76023	-0.161473	1	207693866	3607002	0.426374	0.370209
rs1408079	0.214286	39187.8	109706	-1.02944	-0.159026	1	207780048	3614769	0.427292	0.369275
rs4308977	0.352381	31666.6	57105.4	-0.589638	-0.156711	1	207646898	3622009	0.428148	0.368406
rs17186848	0.628571	46256.9	39339.8	0.161975	-0.1544	1	207804883	3629219	0.429	0.367542
rs114798855	0.0190476	16508.1	2915850	-5.17407	-0.151813	1	207832408	3637326	0.429959	0.366573
rs11117959	0.209524	28906.7	80556.2	-1.02488	-0.151302	1	207684519	3638963	0.430152	0.366378
rs6540435	0.209524	28906.7	80556.2	-1.02488	-0.151302	1	207685764	3638966	0.430153	0.366377
rs311312	0.119048	24138.5	135422	-1.72459	-0.132262	1	207625541	3698586	0.4372	0.35932
rs4844599	0.209524	28865.4	79434.7	-1.01229	-0.129969	1	207679229	3705734	0.438045	0.358481
rs2182911	0.809524	51985.8	23092.1	0.811482	-0.123295	1	207660071	3726687	0.440522	0.356033
rs115664052	0.0190476	16796.4	2855400	-5.1358	-0.115235	1	207853813	3752135	0.44353	0.353077
rs599948	0.228571	33862.3	84951.6	-0.919781	-0.111773	1	207752239	3762997	0.444814	0.351822
rs11118359	0.428571	29677.9	42247.9	-0.353154	-0.110592	1	207858546	3766625	0.445243	0.351403
rs11118360	0.428571	29677.9	42247.9	-0.353154	-0.110592	1	207858586	3766626	0.445243	0.351403
rs115328938	0.0190476	17374.3	2896530	-5.11627	-0.09657	1	207827944	3811218	0.450514	0.346292
rs4310446	0.82381	65377.2	25166.2	0.954673	-0.0914816	1	207676604	3827628	0.452454	0.344426
rs12567973	0.209524	29669.6	79434.7	-0.984813	-0.0834155	1	207681501	3853563	0.45552	0.341493
rs614709	0.228571	34418.9	84784.4	-0.901506	-0.080744	1	207753275	3862164	0.456536	0.340525
rs11589472	0.114286	18086.5	98227.2	-1.69212	-0.0791625	1	207849644	3867145	0.457125	0.339965
rs6663887	0.695238	40988.3	28102.7	0.377422	-0.0781686	1	207664423	3870319	0.4575	0.339609
rs11117949	0.209524	29669.6	79002.3	-0.979355	-0.074168	1	207682256	3883226	0.459026	0.338163
rs12039306	0.209524	29669.6	79002.3	-0.979355	-0.074168	1	207683409	3883227	0.459026	0.338163
rs12028134	0.628571	45107.4	36353.9	0.215745	-0.0738069	1	207800409	3884420	0.459167	0.338029
rs12130494	0.209524	30613	80556.2	-0.967532	-0.0541385	1	207687374	3947749	0.466653	0.331006
rs11117991	0.209524	44638.4	117404	-0.967029	-0.0532854	1	207694357	3950462	0.466974	0.330708
rs4274065	0.809524	50517.3	21477.6	0.855306	-0.0527348	1	207671476	3952211	0.46718	0.330515
rs11118322	0.457143	31027.5	39456	-0.240312	-0.0515874	1	207848051	3955927	0.46762	0.330107
rs10494884	0.457143	31027.5	39403.2	-0.238972	-0.049592	1	207847876	3962205	0.468362	0.329419
rs6657436	0.457143	31027.5	39403.2	-0.238972	-0.049592	1	207847410	3962206	0.468362	0.329418
rs12119104	0.428571	30242.6	41099.4	-0.306743	-0.0400843	1	207861207	3992998	0.472002	0.326056
rs6659617	0.52381	35099.7	36200	-0.0308642	-0.0338208	1	207820201	4013282	0.474399	0.323856
rs6696840	0.52381	35099.7	36200	-0.0308642	-0.0338208	1	207819729	4013283	0.4744	0.323856
rs11803366	0.628571	50522.6	39339.8	0.250185	-0.0221875	1	207806989	4051238	0.478886	0.319768
rs7536931	0.395238	35308.4	51392.6	-0.375372	-0.0204228	1	207677486	4057092	0.479578	0.319141
rs2182912	0.809524	51985.8	21655.4	0.875716	-0.0198742	1	207660344	4058881	0.47979	0.318949
rs12022909	0.433333	30056.6	40130.2	-0.289049	-0.0132025	1	207859743	4080606	0.482358	0.316631
rs111393278	0.0142857	26655.3	4069200	-5.02821	-0.0123911	1	207786780	4083145	0.482658	0.316361
rs11118238	0.52381	35106.4	35631	-0.0148333	-0.0102419	1	207819159	4090073	0.483477	0.315624
rs7525170	0.809524	52965.4	21432.9	0.904711	0.026809	1	207668447	4211530	0.497834	0.302916
rs601356	0.233333	34507.2	79635.2	-0.836287	0.0299869	1	207752550	4221977	0.499069	0.30184
rs2147023	0.114286	19509.2	98171.5	-1.61583	0.0455821	1	207854484	4272815	0.505078	0.296641
rs2147024	0.114286	19509.2	98171.5	-1.61583	0.0455821	1	207854552	4272816	0.505078	0.296641
rs2147022	0.114286	19510.3	98171.5	-1.61577	0.0456725	1	207854409	4273142	0.505117	0.296608
rs11118340	0.114286	19517.4	98171.5	-1.61541	0.0462637	1	207854035	4275114	0.50535	0.296408
rs114589181	0.0190476	20550.4	2929250	-4.95962	0.0531784	1	207678791	4297914	0.508045	0.294098
rs185027042	0.0190476	21838.3	3090070	-4.95228	0.0601886	1	207808381	4320681	0.510736	0.291803
rs72644190	0.114286	19600.9	97476	-1.60403	0.0648737	1	207851806	4335906	0.512536	0.290276
rs72644191	0.114286	19600.9	97476	-1.60403	0.0648737	1	207852121	4335907	0.512536	0.290276
rs11117956	0.228571	30188.8	68069.8	-0.813062	0.06942	1	207684359	4351097	0.514332	0.288757
rs7515905	0.828571	129065	44763.7	1.05892	0.0801493	1	207738077	4386363	0.5185	0.285251
rs114223242	0.0333333	39833.6	1745460	-3.78006	0.0844797	1	207697506	4400714	0.520197	0.283832
rs1746659	0.228571	38455.4	85890.4	-0.803572	0.0855318	1	207758544	4404174	0.520606	0.283491
rs1752688	0.228571	38455.4	85890.4	-0.803572	0.0855318	1	207758232	4404175	0.520606	0.283491
rs646817	0.228571	38455.4	85890.4	-0.803572	0.0855318	1	207757936	4404176	0.520606	0.283491
rs56348435	0.00952381	40594.7	5554500	-4.91873	0.0922662	1	207699078	4426241	0.523214	0.28132
rs4844385	0.547619	40313.7	36239.4	0.106544	0.0949758	1	207813601	4435364	0.524293	0.280426
rs4844386	0.547619	40313.7	36239.4	0.106544	0.0949758	1	207813726	4435365	0.524293	0.280426
rs141282494	0.0142857	27164	3704460	-4.9154	0.0954481	1	207764389	4436894	0.524474	0.280276
rs4844597	0.82381	60040.6	20534.2	1.07293	0.10322	1	207671269	4462480	0.527498	0.277779
rs6540436	0.552381	38303.5	33887.3	0.122499	0.118518	1	207822767	4512765	0.533442	0.272913
rs114995634	0.0190476	22321.3	2955230	-4.88579	0.123753	1	207803821	4530052	0.535485	0.271252
rs80343690	0.0190476	22321.3	2955230	-4.88579	0.123753	1	207804030	4530058	0.535486	0.271252
rs115924259	0.0190476	22526	2972040	-4.88233	0.127055	1	207688746	4541012	0.536781	0.270203
rs11581832	0.0190476	22403.6	2955230	-4.88211	0.127271	1	207804238	4541761	0.53687	0.270131
rs10494885	0.552381	40794.4	35685.5	0.133801	0.135195	1	207815189	4567729	0.539939	0.267655
rs7550883	0.552381	40794.4	35685.5	0.133801	0.135195	1	207815424	4567732	0.53994	0.267655
rs56237243	0.0190476	22182.2	2896530	-4.87198	0.136952	1	207808437	4573400	0.54061	0.267116
rs10779340	0.552381	40794.4	35639.8	0.135082	0.137085	1	207817025	4573870	0.540665	0.267072
rs10779341	0.552381	40794.4	35639.8	0.135082	0.137085	1	207817152	4573871	0.540665	0.267072
rs12743911	0.552381	40794.4	35639.8	0.135082	0.137085	1	207816480	4573872	0.540665	0.267071
rs4385710	0.552381	40794.4	35639.8	0.135082	0.137085	1	207815787	4573874	0.540666	0.267071
rs6701416	0.552381	40794.4	35639.8	0.135082	0.137085	1	207815863	4573875	0.540666	0.267071
rs10779339	0.552381	40890.5	35685.5	0.136155	0.138668	1	207814451	4579105	0.541284	0.266575
rs11580627	0.0190476	23051.5	2955230	-4.8536	0.154519	1	207801545	4631378	0.547463	0.261645
rs9651101	0.552381	40794.4	35148.3	0.148968	0.157575	1	207817631	4641468	0.548656	0.2607
rs7512361	0.228571	31936.2	68127.5	-0.75764	0.163518	1	207686190	4661057	0.550971	0.258871
rs79299123	0.0190476	23519.4	2972040	-4.83918	0.168307	1	207752970	4676579	0.552806	0.257427
rs9429941	0.72381	49677.7	24632.8	0.701479	0.176926	1	207667303	4704818	0.556144	0.254813
rs9429780	0.72381	49727.1	24632.8	0.702472	0.178465	1	207667190	4709927	0.556748	0.254341
rs10863434	0.557143	41321	35097.9	0.163229	0.178617	1	207814835	4710451	0.55681	0.254293
rs114610598	0.0190476	24048	2972040	-4.81695	0.189554	1	207751143	4746865	0.561114	0.250949
rs114384980	0.0190476	24118.7	2972040	-4.81401	0.192363	1	207773168	4755941	0.562187	0.250119
rs9429945	0.838095	76794.2	24625.6	1.13734	0.209272	1	207676768	4811729	0.568782	0.245054
rs7512100	0.547619	40332.8	33473.6	0.186408	0.21282	1	207837490	4823617	0.570187	0.243983
rs116785364	0.0190476	24809.3	2955230	-4.78011	0.224769	1	207799880	4863223	0.574869	0.240431
rs35707912	0.114286	20290.4	91377.3	-1.50485	0.227052	1	207829220	4870695	0.575752	0.239765
rs55850140	0.0190476	24944.2	2955230	-4.77469	0.22995	1	207797237	4880529	0.576914	0.238889
rs11118241	0.552381	40152.7	32827.1	0.201433	0.234989	1	207820278	4897222	0.578888	0.237406
rs11118242	0.552381	40152.7	32827.1	0.201433	0.234989	1	207820313	4897223	0.578888	0.237406
rs115270542	0.0190476	25556.5	2972040	-4.75611	0.24771	1	207772120	4939591	0.583896	0.233664
rs9429781	0.728571	51255	24108.7	0.754242	0.258674	1	207667222	4975899	0.588188	0.230484
rs11578101	0.0190476	25878.9	2972040	-4.74357	0.259696	1	207791853	4979328	0.588593	0.230185
rs72644193	0.119048	19221.5	84310.3	-1.47847	0.270179	1	207858814	5013763	0.592664	0.227192
rs10779353	0.552381	41212.3	32871.4	0.226133	0.271436	1	207837590	5017916	0.593155	0.226832
rs116772674	0.0190476	26220.5	2972040	-4.73046	0.272229	1	207754253	5020583	0.59347	0.226601
rs114144376	0.0190476	26303.4	2972040	-4.7273	0.275249	1	207768974	5030416	0.594632	0.225752
rs3085	0.119048	19309	84336.4	-1.47424	0.277101	1	207857254	5036594	0.595362	0.225219
rs7515238	0.552381	41212.3	32721.5	0.230706	0.278183	1	207838429	5040144	0.595782	0.224913
rs114491310	0.0190476	26624.1	2972040	-4.71519	0.286831	1	207757393	5068524	0.599137	0.222474
rs17259031	0.0190476	26414.3	2945740	-4.71421	0.287765	1	207759130	5071645	0.599506	0.222207
rs116145400	0.0190476	26702.1	2972040	-4.71226	0.28963	1	207757552	5077785	0.600232	0.221681
rs56216545	0.0190476	26970.5	2972040	-4.70226	0.299189	1	207791140	5109030	0.603925	0.219017
rs608282	0.233333	40254.9	78950.4	-0.673589	0.306224	1	207765849	5131705	0.606605	0.217094
rs11118157	0.233333	40974.7	80328.8	-0.673173	0.30693	1	207778319	5134045	0.606882	0.216896
rs149291790	0.0190476	27242.2	2972040	-4.69223	0.308771	1	207766903	5139979	0.607583	0.216394
rs78953596	0.0190476	27309.4	2972040	-4.68977	0.311126	1	207789303	5147652	0.60849	0.215746
rs114462179	0.0190476	27624.4	2972040	-4.6783	0.322089	1	207756187	5183183	0.61269	0.212759
rs11576732	0.0190476	27682.4	2972040	-4.67621	0.324092	1	207763169	5190024	0.613499	0.212186
rs143923368	0.0190476	27682.4	2972040	-4.67621	0.324092	1	207763630	5190025	0.613499	0.212186
rs677066	0.233333	40974.7	79487.3	-0.662642	0.32481	1	207773991	5192435	0.613784	0.211984
rs1048971	0.390476	39197	45580.7	-0.150882	0.325885	1	207646322	5196020	0.614208	0.211685
rs12409159	0.114286	19177.7	81040.9	-1.44121	0.331114	1	207842104	5213104	0.616227	0.210259
rs55807214	0.0142857	38276.3	4069200	-4.66637	0.333496	1	207696913	5220995	0.61716	0.209602
rs56307771	0.0190476	27969.3	2972040	-4.66589	0.33395	1	207790582	5222388	0.617325	0.209486
rs116125277	0.0190476	27479.5	2908040	-4.66179	0.33787	1	207790417	5235247	0.618845	0.208418
rs6691117	0.228571	41335.2	79527.2	-0.654385	0.338829	1	207782931	5238288	0.619204	0.208166
rs115328932	0.0190476	28499.9	2972040	-4.6471	0.351915	1	207774344	5280528	0.624197	0.204678
rs311302	0.652381	59047.5	33322.6	0.572107	0.364099	1	207629416	5320064	0.628871	0.201439
rs11577168	0.119048	20445.9	84490.9	-1.41886	0.367655	1	207855800	5331657	0.630241	0.200493
rs34860402	0.119048	20445.9	84490.9	-1.41886	0.367655	1	207856009	5331660	0.630241	0.200493
rs7533520	0.82381	71542.3	20491.6	1.25028	0.395212	1	207673945	5421002	0.640802	0.193276
rs10863463	0.552381	41549.5	30254.9	0.317227	0.40585	1	207843903	5455513	0.644882	0.19052
rs311311	0.647619	58975	32054.9	0.609664	0.41947	1	207639695	5499599	0.650093	0.187024
rs4525038	0.852381	75959.5	18890.4	1.39154	0.423388	1	207663937	5511890	0.651546	0.186055
rs311307	0.661905	63399.9	32357.1	0.672629	0.444898	1	207631778	5580916	0.659705	0.18065
rs12143527	0.542857	39488.7	27886.4	0.347876	0.451074	1	207849916	5600699	0.662044	0.179113
rs311306	0.661905	63830.3	32418.5	0.677497	0.452318	1	207630444	5604625	0.662508	0.178809
rs311304	0.661905	63830.3	32405.5	0.677901	0.452933	1	207629702	5606612	0.662743	0.178655
rs12037841	0.82381	94729.7	26170	1.28641	0.454708	1	207684192	5612221	0.663406	0.178221
rs1032980	0.652381	60491.2	31600.3	0.64933	0.477951	1	207640345	5685264	0.67204	0.172605
rs311317	0.647619	63123.2	32962.5	0.649718	0.478522	1	207621832	5687046	0.672251	0.172469
rs12033963	0.138095	26493.8	79791.3	-1.10251	0.480256	1	207808286	5692392	0.672883	0.172061
rs311310	0.661905	64164.8	31651	0.706684	0.496794	1	207635573	5744126	0.678998	0.168132
rs6656401	0.838095	114296	30673.4	1.31539	0.502424	1	207692049	5761371	0.681036	0.16683
rs6700109	0.77619	63867.2	22085.3	1.06189	0.527125	1	207664607	5837146	0.689994	0.161155
rs4844600	0.828571	101248	26082.7	1.3563	0.569769	1	207679307	5967682	0.705424	0.15155
rs17617	0.852381	82566	18663.3	1.48704	0.580061	1	207653395	5998508	0.709068	0.149312
rs4266886	0.828571	100460	25616.5	1.36653	0.586614	1	207685786	6017822	0.711351	0.147916
rs10863418	0.842857	135925	30405.3	1.49749	0.597208	1	207798238	6049570	0.715104	0.145631
rs7519408	0.857143	80307.1	17950.4	1.49824	0.598444	1	207661289	6053172	0.715529	0.145372
rs2093760	0.833333	135786	34155.5	1.38016	0.609053	1	207786828	6084579	0.719242	0.143125
rs10779359	0.542857	43755.5	27681.9	0.45784	0.613332	1	207852600	6097121	0.720725	0.142231
rs1570563	0.547619	44643.2	28100.5	0.462913	0.620817	1	207853924	6118997	0.72331	0.140675
rs2093761	0.833333	135786	33885.5	1.38809	0.622119	1	207786542	6122940	0.723777	0.140395
rs4618970	0.857143	80307.1	17649.3	1.51516	0.6262	1	207661640	6134966	0.725198	0.139543
rs6687503	0.538095	42845.2	28149.5	0.420066	0.62942	1	207852642	6144378	0.726311	0.138878
rs1752684	0.833333	132409	32848.1	1.394	0.631851	1	207747296	6151352	0.727135	0.138385
rs311313	0.661905	68411.7	30872.2	0.795687	0.632422	1	207624911	6153019	0.727332	0.138267
rs1853526	0.547619	44643.2	27670.4	0.478338	0.643579	1	207854703	6185158	0.731131	0.136005
rs115290463	0.0190476	38876.2	2972040	-4.33662	0.648704	1	207696672	6200169	0.732906	0.134952
rs116578240	0.0190476	38876.2	2972040	-4.33662	0.648704	1	207695875	6200170	0.732906	0.134952
rs10779362	0.547619	45029.6	27765.1	0.48354	0.651254	1	207856787	6207462	0.733768	0.134441
rs2296158	0.547619	44643.2	27255.7	0.493439	0.66586	1	207851611	6249556	0.738744	0.131506
rs3818361	0.833333	140784	34201.5	1.41495	0.666344	1	207784968	6250850	0.738896	0.131416
rs6701713	0.833333	140784	33802.4	1.42669	0.68567	1	207786289	6305985	0.745414	0.127603
rs12729446	0.0190476	41044.9	2972040	-4.28234	0.700594	1	207698431	6348062	0.750388	0.124714
rs149257151	0.0190476	41157.7	2972040	-4.27959	0.703219	1	207738031	6355218	0.751234	0.124225
rs10863420	0.847619	144391	30088	1.5684	0.713548	1	207799874	6383937	0.754628	0.122267
rs2296160	0.847619	144391	30052.5	1.56958	0.715482	1	207795320	6389323	0.755265	0.121901
rs10863417	0.847619	144391	30026.3	1.57045	0.716916	1	207796897	6393312	0.755737	0.12163
rs11118220	0.12381	25303.6	65430.2	-0.950036	0.744296	1	207811604	6468785	0.764658	0.116533
rs12075041	0.12381	25303.6	65430.2	-0.950036	0.744296	1	207811106	6468786	0.764658	0.116533
rs56245865	0.12381	25303.6	65402.2	-0.949609	0.745036	1	207809787	6470836	0.7649	0.116395
rs7542494	0.12381	25303.6	65402.2	-0.949609	0.745036	1	207809744	6470837	0.764901	0.116395
rs4562624	0.838095	114296	25265	1.50937	0.821793	1	207685965	6674630	0.78899	0.102928
rs4314882	0.985714	4037170	11953.9	5.82224	0.849445	1	207658025	6745432	0.79736	0.0983457
rs4844610	0.847619	144391	27145.3	1.67132	0.88241	1	207802552	6827619	0.807075	0.0930862
rs6697005	0.847619	144391	26809	1.68379	0.902861	1	207806730	6877164	0.812931	0.0899461
rs679515	0.838095	142841	29901	1.56384	0.911484	1	207750568	6898098	0.815406	0.0886261
rs1408077	0.847619	144391	26446.8	1.69739	0.925177	1	207804141	6930804	0.819272	0.0865719
rs1408078	0.847619	144391	24963.8	1.7551	1.01986	1	207800555	7147358	0.84487	0.0732099
rs1830763	0.847619	144391	24900.3	1.75764	1.02403	1	207800389	7156570	0.845959	0.0726506
rs4317805	0.909524	693263	18578.4	3.61941	1.24087	1	207652992	7576924	0.895648	0.0478625
rs11118328	0.814286	121884	17796.4	1.92407	1.66803	1	207850539	8106525	0.958251	0.0185207

## Sheet: Mongols
SNP	Freq	iHH_0	iHH_1	iHS	Std_iHS	CHR	POS	rank	rank.perc	rank.log
rs17045468	0.292793	13823	72052.2	-1.65105	-1.55926	1	207657375	448889	0.0552089	1.25799
rs17045761	0.166667	16519.4	140921	-2.14366	-1.42642	1	207663356	597335	0.0734663	1.13391
rs17045328	0.315315	17323.2	77221.8	-1.49463	-1.40028	1	207652176	630259	0.0775156	1.11061
rs4844388	0.486486	25561.5	75867.7	-1.08791	-1.38621	1	207842900	648631	0.0797752	1.09813
rs12038371	0.486486	24173	64651.7	-0.983777	-1.22599	1	207821046	884545	0.10879	0.96341
rs12031281	0.513514	25362	63734.4	-0.921471	-1.21751	1	207800154	898618	0.110521	0.956555
rs6686325	0.495495	27955.7	73726.3	-0.969737	-1.20439	1	207833357	920585	0.113223	0.946066
rs61822978	0.513514	25926.2	63734.4	-0.899469	-1.18383	1	207800862	955022	0.117458	0.930116
rs60467252	0.193694	21219.4	128921	-1.80428	-1.11271	1	207824382	1084080	0.133331	0.875068
rs7525160	0.45045	18010.7	45860.6	-0.93464	-1.01905	1	207668414	1268905	0.156063	0.806701
rs10863336	0.45045	18048.9	44708.8	-0.907085	-0.976084	1	207665920	1358905	0.167132	0.776941
rs7543913	0.135135	14500.7	139100	-2.261	-0.944459	1	207656502	1427580	0.175578	0.755529
rs6661764	0.5	29812.4	61293.1	-0.720745	-0.910319	1	207808385	1504040	0.184982	0.73287
rs72737299	0.211712	26481.5	124207	-1.5455	-0.910095	1	207772946	1504582	0.185049	0.732714
rs12117916	0.103604	15280.7	211289	-2.62663	-0.879537	1	207653814	1574664	0.193668	0.712942
rs59824364	0.157658	16993.9	121254	-1.96504	-0.86436	1	207662180	1610174	0.198036	0.703257
rs3737002	0.509009	32154.1	63694.5	-0.683558	-0.853409	1	207760773	1636442	0.201266	0.696229
rs12038575	0.5	35080.7	69315.7	-0.681021	-0.849526	1	207740272	1645726	0.202408	0.693772
rs61822967	0.5	35825.5	70367.3	-0.675069	-0.840418	1	207694165	1667508	0.205087	0.688062
rs3849266	0.518018	32454.5	63643.3	-0.673454	-0.837947	1	207752990	1673458	0.205819	0.686515
rs61822977	0.585586	33040.7	51605.7	-0.445894	-0.785973	1	207796065	1801547	0.221572	0.654484
rs4310446	0.945946	729503	23232	3.44684	-0.782898	1	207676604	1809311	0.222527	0.652617
rs56203648	0.135135	23374.8	195428	-2.12353	-0.735745	1	207793828	1928994	0.237247	0.624799
rs1410408	0.324324	19351.6	53345.2	-1.01401	-0.705601	1	207666308	2007504	0.246903	0.607473
rs12028134	0.585586	32537.3	48010.4	-0.389029	-0.701294	1	207800409	2018914	0.248306	0.605012
rs7527218	0.725225	40779.8	40194.5	0.0144556	-0.69218	1	207623829	2042972	0.251265	0.599867
rs6656401	0.954955	910691	27432.9	3.50246	-0.685884	1	207692049	2059467	0.253294	0.596375
rs1567190	0.40991	27644.4	61417.1	-0.798266	-0.672913	1	207635789	2094065	0.257549	0.58914
rs679515	0.954955	917542	26683.4	3.53766	-0.624499	1	207750568	2225012	0.273655	0.562797
rs1041250	0.135135	17909.7	139100	-2.04985	-0.623867	1	207655815	2226764	0.27387	0.562456
rs12037841	0.954955	910691	26461.6	3.53851	-0.623009	1	207684192	2229137	0.274162	0.561993
rs3767933	0.40991	28415.1	60655	-0.758281	-0.610566	1	207637359	2263550	0.278394	0.55534
rs4562624	0.954955	910691	26027.1	3.55507	-0.594134	1	207685965	2309799	0.284082	0.546556
rs117590864	0.13964	24595.2	185026	-2.01794	-0.575425	1	207787240	2362574	0.290573	0.536744
rs57715085	0.22973	27372.8	95622.4	-1.25086	-0.556284	1	207815468	2417524	0.297332	0.526759
rs2182909	0.121622	16688.3	123690	-2.00308	-0.552851	1	207653106	2427600	0.298571	0.524953
rs12041437	0.585586	37275.9	49521	-0.284049	-0.544965	1	207803264	2450278	0.30136	0.520914
rs3738469	0.22973	27612.5	95622.4	-1.24214	-0.541825	1	207818422	2459410	0.302483	0.519299
rs74692669	0.22973	27612.5	95622.4	-1.24214	-0.541825	1	207818120	2459412	0.302483	0.519298
rs12121195	0.0045045	15536.9	7619710	-6.19528	-0.535492	1	207659797	2477329	0.304687	0.516146
rs77828994	0.0675676	15107.5	811907	-3.9842	-0.521795	1	207652548	2517239	0.309596	0.509205
rs78159416	0.22973	27457.8	93797	-1.22848	-0.519168	1	207820375	2524673	0.31051	0.507925
rs55952744	0.22973	29416.8	99984.9	-1.22345	-0.510819	1	207860158	2549187	0.313525	0.503728
rs74401244	0.22973	29266.5	99241.2	-1.22111	-0.506936	1	207844799	2560509	0.314917	0.501803
rs4844610	0.954955	930050	25224.9	3.60741	-0.502842	1	207802552	2572567	0.3164	0.499763
rs11808746	0.315315	25883.6	66500.6	-0.943601	-0.49673	1	207624861	2590537	0.31861	0.49674
rs75758158	0.22973	29674.2	99984.9	-1.21474	-0.496364	1	207858661	2591588	0.31874	0.496564
rs55689175	0.22973	29688	99984.9	-1.21428	-0.495597	1	207859699	2593840	0.319017	0.496187
rs12034383	0.59009	38062.3	48909.3	-0.250743	-0.495368	1	207803595	2594523	0.319101	0.496072
rs11803956	0.59009	38062.3	48815.3	-0.248818	-0.492501	1	207803021	2602711	0.320108	0.494704
rs9429782	0.157658	21550.4	121254	-1.72749	-0.490921	1	207669355	2607286	0.32067	0.493941
rs12562739	0.22973	29833.7	99984.9	-1.20938	-0.487472	1	207856658	2617406	0.321915	0.492259
rs12563415	0.22973	29833.7	99984.9	-1.20938	-0.487472	1	207856666	2617407	0.321915	0.492258
rs55638397	0.22973	29833.7	99984.9	-1.20938	-0.487472	1	207856040	2617412	0.321916	0.492258
rs74231794	0.22973	29908.2	99984.9	-1.20689	-0.483336	1	207850717	2629537	0.323407	0.49025
rs4274065	0.932432	560040	21398.9	3.26467	-0.477549	1	207671476	2646347	0.325475	0.487483
rs4844597	0.932432	560040	21398.9	3.26467	-0.477549	1	207671269	2646348	0.325475	0.487483
rs74184055	0.22973	30119.8	99984.9	-1.19983	-0.471637	1	207852226	2663672	0.327605	0.484649
rs55821028	0.22973	30010.7	99241.2	-1.196	-0.465275	1	207843000	2682443	0.329914	0.481599
rs12567945	0.22973	30032.9	99241.2	-1.19526	-0.464047	1	207841934	2686111	0.330365	0.481006
rs17045979	0.22973	30065.6	99241.2	-1.19417	-0.462243	1	207842704	2691358	0.33101	0.480158
rs3886100	0.567568	47467.1	62715.4	-0.27857	-0.461861	1	207739127	2692429	0.331142	0.479985
rs17186848	0.59009	37905.2	47419.8	-0.223951	-0.455472	1	207804883	2711276	0.33346	0.476956
rs7533520	0.932432	563313	21208.3	3.27945	-0.451877	1	207673945	2721993	0.334778	0.475243
rs10863322	0.725225	41280.2	34765.2	0.171765	-0.450026	1	207643949	2727565	0.335464	0.474355
rs3085	0.234234	29698.3	96326.3	-1.17665	-0.433173	1	207857254	2778428	0.341719	0.466331
rs11589472	0.234234	29828	96400.8	-1.17307	-0.427225	1	207849644	2796277	0.343914	0.46355
rs10863341	0.932432	579155	21454.2	3.29565	-0.423732	1	207673084	2806737	0.345201	0.461928
rs4844598	0.932432	579240	21454.2	3.2958	-0.423476	1	207672612	2807539	0.3453	0.461804
rs77357299	0.211712	32680	113286	-1.24316	-0.42271	1	207691563	2809862	0.345585	0.461445
rs12036785	0.581081	34280	41936.1	-0.201586	-0.422167	1	207792909	2811456	0.345781	0.461198
rs2274566	0.585586	42559	52029.3	-0.200917	-0.42117	1	207753345	2814592	0.346167	0.460714
rs72644193	0.234234	30015.8	96323.6	-1.16599	-0.415483	1	207858814	2831950	0.348302	0.458044
rs7533408	0.932432	579177	21269.2	3.30435	-0.408618	1	207673631	2852785	0.350864	0.454861
rs11577168	0.234234	30172	96342.3	-1.16099	-0.407193	1	207855800	2857084	0.351393	0.454207
rs34860402	0.234234	30172	96342.3	-1.16099	-0.407193	1	207856009	2857086	0.351393	0.454206
rs11118220	0.220721	31039.2	99068.9	-1.16057	-0.406487	1	207811604	2859257	0.35166	0.453877
rs12075041	0.220721	31039.2	99068.9	-1.16057	-0.406487	1	207811106	2859259	0.351661	0.453876
rs41274776	0.220721	31039.2	99068.9	-1.16057	-0.406487	1	207812791	2859261	0.351661	0.453876
rs56161922	0.220721	31039.2	99068.9	-1.16057	-0.406487	1	207809833	2859262	0.351661	0.453876
rs56245865	0.220721	31039.2	99068.9	-1.16057	-0.406487	1	207809787	2859263	0.351661	0.453876
rs56386223	0.220721	31039.2	99068.9	-1.16057	-0.406487	1	207812173	2859264	0.351661	0.453875
rs72468035	0.220721	31039.2	99068.9	-1.16057	-0.406487	1	207812405	2859265	0.351661	0.453875
rs7542494	0.220721	31039.2	99068.9	-1.16057	-0.406487	1	207809744	2859266	0.351661	0.453875
rs56235509	0.22973	30686.2	97867.6	-1.1598	-0.405222	1	207839769	2863242	0.35215	0.453272
rs55883147	0.22973	30702.2	97867.6	-1.15928	-0.404353	1	207840002	2865961	0.352485	0.452859
rs11118340	0.234234	30327.1	96395.7	-1.15642	-0.399607	1	207854035	2880474	0.35427	0.450666
rs2147022	0.234234	30327.1	96395.7	-1.15642	-0.399607	1	207854409	2880478	0.35427	0.450665
rs2147023	0.234234	30327.1	96395.7	-1.15642	-0.399607	1	207854484	2880479	0.35427	0.450665
rs2147024	0.234234	30327.1	96395.7	-1.15642	-0.399607	1	207854552	2880480	0.354271	0.450665
rs56132412	0.22973	30939.5	97867.6	-1.15158	-0.391579	1	207839018	2904626	0.35724	0.44704
rs72644191	0.234234	30466.7	96325.2	-1.15109	-0.390773	1	207852121	2907206	0.357558	0.446654
rs72644190	0.234234	30551.6	96325.2	-1.14831	-0.386156	1	207851806	2921394	0.359303	0.44454
rs7542544	0.581081	38332.3	45393.3	-0.169071	-0.373747	1	207786223	2959219	0.363955	0.438953
rs12133621	0.0045045	17562.9	7619710	-6.0727	-0.3733	1	207669030	2960564	0.36412	0.438755
rs9429943	0.932432	579624	20850.2	3.32502	-0.372717	1	207669924	2962331	0.364337	0.438496
rs9429944	0.932432	579624	20850.2	3.32502	-0.372717	1	207670307	2962332	0.364338	0.438496
rs7525170	0.932432	562373	20208.3	3.32607	-0.370881	1	207668447	2968079	0.365044	0.437654
rs7519119	0.581081	38762.3	45393.3	-0.157917	-0.357137	1	207786152	3010454	0.370256	0.431498
rs57587123	0.22973	30556.5	93797	-1.12156	-0.341768	1	207825415	3058325	0.376144	0.424646
rs56149234	0.22973	31510.8	95622.4	-1.11008	-0.322723	1	207813556	3117217	0.383387	0.416363
rs11118328	0.954955	934721	22824.5	3.71241	-0.319706	1	207850539	3126629	0.384544	0.415053
rs11803366	0.59009	42457.4	47419.8	-0.110538	-0.286584	1	207806989	3229638	0.397214	0.400976
rs56027105	0.0045045	18892.1	7619710	-5.99975	-0.276765	1	207673092	3260478	0.401007	0.396848
rs75553932	0.0045045	19468.2	7619710	-5.96971	-0.237015	1	207819228	3384830	0.416301	0.380593
rs311307	0.882883	137484	27428.1	1.61194	-0.220561	1	207631778	3436695	0.42268	0.373989
rs12080578	0.0045045	19742.4	7619710	-5.95572	-0.21851	1	207820612	3443046	0.423461	0.373187
rs311304	0.882883	137776	27428.1	1.61406	-0.217651	1	207629702	3445758	0.423794	0.372845
rs311306	0.882883	137776	27428.1	1.61406	-0.217651	1	207630444	3445759	0.423794	0.372845
rs311302	0.882883	137776	27360.9	1.61651	-0.214286	1	207629416	3456540	0.42512	0.371488
rs77654757	0.0045045	19817.6	7619710	-5.95192	-0.21348	1	207822796	3459124	0.425438	0.371164
rs74150881	0.0045045	19839.5	7619710	-5.95082	-0.212018	1	207823248	3463775	0.42601	0.37058
rs73080604	0.0045045	19841.5	7619710	-5.95072	-0.211887	1	207817731	3464209	0.426064	0.370526
rs7521762	0.0045045	19857.2	7619710	-5.94993	-0.210838	1	207822581	3467611	0.426482	0.370099
rs201798840	0.0045045	19860.2	7619710	-5.94978	-0.210641	1	207818670	3468284	0.426565	0.370015
rs115987778	0.0045045	19867.4	7619710	-5.94941	-0.210157	1	207815711	3469877	0.426761	0.369816
rs1032980	0.882883	136211	26953.7	1.62008	-0.209382	1	207640345	3472385	0.427069	0.369502
rs74883767	0.0045045	19952	7619710	-5.94517	-0.204538	1	207823764	3487770	0.428961	0.367582
rs144567151	0.0630631	14788.6	661963	-3.80135	-0.199123	1	207653993	3505019	0.431083	0.365439
rs11576522	0.585586	39478.2	41397.3	-0.0474668	-0.192663	1	207789269	3525562	0.433609	0.362901
rs311311	0.882883	138499	26953.7	1.63674	-0.186514	1	207639695	3544678	0.43596	0.360553
rs17044576	0.126126	26066.1	150809	-1.75538	-0.176763	1	207634670	3575181	0.439712	0.356832
rs11578756	0.0045045	20447.7	7619710	-5.92063	-0.172066	1	207854919	3590094	0.441546	0.355024
rs11590898	0.0045045	20601.6	7619710	-5.91313	-0.162143	1	207857396	3621343	0.445389	0.35126
rs74231795	0.0045045	20730.4	7619710	-5.90689	-0.153895	1	207859330	3647129	0.448561	0.348179
rs146215050	0.0045045	20740.4	7619710	-5.90641	-0.153253	1	207855555	3649066	0.448799	0.347948
rs11577114	0.0045045	20741.5	7619710	-5.90636	-0.153183	1	207857812	3649272	0.448824	0.347924
rs76844119	0.0045045	20741.5	7619710	-5.90636	-0.153183	1	207858173	3649275	0.448825	0.347923
rs2182911	0.932432	559958	17721.3	3.45309	-0.15024	1	207660071	3658793	0.449995	0.346792
rs2182912	0.932432	559958	17721.3	3.45309	-0.15024	1	207660344	3658794	0.449996	0.346792
rs141885899	0.027027	14126.2	1541490	-4.69247	-0.141338	1	207652844	3686720	0.45343	0.34349
rs7519408	0.95045	765548	16871.3	3.81498	-0.140816	1	207661289	3688297	0.453624	0.343304
rs117673630	0.0045045	20948.6	7619710	-5.89642	-0.140042	1	207629523	3690717	0.453922	0.343019
rs79577824	0.0045045	20959.3	7619710	-5.89591	-0.139366	1	207789641	3692962	0.454198	0.342755
rs4618970	0.95045	765548	16849.1	3.8163	-0.138522	1	207661640	3695531	0.454514	0.342453
rs311310	0.882883	137983	25871.4	1.67399	-0.135371	1	207635573	3705370	0.455724	0.341298
rs6665881	0.310811	21598.3	44389.4	-0.720385	-0.130714	1	207656605	3720019	0.457526	0.339585
rs72468037	0.0045045	21105.9	7619710	-5.88894	-0.130138	1	207851554	3721876	0.457754	0.339368
rs17258955	0.0045045	21148.2	7619710	-5.88694	-0.127488	1	207627998	3730409	0.458803	0.338373
rs45573035	0.0045045	21149.6	7619710	-5.88687	-0.127402	1	207640012	3730667	0.458835	0.338343
rs367721439	0.0045045	21200.9	7619710	-5.88445	-0.124199	1	207844701	3740939	0.460099	0.337149
rs41304115	0.0045045	21233.9	7619710	-5.88289	-0.122136	1	207628076	3747351	0.460887	0.336405
rs12135588	0.0045045	21253.2	7619710	-5.88199	-0.120938	1	207627057	3751014	0.461338	0.335981
rs189580087	0.0045045	21328.5	7619710	-5.87845	-0.116259	1	207628894	3765864	0.463164	0.334265
1:207634279	0.0045045	21347.6	7619710	-5.87756	-0.115075	1	207634279	3769636	0.463628	0.33383
rs187651247	0.0045045	21368.3	7619710	-5.87658	-0.113788	1	207633894	3773580	0.464113	0.333376
rs11588445	0.0045045	21384.5	7619710	-5.87583	-0.112787	1	207847908	3776632	0.464488	0.333025
rs6540438	0.0045045	21434	7619710	-5.87352	-0.109728	1	207824438	3786470	0.465698	0.331895
rs11578682	0.0045045	21485.3	7619710	-5.87113	-0.106567	1	207842833	3796427	0.466923	0.330755
rs55724061	0.0045045	21584.2	7619710	-5.86653	-0.100487	1	207790713	3815616	0.469283	0.328565
rs75544149	0.0045045	21598.6	7619710	-5.86586	-0.0996049	1	207842007	3818469	0.469634	0.32824
rs12729557	0.0045045	21603.3	7619710	-5.86565	-0.0993162	1	207846068	3819401	0.469749	0.328134
rs76654222	0.0045045	21612.8	7619710	-5.86521	-0.0987357	1	207847023	3821206	0.469971	0.327929
rs77380139	0.0045045	21612.8	7619710	-5.86521	-0.0987357	1	207847062	3821207	0.469971	0.327929
rs56051908	0.0045045	21625.4	7619710	-5.86463	-0.0979651	1	207845713	3823759	0.470285	0.327639
rs144570877	0.0045045	21628.2	7619710	-5.86449	-0.0977916	1	207842582	3824273	0.470348	0.327581
rs35931500	0.0045045	21634.1	7619710	-5.86422	-0.0974302	1	207837547	3825362	0.470482	0.327457
rs11578598	0.0045045	21701.4	7619710	-5.86112	-0.0933228	1	207842489	3838159	0.472056	0.326007
rs11589830	0.0045045	21701.4	7619710	-5.86112	-0.0933228	1	207842479	3838160	0.472056	0.326007
rs71635141	0.00900901	11374.9	3990780	-5.86033	-0.092281	1	207658395	3841314	0.472444	0.32565
rs56244519	0.0045045	21735.1	7619710	-5.85957	-0.0912698	1	207808062	3844485	0.472834	0.325292
rs11587761	0.0045045	21753.2	7619710	-5.85873	-0.0901698	1	207838419	3847918	0.473256	0.324904
rs116806443	0.0045045	21792.3	7619710	-5.85694	-0.0877927	1	207839944	3855499	0.474188	0.324049
rs141503126	0.0045045	21792.3	7619710	-5.85694	-0.0877927	1	207839962	3855500	0.474188	0.324049
rs7536931	0.653153	47987.4	40336.8	0.173673	-0.0841871	1	207677486	3866878	0.475588	0.322769
rs138523101	0.0045045	21870.7	7619710	-5.85335	-0.0830385	1	207812981	3870537	0.476038	0.322359
rs113001246	0.0045045	21914.6	7619710	-5.85134	-0.0803853	1	207841206	3879042	0.477084	0.321405
rs150182880	0.0045045	21926.7	7619710	-5.85079	-0.0796537	1	207807107	3881428	0.477377	0.321138
rs117153239	0.0045045	21931.6	7619710	-5.85056	-0.079357	1	207841916	3882349	0.477491	0.321035
rs11585607	0.0045045	21960.6	7619710	-5.84925	-0.0776135	1	207837740	3887996	0.478185	0.320404
rs77792203	0.0045045	21961.8	7619710	-5.84919	-0.0775413	1	207839653	3888220	0.478213	0.320379
rs149813890	0.0045045	21997.9	7619710	-5.84755	-0.0753639	1	207864498	3895186	0.479069	0.319602
rs114608601	0.0045045	22016.2	7619710	-5.84671	-0.0742628	1	207838679	3898629	0.479493	0.319218
rs75088854	0.0045045	22087.7	7619710	-5.84347	-0.0699725	1	207838826	3912300	0.481174	0.317698
rs79133635	0.0045045	22087.7	7619710	-5.84347	-0.0699725	1	207838915	3912301	0.481174	0.317697
rs79996524	0.0045045	22087.7	7619710	-5.84347	-0.0699725	1	207838769	3912302	0.481175	0.317697
rs11576446	0.0045045	22108.7	7619710	-5.84252	-0.0687151	1	207838465	3916276	0.481663	0.317256
rs311313	0.882883	136565	24388.2	1.7227	-0.0685024	1	207624911	3916910	0.481741	0.317186
1:207840052	0.0045045	22190.1	7619710	-5.83885	-0.0638547	1	207840052	3931538	0.48354	0.315567
rs139094318	0.0045045	22205.9	7619710	-5.83814	-0.0629137	1	207864497	3934467	0.483901	0.315244
rs76287248	0.0045045	22336.5	7619710	-5.83227	-0.0551558	1	207864463	3959283	0.486953	0.312513
rs12032512	0.333333	22259.7	40877.1	-0.60779	-0.0464227	1	207653178	3986262	0.490271	0.309564
rs17048254	0.0045045	22636.6	7619710	-5.81892	-0.0374921	1	207808450	4014146	0.4937	0.306537
rs11591007	0.0045045	22740.7	7619710	-5.81434	-0.0314218	1	207837064	4033382	0.496066	0.30446
rs149150945	0.0045045	22740.7	7619710	-5.81434	-0.0314218	1	207836989	4033384	0.496066	0.30446
rs74587156	0.0045045	22766.2	7619710	-5.81322	-0.0299417	1	207826823	4037986	0.496632	0.303965
1:207666323	0.00900901	12521.2	4189350	-5.81287	-0.0294871	1	207666323	4039511	0.49682	0.303801
rs11577935	0.0045045	22970.9	7619710	-5.80427	-0.0180951	1	207861994	4075698	0.501271	0.299928
rs11578338	0.0045045	22970.9	7619710	-5.80427	-0.0180951	1	207862004	4075699	0.501271	0.299928
rs11583249	0.0045045	22970.9	7619710	-5.80427	-0.0180951	1	207861724	4075700	0.501271	0.299928
rs74978335	0.0045045	22970.9	7619710	-5.80427	-0.0180951	1	207862528	4075701	0.501271	0.299927
rs80121755	0.0045045	22970.9	7619710	-5.80427	-0.0180951	1	207862359	4075702	0.501271	0.299927
rs79658187	0.00900901	12696.9	4209300	-5.80369	-0.0173335	1	207666591	4078046	0.501559	0.299678
rs78752183	0.0045045	23133.1	7619710	-5.79723	-0.00878548	1	207829236	4104521	0.504816	0.296867
rs183975875	0.0045045	23187.7	7619710	-5.79487	-0.0056647	1	207828887	4114406	0.506031	0.295823
rs113630340	0.0045045	23366.2	7619710	-5.7872	0.00448525	1	207833328	4146280	0.509952	0.292471
rs77923586	0.0045045	23385	7619710	-5.7864	0.0055452	1	207828975	4149557	0.510355	0.292128
rs77011375	0.0045045	23397.6	7619710	-5.78586	0.00625803	1	207825805	4151808	0.510631	0.291892
rs78246144	0.0045045	23397.6	7619710	-5.78586	0.00625803	1	207826695	4151809	0.510632	0.291892
rs79479584	0.0045045	23475.3	7619710	-5.78255	0.0106457	1	207828056	4165614	0.512329	0.290451
rs114798855	0.0045045	23489.9	7619710	-5.78192	0.0114704	1	207832408	4168118	0.512637	0.29019
rs11577173	0.0045045	23496.2	7619710	-5.78166	0.0118219	1	207829760	4169258	0.512778	0.290071
rs76441118	0.0045045	23519.1	7619710	-5.78068	0.0131124	1	207827612	4173245	0.513268	0.289656
rs4844596	0.72973	44302.5	27519.6	0.476142	0.0185156	1	207651935	4190050	0.515335	0.287911
rs79872673	0.0045045	23617.1	7619710	-5.77652	0.0186136	1	207830931	4190383	0.515376	0.287876
rs77656847	0.0045045	23808.3	7619710	-5.76846	0.0292873	1	207623480	4223860	0.519493	0.28442
rs4525038	0.95045	765548	15124	3.92431	0.0498607	1	207663937	4288373	0.527428	0.277837
rs137969912	0.0045045	24191.1	7619710	-5.75251	0.0503899	1	207681384	4290004	0.527628	0.277672
rs6700109	0.95045	765548	15049.6	3.92924	0.058466	1	207664607	4315208	0.530728	0.275128
rs12033963	0.144144	27080.2	107391	-1.37767	0.0590371	1	207808286	4317003	0.530949	0.274947
rs75029494	0.0045045	24548	7619710	-5.73786	0.0697722	1	207689709	4351296	0.535166	0.271511
rs115075067	0.0045045	24574.9	7619710	-5.73677	0.0712193	1	207687553	4355835	0.535725	0.271058
rs311317	0.878378	125114	30870.5	1.39942	0.0766342	1	207621832	4373103	0.537848	0.26934
rs74469966	0.0495495	19157.8	1048960	-4.00285	0.0766517	1	207648954	4373169	0.537857	0.269333
rs593518	0.995495	7619710	26759	5.65162	0.0982245	1	207766785	4440902	0.546187	0.262659
rs61734514	0.0045045	25114.7	7619710	-5.71504	0.0999721	1	207760772	4446327	0.546854	0.262128
1:207637050	0.00900901	18537	5622210	-5.71471	0.100407	1	207637050	4447717	0.547025	0.261993
rs17048010	0.117117	26325.3	184907	-1.94932	0.103239	1	207800889	4456431	0.548097	0.261143
rs7515905	0.743243	89753.9	48209.5	0.621515	0.10343	1	207738077	4456983	0.548165	0.261089
rs12734030	0.171171	29473.4	97815.7	-1.1996	0.106102	1	207793964	4465351	0.549194	0.260274
rs6663887	0.932432	578991	15744.3	3.60481	0.113298	1	207664423	4488120	0.551994	0.258065
rs10429953	0.18018	28157.6	80252.1	-1.04736	0.114564	1	207788578	4492115	0.552486	0.257679
rs147739107	0.0045045	25394	7619710	-5.70398	0.114606	1	207773986	4492265	0.552504	0.257664
rs10779311	0.995495	7619710	26110.6	5.67615	0.129575	1	207693866	4538979	0.55825	0.253172
rs116146912	0.0045045	25700.7	7619710	-5.69197	0.130493	1	207748388	4541796	0.558596	0.252902
rs1831150	0.13964	23337.3	110121	-1.55152	0.132759	1	207670438	4548851	0.559464	0.252228
1:207665093	0.00900901	13601.8	4021680	-5.68925	0.134096	1	207665093	4552906	0.559962	0.251841
rs10863418	0.765766	70117.2	34162.6	0.719037	0.134583	1	207798238	4554389	0.560145	0.2517
rs10863420	0.765766	70117.2	34162.6	0.719037	0.134583	1	207799874	4554390	0.560145	0.2517
rs10863417	0.765766	70117.2	34100	0.72087	0.137379	1	207796897	4563123	0.561219	0.250868
rs2025935	0.13964	23561.2	110121	-1.54198	0.147258	1	207675655	4593791	0.564991	0.247959
rs202213311	0.0045045	26270	7619710	-5.67007	0.159479	1	207775317	4631843	0.569671	0.244376
rs614709	0.175676	32210.7	102790	-1.16039	0.169747	1	207753275	4663341	0.573545	0.241433
rs9429780	0.932432	562373	14776.6	3.63912	0.172901	1	207667190	4673060	0.57474	0.240528
rs9429781	0.932432	562373	14776.6	3.63912	0.172901	1	207667222	4673061	0.57474	0.240528
rs3811381	0.175676	28280.1	90061.4	-1.15833	0.173088	1	207790088	4673637	0.574811	0.240475
1:207765968	0.0045045	26624.4	7619710	-5.65666	0.177215	1	207765968	4686346	0.576374	0.239295
rs9429941	0.932432	562373	14734.9	3.64195	0.17781	1	207667303	4688099	0.57659	0.239133
rs10429943	0.175676	28363.3	90061.4	-1.1554	0.177853	1	207789471	4688227	0.576606	0.239121
rs147499620	0.00900901	15307.7	4326100	-5.64406	0.193887	1	207661101	4737293	0.58264	0.2346
rs188999850	0.0045045	26989.6	7619710	-5.64304	0.195241	1	207768459	4741390	0.583144	0.234224
rs12403552	0.175676	28771.7	90061.4	-1.1411	0.201064	1	207786170	4759251	0.585341	0.232591
rs183247700	0.0045045	27129	7619710	-5.63789	0.202056	1	207762775	4762295	0.585715	0.232313
rs4844609	0.995495	7619710	24618	5.73502	0.204815	1	207782916	4770602	0.586737	0.231557
rs4317805	0.990991	4197750	13476.7	5.74134	0.212905	1	207652992	4795069	0.589746	0.229335
rs9429778	0.117117	20846	135408	-1.87113	0.216685	1	207651835	4806352	0.591134	0.228314
rs2296160	0.765766	70117.2	32233.9	0.77715	0.223237	1	207795320	4826290	0.593586	0.226516
rs9429942	0.914414	454837	21018.5	3.07454	0.228604	1	207668630	4842814	0.595618	0.225032
rs139691972	0.0630631	26917	943912	-3.55727	0.231611	1	207740108	4851764	0.596719	0.22423
rs183283437	0.0630631	26917	943912	-3.55727	0.231611	1	207740102	4851765	0.596719	0.22423
rs11118196	0.175676	30999.2	94991.4	-1.11982	0.2356	1	207798057	4864093	0.598235	0.223128
rs148421245	0.036036	15839.7	1377660	-4.46562	0.237067	1	207660865	4868507	0.598778	0.222734
rs12045949	0.00900901	20842	5622210	-5.59751	0.255491	1	207844773	4924853	0.605708	0.217736
rs1408078	0.765766	70117.2	31496	0.800306	0.258561	1	207800555	4933987	0.606832	0.216932
rs2940253	0.117117	21591.4	136215	-1.84194	0.259047	1	207645743	4935463	0.607013	0.216802
rs511678	0.117117	21591.4	136215	-1.84194	0.259047	1	207645282	4935465	0.607013	0.216802
rs1830763	0.765766	70117.2	31440.1	0.802082	0.261272	1	207800389	4942179	0.607839	0.216211
rs148801689	0.027027	20646.1	1768770	-4.45052	0.262266	1	207818839	4945311	0.608224	0.215936
rs9429774	0.117117	21654.5	136215	-1.83902	0.263283	1	207645895	4948312	0.608594	0.215673
rs9429936	0.117117	21654.5	136215	-1.83902	0.263283	1	207645956	4948313	0.608594	0.215673
rs1048971	0.243243	28317.3	55714	-0.676759	0.275364	1	207646322	4984701	0.613069	0.212491
rs56010952	0.0405405	25098.5	1212530	-3.87766	0.293663	1	207679660	5039170	0.619768	0.207771
rs78302073	0.0405405	25205.9	1212530	-3.87339	0.301072	1	207679148	5060903	0.622441	0.205902
rs17615	0.117117	22390.7	136215	-1.80559	0.31179	1	207646462	5092368	0.626311	0.20321
rs17616	0.117117	22390.7	136215	-1.80559	0.31179	1	207646923	5092369	0.626311	0.20321
rs4308977	0.117117	22390.7	136215	-1.80559	0.31179	1	207646898	5092372	0.626311	0.20321
rs9429945	0.77027	74749.8	32062.9	0.846446	0.32895	1	207676768	5142875	0.632523	0.198924
rs12043913	0.166667	34439	99408.3	-1.06005	0.332638	1	207693563	5153744	0.63386	0.198007
rs2274567	0.175676	35231.8	101371	-1.05684	0.337844	1	207753621	5168960	0.635731	0.196727
rs12029729	0.0675676	19429.6	640463	-3.49539	0.340811	1	207645089	5177567	0.63679	0.196004
rs17046851	0.175676	35896.4	102972	-1.05382	0.342749	1	207747984	5183113	0.637472	0.195539
rs12757487	0.175676	35839.1	102790	-1.05365	0.343022	1	207749188	5183930	0.637572	0.195471
rs650877	0.175676	35839.1	102790	-1.05365	0.343022	1	207748793	5183931	0.637572	0.195471
rs599948	0.175676	35874.5	102790	-1.05266	0.344623	1	207752239	5188611	0.638148	0.195079
rs184304137	0.0495495	21528.4	1008670	-3.84701	0.346799	1	207635176	5194803	0.638909	0.194561
rs6681449	0.175676	36016.9	102790	-1.0487	0.351054	1	207750354	5207167	0.64043	0.193528
rs77925236	0.0630631	22423.8	729967	-3.48288	0.362901	1	207625917	5241520	0.644655	0.190673
rs2182913	0.914414	453449	18284.7	3.21082	0.387789	1	207660378	5313214	0.653473	0.184772
rs139029738	0.0630631	22630.1	721351	-3.46185	0.400016	1	207792288	5348263	0.657784	0.181917
rs11117949	0.175676	32947.1	91198.1	-1.01813	0.400684	1	207682256	5350171	0.658018	0.181762
rs12567973	0.175676	32947.1	91198.1	-1.01813	0.400684	1	207681501	5350172	0.658018	0.181762
rs12567990	0.175676	32947.1	91198.1	-1.01813	0.400684	1	207681685	5350173	0.658018	0.181762
rs4844601	0.175676	33380.2	92234.1	-1.01637	0.403544	1	207689227	5358130	0.658997	0.181117
rs11117956	0.175676	33083.3	91030.7	-1.01217	0.410362	1	207684359	5377753	0.661411	0.179529
rs11117959	0.175676	33083.3	91030.7	-1.01217	0.410362	1	207684519	5377754	0.661411	0.179529
rs6540435	0.175676	33083.3	91030.7	-1.01217	0.410362	1	207685764	5377758	0.661411	0.179528
rs1408077	0.765766	80347.8	32662	0.900151	0.410879	1	207804141	5379188	0.661587	0.179413
rs7512361	0.175676	33122.3	91030.7	-1.01099	0.412274	1	207686190	5383191	0.662079	0.17909
rs17617	0.972973	1387920	12972.7	4.67271	0.418708	1	207653395	5401266	0.664302	0.177634
rs601356	0.202703	36289.6	74364.3	-0.717444	0.424742	1	207752550	5418226	0.666388	0.176273
rs12130494	0.175676	33380.2	91030.7	-1.00323	0.424863	1	207687374	5418558	0.666429	0.176246
rs12039306	0.175676	33465.1	91030.7	-1.0007	0.428986	1	207683409	5430066	0.667845	0.175325
rs190816585	0.00900901	24278.4	5744310	-5.46638	0.429006	1	207679914	5430127	0.667852	0.17532
rs12034598	0.184685	35645.1	83404.6	-0.850093	0.434405	1	207757515	5445123	0.669696	0.174122
rs1746659	0.184685	35645.1	83404.6	-0.850093	0.434405	1	207758544	5445124	0.669696	0.174122
rs1752688	0.184685	35645.1	83404.6	-0.850093	0.434405	1	207758232	5445125	0.669697	0.174122
rs646817	0.184685	35645.1	83404.6	-0.850093	0.434405	1	207757936	5445126	0.669697	0.174122
rs6687175	0.184685	35645.1	83404.6	-0.850093	0.434405	1	207757235	5445127	0.669697	0.174122
rs117447527	0.00900901	24510.2	5744310	-5.45688	0.441578	1	207753547	5465211	0.672167	0.172523
1:207667253	0.0135135	12674.5	2969930	-5.4567	0.441809	1	207667253	5465892	0.672251	0.172469
rs6697005	0.765766	80347.8	31996.3	0.920743	0.442293	1	207806730	5467212	0.672413	0.172364
rs80133820	0.00900901	17606.1	4115310	-5.45422	0.445089	1	207650437	5475066	0.673379	0.17174
rs12409159	0.166667	29600.2	79202.6	-0.984228	0.455718	1	207842104	5504819	0.677038	0.169387
rs35707912	0.13964	30048.8	114558	-1.33826	0.456568	1	207829220	5507246	0.677337	0.169195
rs4266886	0.734234	74039.5	34569.4	0.761629	0.457978	1	207685786	5511198	0.677823	0.168884
rs12745818	0.0630631	22192.3	684170	-3.42846	0.458926	1	207819401	5513858	0.67815	0.168674
rs12744104	0.0630631	22215.6	684170	-3.42741	0.460784	1	207819000	5519123	0.678798	0.16826
rs10863358	0.175676	34272.9	90120.8	-0.966796	0.484015	1	207690871	5583299	0.686691	0.163239
rs35728110	0.0630631	22581.1	684170	-3.41109	0.489583	1	207821397	5598440	0.688553	0.162063
rs1752684	0.747748	91303.3	38196.2	0.871451	0.490815	1	207747296	5601754	0.68896	0.161806
rs183153194	0.00900901	17904.6	4021680	-5.41439	0.497794	1	207645839	5620724	0.691294	0.160337
rs74435922	0.0630631	24242.6	729967	-3.40489	0.500529	1	207624443	5628305	0.692226	0.159752
rs17258996	0.0990991	15217.4	223889	-2.68871	0.503641	1	207653444	5636852	0.693277	0.159093
rs1977465	0.445946	29962.1	28512.3	0.0495961	0.515495	1	207658507	5668926	0.697222	0.156629
rs4844600	0.734234	74184.6	33180.5	0.804593	0.524115	1	207679307	5692389	0.700108	0.154835
rs12021671	0.445946	29962.1	28312.4	0.056632	0.526464	1	207658145	5698570	0.700868	0.154364
rs9429779	0.914414	453576	16214.8	3.33124	0.528443	1	207664721	5703812	0.701513	0.153965
rs11117991	0.148649	43405.9	125554	-1.06215	0.555072	1	207694357	5774774	0.71024	0.148595
rs181294145	0.00900901	19537.3	4185540	-5.36707	0.560418	1	207820277	5788882	0.711975	0.147535
rs12738067	0.0630631	24010.9	698697	-3.37071	0.560845	1	207858527	5790023	0.712116	0.147449
rs568515	0.117117	26777.1	136215	-1.62668	0.571378	1	207643673	5818369	0.715602	0.145328
rs1032979	0.117117	26953.7	136211	-1.62008	0.580956	1	207641023	5842897	0.718619	0.143502
rs3818361	0.761261	85491.2	30941.1	1.01633	0.588112	1	207784968	5861470	0.720903	0.142123
rs34509370	0.0630631	24478.7	698697	-3.35141	0.594896	1	207850879	5879025	0.723062	0.140824
rs2093760	0.761261	85491.2	30702.8	1.02406	0.599907	1	207786828	5891905	0.724646	0.139874
rs6690215	0.427928	29094.4	27406.8	0.0597558	0.608959	1	207656050	5915331	0.727527	0.138151
1:207789749	0.00900901	20953	4326100	-5.33014	0.609284	1	207789749	5916162	0.72763	0.13809
rs2093761	0.761261	85491.2	30507	1.03046	0.609665	1	207786542	5917129	0.727748	0.138019
rs6701713	0.761261	85491.2	30501.7	1.03063	0.609933	1	207786289	5917852	0.727837	0.137966
rs36001492	0.0630631	24722.5	698697	-3.3415	0.612389	1	207841745	5924189	0.728617	0.137501
rs17186897	0.0630631	24849.4	698697	-3.33638	0.62142	1	207839505	5947250	0.731453	0.135814
rs11118167	0.18018	35680.8	74110.4	-0.730943	0.627594	1	207782154	5963101	0.733403	0.134658
rs7539922	0.207207	36335.7	65566.4	-0.590262	0.62976	1	207773339	5968574	0.734076	0.134259
rs2147021	0.0630631	25244.1	698697	-3.32062	0.649232	1	207849214	6018143	0.740172	0.130667
rs4844599	0.18018	31191.1	63518.9	-0.711204	0.659599	1	207679229	6044433	0.743406	0.128774
rs11118237	0.22973	31239.9	52102.5	-0.511517	0.670333	1	207818719	6071527	0.746738	0.126832
rs10779330	0.184685	38928.1	78706.4	-0.704009	0.671266	1	207762674	6073872	0.747026	0.126664
rs141801747	0.184685	38946.6	78706.4	-0.703532	0.672039	1	207764944	6075753	0.747258	0.12653
rs147951060	0.184685	38946.6	78706.4	-0.703532	0.672039	1	207763863	6075754	0.747258	0.12653
1:207792845	0.00900901	20663.2	4040930	-5.27588	0.681085	1	207792845	6098048	0.75	0.124939
rs3736999	0.0135135	13710.5	2679900	-5.27538	0.681747	1	207652811	6099709	0.750204	0.124821
rs56311085	0.0495495	23019.1	885298	-3.6496	0.689016	1	207808403	6117626	0.752408	0.123547
rs114304475	0.00900901	21617.6	4197750	-5.2688	0.690453	1	207786358	6121155	0.752842	0.123296
rs111393278	0.00900901	21688.2	4209300	-5.26828	0.691137	1	207786780	6122832	0.753048	0.123177
1:207749774	0.027027	25095	1649510	-4.18557	0.704226	1	207749774	6154661	0.756963	0.120926
rs36019152	0.0630631	26049	698697	-3.28924	0.704623	1	207862698	6155610	0.757079	0.120859
rs144986906	0.00900901	21836.6	4189350	-5.25671	0.706441	1	207860609	6160040	0.757624	0.120546
rs114223242	0.0045045	39920.5	7619710	-5.2516	0.713203	1	207697506	6176547	0.759654	0.119384
rs185027042	0.00900901	20737.7	3957710	-5.25147	0.713385	1	207808381	6177012	0.759711	0.119351
rs677066	0.207207	38496.2	65566.4	-0.532503	0.722869	1	207773991	6199828	0.762518	0.11775
rs141831783	0.00900901	21227.1	4021680	-5.24418	0.723033	1	207642151	6200229	0.762567	0.117722
rs11118147	0.207207	38538.9	65566.4	-0.531396	0.724653	1	207774882	6204159	0.76305	0.117447
rs117189354	0.00900901	22121.7	4163720	-5.23761	0.731726	1	207840060	6221103	0.765134	0.116262
rs6691117	0.202703	36312	61152.6	-0.521225	0.741048	1	207782931	6243760	0.767921	0.114684
rs11118131	0.184685	38860	74990.3	-0.657393	0.746849	1	207761196	6258055	0.769679	0.11369
rs10863437	0.234234	31338.8	49834.7	-0.463856	0.749406	1	207817612	6264106	0.770423	0.113271
rs3738468	0.184685	38928.1	74990.3	-0.655643	0.749685	1	207762358	6264834	0.770513	0.11322
rs138383268	0.0045045	41044.5	7619710	-5.22384	0.749945	1	207738021	6265466	0.77059	0.113176
rs78677800	0.00900901	21565.6	3991420	-5.2208	0.753962	1	207632669	6274951	0.771757	0.112519
1:207638424	0.00900901	21741.9	4006680	-5.21648	0.759682	1	207638424	6288367	0.773407	0.111592
rs11118136	0.207207	39535	65566.4	-0.505876	0.765792	1	207772408	6302803	0.775183	0.110596
rs12141045	0.207207	39535	65566.4	-0.505876	0.765792	1	207772154	6302805	0.775183	0.110596
rs6667118	0.22973	31608.4	49504.3	-0.448638	0.774655	1	207822724	6323608	0.777741	0.109165
rs7548495	0.018018	12910.4	2349420	-5.2039	0.776332	1	207653701	6327521	0.778223	0.108896
rs11118157	0.207207	38687.7	63476.4	-0.495146	0.783088	1	207778319	6343312	0.780165	0.107814
rs1408079	0.207207	38687.7	63476.4	-0.495146	0.783088	1	207780048	6343314	0.780165	0.107814
rs117010160	0.00900901	21714.9	3929550	-5.19828	0.783761	1	207852742	6344886	0.780358	0.107706
rs117745867	0.0225225	25784.9	1614820	-4.13719	0.784933	1	207754102	6347669	0.780701	0.107515
rs4844382	0.207207	39710.4	65062.9	-0.493742	0.785351	1	207770689	6348626	0.780818	0.10745
rs4844608	0.207207	39710.4	65062.9	-0.493742	0.785351	1	207770576	6348627	0.780818	0.10745
rs594955	0.207207	39710.4	65062.9	-0.493742	0.785351	1	207770692	6348628	0.780819	0.10745
rs11118166	0.202703	37636.2	61511.1	-0.49125	0.789368	1	207781995	6357845	0.781952	0.10682
rs311312	0.0315315	20724.5	1294250	-4.13437	0.789624	1	207625541	6358452	0.782027	0.106778
rs55665161	0.027027	22974.6	1432790	-4.13299	0.791932	1	207795485	6363706	0.782673	0.10642
rs145057858	0.0540541	26174.1	945634	-3.58708	0.797393	1	207621781	6376227	0.784213	0.105566
rs79926392	0.027027	23151.2	1427950	-4.12195	0.810345	1	207863592	6405683	0.787836	0.103564
rs7515149	0.22973	34787.3	52904.6	-0.41924	0.823428	1	207838352	6435264	0.791474	0.101563
rs150832133	0.00900901	24190.8	4197750	-5.15633	0.839269	1	207682257	6471478	0.795928	0.0991263
rs12728328	0.0225225	41017.8	2479610	-4.10185	0.843879	1	207698460	6481759	0.797192	0.0984369
rs149903858	0.027027	24263.4	1453360	-4.09266	0.859199	1	207829621	6515558	0.801349	0.0961781
rs191130214	0.0135135	17905.6	3051260	-5.13819	0.863269	1	207669045	6524486	0.802447	0.0955834
rs12032275	0.207207	37067.5	57856.1	-0.445218	0.863572	1	207783507	6525170	0.802531	0.0955379
rs61821136	0.018018	13791.5	2349420	-5.13788	0.863692	1	207665084	6525396	0.802559	0.0955229
rs6666431	0.234234	31974.6	47387	-0.393405	0.86629	1	207822078	6531061	0.803256	0.095146
rs147774007	0.00900901	23290.6	3957710	-5.13537	0.867006	1	207829241	6532661	0.803453	0.0950396
rs189556882	0.00900901	24784.8	4197750	-5.13208	0.871367	1	207689352	6542025	0.804604	0.0944176
rs1323722	0.234234	32183.9	47475.3	-0.388744	0.874024	1	207823405	6547911	0.805328	0.094027
rs1323720	0.234234	32185.2	47475.3	-0.388704	0.874089	1	207823161	6548058	0.805346	0.0940172
rs6667238	0.234234	32185.2	47475.3	-0.388704	0.874089	1	207822856	6548060	0.805347	0.0940171
rs12059417	0.018018	13924.3	2349420	-5.12829	0.876378	1	207654301	6553106	0.805967	0.0936826
rs75924889	0.00900901	25024.9	4197750	-5.12243	0.884126	1	207758787	6569853	0.808027	0.0925741
rs17259038	0.0675676	27650.2	665071	-3.18026	0.896935	1	207773902	6597142	0.811383	0.0907739
rs596319	0.211712	40929.6	62573.9	-0.424494	0.89698	1	207766156	6597236	0.811395	0.0907677
rs6672474	0.211712	40929.6	62573.9	-0.424494	0.89698	1	207766708	6597237	0.811395	0.0907677
rs143616521	0.211712	40938	62573.9	-0.42429	0.897309	1	207767449	6597949	0.811483	0.0907208
rs608282	0.211712	40940.9	62573.9	-0.42422	0.897422	1	207765849	6598188	0.811512	0.0907051
rs609297	0.211712	40940.9	62573.9	-0.42422	0.897422	1	207765557	6598189	0.811512	0.090705
rs12410867	0.0585586	23614.8	804756	-3.52867	0.898663	1	207852018	6600843	0.811839	0.0905303
rs4076514	0.22973	36482.1	52904.6	-0.37167	0.90235	1	207837101	6608663	0.8128	0.0900161
rs4308978	0.22973	36523	52904.6	-0.37055	0.904208	1	207836408	6612571	0.813281	0.0897594
rs9728503	0.22973	36523	52904.6	-0.37055	0.904208	1	207836680	6612572	0.813281	0.0897593
1:207862894	0.00900901	23228.3	3836360	-5.10691	0.90467	1	207862894	6613587	0.813406	0.0896927
1:207683340	0.00900901	24683.3	4040930	-5.0981	0.916319	1	207683340	6638269	0.816442	0.0880749
rs17618	0.018018	12742.1	2070160	-5.09047	0.926424	1	207653364	6659533	0.819057	0.086686
rs76306710	0.0990991	23294.3	243434	-2.34664	0.926517	1	207676291	6659728	0.819081	0.0866733
rs17259045	0.0495495	26327.7	877217	-3.50613	0.937722	1	207782707	6682589	0.821892	0.085185
rs12045913	0.22973	34396.1	48594	-0.345557	0.945673	1	207844625	6698819	0.823889	0.0841315
rs12563520	0.22973	34396.1	48594	-0.345557	0.945673	1	207844062	6698820	0.823889	0.0841314
1:207682294	0.00900901	24111	3844580	-5.07175	0.95119	1	207682294	6710026	0.825267	0.0834056
rs6540437	0.238739	32557.2	45829.3	-0.341926	0.951698	1	207823865	6711081	0.825397	0.0833373
rs6662432	0.238739	32557.2	45829.3	-0.341926	0.951698	1	207824332	6711082	0.825397	0.0833372
rs1323721	0.238739	32557.2	45808.4	-0.341469	0.952456	1	207823240	6712572	0.82558	0.0832408
rs7531923	0.22973	37603.7	52904.6	-0.341388	0.952589	1	207833336	6712859	0.825615	0.0832222
rs138635417	0.00900901	24431.3	3889350	-5.07013	0.953335	1	207621988	6714429	0.825808	0.0831207
rs7539772	0.22973	37684.3	52904.6	-0.339249	0.956139	1	207833301	6720051	0.8265	0.0827572
rs10127904	0.0675676	28579.1	662653	-3.14358	0.961676	1	207748107	6731422	0.827898	0.0820229
rs2025372	0.22973	37552.7	52336	-0.331939	0.968267	1	207829653	6744781	0.829541	0.0811619
rs34720009	0.00900901	25354.3	3990780	-5.05879	0.968336	1	207755502	6744912	0.829558	0.0811535
1:207690214	0.036036	25622.8	1437470	-4.02716	0.96847	1	207690214	6745186	0.829591	0.0811358
rs11118354	0.22973	33652.1	46865.6	-0.331208	0.969479	1	207856868	6747082	0.829824	0.0810138
rs12411037	0.22973	33652.1	46865.6	-0.331208	0.969479	1	207857158	6747084	0.829825	0.0810136
rs3767934	0.0990991	22533.2	227052	-2.31019	0.971579	1	207636208	6751343	0.830349	0.0807396
rs11118281	0.22973	37668.2	52336	-0.328868	0.973362	1	207832102	6754866	0.830782	0.080513
rs11118282	0.22973	37668.7	52336	-0.328855	0.973383	1	207832402	6754905	0.830787	0.0805105
rs11118278	0.22973	37670.7	52336	-0.328803	0.97347	1	207831357	6755074	0.830807	0.0804996
rs10863461	0.22973	34939	48519.3	-0.328358	0.974208	1	207840776	6756525	0.830986	0.0804064
rs10746386	0.22973	33845.4	46865.6	-0.32548	0.978982	1	207855095	6766178	0.832173	0.0797863
rs11118345	0.22973	33845.9	46865.6	-0.325466	0.979006	1	207854827	6766206	0.832177	0.0797845
rs4317806	0.234234	36906.6	51017.7	-0.323783	0.981798	1	207837177	6771808	0.832866	0.0794251
rs4427403	0.234234	36906.6	51009.5	-0.323621	0.982066	1	207836931	6772331	0.83293	0.0793916
rs12144801	0.22973	34017.7	46865.6	-0.320402	0.987407	1	207857773	6782871	0.834226	0.0787162
rs4097398	0.22973	34017.7	46865.6	-0.320402	0.987407	1	207857760	6782872	0.834226	0.0787161
1:207760074	0.036036	25988.2	1437470	-4.013	0.992091	1	207760074	6792179	0.835371	0.0781206
rs41304099	0.0135135	18357	2820000	-5.03448	1.00051	1	207647544	6808672	0.837399	0.0770673
rs140018719	0.027027	26402.1	1452020	-4.00727	1.00165	1	207760271	6810878	0.837671	0.0769267
rs12032970	0.22973	34330	46865.6	-0.311265	1.00257	1	207854672	6812626	0.837886	0.0768152
rs12041397	0.234234	34810.5	47475.3	-0.31029	1.00418	1	207824408	6815652	0.838258	0.0766223
rs12025522	0.22973	34377.2	46865.6	-0.309891	1.00485	1	207854355	6816894	0.838411	0.0765432
rs12022909	0.22973	33391.6	45379.5	-0.306757	1.01005	1	207859743	6827097	0.839666	0.0758937
rs182689713	0.00900901	25603.5	3904250	-5.02709	1.01028	1	207774671	6827537	0.83972	0.0758657
rs2296159	0.22973	34332.8	46631.7	-0.306179	1.011	1	207851760	6828946	0.839893	0.0757761
rs4844602	0.027027	26614.3	1452020	-3.99926	1.015	1	207690551	6836603	0.840835	0.0752894
rs146809178	0.00900901	27727.5	4197750	-5.01988	1.01983	1	207740384	6845632	0.841945	0.0747162
rs2296156	0.22973	34647.2	46631.7	-0.297064	1.02613	1	207851169	6857631	0.843421	0.0739556
rs11118337	0.22973	34806.3	46844.9	-0.297043	1.02616	1	207852693	6857686	0.843428	0.0739522
rs6657161	0.22973	35221.7	47327.9	-0.295438	1.02882	1	207847128	6862775	0.844054	0.07363
rs6684643	0.22973	35238.2	47327.9	-0.294969	1.0296	1	207846242	6864298	0.844241	0.0735336
rs11118359	0.22973	34019.6	45666.5	-0.294428	1.0305	1	207858546	6866050	0.844456	0.0734228
rs11118360	0.22973	34019.6	45666.5	-0.294428	1.0305	1	207858586	6866051	0.844456	0.0734227
rs2181694	0.22973	36923.3	49504.3	-0.293215	1.03251	1	207826776	6869811	0.844919	0.073185
rs1570567	0.234234	38102.7	51035.1	-0.292228	1.03415	1	207832728	6872915	0.845301	0.0729888
rs61821134	0.018018	15722	2349420	-5.00687	1.03705	1	207661446	6878361	0.84597	0.0726448
rs2025371	0.0540541	25630.5	805921	-3.4482	1.03815	1	207829549	6880476	0.846231	0.0725113
rs12119104	0.225225	35188.6	46984	-0.289085	1.03936	1	207861207	6882730	0.846508	0.072369
rs311314	0.0315315	24127.2	1294250	-3.98235	1.04322	1	207623868	6890172	0.847423	0.0718997
rs61821135	0.018018	15855.4	2349420	-4.99842	1.04823	1	207661679	6899687	0.848593	0.0713004
rs34070762	0.0675676	30140.4	665071	-3.09403	1.04911	1	207772608	6901324	0.848795	0.0711973
rs4844611	0.22973	37374.8	49504.3	-0.281062	1.05267	1	207827538	6907677	0.849576	0.0707977
rs6683750	0.234234	35542.9	46906.1	-0.277408	1.05874	1	207845122	6918932	0.85096	0.0700907
rs10158414	0.0675676	30324.8	665071	-3.08793	1.05988	1	207770852	6920988	0.851213	0.0699617
rs10082154	0.234234	37985	50088.5	-0.2766	1.06008	1	207830383	6921345	0.851257	0.0699393
rs144874722	0.00900901	26777.8	3929580	-4.98871	1.06107	1	207771149	6923128	0.851476	0.0698274
rs11118280	0.234234	38102.7	50068.1	-0.273098	1.06589	1	207831669	6931873	0.852552	0.0692792
rs10863451	0.234234	38102.7	50055.1	-0.272839	1.06632	1	207832153	6932632	0.852645	0.0692316
rs10863434	0.463964	54033.7	33404.8	0.480907	1.06946	1	207814835	6938499	0.853367	0.0688642
rs10779341	0.463964	54032.3	33354.2	0.4824	1.07177	1	207817152	6942630	0.853875	0.0686057
rs34451130	0.22973	34589.9	45213.3	-0.26783	1.07463	1	207850589	6948019	0.854538	0.0682688
rs67422482	0.22973	34589.9	45213.3	-0.26783	1.07463	1	207850560	6948026	0.854539	0.0682683
rs144105127	0.0135135	20507.3	2969130	-4.97525	1.07889	1	207854759	6955699	0.855482	0.067789
rs7517879	0.238739	35217.7	45854.7	-0.263929	1.0811	1	207824708	6959649	0.855968	0.0675424
rs34386700	0.0675676	30805.4	665071	-3.07221	1.08762	1	207767671	6971486	0.857424	0.0668044
rs41274780	0.0135135	21867.6	3131820	-4.96437	1.09328	1	207813056	6981823	0.858695	0.0661609
rs34883952	0.0675676	30862.8	662653	-3.0667	1.09734	1	207740868	6988961	0.859573	0.0657171
rs9651101	0.463964	54060.7	32571.1	0.506682	1.10919	1	207817631	7009561	0.862107	0.0644389
rs11118322	0.234234	35631.4	45592.2	-0.246511	1.11	1	207848051	7010984	0.862282	0.0643508
rs10494884	0.234234	35631.4	45569.3	-0.246007	1.11083	1	207847876	7012287	0.862442	0.0642701
rs6657436	0.234234	35631.4	45569.3	-0.246007	1.11083	1	207847410	7012299	0.862444	0.0642693
rs6669885	0.234234	35631.4	45569.3	-0.246007	1.11083	1	207847195	7012300	0.862444	0.0642693
1:207676235	0.0135135	21602.6	3051260	-4.95049	1.11164	1	207676235	7013605	0.862604	0.0641885
1:207676315	0.0135135	21085.7	2969930	-4.9477	1.11534	1	207676315	7019863	0.863374	0.0638011
rs311315	0.0315315	25220	1294250	-3.93805	1.11711	1	207622318	7022948	0.863753	0.0636103
rs311316	0.0315315	25220	1294250	-3.93805	1.11711	1	207622223	7022949	0.863753	0.0636102
rs117723802	0.027027	28458.7	1452020	-3.93226	1.12677	1	207762581	7039494	0.865788	0.0625883
rs960086	0.234234	37529.8	47345.4	-0.232333	1.13352	1	207827069	7051032	0.867207	0.0618771
rs960087	0.234234	37529.8	47345.4	-0.232333	1.13352	1	207826858	7051033	0.867207	0.061877
rs960088	0.234234	37529.8	47345.4	-0.232333	1.13352	1	207827067	7051034	0.867208	0.0618769
rs1507764	0.0990991	25435.1	223889	-2.17502	1.13868	1	207642295	7059787	0.868284	0.0613382
rs11118268	0.234234	37746.5	47375.2	-0.227208	1.14202	1	207828752	7065502	0.868987	0.0609867
rs6696840	0.463964	54261	31988.8	0.528421	1.1427	1	207819729	7066643	0.869127	0.0609166
rs10779339	0.468468	55882.9	32861.9	0.530944	1.14659	1	207814451	7073200	0.869934	0.0605138
rs4844385	0.468468	55882.9	32861.9	0.530944	1.14659	1	207813601	7073208	0.869935	0.0605133
rs4844386	0.468468	55882.9	32861.9	0.530944	1.14659	1	207813726	7073209	0.869935	0.0605133
rs2063143	0.0990991	25603.8	223889	-2.16841	1.14685	1	207641840	7073626	0.869986	0.0604877
rs10494885	0.468468	55882.9	32809.1	0.532554	1.14907	1	207815189	7077459	0.870458	0.0602524
rs7550883	0.468468	55882.9	32809.1	0.532554	1.14907	1	207815424	7077470	0.870459	0.0602517
rs10779340	0.468468	55882.9	32770.6	0.533726	1.15088	1	207817025	7080520	0.870834	0.0600646
rs12743911	0.468468	55882.9	32770.6	0.533726	1.15088	1	207816480	7080523	0.870834	0.0600644
rs4385710	0.468468	55882.9	32770.6	0.533726	1.15088	1	207815787	7080529	0.870835	0.060064
rs6701416	0.468468	55882.9	32770.6	0.533726	1.15088	1	207815863	7080531	0.870835	0.0600639
rs3813946	0.0990991	26168.6	227052	-2.16062	1.15648	1	207627693	7089956	0.871995	0.0594862
rs185310342	0.0135135	19129.1	2604630	-4.91384	1.16015	1	207673255	7095883	0.872724	0.0591233
rs12139795	0.0990991	26305.9	227052	-2.15538	1.16295	1	207631205	7100606	0.873304	0.0588343
rs12140602	0.0990991	26305.9	227052	-2.15538	1.16295	1	207631158	7100607	0.873305	0.0588343
1:207637551	0.0135135	21869.7	2969930	-4.91119	1.16365	1	207637551	7101778	0.873449	0.0587627
rs11118238	0.459459	53195.1	32345.2	0.497501	1.21383	1	207819159	7182561	0.883384	0.0538504
rs6659617	0.459459	53720.1	32586.3	0.499897	1.21757	1	207820201	7188424	0.884105	0.0534961
rs55819427	0.018018	18058.8	2349420	-4.86829	1.22041	1	207669111	7192781	0.884641	0.0532329
rs76290594	0.0135135	21708.1	2821910	-4.86748	1.22149	1	207627183	7194432	0.884844	0.0531332
rs61821132	0.018018	18155.6	2349420	-4.86295	1.22749	1	207651059	7203476	0.885956	0.0525876
rs7549152	0.018018	18155.6	2349420	-4.86295	1.22749	1	207650938	7203480	0.885957	0.0525874
rs79018154	0.0135135	22653	2889100	-4.84841	1.24673	1	207624310	7232468	0.889522	0.0508432
1:207671178	0.018018	19238.9	2439960	-4.84281	1.25414	1	207671178	7243382	0.890864	0.0501884
1:207624871	0.018018	19318.1	2408310	-4.82564	1.27686	1	207624871	7276941	0.894992	0.0481809
rs61735651	0.018018	18889.4	2349420	-4.82332	1.27992	1	207648173	7281410	0.895542	0.0479143
rs7512100	0.463964	62207.6	33023.7	0.633252	1.30429	1	207837490	7316233	0.899824	0.0458422
rs10779353	0.463964	62207.6	33019.1	0.63339	1.3045	1	207837590	7316539	0.899862	0.0458241
rs61822963	0.018018	19299	2349420	-4.80187	1.3083	1	207673414	7322052	0.90054	0.0454969
rs7515238	0.463964	62207.6	32778.6	0.640703	1.31577	1	207838429	7332243	0.901793	0.0448929
rs1571344	0.018018	19442.2	2349420	-4.79448	1.31808	1	207670928	7335455	0.902189	0.0447027
rs1986158	0.018018	19442.2	2349420	-4.79448	1.31808	1	207670744	7335457	0.902189	0.0447026
rs59179545	0.018018	19461.1	2349420	-4.79351	1.31937	1	207672988	7337310	0.902417	0.0445929
rs61822962	0.018018	19461.1	2349420	-4.79351	1.31937	1	207672719	7337312	0.902417	0.0445928
rs1887632	0.018018	19524.9	2349420	-4.79024	1.3237	1	207671621	7343386	0.903164	0.0442334
rs1887633	0.018018	19524.9	2349420	-4.79024	1.3237	1	207671849	7343387	0.903164	0.0442333
rs142980032	0.0315315	27749.1	1257970	-3.81405	1.32395	1	207739509	7343732	0.903207	0.0442129
rs7543742	0.018018	19746.1	2349420	-4.77897	1.33861	1	207673980	7363525	0.905641	0.043044
1:207759703	0.0135135	25002.1	2969930	-4.77733	1.34077	1	207759703	7366513	0.906008	0.0428678
rs190973160	0.0135135	24986.4	2919250	-4.76075	1.36272	1	207783191	7395780	0.909608	0.0411458
rs188078143	0.018018	19973.2	2324700	-4.75695	1.36774	1	207644254	7402178	0.910395	0.0407702
rs188151322	0.0135135	26920.4	3131820	-4.75649	1.36836	1	207761270	7402964	0.910491	0.0407241
rs6540436	0.468468	56214.2	28502	0.679196	1.3751	1	207822767	7411722	0.911569	0.0402106
rs11118241	0.468468	56682.3	28526.1	0.686643	1.38658	1	207820278	7426217	0.913351	0.0393621
rs11118242	0.468468	56682.3	28526.1	0.686643	1.38658	1	207820313	7426218	0.913351	0.0393621
rs12143527	0.463964	59952.6	30028.8	0.691399	1.39391	1	207849916	7435359	0.914476	0.0388278
rs10863463	0.463964	61082.8	30546.7	0.692974	1.39634	1	207843903	7438467	0.914858	0.0386463
rs12075933	0.018018	20819.5	2349420	-4.72603	1.40865	1	207675853	7453696	0.916731	0.0377581
rs56146462	0.018018	20819.5	2349420	-4.72603	1.40865	1	207676203	7453707	0.916732	0.0377574
rs61822964	0.018018	20819.5	2349420	-4.72603	1.40865	1	207675712	7453709	0.916733	0.0377573
rs140851361	0.0135135	24630.3	2762610	-4.71996	1.41669	1	207686235	7463489	0.917935	0.0371879
rs10779362	0.463964	60230.8	29614.1	0.709934	1.42248	1	207856787	7470468	0.918794	0.0367819
1:207780728	0.0135135	26287.8	2919250	-4.70998	1.4299	1	207780728	7479459	0.9199	0.0362596
rs144282616	0.018018	19929.4	2212540	-4.7097	1.43027	1	207819739	7479838	0.919946	0.0362376
rs1570563	0.463964	61891.6	30214.9	0.717049	1.43345	1	207853924	7483775	0.92043	0.036009
rs2296158	0.463964	61891.6	30140.2	0.719525	1.43727	1	207851611	7488293	0.920986	0.0357469
rs10779359	0.463964	61891.6	29688.7	0.734617	1.46053	1	207852600	7515608	0.924346	0.0341656
rs6687503	0.463964	61891.6	29688.7	0.734617	1.46053	1	207852642	7515614	0.924346	0.0341653
rs1853526	0.463964	61891.6	29631.2	0.736555	1.46352	1	207854703	7519042	0.924768	0.0339672
rs61821130	0.018018	21852.6	2349420	-4.67761	1.47273	1	207630888	7529536	0.926059	0.0333615
rs74935684	0.0135135	23870.8	2563660	-4.67653	1.47415	1	207831139	7531171	0.92626	0.0332672
rs55807214	0.00900901	39694.6	4209300	-4.66384	1.49095	1	207696913	7550044	0.928581	0.0321803
rs17044525	0.018018	22314.5	2349420	-4.65669	1.50041	1	207632796	7560371	0.929851	0.0315866
rs146922261	0.0135135	25916.9	2722780	-4.65451	1.50329	1	207749767	7563587	0.930247	0.0314019
rs1876453	0.018018	21940.4	2286200	-4.64632	1.51413	1	207627918	7575559	0.931719	0.0307151
1:207804707	0.018018	22164.3	2212540	-4.60341	1.57091	1	207804707	7633704	0.93887	0.0273944
rs145076154	0.018018	19696	1957620	-4.59907	1.57666	1	207674374	7639193	0.939545	0.0270823
rs188416683	0.0135135	26240	2594530	-4.59388	1.58353	1	207783604	7645711	0.940347	0.0267119
rs61240730	0.018018	23386.6	2286200	-4.58248	1.5986	1	207623930	7659746	0.942073	0.0259154
rs117975322	0.0135135	27158.5	2582920	-4.55499	1.63499	1	207761856	7692417	0.946091	0.0240669
1:207765403	0.0135135	27634.6	2600290	-4.54431	1.64911	1	207765403	7704675	0.947599	0.0233754
rs71635139	0.018018	23273.3	2189530	-4.54414	1.64935	1	207624289	7704891	0.947626	0.0233633
rs17044032	0.018018	27011.2	2286200	-4.4384	1.78926	1	207619949	7813969	0.961041	0.0172581
rs145201473	0.018018	27213.8	2147970	-4.36856	1.88168	1	207777595	7872315	0.968217	0.0140273

## Sheet: Western Africans
SNP	Freq	iHH_0	iHH_1	iHS	Std_iHS	CHR	POS	rank	rank.perc	rank.log
rs1752684	0.983333	590534	29890.4	2.98349	-2.92716	1	207747296	22245	0.00232778	2.63306
rs2182913	0.433333	9079.59	57497.3	-1.84571	-2.06692	1	207660378	194168	0.0203183	1.69211
rs9429942	0.433333	9763.13	55569.4	-1.73902	-1.90045	1	207668630	280472	0.0293494	1.5324
rs7533408	0.433333	9774.47	55569.4	-1.73786	-1.89864	1	207673631	281603	0.0294677	1.53065
rs1408079	0.95	238791	16924.2	2.64684	-1.89287	1	207780048	285213	0.0298455	1.52512
rs11118166	0.933333	178775	16254.6	2.39775	-1.86528	1	207781995	303024	0.0317093	1.49881
rs9429779	0.433333	10355.7	57185.3	-1.70876	-1.85324	1	207664721	310978	0.0325416	1.48756
rs10863341	0.433333	10136.9	55569.4	-1.70145	-1.84184	1	207673084	318710	0.0333507	1.47689
rs599948	0.916667	151405	17537.5	2.15562	-1.84149	1	207752239	318950	0.0333758	1.47657
rs601356	0.95	241828	16097.6	2.70956	-1.78429	1	207752550	359874	0.0376582	1.42414
rs594955	0.866667	109499	17534.8	1.83173	-1.78153	1	207770692	361958	0.0378763	1.42163
rs614709	0.95	237985	15763.9	2.71448	-1.77576	1	207753275	366324	0.0383332	1.41643
rs4844598	0.433333	10593.6	55569.4	-1.65739	-1.77308	1	207672612	368383	0.0385486	1.41399
rs6665881	0.45	12438.3	57426.6	-1.52972	-1.76778	1	207656605	372487	0.0389781	1.40918
rs609297	0.883333	127552	17722	1.97372	-1.76155	1	207765557	377376	0.0394897	1.40352
rs6663887	0.516667	12108	37073	-1.11903	-1.75755	1	207664423	380560	0.0398229	1.39987
rs11118157	0.966667	358322	16377.1	3.08555	-1.75339	1	207778319	383866	0.0401688	1.39611
rs9429943	0.433333	10777.4	55569.4	-1.64018	-1.74623	1	207669924	389596	0.0407684	1.38968
rs10863420	0.883333	138227	18819.8	1.99399	-1.72534	1	207799874	406961	0.0425856	1.37074
rs9429944	0.433333	11002.9	55569.4	-1.61948	-1.71392	1	207670307	416665	0.043601	1.3605
rs650877	0.883333	137227	18199.4	2.02025	-1.67846	1	207748793	447607	0.0468389	1.32939
rs646817	0.966667	353484	15269	3.14201	-1.65561	1	207757936	468596	0.0490352	1.30949
rs1746659	0.966667	353484	15245.1	3.14358	-1.65289	1	207758544	471241	0.049312	1.30705
rs1752688	0.966667	353484	15245.1	3.14358	-1.65289	1	207758232	471242	0.0493121	1.30705
rs6691117	0.95	242844	14726.8	2.80275	-1.62294	1	207782931	500338	0.0523568	1.28103
rs677066	0.966667	358322	14652.4	3.19682	-1.56069	1	207773991	565478	0.0591732	1.22787
rs608282	0.966667	358322	14235.3	3.22571	-1.51068	1	207765849	622592	0.0651498	1.18609
rs596319	0.966667	358322	14097.7	3.23542	-1.49387	1	207766156	642779	0.0672622	1.17223
rs2296160	0.883333	137606	16228.3	2.13764	-1.46884	1	207795320	674018	0.0705312	1.15162
rs6700109	0.666667	54408.7	22272.8	0.89316	-1.37952	1	207664607	794158	0.083103	1.08038
rs6690215	0.466667	15618.1	46863.5	-1.09881	-1.28011	1	207656050	946986	0.0990953	1.00395
rs11118328	0.983333	709930	13621.2	3.95354	-1.26076	1	207850539	978827	0.102427	0.989585
rs1977465	0.466667	16073	46972.2	-1.07242	-1.23999	1	207658507	1014345	0.106144	0.974105
rs12021671	0.466667	16154.6	46972.2	-1.06735	-1.23229	1	207658145	1027889	0.107561	0.968344
rs17047661	0.716667	80745.3	23499.9	1.2343	-1.17842	1	207782889	1125357	0.117761	0.929
rs12037841	0.983333	738821	12930.3	4.04548	-1.10281	1	207684192	1273464	0.133259	0.875304
rs2093760	0.6	33686.7	29187.3	0.14337	-1.03796	1	207786828	1411117	0.147663	0.830727
rs6701713	0.6	34762.5	29828.6	0.153071	-1.02294	1	207786289	1444485	0.151155	0.820577
rs4618970	0.85	118371	14028.7	2.13272	-1.01468	1	207661640	1463031	0.153096	0.815037
rs7519408	0.85	118012	13896.1	2.13917	-1.00322	1	207661289	1489011	0.155814	0.807393
rs9429941	0.583333	24237.9	26254.2	-0.0799058	-1.00031	1	207667303	1495647	0.156509	0.805461
rs2182911	0.85	115349	13530.1	2.14304	-0.996348	1	207660071	1504725	0.157459	0.802833
rs12089713	0.183333	7537.92	165298	-3.0878	-0.993122	1	207675300	1512144	0.158235	0.800697
rs9429780	0.583333	24546.3	26254.2	-0.0672616	-0.981234	1	207667190	1540131	0.161164	0.792733
rs2093761	0.933333	252362	13647.2	2.91733	-0.980022	1	207786542	1542898	0.161453	0.791953
rs3818361	0.6	37191.2	30399.9	0.201634	-0.947748	1	207784968	1619789	0.169499	0.770832
rs4310446	0.9	169865	11507.3	2.69202	-0.899012	1	207676604	1740806	0.182163	0.73954
rs7525170	0.766667	81258.9	14837.7	1.70047	-0.893475	1	207668447	1754761	0.183623	0.736072
rs600359	0.65	59249.6	27754.5	0.758361	-0.865852	1	207766141	1825694	0.191046	0.718862
rs4274065	0.9	162335	10692.5	2.72012	-0.849641	1	207671476	1868284	0.195503	0.708848
rs2025935	0.216667	7786.94	134644	-2.85018	-0.830052	1	207675655	1920774	0.200995	0.696814
rs75537967	0.05	7663.04	528336	-4.23332	-0.763198	1	207672697	2105218	0.220296	0.656993
rs142084919	0.0333333	7131.95	672298	-4.54612	-0.723324	1	207656489	2219944	0.232301	0.633948
rs9429945	0.9	182927	11179.4	2.79502	-0.71805	1	207676768	2235188	0.233896	0.630976
rs1032979	0.433333	18503.4	48037.5	-0.954026	-0.675607	1	207641023	2362047	0.247171	0.607002
rs511678	0.433333	18415.4	47568.9	-0.948992	-0.667753	1	207645282	2385801	0.249657	0.602656
rs568515	0.433333	18647	47568.9	-0.936492	-0.648248	1	207643673	2445394	0.255893	0.591942
rs2940253	0.433333	17956.3	45597	-0.931899	-0.641081	1	207645743	2467683	0.258225	0.588001
rs9429774	0.433333	17956.3	45597	-0.931899	-0.641081	1	207645895	2467685	0.258226	0.588001
rs9429936	0.433333	17956.3	45597	-0.931899	-0.641081	1	207645956	2467686	0.258226	0.588001
rs17616	0.433333	17972.6	45597	-0.930993	-0.639668	1	207646923	2472177	0.258696	0.587211
rs7525160	0.183333	8894.43	158252	-2.87876	-0.623243	1	207668414	2523451	0.264061	0.578296
rs17615	0.433333	18287.4	45597	-0.913627	-0.612571	1	207646462	2557038	0.267576	0.572553
rs4525038	0.616667	38884.9	25248.7	0.431831	-0.591339	1	207663937	2624817	0.274668	0.561191
rs2182912	0.95	276281	9175.28	3.40491	-0.580405	1	207660344	2660079	0.278358	0.555396
rs7531923	0.5	28850.9	39106.3	-0.304142	-0.517402	1	207833336	2867920	0.300107	0.522723
rs9429781	0.616667	38449.5	23539.5	0.490666	-0.500244	1	207667222	2925590	0.306142	0.514077
rs4076514	0.5	29294.3	39096.5	-0.28864	-0.49381	1	207837101	2947801	0.308466	0.510792
rs10863336	0.183333	9694.41	158252	-2.79264	-0.470854	1	207665920	3026106	0.31666	0.499406
rs4308978	0.5	29891.7	39106.3	-0.268702	-0.463467	1	207836408	3051712	0.31934	0.495747
rs9728503	0.5	29891.7	39096.5	-0.26845	-0.463083	1	207836680	3053016	0.319476	0.495561
rs7517706	0.466667	23741.9	41156.4	-0.550139	-0.446212	1	207803278	3111180	0.325563	0.487365
rs10863461	0.5	30654.8	39200	-0.245888	-0.428747	1	207840776	3172401	0.331969	0.478902
rs145927056	0.0333333	8608.13	672298	-4.35799	-0.394452	1	207655830	3292536	0.34454	0.46276
rs114470251	0.1	10346.1	281553	-3.30371	-0.358812	1	207816982	3419741	0.357851	0.446297
rs114970589	0.1	10409.3	281553	-3.29762	-0.348063	1	207824538	3458516	0.361909	0.441401
rs311317	0.466667	31736.6	50811.1	-0.470643	-0.325391	1	207621832	3540322	0.370469	0.431248
rs115112644	0.1	10659.4	282137	-3.27595	-0.30979	1	207831330	3597350	0.376437	0.424308
rs115605131	0.1	10655.1	281553	-3.27428	-0.306859	1	207821279	3608167	0.377569	0.423004
rs114670454	0.1	10692.6	282137	-3.27284	-0.304303	1	207827798	3617640	0.37856	0.421865
rs4317806	0.6	48965.7	25744.1	0.642916	-0.26452	1	207837177	3763677	0.393842	0.404678
rs7515149	0.516667	31557.2	36215.1	-0.137674	-0.264059	1	207838352	3765294	0.394011	0.404492
rs116437580	0.1	10932.2	281553	-3.24861	-0.261515	1	207826344	3774463	0.394971	0.403435
rs4427403	0.6	49235.1	25527	0.656871	-0.242914	1	207836931	3843218	0.402165	0.395595
rs4844596	0.25	10504.5	102560	-2.27864	-0.237456	1	207651935	3863435	0.404281	0.393317
rs11118194	0.466667	23470.6	35451.6	-0.412419	-0.236899	1	207797900	3865545	0.404502	0.39308
rs116421473	0.15	10278.1	183387	-2.88159	-0.23463	1	207645361	3873902	0.405376	0.392142
rs60799840	0.0833333	7586.93	247508	-3.48501	-0.233535	1	207667840	3878100	0.405815	0.391671
rs74151013	0.0833333	7586.93	247508	-3.48501	-0.233535	1	207667603	3878104	0.405816	0.391671
rs311308	0.85	179542	13705.8	2.57259	-0.233162	1	207632487	3879423	0.405954	0.391523
rs311311	0.5	33124.7	37011.2	-0.11094	-0.223374	1	207639695	3915811	0.409762	0.387469
rs311305	0.85	179542	13570	2.58255	-0.215471	1	207630032	3945031	0.412819	0.38424
rs111638745	0.15	11906.8	207933	-2.86011	-0.196321	1	207678682	4016905	0.42034	0.376399
rs311309	0.85	179542	13423.1	2.59344	-0.196129	1	207635087	4017594	0.420412	0.376324
rs112814732	0.15	11960.4	207955	-2.85572	-0.188491	1	207677489	4046531	0.423441	0.373208
rs78411687	0.15	11960.4	207955	-2.85572	-0.188491	1	207677519	4046535	0.423441	0.373207
rs10779353	0.633333	55448.2	22857.6	0.886164	-0.170945	1	207837590	4112968	0.430393	0.366135
rs7512100	0.633333	55448.2	22857.6	0.886164	-0.170945	1	207837490	4112970	0.430393	0.366135
rs79578547	0.0666667	8562.06	329987	-3.65171	-0.164484	1	207661637	4137184	0.432927	0.363586
rs74151015	0.0833333	7921.52	247508	-3.44186	-0.156717	1	207669089	4166834	0.436029	0.360484
rs111407736	0.166667	12394	188803	-2.72349	-0.156679	1	207678864	4166966	0.436043	0.36047
rs7515238	0.633333	55880.7	22747.2	0.898775	-0.151338	1	207838429	4187156	0.438156	0.358371
rs76651797	0.0333333	7151.65	482638	-4.21192	-0.139094	1	207656588	4233779	0.443035	0.353562
rs77625332	0.0166667	6596.3	792122	-4.78821	-0.125529	1	207660124	4285448	0.448441	0.348294
rs113911384	0.166667	12656.2	188803	-2.70256	-0.119455	1	207683463	4308523	0.450856	0.345962
rs77869629	0.333333	12890.4	74767.2	-1.75789	-0.0987562	1	207676805	4386799	0.459047	0.338143
rs1570567	0.6	49305	23278	0.750517	-0.0979237	1	207832728	4389934	0.459375	0.337832
rs11118280	0.6	49305	23250.9	0.751681	-0.0961217	1	207831669	4396945	0.460109	0.337139
rs59909133	0.0833333	8197.93	247508	-3.40756	-0.0956655	1	207666187	4398671	0.460289	0.336969
rs74151012	0.0833333	8258.66	247508	-3.40018	-0.0825298	1	207666626	4449107	0.465567	0.332018
rs58713623	0.0833333	8274.07	247580	-3.39861	-0.0797297	1	207673809	4459755	0.466681	0.330979
rs1143665	0.15	10577.1	170833	-2.78199	-0.0569972	1	207648494	4546787	0.475789	0.322586
rs12084935	0.183333	12301.3	158898	-2.55855	-0.0566607	1	207677055	4548074	0.475923	0.322463
rs115749816	0.05	8706.53	400695	-3.82913	-0.053854	1	207661321	4558866	0.477053	0.321434
rs12563520	0.4	23951.2	49378	-0.723485	-0.042483	1	207844062	4602389	0.481607	0.317307
rs12045913	0.4	23951.2	49066.8	-0.717163	-0.0328957	1	207844625	4639167	0.485456	0.31385
rs6683750	0.4	23951.2	49066.8	-0.717163	-0.0328957	1	207845122	4639168	0.485456	0.31385
rs74994280	0.1	12520.3	281553	-3.11297	-0.0220179	1	207786581	4680626	0.489794	0.309987
rs1410408	0.0333333	7658.72	482638	-4.14342	-0.0193423	1	207666308	4690970	0.490876	0.309028
rs57555171	0.0166667	7018.95	792122	-4.7261	-0.0188889	1	207653704	4692786	0.491066	0.30886
rs73072593	0.0166667	7033.98	792122	-4.72396	-0.015217	1	207658291	4706742	0.492527	0.30757
rs10082154	0.6	50829.6	22727.8	0.804891	-0.013737	1	207830383	4712481	0.493127	0.307041
rs7543913	0.0166667	7055.42	792122	-4.72092	-0.00999056	1	207656502	4727114	0.494659	0.305694
rs78674318	0.1	12768.3	283342	-3.09969	0.00143813	1	207845631	4770832	0.499233	0.301696
rs73072567	0.133333	11012.9	194042	-2.86901	0.0181781	1	207641223	4834647	0.505911	0.295926
rs74151019	0.0833333	8748.72	247580	-3.34283	0.0195582	1	207674764	4840106	0.506482	0.295436
rs2181694	0.6	50245.1	21861.1	0.832204	0.0285504	1	207826776	4874685	0.510101	0.292344
rs10863463	0.6	55462.2	23966.5	0.839046	0.0391448	1	207843903	4915743	0.514397	0.288701
rs12069598	0.05	9350.52	407573	-3.77479	0.0415087	1	207645563	4925046	0.515371	0.28788
rs9429777	0.15	11759.4	179542	-2.72575	0.043299	1	207650191	4931965	0.516095	0.28727
rs115883226	0.05	9293.87	400695	-3.76385	0.0607123	1	207665226	4999017	0.523111	0.281406
rs11117872	0.0833333	10902.7	300748	-3.31726	0.0650624	1	207643566	5015482	0.524834	0.279978
rs17045468	0.0166667	7421.83	792122	-4.67029	0.0769448	1	207657375	5061048	0.529602	0.27605
rs10863322	0.25	12696	103742	-2.10062	0.0790604	1	207643949	5069177	0.530453	0.275353
rs41387145	0.166667	13452.5	178604	-2.58601	0.0877926	1	207790495	5103105	0.534003	0.272456
rs1507764	0.166667	11848.8	156852	-2.58308	0.0930022	1	207642295	5123205	0.536107	0.270749
rs57024577	0.0833333	9009.63	243843	-3.29823	0.0989347	1	207661139	5145942	0.538486	0.268826
rs57881438	0.0833333	9009.63	243843	-3.29823	0.0989347	1	207660918	5145943	0.538486	0.268825
rs6681756	0.316667	16299.3	97138.2	-1.78501	0.104041	1	207789502	5165596	0.540543	0.26717
rs7517879	0.583333	43027.9	22356.6	0.654727	0.108282	1	207824708	5182102	0.54227	0.265784
rs74443173	0.0666667	9403.21	309940	-3.49533	0.110508	1	207663610	5190762	0.543176	0.265059
rs80182520	0.15	12632.5	183387	-2.67533	0.133236	1	207631332	5277820	0.552286	0.257836
rs56176143	0.316667	16617.2	97138.2	-1.7657	0.138148	1	207788659	5296792	0.554271	0.256278
rs311306	0.566667	46162.3	25837.6	0.580331	0.142168	1	207630444	5312255	0.555889	0.255012
rs6684643	0.366667	22570.6	56682.9	-0.920825	0.14738	1	207846242	5332004	0.557956	0.2534
rs73078635	0.166667	14558.1	186845	-2.55213	0.148037	1	207768777	5334431	0.55821	0.253202
rs56366665	0.1	13818	281553	-3.01435	0.152129	1	207808490	5350062	0.559846	0.251932
rs311307	0.566667	45171.6	24969	0.592834	0.16154	1	207631778	5386077	0.563614	0.249018
rs57291226	0.0833333	9491.59	247508	-3.26104	0.165145	1	207665118	5399911	0.565062	0.247904
rs1257562	0.85	179542	10947.3	2.79732	0.166117	1	207640492	5403609	0.565449	0.247607
rs6540437	0.6	49753.6	19797.2	0.92154	0.166869	1	207823865	5406542	0.565756	0.247371
rs114739935	0.0333333	11068.8	625834	-4.03496	0.170276	1	207810388	5419533	0.567115	0.246329
rs7527218	0.25	16072	124630	-2.04827	0.172143	1	207623829	5426732	0.567869	0.245752
rs34349246	0.0333333	8350.5	471168	-4.03289	0.173883	1	207646163	5433475	0.568574	0.245213
rs11118268	0.633333	57610.7	18903.7	1.11435	0.183836	1	207828752	5471034	0.572505	0.242221
rs146065984	0.0333333	7292.24	408056	-4.02459	0.188389	1	207672926	5488122	0.574293	0.240867
rs6662432	0.583333	42273.3	20618.6	0.717964	0.20371	1	207824332	5546291	0.58038	0.236288
rs1475445	0.15	11422.4	158745	-2.63172	0.21101	1	207652987	5573638	0.583241	0.234152
rs73072560	0.116667	11910.1	233204	-2.97453	0.22244	1	207635633	5616689	0.587746	0.23081
rs17047660	0.333333	19193.6	92073.9	-1.56802	0.23979	1	207782856	5682028	0.594584	0.225787
rs80095068	0.116667	11488.6	222619	-2.96411	0.240846	1	207830777	5686036	0.595003	0.225481
rs55882556	0.15	13665.8	185806	-2.60981	0.250093	1	207792277	5720569	0.598617	0.222851
rs115050353	0.0333333	7567.87	407319	-3.98569	0.256408	1	207670281	5743714	0.601039	0.221098
rs17045761	0.0333333	9024.81	482638	-3.97929	0.267591	1	207663356	5785336	0.605394	0.217962
rs3930521	0.316667	17961	97138.2	-1.68793	0.275493	1	207790295	5814843	0.608482	0.215752
rs311302	0.566667	50313.2	25837.6	0.666435	0.27558	1	207629416	5815176	0.608517	0.215728
rs311304	0.566667	50313.2	25837.6	0.666435	0.27558	1	207629702	5815177	0.608517	0.215728
rs1567190	0.233333	14133.4	111116	-2.06203	0.285706	1	207635789	5852321	0.612404	0.212962
rs41364345	0.316667	18083	97138.2	-1.68116	0.28745	1	207790427	5858595	0.61306	0.212497
rs17618	0.0166667	8420.22	792122	-4.54408	0.293662	1	207653364	5881485	0.615455	0.210803
rs144075435	0.0166667	8178.16	769182	-4.54386	0.294038	1	207646168	5882903	0.615604	0.210699
rs311313	0.566667	51313	26038.9	0.678353	0.294046	1	207624911	5882928	0.615606	0.210697
rs3767933	0.233333	14229.9	111116	-2.05523	0.297822	1	207637359	5896944	0.617073	0.209663
rs11807805	0.0333333	7749.58	407319	-3.96196	0.297889	1	207666597	5897184	0.617098	0.209646
rs17258996	0.0166667	8442.35	792122	-4.54145	0.298169	1	207653444	5898238	0.617208	0.209568
rs7513259	0.166667	15938.2	187940	-2.46741	0.2987	1	207689503	5900162	0.61741	0.209427
rs12139795	0.166667	13255.5	156261	-2.46711	0.299223	1	207631205	5902091	0.617612	0.209285
rs1048971	0.75	103649	10412.7	2.29799	0.307281	1	207646322	5931730	0.620713	0.207109
rs116544051	0.0333333	7831.71	408056	-3.95322	0.313157	1	207670593	5953318	0.622972	0.205531
rs6666431	0.6	49654.5	17934.4	1.01837	0.316788	1	207822078	5966510	0.624353	0.20457
rs1041250	0.0166667	8545.08	792122	-4.52936	0.318936	1	207655815	5974470	0.625186	0.203991
rs143641573	0.0333333	12546.7	649962	-3.94745	0.323245	1	207679137	5990394	0.626852	0.202835
rs77854369	0.0666667	10417.4	304124	-3.37395	0.32394	1	207816590	5992955	0.62712	0.202649
rs11118241	0.6	49401.3	17733.1	1.02454	0.326345	1	207820278	6001701	0.628035	0.202016
rs11118242	0.6	49401.3	17733.1	1.02454	0.326345	1	207820313	6001702	0.628035	0.202016
rs73078619	0.183333	16525.6	171726	-2.34099	0.328297	1	207748665	6008980	0.628797	0.20149
rs6663530	0.333333	20395	92918	-1.51643	0.331772	1	207761441	6021674	0.630125	0.200573
rs56729528	0.233333	13765.9	105390	-2.03547	0.333018	1	207830804	6026265	0.630606	0.200242
rs61522287	0.0333333	7933.25	407319	-3.93853	0.338837	1	207669248	6047697	0.632848	0.1987
rs56299185	0.3	17748.3	92551.3	-1.65148	0.339887	1	207792289	6051520	0.633248	0.198426
rs7530069	0.183333	15889.9	162797	-2.32682	0.353373	1	207773778	6100888	0.638414	0.194897
rs3991865	0.25	13471.7	93932.4	-1.94198	0.361118	1	207647993	6129169	0.641374	0.192889
rs9429775	0.25	13471.7	93932.4	-1.94198	0.361118	1	207647339	6129172	0.641374	0.192889
rs10081975	0.233333	13865.4	104170	-2.01663	0.366561	1	207827937	6148792	0.643427	0.191501
rs57322361	0.0166667	8550.68	769182	-4.49932	0.370523	1	207646724	6163075	0.644922	0.190493
rs58340911	0.0166667	8600.03	769182	-4.49356	0.380405	1	207651728	6198882	0.648669	0.187977
rs146525914	0.333333	20621.6	91403.8	-1.48895	0.380769	1	207766584	6200222	0.648809	0.187883
rs1323721	0.6	49753.6	17241.1	1.05978	0.380908	1	207823240	6200691	0.648858	0.18785
rs311310	0.566667	48582	23261.3	0.736462	0.384082	1	207635573	6212058	0.650047	0.187055
rs76096193	0.1	15895.6	283342	-2.88061	0.388274	1	207848351	6226952	0.651606	0.186015
rs12084578	0.233333	13865.4	102717	-2.00258	0.391574	1	207828707	6238629	0.652828	0.185201
rs143219239	0.0333333	8696.83	431157	-3.90351	0.400059	1	207645459	6268645	0.655969	0.183117
rs7542494	0.533333	40349.9	25128.7	0.473579	0.402592	1	207809744	6277510	0.656897	0.182503
rs12084587	0.233333	13968.4	102717	-1.99518	0.404757	1	207828765	6285216	0.657703	0.18197
rs12089170	0.233333	13968.4	102717	-1.99518	0.404757	1	207828784	6285217	0.657703	0.18197
rs41369546	0.316667	18083	90757.3	-1.61322	0.407454	1	207790670	6294649	0.65869	0.181319
rs4308977	0.533333	42413.4	26295.6	0.478064	0.409457	1	207646898	6301548	0.659412	0.180843
rs183516913	0.1	16127.5	283342	-2.86613	0.413847	1	207847118	6316898	0.661018	0.179787
rs140295351	0.0333333	8335.21	408237	-3.89136	0.421307	1	207674145	6343065	0.663756	0.177991
rs116178033	0.1	16129	281553	-2.8597	0.425202	1	207751640	6356864	0.6652	0.177048
rs116542838	0.0833333	13360.9	300748	-3.11394	0.426966	1	207633194	6363092	0.665852	0.176622
rs74857976	0.0833333	13360.9	300748	-3.11394	0.426966	1	207634617	6363095	0.665852	0.176622
rs76484450	0.0333333	8346.15	407319	-3.8878	0.427536	1	207661485	6365070	0.666059	0.176487
rs17047502	0.333333	21202.4	91403.8	-1.46117	0.430292	1	207768733	6374648	0.667061	0.175834
rs4844386	0.633333	62285.2	17429.4	1.27357	0.431389	1	207813726	6378501	0.667464	0.175572
rs10494885	0.633333	62285.2	17374.9	1.2767	0.436253	1	207815189	6395491	0.669242	0.174417
rs10863434	0.633333	62285.2	17374.9	1.2767	0.436253	1	207814835	6395492	0.669242	0.174416
rs4385710	0.633333	62285.2	17374.9	1.2767	0.436253	1	207815787	6395498	0.669243	0.174416
rs6701416	0.633333	62285.2	17374.9	1.2767	0.436253	1	207815863	6395499	0.669243	0.174416
rs7550883	0.633333	62285.2	17374.9	1.2767	0.436253	1	207815424	6395500	0.669243	0.174416
rs10779339	0.633333	62285.2	17344.5	1.27845	0.438977	1	207814451	6405129	0.670251	0.173763
rs17045328	0.0166667	9214.38	792122	-4.45395	0.448422	1	207652176	6438158	0.673707	0.171529
rs147951060	0.2	17134.7	142616	-2.11905	0.457056	1	207763863	6467748	0.676804	0.169537
rs9429776	0.25	14223	93932.4	-1.88772	0.457605	1	207649224	6469564	0.676994	0.169415
rs9429938	0.25	14223	93696.5	-1.8852	0.462076	1	207650464	6484781	0.678586	0.168395
rs7521762	0.25	13564.5	89047.4	-1.88171	0.468285	1	207822581	6506399	0.680848	0.16695
rs4844601	0.616667	61019.4	19924	1.11927	0.473004	1	207689227	6523047	0.68259	0.16584
rs74150881	0.25	13452.2	88066.8	-1.87896	0.473181	1	207823248	6523679	0.682656	0.165798
rs74151009	0.0333333	8949.91	425418	-3.86143	0.473629	1	207651485	6525158	0.682811	0.165699
rs4844385	0.633333	62285.2	16920.4	1.3032	0.47747	1	207813601	6538275	0.684184	0.164827
rs12403552	0.2	16578.4	136300	-2.10676	0.478705	1	207786170	6542387	0.684614	0.164554
rs74151010	0.0833333	7783.52	169853	-3.08293	0.482176	1	207656414	6554406	0.685872	0.163757
rs6540436	0.633333	56828.9	15367.7	1.30778	0.484581	1	207822767	6562516	0.68672	0.16322
rs12080578	0.25	13902.6	90204	-1.87	0.489107	1	207820612	6577806	0.68832	0.162209
rs74153333	0.133333	14297.1	192951	-2.60238	0.49312	1	207797967	6591557	0.689759	0.161302
rs150340715	0.0333333	8738.05	408056	-3.84372	0.504592	1	207660066	6630757	0.693861	0.158727
rs11118220	0.533333	39649.6	23062.7	0.541865	0.507121	1	207811604	6639250	0.69475	0.158171
rs12075041	0.533333	39649.6	23062.7	0.541865	0.507121	1	207811106	6639251	0.69475	0.158171
rs79872673	0.0333333	9622.71	447046	-3.83854	0.513651	1	207830931	6661264	0.697054	0.156734
rs56245865	0.516667	37692.8	25884.9	0.37581	0.517396	1	207809787	6673802	0.698366	0.155917
rs9429778	0.516667	38330.1	26124.6	0.383359	0.528884	1	207651835	6712257	0.70239	0.153422
rs3811381	0.2	15982.9	127499	-2.07659	0.531814	1	207790088	6721931	0.703402	0.152796
rs76482476	0.15	15995.6	184903	-2.44752	0.539527	1	207771017	6747818	0.706111	0.151127
rs12034598	0.2	17975.4	142616	-2.07115	0.541385	1	207757515	6753945	0.706752	0.150733
rs147742969	0.0333333	8927.42	407319	-3.82047	0.545235	1	207661861	6766638	0.70808	0.149918
rs114928704	0.0833333	14283.3	300748	-3.04718	0.545805	1	207620136	6768507	0.708276	0.149798
rs139215245	0.15	16188.9	184903	-2.43551	0.56095	1	207764826	6819195	0.71358	0.146557
rs12743911	0.633333	62285.2	16008.3	1.35862	0.563626	1	207816480	6827832	0.714484	0.146008
rs74153335	0.133333	14841.2	191854	-2.55933	0.569815	1	207798505	6848047	0.716599	0.144724
rs6540438	0.233333	13823.4	92224.1	-1.89786	0.57807	1	207824438	6874960	0.719415	0.14302
rs116760212	0.05	12040.9	385870	-3.46719	0.581321	1	207677286	6885482	0.720516	0.142356
rs77276388	0.05	12254.3	392483	-3.46661	0.58234	1	207631951	6888959	0.72088	0.142137
rs12041397	0.366667	22909.4	43374.6	-0.638326	0.583574	1	207824408	6893063	0.72131	0.141878
rs6686325	0.183333	13147.8	118116	-2.19541	0.58589	1	207833357	6900498	0.722088	0.14141
rs116152900	0.1	17849.1	283342	-2.7647	0.592945	1	207860064	6923174	0.724461	0.139985
rs116762805	0.0833333	14691	300748	-3.01904	0.595898	1	207628788	6932807	0.725469	0.139381
rs9651101	0.633333	62285.2	15617.2	1.38335	0.602076	1	207817631	6952635	0.727544	0.138141
rs2025372	0.433333	30115.6	34277.4	-0.129441	0.611014	1	207829653	6981294	0.730542	0.136355
rs114589181	0.05	12263.7	385805	-3.44869	0.613799	1	207678791	6990304	0.731485	0.135794
rs10779340	0.633333	62285.2	15481.2	1.3921	0.615681	1	207817025	6996363	0.732119	0.135418
rs10779341	0.633333	62285.2	15481.2	1.3921	0.615681	1	207817152	6996364	0.732119	0.135418
rs56146462	0.0166667	10175.9	792483	-4.35515	0.618073	1	207676203	7004073	0.732926	0.13494
rs4844599	0.2	15949.8	120944	-2.02588	0.621072	1	207679229	7013630	0.733926	0.134348
rs4844382	0.216667	16909.3	127826	-2.0228	0.626496	1	207770689	7031074	0.735752	0.133269
rs4844608	0.216667	16909.3	127826	-2.0228	0.626496	1	207770576	7031075	0.735752	0.133269
rs11117949	0.183333	15639.3	137052	-2.17057	0.629847	1	207682256	7041522	0.736845	0.132624
rs12032275	0.2	18075	136300	-2.02032	0.630864	1	207783507	7044772	0.737185	0.132424
rs7524058	0.233333	14520.8	94006	-1.86778	0.631632	1	207826333	7047226	0.737442	0.132272
rs74150875	0.25	15069.2	89785.3	-1.78477	0.640644	1	207816394	7075598	0.740411	0.130527
rs12039306	0.2	16345.3	122247	-2.01211	0.645331	1	207683409	7090197	0.741938	0.129632
rs12084490	0.0666667	10816.2	262900	-3.19073	0.646128	1	207828540	7092699	0.7422	0.129479
rs12567973	0.2	16190.4	120944	-2.01091	0.647433	1	207681501	7096677	0.742616	0.129235
rs12567990	0.2	16190.4	120944	-2.01091	0.647433	1	207681685	7096678	0.742617	0.129235
rs11118216	0.116667	14474	222105	-2.7308	0.652816	1	207808529	7113152	0.74434	0.128228
rs144861115	0.0166667	9165.58	699195	-4.33447	0.653573	1	207823095	7115537	0.74459	0.128083
rs55756449	0.133333	15676.3	192951	-2.51029	0.657165	1	207797789	7126846	0.745773	0.127393
rs55778931	0.133333	15676.3	192951	-2.51029	0.657165	1	207797469	7126847	0.745774	0.127393
rs55862635	0.133333	15676.3	192951	-2.51029	0.657165	1	207797046	7126848	0.745774	0.127393
rs74153332	0.133333	15676.3	192951	-2.51029	0.657165	1	207796979	7126851	0.745774	0.127393
rs6667118	0.35	22108.6	55845.6	-0.926625	0.660637	1	207822724	7137636	0.746903	0.126736
rs1323720	0.35	22123.8	55845.6	-0.925936	0.661704	1	207823161	7141000	0.747255	0.126531
rs10863451	0.366667	25131.7	45188.3	-0.586708	0.663275	1	207832153	7145789	0.747756	0.12624
rs11118282	0.366667	25131.7	45188.3	-0.586708	0.663275	1	207832402	7145790	0.747756	0.12624
rs4844611	0.366667	23717.5	42597.4	-0.585581	0.665016	1	207827538	7151221	0.748324	0.12591
rs960086	0.366667	23717.5	42597.4	-0.585581	0.665016	1	207827069	7151222	0.748324	0.12591
rs960088	0.366667	23717.5	42597.4	-0.585581	0.665016	1	207827067	7151223	0.748324	0.12591
rs55972631	0.233333	14520.8	92149.8	-1.84783	0.667147	1	207825759	7157643	0.748996	0.12552
rs57378727	0.233333	14520.8	92149.8	-1.84783	0.667147	1	207825539	7157644	0.748996	0.12552
rs59204073	0.233333	14520.8	92149.8	-1.84783	0.667147	1	207825524	7157645	0.748996	0.12552
rs60686677	0.233333	14520.8	92149.8	-1.84783	0.667147	1	207825757	7157646	0.748996	0.12552
rs56116727	0.133333	15778.6	192951	-2.50378	0.668758	1	207794282	7162649	0.74952	0.125217
rs6667238	0.35	22275.4	55845.6	-0.919107	0.672292	1	207822856	7173204	0.750624	0.124577
rs9429946	0.3	18177	77981.2	-1.45631	0.684579	1	207683147	7210629	0.754541	0.122317
rs1887633	0.416667	27263.8	34776.2	-0.243375	0.685626	1	207671849	7213752	0.754868	0.122129
rs7534213	0.216667	13911.8	101594	-1.98825	0.687325	1	207826142	7218768	0.755392	0.121827
rs1571344	0.416667	27306	34776.2	-0.241828	0.687971	1	207670928	7220732	0.755598	0.121709
rs1986158	0.416667	27306	34776.2	-0.241828	0.687971	1	207670744	7220733	0.755598	0.121709
rs61822962	0.416667	26868.5	34004.8	-0.235545	0.697499	1	207672719	7249436	0.758602	0.119986
rs59179545	0.416667	26868.5	33828.5	-0.230349	0.70538	1	207672988	7273222	0.761091	0.118564
rs77787441	0.1	12179.7	181404	-2.70096	0.705507	1	207641335	7273557	0.761126	0.118544
rs12091425	0.133333	11751.2	140742	-2.48297	0.705828	1	207676856	7274448	0.761219	0.11849
rs74654308	0.05	9419.09	279899	-3.39169	0.713827	1	207662432	7298551	0.763741	0.117054
rs12757487	0.233333	19534.2	120730	-1.82139	0.714247	1	207749188	7299828	0.763875	0.116978
rs11809767	0.0166667	9504.28	699195	-4.29819	0.715882	1	207824054	7304626	0.764377	0.116692
rs143343462	0.0166667	9519.32	699195	-4.29661	0.718596	1	207824242	7312621	0.765213	0.116217
rs56105884	0.3	18503.6	77803.8	-1.43622	0.720062	1	207793913	7316901	0.765661	0.115963
rs6540435	0.2	16632.2	119163	-1.96915	0.720951	1	207685764	7319467	0.76593	0.115811
rs11117959	0.2	16654.7	119163	-1.9678	0.72333	1	207684519	7326576	0.766674	0.115389
rs1032980	0.566667	48345	18503.4	0.960407	0.731071	1	207640345	7349265	0.769048	0.114047
rs9429783	0.283333	17539.8	83282.1	-1.55776	0.732089	1	207680330	7352287	0.769364	0.113868
rs12734030	0.15	15284.5	158419	-2.33841	0.734132	1	207793964	7358129	0.769976	0.113523
rs11118196	0.216667	15992.4	113721	-1.96164	0.734171	1	207798057	7358231	0.769986	0.113517
rs7539772	0.266667	17863.1	91653.7	-1.63528	0.734189	1	207833301	7358289	0.769992	0.113514
rs12068225	0.116667	11933.7	174623	-2.68326	0.736749	1	207662306	7365883	0.770787	0.113066
rs6659617	0.35	23245.4	55818.2	-0.875994	0.739134	1	207820201	7372868	0.771518	0.112654
rs73089153	0.1	12515.5	182808	-2.68147	0.739922	1	207631048	7375102	0.771752	0.112522
rs55778354	0.0666667	11432.9	262900	-3.13528	0.743633	1	207837358	7385953	0.772887	0.111884
rs2063143	0.0166667	10665.8	769182	-4.27828	0.75006	1	207641840	7404557	0.774834	0.110791
rs3767934	0.0166667	10668.8	769182	-4.27801	0.750537	1	207636208	7405993	0.774984	0.110707
rs11118278	0.266667	18061.4	91653.7	-1.62424	0.753742	1	207831357	7415223	0.77595	0.110166
rs11118238	0.35	23332.4	55483.5	-0.866241	0.754255	1	207819159	7416672	0.776102	0.110081
rs11118281	0.266667	18077.6	91653.7	-1.62334	0.755333	1	207832102	7419802	0.776429	0.109898
rs12038371	0.0166667	9780.42	699195	-4.26955	0.76506	1	207821046	7447879	0.779367	0.108258
rs7539922	0.216667	18315.8	127826	-1.9429	0.767156	1	207773339	7453811	0.779988	0.107912
rs11118136	0.216667	18351.6	127826	-1.94095	0.7706	1	207772408	7463408	0.780992	0.107353
rs12141045	0.216667	18351.6	127826	-1.94095	0.7706	1	207772154	7463409	0.780992	0.107353
rs74679114	0.0166667	9819.25	699195	-4.26559	0.771863	1	207827631	7467004	0.781369	0.107144
rs6681449	0.233333	20322.3	121138	-1.78521	0.778664	1	207750354	7486176	0.783375	0.10603
rs116640366	0.0166667	9867.64	699195	-4.26067	0.780306	1	207817763	7490843	0.783863	0.10576
rs12085338	0.0166667	9867.66	699195	-4.26067	0.780309	1	207820735	7490853	0.783864	0.105759
rs74151020	0.116667	11240.4	160248	-2.65721	0.782759	1	207674788	7497835	0.784595	0.105355
rs115047031	0.0166667	9888.9	699195	-4.25852	0.784001	1	207818658	7501301	0.784957	0.105154
rs11118131	0.233333	19107.4	113548	-1.78215	0.784123	1	207761196	7501613	0.78499	0.105136
rs3738468	0.233333	19136	113548	-1.78065	0.786782	1	207762358	7509181	0.785782	0.104698
rs141801747	0.233333	19286.1	114200	-1.77856	0.790507	1	207764944	7519691	0.786882	0.10409
rs35707912	0.0166667	10106.2	709930	-4.25202	0.795158	1	207829220	7532797	0.788253	0.103334
rs115667262	0.05	13504.3	382928	-3.34484	0.796047	1	207685096	7535239	0.788509	0.103193
rs143616521	0.216667	18646.4	127826	-1.92501	0.798649	1	207767449	7542459	0.789264	0.102777
rs10429943	0.216667	16527	113290	-1.92495	0.798756	1	207789471	7542771	0.789297	0.10276
rs61735651	0.116667	11422.3	160731	-2.64417	0.805786	1	207648173	7562163	0.791326	0.101644
rs6672474	0.233333	19550.7	114200	-1.76494	0.814767	1	207766708	7586997	0.793925	0.100221
rs112116427	0.266667	18124.5	88641.8	-1.58734	0.819106	1	207798921	7598901	0.795171	0.0995397
rs10779359	0.5	50144.8	28193.9	0.57581	0.821769	1	207852600	7606093	0.795923	0.0991288
rs11118147	0.216667	18975.8	127826	-1.9075	0.829479	1	207774882	7627141	0.798126	0.0979287
rs116469442	0.0333333	10543.7	408237	-3.65632	0.832195	1	207676309	7634618	0.798908	0.0975031
rs147269753	0.05	13791.3	382928	-3.32381	0.832959	1	207686005	7636667	0.799123	0.0973866
rs17044576	0.116667	13004.9	179808	-2.62657	0.836862	1	207634670	7647138	0.800218	0.0967915
rs12075933	0.416667	29001.2	33446.2	-0.142599	0.838457	1	207675853	7651386	0.800663	0.0965503
rs12032512	0.2	14803	99164.5	-1.90195	0.839254	1	207653178	7653521	0.800886	0.0964292
rs76124527	0.15	12974.6	126638	-2.27834	0.841262	1	207667549	7659048	0.801465	0.0961157
rs12140602	0.0166667	11281.6	769182	-4.22215	0.846443	1	207631158	7672876	0.802912	0.0953323
rs2274567	0.233333	20207.8	115678	-1.74474	0.850734	1	207753621	7684244	0.804101	0.0946893
rs61822964	0.15	12630.7	122481	-2.27183	0.852872	1	207675712	7690001	0.804704	0.0943641
rs960087	0.266667	18000.6	85943.1	-1.56328	0.86172	1	207826858	7713036	0.807114	0.0930651
rs12130494	0.2	18053.9	119163	-1.88713	0.865346	1	207687374	7722559	0.808111	0.0925292
rs60467252	0.05	10126.2	275993	-3.30525	0.86553	1	207824382	7723038	0.808161	0.0925023
rs61730889	0.05	13587.6	369915	-3.30411	0.867518	1	207791535	7728284	0.80871	0.0922074
rs139906011	0.0333333	10134.7	384068	-3.63486	0.869715	1	207819851	7734093	0.809318	0.0918811
rs143412707	0.0333333	10134.7	384068	-3.63486	0.869715	1	207819939	7734094	0.809318	0.091881
rs12095484	0.0666667	12285.2	262900	-3.06338	0.870069	1	207846003	7735039	0.809416	0.0918279
rs61822963	0.15	12795.8	122441	-2.25851	0.876617	1	207673414	7752251	0.811218	0.0908626
rs7555024	0.0833333	11556.2	202043	-2.86126	0.876742	1	207813637	7752603	0.811254	0.0908429
rs74153336	0.116667	17456.4	234860	-2.59928	0.88504	1	207804162	7774361	0.813531	0.0896258
rs7549152	0.116667	11984.4	160731	-2.59612	0.890619	1	207650938	7788771	0.815039	0.0888215
rs79902302	0.1	11772	157876	-2.59609	0.890679	1	207827935	7788945	0.815057	0.0888118
rs10429953	0.216667	17426.8	113290	-1.87194	0.892081	1	207788578	7792574	0.815437	0.0886095
rs140280994	0.1	17862	239007	-2.59382	0.894691	1	207864063	7799209	0.816131	0.0882399
rs75352843	0.1	11625.2	155534	-2.59369	0.894915	1	207821718	7799824	0.816196	0.0882057
rs111551944	0.1	11640.2	155534	-2.5924	0.897188	1	207819470	7805638	0.816804	0.0878821
rs113662630	0.1	11640.2	155534	-2.5924	0.897188	1	207819550	7805639	0.816804	0.087882
rs17048124	0.116667	17621.4	234860	-2.58987	0.901654	1	207804885	7816851	0.817978	0.0872586
rs6687175	0.25	20302.3	104400	-1.63749	0.902498	1	207757235	7819021	0.818205	0.0871381
rs56806458	0.1	11858.5	157876	-2.58877	0.903606	1	207832976	7821776	0.818493	0.0869851
rs58771335	0.1	11858.5	157876	-2.58877	0.903606	1	207832811	7821777	0.818493	0.086985
rs73080604	0.05	10357.8	275993	-3.28263	0.905219	1	207817731	7825887	0.818923	0.0867569
rs77625468	0.0166667	11674.9	769182	-4.18788	0.905286	1	207632129	7826058	0.818941	0.0867474
rs77240764	0.1	11877.2	157876	-2.58719	0.906389	1	207830880	7828818	0.81923	0.0865943
rs11808043	0.0166667	11384.6	747450	-4.18441	0.911257	1	207677875	7841233	0.820529	0.0859061
rs145187473	0.0166667	10826.5	709930	-4.18317	0.913382	1	207836980	7846465	0.821076	0.0856164
rs138475184	0.1	11752.5	155534	-2.58279	0.914153	1	207818273	7848423	0.821281	0.0855081
rs1746658	0.366667	29422.1	44815.6	-0.420811	0.919429	1	207756339	7861616	0.822662	0.0847786
rs10779330	0.25	20082.8	102197	-1.62703	0.921093	1	207762674	7865745	0.823094	0.0845506
rs79106975	0.0833333	15143.4	257948	-2.8352	0.923132	1	207757701	7870834	0.823626	0.0842697
rs146703867	0.0166667	10891.1	709930	-4.17722	0.923601	1	207836450	7872005	0.823749	0.0842051
rs115631549	0.0333333	10459	384068	-3.60336	0.924787	1	207826345	7874935	0.824056	0.0840435
rs7544931	0.15	12894	119887	-2.22978	0.927858	1	207822556	7882494	0.824847	0.0836268
rs74323095	0.1	11855.2	155534	-2.57409	0.929516	1	207816601	7886661	0.825283	0.0833973
rs114356310	0.1	11888.7	155534	-2.57128	0.934492	1	207816573	7899016	0.826576	0.0827175
rs599644	0.383333	30451.2	43130.6	-0.348107	0.939598	1	207749132	7911522	0.827884	0.0820304
rs74811364	0.0833333	13576	228278	-2.82226	0.946164	1	207841214	7927612	0.829568	0.0811481
rs10863418	0.283333	18527.4	77464.5	-1.43057	0.958683	1	207798238	7958189	0.832768	0.0794762
rs12066341	0.15	13966.4	127459	-2.21114	0.961109	1	207664199	7964263	0.833403	0.0791449
rs1323722	0.25	17068.2	84630.8	-1.60108	0.96723	1	207823405	7979057	0.834951	0.0783389
rs7543742	0.416667	31058.4	32868.6	-0.0566489	0.968804	1	207673980	7982914	0.835355	0.078129
rs114713133	0.05	14401.2	369915	-3.24597	0.969567	1	207773357	7984710	0.835543	0.0780313
rs116314676	0.05	15043.3	382928	-3.23692	0.985445	1	207688267	8022378	0.839484	0.0759873
rs78608133	0.05	15043.3	382928	-3.23692	0.985445	1	207687416	8022381	0.839485	0.0759872
rs1977464	0.316667	20010.7	72334	-1.28502	0.987103	1	207682776	8026311	0.839896	0.0757745
rs7548495	0.216667	14960.2	91885.4	-1.81515	0.992062	1	207653701	8038171	0.841137	0.0751332
rs78768177	0.0666667	16620.5	331713	-2.99363	0.992715	1	207692321	8039669	0.841294	0.0750523
rs140925933	0.05	14631.2	369915	-3.23012	0.997377	1	207761764	8050587	0.842436	0.0744629
rs77155824	0.0333333	10919.1	384068	-3.56031	1.00005	1	207814828	8056775	0.843084	0.0741292
rs77207256	0.15	13462.3	119784	-2.1858	1.00631	1	207661398	8071189	0.844592	0.0733529
rs138773096	0.0333333	11059.2	384068	-3.54756	1.02234	1	207815889	8107814	0.848425	0.0713867
rs73089156	0.0166667	12505.2	769182	-4.11918	1.02325	1	207632889	8109846	0.848637	0.0712778
rs17044032	0.1	14668.2	182341	-2.5202	1.02468	1	207619949	8113092	0.848977	0.0711041
rs139681570	0.0333333	11079.2	384068	-3.54575	1.02549	1	207813847	8114927	0.849169	0.0710058
rs145442237	0.0166667	11614.5	709930	-4.11291	1.03401	1	207844485	8134067	0.851172	0.0699827
rs113858419	0.0166667	11466.2	699195	-4.11053	1.03811	1	207812565	8143348	0.852143	0.0694875
rs115598132	0.0166667	11473.9	699195	-4.10985	1.03927	1	207798070	8145950	0.852415	0.0693487
rs6696840	0.25	17822.4	84461.3	-1.55584	1.04768	1	207819729	8164461	0.854352	0.0683629
rs12409159	0.116667	14275.9	174924	-2.50578	1.05015	1	207842104	8169754	0.854906	0.0680815
rs595121	0.3	24011.4	83526.8	-1.24664	1.0549	1	207760384	8180000	0.855978	0.0675372
rs12059417	0.216667	15538.5	91885.4	-1.77722	1.05883	1	207654301	8188576	0.856876	0.0670821
rs2182909	0.216667	15891.1	93790.3	-1.7753	1.06221	1	207653106	8195936	0.857646	0.0666919
rs603237	0.3	23968.5	82713.5	-1.23864	1.06902	1	207753010	8210267	0.859146	0.0659332
rs79577824	0.15	15828.2	135843	-2.14971	1.07067	1	207789641	8213907	0.859527	0.0657407
rs55819427	0.183333	14099.4	96106	-1.91932	1.07441	1	207669111	8221661	0.860338	0.0653309
rs648598	0.3	24092.4	82713.5	-1.23349	1.07813	1	207749808	8229420	0.86115	0.0649212
rs7521831	0.166667	24729.1	187940	-2.02814	1.07981	1	207697477	8233062	0.861531	0.0647291
rs139844764	0.266667	18706.1	78924.5	-1.43964	1.08071	1	207810625	8234873	0.861721	0.0646336
rs115513476	0.0333333	13152.1	441650	-3.51394	1.0811	1	207793685	8235730	0.86181	0.0645884
rs113630340	0.0333333	11009.5	369408	-3.51314	1.0825	1	207833328	8238744	0.862126	0.0644294
rs113247278	0.0166667	11902.6	699195	-4.07317	1.10226	1	207790018	8280395	0.866484	0.0622394
rs11118237	0.116667	12541.8	149039	-2.47514	1.10424	1	207818719	8284355	0.866898	0.0620318
rs2296158	0.366667	32733.7	44204.2	-0.300413	1.10533	1	207851611	8286693	0.867143	0.0619092
rs12081383	0.1	15477.5	182808	-2.46905	1.115	1	207620289	8306219	0.869186	0.0608871
rs11118222	0.0833333	13263.9	202043	-2.72343	1.12207	1	207811783	8320520	0.870683	0.06014
rs139431514	0.1	13420.6	157876	-2.46502	1.12211	1	207834182	8320612	0.870693	0.0601352
rs144508171	0.1	13420.6	157876	-2.46502	1.12211	1	207833683	8320613	0.870693	0.0601351
rs114792804	0.0333333	13505.2	441650	-3.48745	1.12742	1	207785443	8331290	0.87181	0.0595782
rs10863437	0.25	18049.5	81469.1	-1.50711	1.13432	1	207817612	8345069	0.873252	0.0588605
rs114886545	0.0166667	12967.2	747450	-4.05424	1.13476	1	207683624	8345886	0.873337	0.058818
rs115530097	0.1	13537.1	157876	-2.45638	1.13737	1	207839270	8350972	0.873869	0.0585534
rs116192843	0.1	13537.1	157876	-2.45638	1.13737	1	207838763	8350974	0.87387	0.0585533
rs74444104	0.1	13537.1	157876	-2.45638	1.13737	1	207839535	8350991	0.873871	0.0585524
rs74856277	0.0166667	12335.8	709930	-4.05266	1.13747	1	207841724	8351164	0.87389	0.0585434
rs111960594	0.0333333	12808.6	416365	-3.48145	1.13791	1	207685767	8351986	0.873976	0.0585007
rs4844388	0.0166667	12343.9	709930	-4.05201	1.1386	1	207842900	8353348	0.874118	0.0584299
rs113566146	0.0166667	12848.1	738821	-4.05186	1.13885	1	207685082	8353848	0.87417	0.0584039
rs6657161	0.233333	20810.3	101025	-1.57992	1.14424	1	207847128	8364681	0.875304	0.0578411
rs55736095	0.0166667	12215.5	699195	-4.04722	1.14682	1	207788638	8369928	0.875853	0.0575687
rs11117911	0.266667	17504.7	71052.5	-1.40095	1.14924	1	207667985	8374568	0.876339	0.057328
rs11117913	0.266667	17504.7	71052.5	-1.40095	1.14924	1	207668235	8374569	0.876339	0.057328
rs12073268	0.05	13833.9	320195	-3.14181	1.15236	1	207795905	8380556	0.876965	0.0570176
rs11808746	0.0166667	13538.4	769182	-4.0398	1.15956	1	207624861	8394385	0.878412	0.0563016
rs111910443	0.0333333	11787.6	377470	-3.46644	1.16414	1	207678207	8403131	0.879328	0.0558493
rs139727884	0.0333333	13409	428854	-3.46519	1.16633	1	207686743	8407276	0.879761	0.0556352
rs116125277	0.0166667	12379.4	699195	-4.0339	1.1697	1	207790417	8413735	0.880437	0.0553016
rs11810866	0.0166667	12577.6	709930	-4.03325	1.17081	1	207841901	8415882	0.880662	0.0551908
rs56377846	0.0166667	12400.6	699195	-4.03218	1.17264	1	207788359	8419285	0.881018	0.0550152
rs116117429	0.05	16220.7	369915	-3.12699	1.17837	1	207750032	8430365	0.882177	0.0544441
rs642690	0.316667	24019.9	77871.4	-1.17618	1.17935	1	207769170	8432244	0.882374	0.0543473
rs7536931	0.333333	21641.5	61152.4	-1.03876	1.18345	1	207677486	8440029	0.883189	0.0539465
rs12117916	0.2	14799.3	81405	-1.70486	1.18622	1	207653814	8445206	0.88373	0.0536802
rs143703040	0.0166667	12545.6	699195	-4.02056	1.1926	1	207786406	8457123	0.884977	0.0530678
rs55908874	0.0166667	12552.3	699195	-4.02002	1.19352	1	207787942	8458817	0.885155	0.0529808
rs112464403	0.133333	17812.4	161978	-2.20757	1.19641	1	207754486	8464109	0.885708	0.0527092
rs56037198	0.0166667	12589.8	699195	-4.01704	1.19863	1	207788002	8468433	0.886161	0.0524874
rs640486	0.316667	24426.4	77871.4	-1.15939	1.20899	1	207763207	8487436	0.888149	0.0515139
rs17047598	0.05	16555.1	369915	-3.10658	1.21418	1	207778970	8496634	0.889112	0.0510435
rs1257541	0.316667	23632	75038.2	-1.1554	1.21605	1	207770752	8500008	0.889465	0.0508711
rs61821130	0.116667	13744.6	153241	-2.41137	1.21685	1	207630888	8501489	0.88962	0.0507955
rs74153331	0.0166667	12852.3	699195	-3.99641	1.23406	1	207793822	8532533	0.892869	0.0492125
rs6656445	0.316667	22219	69749.4	-1.14396	1.23624	1	207789393	8536371	0.89327	0.0490172
rs55679602	0.0166667	12887.9	699195	-3.99364	1.23881	1	207795479	8540769	0.89373	0.0487935
rs55930963	0.0166667	12887.9	699195	-3.99364	1.23881	1	207795472	8540770	0.89373	0.0487934
rs646288	0.316667	24861.4	77871.4	-1.14174	1.24016	1	207762755	8543104	0.893975	0.0486748
rs1257544	0.316667	24019.9	75038.2	-1.13912	1.2448	1	207769947	8551032	0.894804	0.0482719
rs1257545	0.316667	24019.9	75038.2	-1.13912	1.2448	1	207769883	8551033	0.894804	0.0482719
rs12043913	0.283333	24917.5	88615.6	-1.26874	1.24699	1	207693563	8554863	0.895205	0.0480774
rs55728705	0.0166667	12956.2	699195	-3.98835	1.2479	1	207795746	8556359	0.895362	0.0480015
rs17044525	0.116667	14266.2	156238	-2.39349	1.24841	1	207632796	8557185	0.895448	0.0479595
rs3813946	0.0166667	14272.8	769182	-3.98697	1.25027	1	207627693	8560405	0.895785	0.0477961
rs115563634	0.0166667	14301.2	769182	-3.98499	1.25368	1	207625713	8566355	0.896408	0.0474944
rs113724458	0.0333333	13121.9	396552	-3.40852	1.26539	1	207769730	8586196	0.898484	0.0464897
1:207800400	0.0166667	13132.1	699195	-3.97487	1.27105	1	207800400	8595799	0.899489	0.0460042
rs138368440	0.0666667	14912	253848	-2.83457	1.27242	1	207763535	8598037	0.899723	0.0458911
rs75573330	0.233333	19223	86632	-1.50556	1.27666	1	207659691	8605162	0.900469	0.0455314
rs142375484	0.0666667	15000.5	253848	-2.82865	1.28282	1	207766533	8615333	0.901533	0.0450184
rs625861	0.316667	25473.1	77871.4	-1.11744	1.2831	1	207764202	8615754	0.901577	0.0449972
rs11811877	0.333333	24683.8	65281.5	-0.972562	1.30147	1	207786929	8645470	0.904687	0.0435018
rs75512067	0.0333333	12776.8	377470	-3.38586	1.30501	1	207680975	8651046	0.90527	0.0432218
rs113001246	0.05	12530.2	265450	-3.05328	1.30772	1	207841206	8655408	0.905727	0.0430029
rs12025522	0.233333	23351.6	103349	-1.48744	1.30892	1	207854355	8657289	0.905923	0.0429085
rs115941223	0.0166667	13474.9	699195	-3.9491	1.3153	1	207802719	8667490	0.906991	0.0423971
rs2296159	0.266667	23314.1	86022.5	-1.30555	1.31821	1	207851760	8672093	0.907472	0.0421665
rs2296156	0.266667	23351.5	86022.5	-1.30395	1.32105	1	207851169	8676490	0.907933	0.0419464
rs34451130	0.266667	23351.5	85956	-1.30317	1.32242	1	207850589	8678586	0.908152	0.0418415
rs67422482	0.266667	23351.5	85956	-1.30317	1.32242	1	207850560	8678590	0.908152	0.0418413
rs11118359	0.233333	23324.8	101310	-1.46867	1.34236	1	207858546	8709628	0.9114	0.0402909
rs143756161	0.0166667	13690.3	699195	-3.93324	1.34253	1	207800563	8709910	0.91143	0.0402768
rs630875	0.316667	26095.3	77126.3	-1.08369	1.34269	1	207758814	8710174	0.911457	0.0402636
rs12143527	0.266667	23532.8	85531.6	-1.29049	1.34489	1	207849916	8713656	0.911822	0.04009
rs114626298	0.0166667	13923.4	709930	-3.9316	1.34535	1	207850938	8714371	0.911897	0.0400544
rs61240730	0.0666667	14857.6	242645	-2.79309	1.34536	1	207623930	8714394	0.911899	0.0400533
rs113926236	0.0166667	13716.3	699195	-3.93134	1.34579	1	207762370	8715024	0.911965	0.0400219
rs114868844	0.0166667	13721	699195	-3.931	1.34637	1	207772411	8715929	0.91206	0.0399768
rs61822978	0.0166667	13743.5	699195	-3.92936	1.34919	1	207800862	8720341	0.912521	0.039757
rs11117956	0.316667	22843.5	67120.2	-1.07782	1.35307	1	207684359	8726225	0.913137	0.039464
rs181187595	0.0166667	13790.6	699195	-3.92594	1.35506	1	207762502	8729270	0.913456	0.0393125
rs112332047	0.0166667	13815.3	699195	-3.92415	1.35814	1	207761411	8733957	0.913946	0.0390794
rs138975227	0.0333333	13966.5	399737	-3.35415	1.36045	1	207763188	8737340	0.9143	0.0389112
rs149522668	0.0166667	13840.8	699195	-3.92231	1.36131	1	207771095	8738548	0.914427	0.0388512
rs17047631	0.3	26611.9	77779.3	-1.07252	1.36243	1	207781200	8740285	0.914608	0.0387649
rs115411101	0.0333333	14035.9	399737	-3.34918	1.36912	1	207763963	8750342	0.915661	0.0382654
rs79569367	0.0166667	13905.9	699195	-3.91761	1.36936	1	207771200	8750721	0.9157	0.0382466
rs142756244	0.0166667	13952.8	699195	-3.91425	1.37515	1	207783677	8759161	0.916584	0.0378279
rs114358351	0.0166667	13962.8	699195	-3.91354	1.37637	1	207762354	8760982	0.916774	0.0377377
rs138824359	0.0166667	14006	699195	-3.91044	1.38168	1	207764020	8768544	0.917565	0.037363
rs188259927	0.0166667	14006	699195	-3.91044	1.38168	1	207764040	8768547	0.917566	0.0373628
rs116126557	0.0166667	14023	699195	-3.90923	1.38376	1	207804363	8771503	0.917875	0.0372164
rs144445965	0.0166667	14036.5	699195	-3.90827	1.38541	1	207804277	8773978	0.918134	0.0370939
rs11118167	0.0166667	14059.2	699195	-3.90665	1.38819	1	207782154	8777923	0.918547	0.0368987
rs10746386	0.233333	24052.4	101750	-1.44229	1.38934	1	207855095	8779510	0.918713	0.0368202
rs10779362	0.233333	24052.4	101750	-1.44229	1.38934	1	207856787	8779511	0.918713	0.0368201
rs11118354	0.233333	24052.4	101750	-1.44229	1.38934	1	207856868	8779512	0.918713	0.0368201
rs1876453	0.0666667	15242.6	242645	-2.7675	1.39035	1	207627918	8780840	0.918852	0.0367544
rs74820161	0.0666667	15928.8	253478	-2.76715	1.39098	1	207760196	8781714	0.918944	0.0367112
rs11118345	0.233333	24052.4	101480	-1.43963	1.39407	1	207854827	8785909	0.919383	0.0365038
rs12144801	0.233333	24052.4	101310	-1.43795	1.39706	1	207857773	8790195	0.919831	0.0362919
rs4097398	0.233333	24052.4	101310	-1.43795	1.39706	1	207857760	8790198	0.919831	0.0362918
rs113817104	0.0833333	14667	190931	-2.56631	1.40174	1	207770038	8796985	0.920542	0.0359566
rs17047564	0.133333	18546	150222	-2.09186	1.40251	1	207776754	8798134	0.920662	0.0358999
rs145603965	0.0166667	14450.4	709930	-3.89444	1.40915	1	207846601	8807345	0.921626	0.0354454
rs148316350	0.0166667	14237.1	699195	-3.89408	1.40977	1	207803500	8808170	0.921712	0.0354048
rs141282494	0.0166667	14239.3	699195	-3.89392	1.41004	1	207764389	8808525	0.921749	0.0353873
rs142382480	0.0333333	14025.2	389436	-3.32384	1.41343	1	207847695	8813321	0.922251	0.0351509
rs149290411	0.0666667	16780.4	263536	-2.75398	1.41413	1	207799477	8814314	0.922355	0.0351019
rs10863358	0.283333	24917.5	80534.4	-1.17311	1.41735	1	207690871	8818773	0.922822	0.0348823
rs139109623	0.0166667	14314.7	699195	-3.88864	1.41911	1	207768439	8821196	0.923075	0.034763
rs149818399	0.0166667	14314.7	699195	-3.88864	1.41911	1	207768610	8821200	0.923075	0.0347628
rs3737002	0.0166667	14333.1	699195	-3.88736	1.42131	1	207760773	8824209	0.92339	0.0346147
rs7512361	0.316667	23692.7	66964.3	-1.03899	1.42164	1	207686190	8824645	0.923436	0.0345932
rs12033963	0.0166667	14354.1	699195	-3.88589	1.42384	1	207808286	8827661	0.923752	0.0344448
rs138113558	0.0166667	14360.8	699195	-3.88543	1.42463	1	207803725	8828766	0.923867	0.0343905
rs143121529	0.0166667	14360.8	699195	-3.88543	1.42463	1	207803603	8828768	0.923867	0.0343904
rs150585675	0.0166667	14360.8	699195	-3.88543	1.42463	1	207803744	8828769	0.923868	0.0343903
rs56244519	0.0166667	14423.5	699195	-3.88107	1.43212	1	207808062	8838999	0.924938	0.0338874
rs74153328	0.0166667	14433.3	699195	-3.88039	1.43327	1	207782038	8840591	0.925105	0.0338092
rs140681893	0.0166667	14451	699195	-3.87917	1.43538	1	207782073	8843490	0.925408	0.0336668
rs116488182	0.0166667	14457	699195	-3.87875	1.43609	1	207749287	8844408	0.925504	0.0336217
rs61617974	0.233333	22665.2	93368.5	-1.41572	1.43664	1	207804685	8845160	0.925583	0.0335848
rs78338787	0.0166667	14467.8	699195	-3.878	1.43738	1	207781587	8846141	0.925685	0.0335366
rs74151082	0.0166667	15434.4	738821	-3.86846	1.45377	1	207689762	8868136	0.927987	0.0324581
rs12031281	0.0166667	14635.1	699195	-3.8665	1.45712	1	207800154	8872441	0.928437	0.0322473
rs151161258	0.0166667	14686.6	699195	-3.863	1.46315	1	207800070	8880205	0.92925	0.0318675
rs140144058	0.0166667	14708.5	699195	-3.86151	1.46571	1	207757176	8883470	0.929592	0.0317078
rs149988050	0.0333333	14459.3	389436	-3.29336	1.46671	1	207849937	8884735	0.929724	0.031646
rs145825758	0.0166667	14740.9	699195	-3.8593	1.46949	1	207757938	8888254	0.930092	0.031474
rs147654348	0.0166667	14745.4	699195	-3.859	1.47001	1	207753594	8888884	0.930158	0.0314432
rs148224326	0.0333333	14508.4	389436	-3.28997	1.47264	1	207848133	8892189	0.930504	0.0312818
rs7534980	0.0166667	14794.4	699195	-3.85568	1.47571	1	207749852	8896042	0.930907	0.0310936
rs113529561	0.0166667	14826.1	699195	-3.85354	1.47939	1	207758777	8900698	0.931394	0.0308664
rs11804509	0.0166667	14855.4	699195	-3.85156	1.48278	1	207807110	8904909	0.931835	0.030661
rs113901839	0.0666667	13997.4	211269	-2.71426	1.48397	1	207685236	8906339	0.931985	0.0305912
rs116190805	0.0166667	14891.3	699195	-3.84915	1.48692	1	207806556	8910037	0.932372	0.0304109
rs139676797	0.0166667	14891.3	699195	-3.84915	1.48692	1	207805740	8910039	0.932372	0.0304109
rs3849266	0.0166667	14928	699195	-3.84669	1.49114	1	207752990	8915378	0.932931	0.0301507
rs11118337	0.266667	25740.2	86022.5	-1.20655	1.49356	1	207852693	8918380	0.933245	0.0300045
rs6687503	0.266667	25740.2	86022.5	-1.20655	1.49356	1	207852642	8918388	0.933246	0.0300041
rs79845315	0.1	16082.8	153258	-2.25437	1.49408	1	207848067	8919057	0.933316	0.0299715
rs139654448	0.0166667	15803.2	738821	-3.84484	1.49432	1	207689775	8919341	0.933345	0.0299577
rs143144118	0.0166667	15803.2	738821	-3.84484	1.49432	1	207690332	8919342	0.933345	0.0299576
rs74151084	0.0333333	15090.5	399737	-3.27674	1.49576	1	207752389	8921097	0.933529	0.0298722
rs138744517	0.0166667	15001.5	699195	-3.84178	1.49958	1	207777189	8925725	0.934013	0.029647
rs145233513	0.1	16150.6	153258	-2.25016	1.5015	1	207850247	8928059	0.934258	0.0295334
rs148231600	0.0166667	15027.4	699195	-3.84006	1.50254	1	207750341	8929347	0.934392	0.0294708
rs17048122	0.1	17742.4	167953	-2.24773	1.50581	1	207804477	8933314	0.934807	0.0292779
rs12032970	0.133333	19443.1	148279	-2.03161	1.50985	1	207854672	8938188	0.935317	0.029041
rs11118360	0.133333	19576.7	148817	-2.02838	1.5156	1	207858586	8945228	0.936054	0.028699
rs74445055	0.316667	27910.4	74790.9	-0.985698	1.51577	1	207774946	8945426	0.936075	0.0286894
rs57994498	0.116667	13841.8	129817	-2.23843	1.52222	1	207813259	8953054	0.936873	0.0283193
rs17048088	0.1	17986.9	167953	-2.23404	1.52998	1	207803471	8962291	0.93784	0.0278714
rs115578711	0.1	17988.4	167953	-2.23396	1.53012	1	207802561	8962462	0.937858	0.0278631
rs932859	0.25	28451.6	102117	-1.27792	1.54181	1	207695880	8975906	0.939264	0.0272122
rs79059245	0.0666667	14497.7	211269	-2.67914	1.54572	1	207686842	8980334	0.939728	0.026998
rs7527824	0.0166667	15430.2	699195	-3.8136	1.54796	1	207776583	8982800	0.939986	0.0268787
rs61297619	0.0333333	15562.4	399737	-3.24595	1.5496	1	207751489	8984684	0.940183	0.0267876
rs74338130	0.0333333	15562.4	399737	-3.24595	1.5496	1	207750870	8984685	0.940183	0.0267876
rs17046851	0.216667	30354.2	135603	-1.49679	1.5525	1	207747984	8987961	0.940526	0.0266293
rs184131338	0.0166667	15477.7	699195	-3.81053	1.55324	1	207776645	8988808	0.940614	0.0265884
rs12411037	0.133333	20040.8	148817	-2.00494	1.55734	1	207857158	8993504	0.941106	0.0263615
rs111916928	0.0833333	16118.8	190881	-2.47166	1.57021	1	207774559	9007858	0.942608	0.0256689
rs111601514	0.316667	28175.3	72413.5	-0.943946	1.58951	1	207777317	9028690	0.944788	0.0246657
rs74153327	0.0166667	15812.5	699195	-3.78913	1.58999	1	207779251	9029200	0.944841	0.0246412
rs141116994	0.0166667	16106.7	709930	-3.78593	1.59548	1	207855083	9034992	0.945447	0.0243627
rs17048149	0.1	18788.8	167953	-2.19042	1.60699	1	207805725	9047067	0.946711	0.0237827
rs75698544	0.1	18818.2	167953	-2.18886	1.60975	1	207806567	9049865	0.947004	0.0236484
rs145711772	0.1	18936.3	167953	-2.1826	1.6208	1	207807131	9060814	0.948149	0.0231232
rs55760434	0.1	18936.3	167953	-2.1826	1.6208	1	207807808	9060816	0.94815	0.0231231
rs114953760	0.05	21663.9	383124	-2.87271	1.62461	1	207695689	9064741	0.94856	0.0229351
rs115127144	0.05	21663.9	383124	-2.87271	1.62461	1	207694941	9064742	0.94856	0.022935
rs138424287	0.0333333	14675.6	356348	-3.18972	1.64789	1	207782608	9087924	0.950986	0.0218258
rs7542544	0.05	13938.2	242844	-2.85779	1.6508	1	207786223	9090693	0.951276	0.0216935
rs1746657	0.316667	32018.7	78371	-0.895133	1.67572	1	207748143	9114282	0.953744	0.020568
rs11576522	0.0666667	13656.3	183879	-2.60008	1.68475	1	207789269	9122552	0.95461	0.0201741
rs10494884	0.333333	29903.3	63672.5	-0.755785	1.68798	1	207847876	9125389	0.954907	0.0200391
rs11118322	0.333333	29903.3	63672.5	-0.755785	1.68798	1	207848051	9125390	0.954907	0.020039
rs7519119	0.05	14281.3	242844	-2.83347	1.69348	1	207786152	9130315	0.955422	0.0198047
rs6657436	0.333333	30183	63672.5	-0.746473	1.70458	1	207847410	9140000	0.956436	0.0193443
rs6669885	0.333333	30183	63672.5	-0.746473	1.70458	1	207847195	9140001	0.956436	0.0193442
rs142841925	0.0166667	17182.9	709930	-3.72125	1.70654	1	207860141	9141657	0.956609	0.0192655
rs2274566	0.0333333	15131.7	353484	-3.15105	1.7155	1	207753345	9149494	0.957429	0.0188934
rs147969166	0.05	22976.4	383124	-2.81389	1.72783	1	207697361	9159948	0.958523	0.0183974
rs112003429	0.0333333	16085.6	372136	-3.14133	1.73248	1	207692051	9163839	0.95893	0.018213
rs116554794	0.1	18431.8	153258	-2.11804	1.7348	1	207858545	9165769	0.959132	0.0181215
rs115023184	0.1	18575.1	153258	-2.1103	1.74847	1	207859196	9177171	0.960325	0.0175816
rs12119104	0.133333	22086.9	146940	-1.89504	1.75312	1	207861207	9180848	0.96071	0.0174077
rs12036785	0.0666667	14201.6	183879	-2.56093	1.7536	1	207792909	9181284	0.960756	0.017387
rs138210967	0.0166667	18525.3	709930	-3.64603	1.83571	1	207861872	9242775	0.96719	0.0144881
rs138819223	0.0166667	18525.3	709930	-3.64603	1.83571	1	207862718	9242776	0.96719	0.014488
rs145296721	0.0166667	18525.3	709930	-3.64603	1.83571	1	207863746	9242777	0.96719	0.014488
rs146085934	0.0166667	18525.3	709930	-3.64603	1.83571	1	207862473	9242778	0.967191	0.0144879
rs61822977	0.0666667	15147.5	183279	-2.49317	1.87275	1	207796065	9267886	0.969818	0.0133098
rs1570563	0.333333	34294.7	65054.7	-0.640237	1.894	1	207853924	9281354	0.971227	0.0126791
rs11117991	0.0166667	20193.2	738821	-3.59971	1.91524	1	207694357	9294318	0.972584	0.0120729
rs12022909	0.333333	34294.7	63827.2	-0.621188	1.92796	1	207859743	9301913	0.973379	0.0117182
rs1853526	0.333333	34294.7	63629.6	-0.618087	1.93349	1	207854703	9305133	0.973716	0.0115679
rs6661764	0.166667	20342.3	91233.2	-1.50072	2.01769	1	207808385	9349645	0.978373	0.00949534
rs191587591	0.0166667	21491.9	738821	-3.53738	2.02226	1	207695907	9351908	0.97861	0.00939023
rs61822967	0.05	19969.3	275552	-2.62458	2.06007	1	207694165	9369606	0.980462	0.00856913
rs11803956	0.0666667	16800.8	182326	-2.38437	2.06407	1	207803021	9371396	0.98065	0.00848617
rs12028134	0.183333	21937	80440	-1.29934	2.17142	1	207800409	9414109	0.985119	0.00651123
rs12041437	0.0833333	17227.8	145066	-2.13066	2.17719	1	207803264	9416173	0.985335	0.00641603
rs17186848	0.0833333	17568.7	145907	-2.11685	2.20178	1	207804883	9424417	0.986198	0.00603596
rs115019854	0.116667	20541.3	130277	-1.84722	2.213	1	207860246	9428204	0.986594	0.00586149
rs111501453	0.15	33019.6	147033	-1.49356	2.24091	1	207697936	9437040	0.987519	0.00545466
rs12034383	0.0833333	17928.9	145066	-2.09077	2.2482	1	207803595	9439276	0.987753	0.00535177
rs9429955	0.183333	38144.7	131661	-1.23885	2.27846	1	207739534	9448176	0.988684	0.00494248
rs11803366	0.0833333	18383.4	145907	-2.07152	2.28247	1	207806989	9449316	0.988803	0.00489008
rs74151083	0.0166667	25870.8	738821	-3.35194	2.34068	1	207697809	9464669	0.99041	0.00418503
rs9429791	0.183333	39597.1	131661	-1.20148	2.34458	1	207737971	9465614	0.990509	0.00414167
rs145561344	0.05	34833	383036	-2.39756	2.45847	1	207698022	9490181	0.99308	0.00301596
rs12038575	0.0166667	30625.4	738557	-3.18287	2.63099	1	207740272	9515649	0.995745	0.00185204
rs3886100	0.0333333	29038.5	391462	-2.60126	2.67662	1	207739127	9520619	0.996265	0.00162527
rs141804561	0.0166667	32352.9	738557	-3.128	2.72522	1	207697973	9525291	0.996754	0.0014122
rs149099494	0.0333333	31722.6	385184	-2.49669	2.85943	1	207741193	9535391	0.99781	0.000951951
rs111418973	0.0166667	35240.8	738557	-3.04249	2.87203	1	207699424	9536180	0.997893	0.000916017
rs187304193	0.0166667	35881.6	738557	-3.02447	2.90298	1	207699538	9537984	0.998082	0.000833867
rs112052441	0.0333333	36798.8	385184	-2.34826	3.11892	1	207737874	9546521	0.998975	0.000445325

## Sheet: Indo-Europeans
SNP	Freq	iHH_0	iHH_1	iHS	Std_iHS	CHR	POS	rank	rank.perc	rank.log
rs7525160	0.488679	5987.16	48607.3	-2.09416	-2.77054	1	207668414	37054	0.00344941	2.46226
rs10863336	0.496226	6365.87	47751.7	-2.01506	-2.66093	1	207665920	48195	0.00448654	2.34809
rs7527218	0.720755	20251.7	48253.2	-0.868225	-2.00679	1	207623829	233837	0.0217682	1.66218
rs1567190	0.650943	14499.2	43052	-1.08831	-1.97342	1	207635789	252640	0.0235186	1.62859
rs75553932	0.10566	11084	98967.4	-2.18929	-1.94008	1	207819228	272916	0.0254061	1.59506
rs4844388	0.356604	9858.83	54246.5	-1.70517	-1.9015	1	207842900	298135	0.0277538	1.55668
rs10863322	0.720755	16668.6	36717	-0.789713	-1.89188	1	207643949	304754	0.02837	1.54714
rs3767933	0.649057	15715.6	43137.2	-1.00973	-1.86282	1	207637359	325555	0.0303064	1.51847
rs6665881	0.475472	9345.51	37459.8	-1.38837	-1.75739	1	207656605	411721	0.0383277	1.41649
rs4844596	0.718868	15641.9	31709.5	-0.70666	-1.68371	1	207651935	482535	0.0449199	1.34756
rs373721952	0.0433962	21168.3	309993	-2.68404	-1.6679	1	207627834	498945	0.0464475	1.33304
1:207640674	0.0433962	21844.6	309993	-2.6526	-1.61557	1	207640674	557192	0.0518698	1.28509
rs6686325	0.356604	12899	57688.2	-1.4979	-1.59486	1	207833357	581697	0.054151	1.26639
1:207838717	0.054717	12026.8	168257	-2.63835	-1.59187	1	207838717	585359	0.0544919	1.26367
rs9429942	0.811321	15264.2	20617	-0.300605	-1.59125	1	207668630	586133	0.0545639	1.26309
rs60467252	0.15283	10924.1	67955.5	-1.82788	-1.53509	1	207824382	658286	0.0612808	1.21268
rs12745818	0.111321	11429.8	80862.8	-1.95653	-1.52349	1	207819401	673774	0.0627226	1.20258
rs35728110	0.111321	11480.2	80862.8	-1.95213	-1.51562	1	207821397	684629	0.0637331	1.19564
rs12744104	0.111321	11507.1	80862.8	-1.94979	-1.51143	1	207819000	690434	0.0642735	1.19197
rs114608601	0.054717	11824.7	156531	-2.58306	-1.49987	1	207838679	706450	0.0657644	1.18201
rs77654757	0.116981	11772.4	82152.1	-1.94281	-1.49894	1	207822796	707796	0.0658897	1.18118
rs2182913	0.813208	15775.9	19963.1	-0.235401	-1.48879	1	207660378	722079	0.0672193	1.17251
rs74150881	0.116981	11935.3	82152.1	-1.92907	-1.47435	1	207823248	742579	0.0691277	1.16035
rs12080578	0.118868	11708.8	80194.3	-1.92411	-1.46546	1	207820612	755785	0.0703571	1.15269
rs7533408	0.869811	20925.3	20072.2	0.0416231	-1.45961	1	207673631	764460	0.0711647	1.14774
rs12038371	0.356604	11414.7	46504.8	-1.40465	-1.45691	1	207821046	768517	0.0715423	1.14544
rs74883767	0.116981	12080.1	82152.1	-1.91702	-1.45277	1	207823764	774828	0.0721298	1.14189
rs6690215	0.533962	10815.2	29944.7	-1.0184	-1.44944	1	207656050	779956	0.0726072	1.13902
rs9429779	0.813208	15680.1	19251.4	-0.205192	-1.44132	1	207664721	792379	0.0737637	1.13216
rs7521762	0.118868	11949.8	79658.8	-1.89703	-1.417	1	207822581	830948	0.0773541	1.11152
rs7536931	0.7	18742.9	31639.3	-0.523586	-1.41655	1	207677486	831693	0.0774235	1.11113
rs9429944	0.869811	21022.1	19532	0.0735197	-1.40723	1	207670307	846415	0.078794	1.10351
rs10863341	0.871698	21972.9	20007.7	0.0936927	-1.3741	1	207673084	901131	0.0838875	1.0763
rs4844598	0.871698	21979.2	20007.7	0.0939773	-1.37364	1	207672612	901867	0.0839561	1.07595
rs115987778	0.118868	12378.2	79689.4	-1.8622	-1.35465	1	207815711	934299	0.0869752	1.0606
rs9429943	0.871698	21989.9	19463.5	0.122044	-1.32755	1	207669924	982119	0.0914268	1.03893
rs311317	0.80566	36530.6	40891.6	-0.112774	-1.29609	1	207621832	1038985	0.0967206	1.01448
rs6540438	0.115094	13441.4	83726.5	-1.82922	-1.29563	1	207824438	1039786	0.0967951	1.01415
rs115922103	0.120755	14111.2	79014	-1.72265	-1.27175	1	207809835	1085047	0.101009	0.995642
rs12021671	0.588679	12737.9	27260.1	-0.760845	-1.26667	1	207658145	1094825	0.101919	0.991746
1:207665093	0.00188679	12043.5	7875380	-6.48297	-1.26326	1	207665093	1101458	0.102536	0.989123
1:207660012	0.00188679	12079.8	7875380	-6.47996	-1.26043	1	207660012	1107015	0.103054	0.986937
rs41274778	0.120755	14210.4	79014	-1.71565	-1.25926	1	207812958	1109259	0.103262	0.986057
rs41274780	0.120755	14210.4	79014	-1.71565	-1.25926	1	207813056	1109260	0.103263	0.986057
rs6663887	0.873585	20027.5	17003.2	0.163705	-1.25914	1	207664423	1109509	0.103286	0.98596
rs116624244	0.00188679	12138.6	7875380	-6.47511	-1.25586	1	207659775	1115854	0.103876	0.983483
rs71635141	0.0245283	8883.64	791910	-4.49024	-1.24399	1	207658395	1139282	0.106057	0.974459
rs2025371	0.107547	13543.3	81596.8	-1.7959	-1.23599	1	207829549	1155124	0.107532	0.968462
rs1977465	0.59434	12989.9	26865	-0.726653	-1.21961	1	207658507	1188537	0.110643	0.956078
rs35931500	0.116981	13442	79046.9	-1.77165	-1.1926	1	207837547	1244754	0.115876	0.936007
rs311311	0.803774	29309.5	30462.7	-0.0385932	-1.17952	1	207639695	1272708	0.118478	0.926362
rs11591007	0.120755	14196.5	74606.3	-1.65923	-1.15865	1	207837064	1318118	0.122705	0.911136
rs11585607	0.116981	13735.1	79090	-1.75063	-1.15497	1	207837740	1326234	0.123461	0.90847
rs11577173	0.115094	14403	82917.4	-1.75041	-1.15457	1	207829760	1327104	0.123542	0.908185
rs1032980	0.80566	29815.6	30477.6	-0.0219608	-1.15338	1	207640345	1329789	0.123792	0.907308
rs78752183	0.116981	13978.7	80403.6	-1.74952	-1.15299	1	207829236	1330672	0.123874	0.907019
rs311302	0.803774	30376	30966.4	-0.0192476	-1.14912	1	207629416	1339458	0.124692	0.904161
rs11587761	0.120755	13588.2	70091.6	-1.6406	-1.12543	1	207838419	1393357	0.12971	0.887028
rs149150945	0.116981	14077.7	79396.2	-1.72986	-1.11779	1	207836989	1410975	0.13135	0.881571
rs375625642	0.00188679	14215.8	7875380	-6.31715	-1.10735	1	207671398	1435721	0.133653	0.87402
rs17258955	0.0754717	21560.1	161642	-2.01454	-1.10579	1	207627998	1439339	0.13399	0.872927
rs77923586	0.116981	14389.4	80403.6	-1.72056	-1.10115	1	207828975	1450228	0.135004	0.869654
rs56027105	0.00188679	14411.8	7875380	-6.30345	-1.09447	1	207673092	1466196	0.13649	0.864898
rs76441118	0.116981	14638.4	80403.6	-1.70341	-1.07045	1	207827612	1524319	0.141901	0.848015
rs11576446	0.120755	14045.6	70091.6	-1.60749	-1.06638	1	207838465	1534345	0.142834	0.845167
rs56311085	0.115094	17257.9	94306.7	-1.69828	-1.06128	1	207808403	1546883	0.144002	0.841633
1:207675478	0.00188679	14961.9	7875380	-6.26599	-1.05925	1	207675478	1551806	0.14446	0.840253
rs311313	0.809434	37815.2	36104.8	0.046287	-1.04614	1	207624911	1584578	0.147511	0.831177
rs17186897	0.111321	13000.8	70352.1	-1.6885	-1.04377	1	207839505	1590519	0.148064	0.829552
rs78246144	0.116981	14860.3	80143.7	-1.68513	-1.03773	1	207826695	1605842	0.14949	0.825388
rs77011375	0.116981	14871.4	80154.4	-1.68451	-1.03663	1	207825805	1608696	0.149756	0.824616
rs35707912	0.2	15562.6	61303.5	-1.37097	-1.02726	1	207829220	1632713	0.151992	0.818181
rs9429945	0.84717	28138.8	22406.1	0.227817	-1.02519	1	207676768	1638047	0.152488	0.816764
rs79872673	0.122642	14711.1	71409.3	-1.57982	-1.01704	1	207830931	1659246	0.154462	0.81118
rs7539922	0.467925	30243.6	70774.6	-0.850217	-1.00335	1	207773339	1695248	0.157813	0.801857
1:207819271	0.00188679	8989.35	4456040	-6.20598	-1.00283	1	207819271	1696535	0.157933	0.801528
rs75544149	0.120755	12762.7	61459	-1.57184	-1.00281	1	207842007	1696618	0.157941	0.801506
1:207820489	0.00188679	9043.73	4456040	-6.19994	-0.997158	1	207820489	1711503	0.159326	0.797713
rs11578682	0.120755	12898.3	61459	-1.56128	-0.98397	1	207842833	1746839	0.162616	0.788838
rs370634417	0.00377358	8254.55	3951600	-6.17111	-0.970049	1	207656248	1784516	0.166123	0.77957
rs11578598	0.120755	13046	61459	-1.54989	-0.963663	1	207842489	1802127	0.167763	0.775305
rs11589830	0.120755	13046	61459	-1.54989	-0.963663	1	207842479	1802128	0.167763	0.775305
rs143956752	0.00188679	9392.29	4456040	-6.16213	-0.961602	1	207822110	1807931	0.168303	0.773909
rs77828994	0.00188679	16645.1	7875380	-6.15938	-0.959018	1	207652548	1815051	0.168966	0.772202
rs36001492	0.111321	12853.3	65886.9	-1.63434	-0.94683	1	207841745	1848773	0.172105	0.764207
rs145849932	0.00188679	9544.71	4456040	-6.14603	-0.946467	1	207821810	1849782	0.172199	0.76397
rs311310	0.815094	32800.3	29387.4	0.109873	-0.946218	1	207635573	1850428	0.172259	0.763818
rs77155824	0.00188679	9579.68	4456040	-6.14237	-0.943028	1	207814828	1859296	0.173084	0.761742
1:207676572	0.00188679	16932.4	7875380	-6.14226	-0.942927	1	207676572	1859598	0.173113	0.761671
rs76306710	0.00188679	17012.8	7875380	-6.13753	-0.938477	1	207676291	1872195	0.174285	0.758739
rs12757487	0.462264	34620.4	77255.8	-0.802677	-0.936744	1	207749188	1877183	0.17475	0.757584
rs139681570	0.00188679	9644.97	4456040	-6.13558	-0.936643	1	207813847	1877486	0.174778	0.757514
1:207823808	0.00188679	9753.71	4456040	-6.12437	-0.926102	1	207823808	1907446	0.177567	0.750638
1:207658504	0.00377358	8650.91	3948070	-6.12332	-0.925113	1	207658504	1910234	0.177826	0.750004
rs311307	0.815094	34488.7	30144.9	0.134617	-0.907334	1	207631778	1960915	0.182544	0.738632
rs116806443	0.120755	13483.1	61306.5	-1.51445	-0.900461	1	207839944	1981027	0.184417	0.7342
rs141503126	0.120755	13483.1	61306.5	-1.51445	-0.900461	1	207839962	1981028	0.184417	0.7342
rs139039255	0.00188679	17910.8	7875380	-6.08609	-0.890113	1	207681872	2011466	0.18725	0.727578
rs650877	0.467925	35447.6	76470.5	-0.76885	-0.889348	1	207748793	2013770	0.187465	0.727081
rs189182213	0.00188679	17929.3	7875380	-6.08506	-0.889145	1	207681913	2014356	0.187519	0.726954
rs12409159	0.20566	13965.2	50395.9	-1.28334	-0.882742	1	207842104	2033077	0.189262	0.722937
rs17045979	0.120755	12693.7	57129.3	-1.50421	-0.882202	1	207842704	2034688	0.189412	0.722593
rs77792203	0.120755	13622.4	61306.5	-1.50417	-0.882131	1	207839653	2034907	0.189432	0.722546
rs311306	0.815094	35141.7	30161.3	0.15283	-0.878714	1	207630444	2045194	0.19039	0.720356
rs311304	0.815094	35141.7	30153.4	0.153089	-0.878306	1	207629702	2046362	0.190499	0.720108
rs6681449	0.467925	35602.6	76189	-0.760799	-0.878067	1	207750354	2047021	0.19056	0.719968
rs12567945	0.120755	12730.5	57129.3	-1.50132	-0.877047	1	207841934	2050129	0.190849	0.719309
rs17046851	0.466038	35886.2	76512.8	-0.757105	-0.87289	1	207747984	2062447	0.191996	0.716708
rs7515905	0.928302	94057	44454.7	0.749431	-0.871857	1	207738077	2065528	0.192283	0.716059
1:207682294	0.00188679	18314.2	7875380	-6.06382	-0.869175	1	207682294	2073575	0.193032	0.714371
rs74231795	0.120755	13616.1	60810.6	-1.49651	-0.86848	1	207859330	2075650	0.193225	0.713936
1:207681092	0.00188679	18331.3	7875380	-6.06289	-0.868296	1	207681092	2076220	0.193278	0.713817
rs11590898	0.120755	13729.8	61288.1	-1.49602	-0.867599	1	207857396	2078265	0.193469	0.71339
rs7543913	0.116981	10520.4	51565.8	-1.58954	-0.866642	1	207656502	2081186	0.193741	0.71278
rs72468037	0.120755	13757	61359.7	-1.4952	-0.866143	1	207851554	2082646	0.193876	0.712475
rs76041657	0.00188679	18465.2	7875380	-6.05561	-0.861452	1	207685106	2096538	0.19517	0.709588
rs11118167	0.415094	29569.5	70268.3	-0.865577	-0.859277	1	207782154	2103056	0.195776	0.70824
rs12034598	0.460377	35968	75743.5	-0.744724	-0.855543	1	207757515	2114301	0.196823	0.705924
rs4844608	0.454717	34057.1	75568.6	-0.797002	-0.85435	1	207770576	2117730	0.197142	0.70522
rs200182370	0.00188679	18733.1	7875380	-6.0412	-0.847909	1	207651360	2137301	0.198964	0.701225
rs75088854	0.120755	13899.6	61306.5	-1.48402	-0.846202	1	207838826	2142545	0.199453	0.70016
rs79133635	0.120755	13899.6	61306.5	-1.48402	-0.846202	1	207838915	2142546	0.199453	0.70016
rs79996524	0.120755	13899.6	61306.5	-1.48402	-0.846202	1	207838769	2142547	0.199453	0.70016
rs11808043	0.00188679	19005.9	7875380	-6.02675	-0.834319	1	207677875	2179132	0.202858	0.692807
rs11118136	0.466038	34928	72407.4	-0.72902	-0.833541	1	207772408	2181517	0.20308	0.692332
rs12141045	0.466038	34928	72407.4	-0.72902	-0.833541	1	207772154	2181519	0.203081	0.692331
rs74401244	0.120755	13051	57129.3	-1.47645	-0.832704	1	207844799	2184131	0.203324	0.691812
rs6687175	0.462264	36677.4	75932.6	-0.727686	-0.83167	1	207757235	2187354	0.203624	0.691171
rs2274567	0.467925	36681.5	75743.9	-0.725087	-0.828029	1	207753621	2198536	0.204665	0.688957
rs75758158	0.120755	13312.9	58100.8	-1.47345	-0.827345	1	207858661	2200607	0.204858	0.688548
rs4310446	0.926415	42692	19633.1	0.776796	-0.825876	1	207676604	2205091	0.205275	0.687664
rs367721439	0.00188679	10908.7	4456040	-6.01246	-0.820883	1	207844701	2220511	0.20671	0.684638
rs55821028	0.120755	13149.8	57129.3	-1.46891	-0.819254	1	207843000	2225396	0.207165	0.683683
1:207858895	0.00188679	10949.1	4456040	-6.00876	-0.817408	1	207858895	2231052	0.207692	0.682581
rs4844382	0.458491	34469.6	74379.2	-0.769097	-0.815335	1	207770689	2237709	0.208311	0.681287
rs594955	0.458491	34469.6	74379.2	-0.769097	-0.815335	1	207770692	2237710	0.208312	0.681287
rs17045468	0.0886792	10818.1	57676	-1.67362	-0.812588	1	207657375	2246391	0.20912	0.679605
rs11118147	0.464151	35035.7	71490.4	-0.713195	-0.811367	1	207774882	2250141	0.209469	0.678881
1:207843693	0.00188679	11032.3	4456040	-6.00119	-0.810291	1	207843693	2253557	0.209787	0.678222
rs56235509	0.120755	13262.9	57129.3	-1.46034	-0.803974	1	207839769	2273394	0.211633	0.674416
rs190597376	0.00188679	19651.1	7875380	-5.99336	-0.802932	1	207649908	2276643	0.211936	0.673796
rs76844119	0.116981	13675.8	64659.5	-1.5535	-0.802146	1	207858173	2279028	0.212158	0.673341
1:207838329	0.00188679	11162.3	4456040	-5.98947	-0.799271	1	207838329	2288252	0.213017	0.671587
rs11588445	0.118868	13343.5	62963.1	-1.55152	-0.798597	1	207847908	2290511	0.213227	0.671158
rs143616521	0.464151	36587.1	73719.2	-0.700568	-0.793675	1	207767449	2306187	0.214686	0.668196
1:207854006	0.00188679	11252.3	4456040	-5.98144	-0.791722	1	207854006	2312505	0.215274	0.667008
rs74587156	0.00188679	11268.5	4456040	-5.98	-0.790369	1	207826823	2316873	0.215681	0.666188
rs74184055	0.120755	13593.1	58088.1	-1.4524	-0.789805	1	207852226	2318684	0.21585	0.665849
rs74469966	0.00188679	19952.3	7875380	-5.97815	-0.788628	1	207648954	2322371	0.216193	0.665159
rs377165124	0.00188679	19975.7	7875380	-5.97698	-0.787525	1	207649246	2325957	0.216527	0.664489
rs147951060	0.464151	36805	73747	-0.695006	-0.785881	1	207763863	2331270	0.217021	0.663498
rs189569885	0.00188679	20013.2	7875380	-5.97511	-0.785766	1	207648877	2331636	0.217055	0.66343
rs34349246	0.00188679	20024.1	7875380	-5.97456	-0.785253	1	207646163	2333269	0.217207	0.663126
rs11578756	0.116981	13618	63759.8	-1.54373	-0.78466	1	207854919	2335215	0.217388	0.662764
1:207846527	0.00188679	11367.6	4456040	-5.97125	-0.782141	1	207846527	2343134	0.218126	0.661293
rs593518	0.99434	1499950	25275.5	4.08335	-0.780778	1	207766785	2347448	0.218527	0.660494
rs601356	0.481132	37089.2	71591.6	-0.657654	-0.779798	1	207752550	2350715	0.218831	0.65989
rs599948	0.481132	37098.3	71591.6	-0.657408	-0.779457	1	207752239	2351812	0.218933	0.659688
rs181863809	0.00188679	20180.6	7875380	-5.96678	-0.777934	1	207648022	2356697	0.219388	0.658787
rs9429780	0.875472	24887.9	15744	0.45792	-0.775996	1	207667190	2363000	0.219975	0.657627
rs9429781	0.875472	24887.9	15744	0.45792	-0.775996	1	207667222	2363001	0.219975	0.657627
rs9429941	0.875472	24887.9	15744	0.45792	-0.775996	1	207667303	2363002	0.219975	0.657626
rs6672474	0.466038	36830	73238.6	-0.687409	-0.775237	1	207766708	2365496	0.220207	0.657168
rs56051908	0.00188679	11500.7	4456040	-5.95961	-0.771192	1	207845713	2378565	0.221424	0.654775
rs55883147	0.120755	13513.5	57129.3	-1.44163	-0.770597	1	207840002	2380442	0.221599	0.654433
rs10779330	0.466038	37078.3	73434.8	-0.683366	-0.769572	1	207762674	2383722	0.221904	0.653835
rs3738468	0.464151	37328.4	73874.4	-0.682613	-0.768517	1	207762358	2387116	0.22222	0.653217
rs1408079	0.466038	35289.6	69826.1	-0.682421	-0.768247	1	207780048	2388055	0.222307	0.653046
rs596319	0.466038	37085.6	73303.8	-0.681383	-0.766794	1	207766156	2392775	0.222747	0.652189
rs614709	0.483019	37139	70996.6	-0.647965	-0.766371	1	207753275	2394100	0.22287	0.651948
rs609297	0.466038	37158.8	73303.8	-0.679412	-0.764033	1	207765557	2401651	0.223573	0.650581
1:207848409	0.00188679	11653.3	4456040	-5.94643	-0.758806	1	207848409	2418815	0.225171	0.647488
rs117673630	0.00188679	20722.2	7875380	-5.94029	-0.753034	1	207629523	2437654	0.226925	0.644118
rs117010160	0.00188679	11753.5	4456040	-5.93787	-0.750752	1	207852742	2445168	0.227624	0.642782
rs11118131	0.466038	37580.9	73382.9	-0.669196	-0.749718	1	207761196	2448505	0.227935	0.642189
rs79479584	0.00188679	11776.9	4456040	-5.93588	-0.748885	1	207828056	2451322	0.228197	0.64169
1:207631460	0.00188679	20816.3	7875380	-5.93576	-0.748774	1	207631460	2451681	0.22823	0.641626
rs148450247	0.00188679	11782	4456040	-5.93544	-0.748476	1	207828176	2452640	0.22832	0.641457
rs76654222	0.118868	13755.5	63084.4	-1.52304	-0.747615	1	207847023	2455436	0.22858	0.640962
rs77380139	0.118868	13755.5	63084.4	-1.52304	-0.747615	1	207847062	2455437	0.22858	0.640962
rs56132412	0.120755	13689.7	57129.3	-1.42867	-0.747493	1	207839018	2455864	0.22862	0.640886
1:207631758	0.00188679	20848.2	7875380	-5.93423	-0.747332	1	207631758	2456394	0.228669	0.640792
rs12403552	0.464151	32113.4	62551.2	-0.666711	-0.746236	1	207786170	2459974	0.229002	0.64016
rs11577114	0.118868	13842.7	63383.1	-1.52144	-0.744755	1	207857812	2465080	0.229478	0.639259
rs371562412	0.00188679	20919.5	7875380	-5.93082	-0.744124	1	207638130	2467192	0.229674	0.638887
rs141801747	0.466038	37728.4	73303.8	-0.664199	-0.742717	1	207764944	2471885	0.230111	0.638062
rs370205493	0.00188679	20955.4	7875380	-5.9291	-0.74251	1	207635177	2472565	0.230175	0.637943
1:207830686	0.00188679	11860	4456040	-5.92885	-0.742274	1	207830686	2473353	0.230248	0.637804
1:207830904	0.00188679	11860.4	4456040	-5.92881	-0.742237	1	207830904	2473477	0.230259	0.637783
rs12562739	0.120755	13989.5	58100.8	-1.42387	-0.738937	1	207856658	2484373	0.231274	0.635874
rs12563415	0.120755	13989.5	58100.8	-1.42387	-0.738937	1	207856666	2484374	0.231274	0.635873
rs55638397	0.120755	13989.5	58100.8	-1.42387	-0.738937	1	207856040	2484375	0.231274	0.635873
rs184304137	0.00188679	21049.9	7875380	-5.9246	-0.738281	1	207635176	2486555	0.231477	0.635492
rs76311968	0.00188679	11926.8	4456040	-5.92323	-0.736993	1	207831502	2490856	0.231877	0.634742
rs369140831	0.00188679	21219.7	7875380	-5.91656	-0.730726	1	207628091	2511404	0.23379	0.631174
rs3811381	0.462264	32725.3	62576.5	-0.648239	-0.720355	1	207790088	2546011	0.237012	0.62523
1:207634279	0.00188679	21482.3	7875380	-5.90427	-0.719164	1	207634279	2550045	0.237387	0.624543
rs10429943	0.456604	31842.8	64091.5	-0.6995	-0.71803	1	207789471	2553952	0.237751	0.623878
1:207633680	0.00188679	21683.6	7875380	-5.89494	-0.710393	1	207633680	2579881	0.240165	0.619491
rs10429953	0.466038	32717.1	62057.2	-0.64016	-0.709035	1	207788578	2584487	0.240594	0.618716
rs11583249	0.120755	15847.2	64688	-1.40658	-0.708103	1	207861724	2587766	0.240899	0.618165
rs11577935	0.115094	15584.5	69850.9	-1.50009	-0.70654	1	207861994	2593124	0.241398	0.617267
rs11578338	0.115094	15584.5	69850.9	-1.50009	-0.70654	1	207862004	2593125	0.241398	0.617267
rs112771478	0.00188679	21910.2	7875380	-5.88454	-0.700621	1	207693055	2613224	0.243269	0.613914
1:207860430	0.0226415	12079.8	680262	-4.03095	-0.689905	1	207860430	2649995	0.246692	0.607845
rs78159416	0.120755	12058.9	48679.8	-1.39546	-0.688272	1	207820375	2655627	0.247216	0.606923
rs189013070	0.00188679	12582.7	4456040	-5.8697	-0.68666	1	207833605	2661083	0.247724	0.606032
rs34509370	0.111321	13273.5	58824	-1.48878	-0.686302	1	207850879	2662361	0.247843	0.605824
rs677066	0.475472	36531.4	68105.7	-0.62289	-0.684837	1	207773991	2667336	0.248306	0.605013
rs74231794	0.118868	13209.3	58436	-1.48701	-0.683133	1	207850717	2673414	0.248872	0.604024
rs79658187	0.00377358	11273.1	3947990	-5.85854	-0.676174	1	207666591	2697641	0.251127	0.600106
1:207864174	0.00188679	12726.8	4456040	-5.85831	-0.675953	1	207864174	2698390	0.251197	0.599986
rs55689175	0.118868	13389.3	58923.6	-1.48179	-0.673783	1	207859699	2706003	0.251906	0.598762
rs76124527	0.0264151	12141.3	674272	-4.01702	-0.673102	1	207667549	2708354	0.252124	0.598385
rs4274065	0.901887	38585.7	18557.6	0.732002	-0.671619	1	207671476	2713578	0.252611	0.597548
rs4844597	0.901887	38585.7	18553	0.732251	-0.671199	1	207671269	2715006	0.252744	0.59732
rs11117911	0.0264151	12167.7	674272	-4.01485	-0.670488	1	207667985	2717461	0.252972	0.596927
rs11117913	0.0264151	12167.7	674272	-4.01485	-0.670488	1	207668235	2717462	0.252972	0.596927
rs11118157	0.477358	36399.3	67104.3	-0.6117	-0.669158	1	207778319	2722029	0.253397	0.596198
rs150344795	0.00188679	22691.3	7875380	-5.84952	-0.667686	1	207627599	2727197	0.253879	0.595374
rs76484450	0.0264151	12175.3	671656	-4.01034	-0.665044	1	207661485	2736442	0.254739	0.593904
1:207863838	0.00188679	12903.9	4456040	-5.84449	-0.662963	1	207863838	2743716	0.255416	0.592751
rs115749816	0.00377358	11614.3	4001300	-5.84214	-0.660754	1	207661321	2751276	0.25612	0.591556
rs79926392	0.00188679	12938.2	4456040	-5.84183	-0.660462	1	207863592	2752314	0.256217	0.591392
rs12734030	0.460377	31836.9	58329.2	-0.605478	-0.66044	1	207793964	2752395	0.256224	0.59138
rs12032275	0.460377	35173.4	64439.9	-0.605442	-0.66039	1	207783507	2752574	0.256241	0.591351
rs74978335	0.122642	15865.4	62987.5	-1.3788	-0.658557	1	207862528	2758901	0.25683	0.590354
rs55952744	0.118868	13516	58923.6	-1.47237	-0.656928	1	207860158	2764547	0.257356	0.589466
rs12738067	0.113208	13124.7	57205.2	-1.47215	-0.656533	1	207858527	2765865	0.257478	0.589259
rs11118166	0.467925	35118.3	63958.7	-0.599516	-0.652087	1	207781995	2781194	0.258905	0.586859
rs646817	0.477358	38724	70457.7	-0.598551	-0.650735	1	207757936	2785961	0.259349	0.586115
rs1752688	0.477358	38723.3	70441.4	-0.598339	-0.650437	1	207758232	2787028	0.259448	0.585949
rs11807805	0.0264151	12387.8	674272	-3.99692	-0.648861	1	207666597	2792578	0.259965	0.585085
1:207862894	0.00188679	13106.7	4456040	-5.82889	-0.648296	1	207862894	2794531	0.260147	0.584782
rs61822967	0.337736	31747.7	76540.6	-0.880002	-0.645856	1	207694165	2803157	0.26095	0.583443
rs1746659	0.477358	38737.8	70230.6	-0.59497	-0.645716	1	207758544	2803646	0.260995	0.583367
rs12033963	0.356604	21795	51271.2	-0.855448	-0.644407	1	207808286	2808197	0.261419	0.582663
rs367740619	0.00188679	13168.1	4456040	-5.82422	-0.643903	1	207862708	2809974	0.261584	0.582388
rs147742969	0.0264151	12483.4	671656	-3.98535	-0.634898	1	207661861	2841948	0.264561	0.577474
rs61821136	0.0528302	13940.4	109371	-2.05995	-0.6294	1	207665084	2861579	0.266388	0.574485
rs608282	0.479245	38892.6	69405.5	-0.579162	-0.623568	1	207765849	2882573	0.268343	0.57131
rs4317805	0.986792	1180310	16655	4.26082	-0.623214	1	207652992	2883844	0.268461	0.571119
rs11118196	0.456604	29857.8	56108.3	-0.630837	-0.62203	1	207798057	2888015	0.268849	0.570491
rs61821135	0.0528302	14096	109371	-2.04885	-0.610927	1	207661679	2928002	0.272572	0.564519
rs80121755	0.118868	15744.7	66797.5	-1.44516	-0.608237	1	207862359	2937849	0.273488	0.563061
rs2147021	0.111321	13664.4	57314.6	-1.43376	-0.587825	1	207849214	3011562	0.280351	0.552299
1:207809116	0.00188679	14055.2	4456040	-5.75903	-0.582609	1	207809116	3030497	0.282113	0.549577
rs74692669	0.120755	12875.5	48975.5	-1.33599	-0.582227	1	207818120	3031944	0.282248	0.549369
rs3738469	0.120755	12898.1	48975.5	-1.33424	-0.579102	1	207818422	3043445	0.283319	0.547725
rs57715085	0.120755	12972	49227.2	-1.33365	-0.578049	1	207815468	3047333	0.28368	0.547171
1:207624879	0.00188679	25107.4	7875380	-5.74833	-0.572556	1	207624879	3067318	0.285541	0.544332
rs11118216	0.00188679	14215	4456040	-5.74772	-0.571981	1	207808529	3069418	0.285736	0.544034
rs56366665	0.00188679	14215	4456040	-5.74772	-0.571981	1	207808490	3069423	0.285737	0.544034
rs1752684	0.918868	74848.2	33883.8	0.792527	-0.569509	1	207747296	3078560	0.286587	0.542743
rs55815533	0.00188679	14264	4456040	-5.74428	-0.568745	1	207808630	3081374	0.286849	0.542346
rs17258996	0.122642	14179.8	53075.3	-1.31989	-0.553516	1	207653444	3137840	0.292106	0.53446
rs12117916	0.124528	14257.9	52542.6	-1.30431	-0.525731	1	207653814	3241650	0.30177	0.520324
rs6661764	0.349057	21132.5	45589.1	-0.768858	-0.516306	1	207808385	3276560	0.30502	0.515672
rs79018154	0.00188679	26683.7	7875380	-5.68745	-0.51531	1	207624310	3280306	0.305368	0.515176
rs76287248	0.118868	16087.5	64654.2	-1.39101	-0.511313	1	207864463	3295400	0.306773	0.513182
rs61821134	0.0622642	14325.1	76397.3	-1.67393	-0.510702	1	207661446	3297741	0.306991	0.512874
rs10863437	0.316981	16438.1	37854	-0.834135	-0.508042	1	207817612	3307925	0.307939	0.511535
rs7533520	0.901887	42447.8	18509.3	0.83	-0.506287	1	207673945	3314818	0.308581	0.510631
rs11118237	0.316981	16487.7	37854	-0.831119	-0.503431	1	207818719	3325754	0.309599	0.5092
rs1323720	0.315094	16328	37389.9	-0.828518	-0.499453	1	207823161	3340930	0.311012	0.507223
rs2182911	0.9	37201.2	16152	0.834295	-0.499041	1	207660071	3342493	0.311157	0.50702
rs61522287	0.0264151	14029.8	674272	-3.87245	-0.498698	1	207669248	3343761	0.311275	0.506855
rs2182912	0.9	37201.2	16100	0.83752	-0.493601	1	207660344	3363201	0.313085	0.504338
rs1323722	0.316981	16458.6	37223.4	-0.816085	-0.480443	1	207823405	3413760	0.317792	0.497857
rs180686528	0.00188679	27987.6	7875380	-5.63973	-0.470451	1	207622073	3452139	0.321364	0.493002
rs6667238	0.316981	16489.6	37001.9	-0.80824	-0.468445	1	207822856	3459894	0.322086	0.492028
rs17259045	0.0773585	24929.3	129244	-1.64566	-0.461303	1	207782707	3487272	0.324635	0.488605
rs145057858	0.00188679	28305.3	7875380	-5.62845	-0.45984	1	207621781	3493061	0.325174	0.487884
rs17618	0.0716981	12709.5	65742.2	-1.64339	-0.457338	1	207653364	3502678	0.326069	0.48669
rs311318	0.00188679	28401.2	7875380	-5.62506	-0.456659	1	207620574	3505328	0.326316	0.486362
rs114495320	0.0584906	19003.3	134102	-1.95399	-0.45308	1	207807556	3519127	0.3276	0.484656
rs6667118	0.316981	16270.4	36097.1	-0.796867	-0.451056	1	207822724	3527027	0.328336	0.483682
rs115050353	0.0264151	14816.4	674272	-3.8179	-0.432882	1	207670281	3597902	0.334934	0.475041
rs3849266	0.320755	38167.6	79474.8	-0.733453	-0.424469	1	207752990	3630556	0.337974	0.471117
rs6540435	0.464151	30551	47120.8	-0.433316	-0.419217	1	207685764	3651027	0.339879	0.468675
rs57587123	0.120755	14274.5	49340.4	-1.24027	-0.411523	1	207825415	3681364	0.342703	0.465082
rs6691117	0.479245	37645.4	57610	-0.425486	-0.408246	1	207782931	3694273	0.343905	0.463561
rs55819427	0.0641509	15317.9	76595.8	-1.60952	-0.398163	1	207669111	3733881	0.347592	0.45893
rs11117959	0.464151	30546.2	46321.9	-0.416373	-0.395478	1	207684519	3744476	0.348579	0.457699
rs12729557	0.0226415	11717	516647	-3.78632	-0.394783	1	207846068	3747204	0.348832	0.457383
rs7525170	0.901887	40505.9	16491.2	0.898623	-0.390513	1	207668447	3764069	0.350402	0.455433
rs4266886	0.920755	60079.4	21144.4	1.04429	-0.376409	1	207685786	3819756	0.355586	0.449055
rs36019152	0.113208	15617.7	58206.1	-1.31559	-0.376315	1	207862698	3820126	0.355621	0.449013
rs12130494	0.464151	31787.5	47025.2	-0.39161	-0.360781	1	207687374	3881896	0.361371	0.442047
rs144567151	0.00566038	11054.4	2764740	-5.52187	-0.359638	1	207653993	3886347	0.361785	0.441549
rs7548495	0.0603774	12655.8	61763.8	-1.5852	-0.35567	1	207653701	3902188	0.36326	0.439782
rs143756161	0.00188679	17899.5	4456040	-5.51725	-0.355289	1	207800563	3903736	0.363404	0.43961
rs149132689	0.00188679	18035.5	4456040	-5.50967	-0.348169	1	207803064	3931916	0.366028	0.436486
rs75988169	0.00188679	18043.8	4456040	-5.50922	-0.34774	1	207803067	3933705	0.366194	0.436289
rs59824364	0.0943396	15204.7	62427.5	-1.4124	-0.344636	1	207662180	3946296	0.367366	0.434901
rs6700109	0.935849	42024.1	14508.1	1.06354	-0.344066	1	207664607	3948625	0.367583	0.434645
rs11117949	0.464151	30961.4	45201.1	-0.378382	-0.342246	1	207682256	3955842	0.368255	0.433852
rs12039306	0.464151	31099.5	45226	-0.374482	-0.336782	1	207683409	3977827	0.370301	0.431445
1:207818744	0.00377358	9568.89	2331200	-5.49562	-0.334956	1	207818744	3985109	0.370979	0.43065
rs12059417	0.0603774	12627.9	60729	-1.57051	-0.330011	1	207654301	4005037	0.372834	0.428484
rs3737002	0.324528	38574.7	75333.7	-0.669332	-0.327603	1	207760773	4014783	0.373742	0.427428
rs372583594	0.0301887	10842.9	452106	-3.7304	-0.327331	1	207841364	4015903	0.373846	0.427307
rs12038575	0.318868	40588.1	82891.1	-0.714053	-0.324422	1	207740272	4027589	0.374934	0.426045
rs56146462	0.0528302	17357.9	113118	-1.87438	-0.320606	1	207676203	4042993	0.376368	0.424387
rs61617974	0.00188679	18591.5	4456040	-5.47931	-0.319624	1	207804685	4046974	0.376738	0.42396
rs1041250	0.116981	14323.3	51351.4	-1.27681	-0.306907	1	207655815	4098775	0.381561	0.418436
1:207806689	0.00188679	18931.7	4456040	-5.46118	-0.302576	1	207806689	4116287	0.383191	0.416585
1:207805553	0.00188679	18985.1	4456040	-5.45836	-0.299927	1	207805553	4127117	0.384199	0.415444
1:207805645	0.00188679	18985.1	4456040	-5.45836	-0.299927	1	207805645	4127118	0.384199	0.415444
rs9429782	0.0924528	16314.9	65268.4	-1.38643	-0.29811	1	207669355	4134403	0.384877	0.414678
rs12567973	0.464151	30941.2	43615.9	-0.343335	-0.293141	1	207681501	4154651	0.386762	0.412556
rs12567990	0.466038	31142.1	43710.2	-0.339023	-0.287098	1	207681685	4179378	0.389064	0.409979
rs11117991	0.413208	41670.9	66367.9	-0.465411	-0.285386	1	207694357	4186401	0.389718	0.40925
rs374423961	0.0245283	17306	696656	-3.69524	-0.284908	1	207676593	4188380	0.389902	0.409044
rs187761228	0.00377358	10821.3	2452800	-5.42347	-0.267117	1	207850524	4261031	0.396665	0.401576
rs12041397	0.316981	18870.1	37098.4	-0.675993	-0.266224	1	207824408	4264737	0.39701	0.401198
rs12043913	0.471698	35043.5	48255.8	-0.319926	-0.260341	1	207693563	4289005	0.399269	0.398734
rs11117956	0.481132	32597	43181	-0.281183	-0.258076	1	207684359	4298483	0.400152	0.397775
rs145187473	0.00377358	11361.9	2542680	-5.41071	-0.255123	1	207836980	4310472	0.401268	0.396566
rs149290411	0.00188679	19930.8	4456040	-5.40975	-0.254225	1	207799477	4314196	0.401615	0.396191
rs4844601	0.479245	34998.2	47978.1	-0.315449	-0.254068	1	207689227	4314838	0.401674	0.396126
rs6697005	0.922642	66476.8	21749.5	1.11726	-0.253798	1	207806730	4315949	0.401778	0.396014
rs138834666	0.00188679	20033.8	4456040	-5.40459	-0.249374	1	207798943	4334319	0.403488	0.39417
rs55776508	0.00188679	20281.4	4456040	-5.39231	-0.237828	1	207796136	4382173	0.407943	0.389401
1:207795886	0.00188679	20336.2	4456040	-5.38961	-0.23529	1	207795886	4392604	0.408914	0.388368
rs55679602	0.00188679	20368.5	4456040	-5.38803	-0.233797	1	207795479	4398672	0.409479	0.387769
rs55930963	0.00188679	20368.5	4456040	-5.38803	-0.233797	1	207795472	4398673	0.409479	0.387769
rs12031281	0.330189	29153.6	53404.5	-0.605316	-0.230895	1	207800154	4410959	0.410622	0.386557
rs1887632	0.054717	16302.3	100605	-1.81989	-0.229938	1	207671621	4414927	0.410992	0.386167
1:207854746	0.00377358	11124.4	2413420	-5.37966	-0.225931	1	207854746	4431750	0.412558	0.384515
rs41314532	0.00377358	10872.3	2354360	-5.37781	-0.22419	1	207857222	4439023	0.413235	0.383803
rs7515149	0.315094	18368	35131.8	-0.648495	-0.224176	1	207838352	4439058	0.413238	0.3838
rs7512361	0.483019	33854.4	43740.3	-0.256201	-0.223456	1	207686190	4442030	0.413515	0.383509
rs61822978	0.330189	29480.7	53730.5	-0.600244	-0.223233	1	207800862	4442999	0.413605	0.383414
rs114886545	0.00377358	18410.6	3982460	-5.37673	-0.223176	1	207683624	4443248	0.413628	0.38339
rs114394022	0.00377358	18466.1	3989100	-5.37538	-0.221912	1	207681460	4448465	0.414114	0.38288
rs150832133	0.00377358	18367.6	3964400	-5.37452	-0.2211	1	207682257	4451916	0.414435	0.382543
rs4844599	0.466038	29815.5	39907.7	-0.291538	-0.220566	1	207679229	4454203	0.414648	0.38232
rs72737299	0.0943396	26479.6	101419	-1.34289	-0.220107	1	207772946	4456068	0.414822	0.382139
rs113698814	0.00377358	19072.2	4064030	-5.3617	-0.209044	1	207678128	4501446	0.419046	0.377738
rs10863358	0.479245	36676.3	48467.2	-0.278756	-0.202656	1	207690871	4528168	0.421533	0.375168
rs74153331	0.00188679	21108.6	4456040	-5.35233	-0.20024	1	207793822	4538056	0.422454	0.374221
rs111550667	0.00377358	11173.3	2354360	-5.3505	-0.198512	1	207811815	4545239	0.423123	0.373534
rs80133820	0.0245283	19597.4	734200	-3.62338	-0.198221	1	207650437	4546420	0.423233	0.373421
rs150667539	0.00377358	11682.4	2452800	-5.3469	-0.195133	1	207848703	4559305	0.424432	0.372192
rs960086	0.313208	19796.1	37123.9	-0.628775	-0.194021	1	207827069	4564039	0.424873	0.371741
rs960088	0.313208	19796.1	37123.9	-0.628775	-0.194021	1	207827067	4564040	0.424873	0.371741
1:207786184	0.00188679	21492.8	4456040	-5.3343	-0.183282	1	207786184	4608892	0.429048	0.367494
1:207855948	0.00377358	11206.1	2320580	-5.33311	-0.182166	1	207855948	4613563	0.429483	0.367054
rs11118278	0.315094	19918.1	36861.6	-0.615543	-0.173788	1	207831357	4648346	0.432721	0.363792
rs142764189	0.00566038	12967	2644220	-5.31772	-0.167698	1	207668928	4673789	0.43509	0.361421
1:207847653	0.00377358	11081.8	2251160	-5.3139	-0.1641	1	207847653	4689015	0.436507	0.360009
rs960087	0.316981	20178.8	36993	-0.606094	-0.15934	1	207826858	4708996	0.438367	0.358162
rs2025372	0.316981	20220.9	37057.2	-0.605745	-0.158805	1	207829653	4711187	0.438571	0.35796
1:207843322	0.00377358	11038	2228460	-5.30772	-0.158299	1	207843322	4713293	0.438767	0.357766
rs11118281	0.315094	19912.4	36403.9	-0.603332	-0.155115	1	207832102	4726631	0.440009	0.356539
rs2181694	0.316981	20255.2	36993	-0.602316	-0.153562	1	207826776	4733225	0.440623	0.355933
rs4844600	0.920755	64491.5	19868.9	1.17738	-0.152787	1	207679307	4736535	0.440931	0.35563
rs193084668	0.00188679	22236	4456040	-5.30031	-0.151324	1	207786440	4742808	0.441515	0.355055
rs61822964	0.0641509	17501.2	75894	-1.46707	-0.149281	1	207675712	4751393	0.442314	0.354269
1:207662699	0.00754717	11982.2	2390580	-5.29587	-0.147151	1	207662699	4760059	0.443121	0.353478
rs183975875	0.00377358	11529.8	2287700	-5.29037	-0.141981	1	207828887	4781502	0.445117	0.351526
rs4844611	0.316981	20205.2	36597.7	-0.594045	-0.140915	1	207827538	4785927	0.445529	0.351124
rs55724061	0.00188679	22495.8	4456040	-5.28869	-0.140403	1	207790713	4788067	0.445728	0.35093
rs4076514	0.316981	19372.7	35065.5	-0.593351	-0.139854	1	207837101	4790323	0.445938	0.350726
rs11118282	0.316981	19955.1	36079.8	-0.592246	-0.138164	1	207832402	4797153	0.446574	0.350107
rs74153328	0.00188679	22608.2	4456040	-5.28371	-0.135716	1	207782038	4807456	0.447533	0.349175
rs371076989	0.00377358	20904.7	4116870	-5.28288	-0.134936	1	207631021	4810680	0.447833	0.348884
rs114798855	0.00377358	11874.8	2336910	-5.28216	-0.134266	1	207832408	4813476	0.448093	0.348632
rs41274776	0.122642	14882.6	44004.1	-1.08409	-0.133016	1	207812791	4818742	0.448583	0.348157
rs56386223	0.122642	14882.6	44004.1	-1.08409	-0.133016	1	207812173	4818743	0.448584	0.348157
rs72468035	0.122642	14882.6	44004.1	-1.08409	-0.133016	1	207812405	4818744	0.448584	0.348157
1:207829956	0.00377358	11736.4	2306140	-5.28064	-0.132835	1	207829956	4819527	0.448657	0.348086
rs61822963	0.0566038	16299.5	94785.6	-1.76048	-0.13108	1	207673414	4826851	0.449338	0.347427
1:207785381	0.00188679	22848	4456040	-5.27315	-0.125795	1	207785381	4848813	0.451383	0.345455
rs116125277	0.00188679	22865	4456040	-5.27241	-0.125097	1	207790417	4851739	0.451655	0.345193
rs7531923	0.316981	20083.7	35938.2	-0.581892	-0.122331	1	207833336	4863226	0.452725	0.344166
rs56149234	0.120755	15098.8	44360.8	-1.07774	-0.121693	1	207813556	4865939	0.452977	0.343924
1:207773338	0.00188679	23025.2	4456040	-5.26543	-0.118532	1	207773338	4879086	0.454201	0.342752
rs184770702	0.00377358	20433.9	3937830	-5.26119	-0.114548	1	207646586	4895931	0.455769	0.341255
rs144047769	0.00377358	21135.1	4064030	-5.25899	-0.112482	1	207690803	4904593	0.456575	0.340487
rs78301018	0.00377358	20745.6	3982460	-5.25732	-0.110907	1	207689595	4911212	0.457192	0.339902
rs189556882	0.00377358	20669.5	3964400	-5.25645	-0.110089	1	207689352	4914655	0.457512	0.339597
rs56161922	0.124528	14642.5	42678.6	-1.06977	-0.107474	1	207809833	4925638	0.458535	0.338628
rs7539772	0.316981	20327.9	35938.2	-0.569805	-0.103848	1	207833301	4940950	0.45996	0.33728
rs1408077	0.926415	71285.1	21326.6	1.20673	-0.103462	1	207804141	4942562	0.46011	0.337138
rs189580087	0.00377358	21120.8	4011080	-5.24656	-0.10079	1	207628894	4953782	0.461154	0.336154
rs75282758	0.00377358	21201.1	4020630	-5.24514	-0.0994554	1	207641950	4959326	0.461671	0.335668
rs4308978	0.316981	20401	35951.4	-0.566584	-0.0989238	1	207836408	4961587	0.461881	0.33547
rs9728503	0.316981	20401	35951.4	-0.566584	-0.0989238	1	207836680	4961588	0.461881	0.33547
rs17259038	0.109434	27994.5	88910.8	-1.15563	-0.0900175	1	207773902	4998729	0.465339	0.332231
rs183924386	0.00188679	23803.1	4456040	-5.2322	-0.0872908	1	207783602	5010196	0.466406	0.331236
rs182300322	0.00566038	14104.9	2630350	-5.22835	-0.0836719	1	207669472	5025270	0.467809	0.329931
rs199538918	0.00377358	21358.7	3978600	-5.22722	-0.0826136	1	207643458	5029809	0.468232	0.329539
1:207691777	0.00377358	21773.2	4051090	-5.22606	-0.0815217	1	207691777	5034376	0.468657	0.329145
rs367871346	0.00377358	21356.2	3945160	-5.2189	-0.0747879	1	207647423	5062630	0.471287	0.326714
1:207833229	0.00377358	12146.7	2228450	-5.212	-0.068304	1	207833229	5089557	0.473794	0.32441
rs182689713	0.00188679	24444.3	4456040	-5.20562	-0.0623014	1	207774671	5114953	0.476158	0.322249
rs74153327	0.00188679	24556.7	4456040	-5.20103	-0.0579861	1	207779251	5133451	0.47788	0.320681
1:207828442	0.00754717	11788.5	2129790	-5.19665	-0.0538717	1	207828442	5150837	0.479499	0.319213
rs6656401	0.941509	110352	24240.7	1.51564	-0.0500355	1	207692049	5167035	0.481007	0.317849
rs376436856	0.00754717	11236.4	2012670	-5.18806	-0.0457865	1	207667164	5184921	0.482672	0.316348
rs17045328	0.0698113	18717.6	76385	-1.40632	-0.0431464	1	207652176	5195865	0.48369	0.315433
rs146525914	0.00188679	25116.1	4456040	-5.17851	-0.0368118	1	207766584	5222824	0.4862	0.313185
rs187921077	0.00943396	8994.5	1594220	-5.17752	-0.0358851	1	207658159	5226799	0.48657	0.312855
rs375149628	0.00188679	25571.7	4456040	-5.16053	-0.0199066	1	207777912	5294100	0.492835	0.307298
rs145201473	0.00188679	25594.1	4456040	-5.15965	-0.0190845	1	207777595	5297586	0.49316	0.307012
1:207752822	0.00188679	25636.5	4456040	-5.158	-0.0175275	1	207752822	5304159	0.493772	0.306474
rs202213311	0.00188679	25653	4456040	-5.15736	-0.0169244	1	207775317	5306626	0.494001	0.306272
rs75011079	0.00377358	26411	4555550	-5.15032	-0.0103087	1	207623961	5334532	0.496599	0.303994
rs367801558	0.00188679	25897.8	4456040	-5.14786	-0.00799409	1	207748982	5344156	0.497495	0.303211
rs117447527	0.00188679	25930.6	4456040	-5.14659	-0.00680353	1	207753547	5349168	0.497962	0.302804
1:207760221	0.00188679	26054.3	4456040	-5.14183	-0.00232811	1	207760221	5367893	0.499705	0.301287
1:207748440	0.00188679	26098.6	4456040	-5.14014	-0.000733895	1	207748440	5374556	0.500325	0.300748
rs146922261	0.00188679	26271.4	4456040	-5.13354	0.00547261	1	207749767	5400516	0.502742	0.298655
rs145605687	0.00188679	26283.7	4456040	-5.13307	0.00591148	1	207749283	5402339	0.502911	0.298509
rs143425776	0.00566038	9269.79	1554190	-5.12195	0.0163677	1	207820860	5446335	0.507007	0.294986
rs141885899	0.00566038	16719.7	2764740	-5.10811	0.0293748	1	207652844	5500865	0.512083	0.290659
rs143178914	0.00566038	10748.5	1770140	-5.10405	0.0331965	1	207839761	5517076	0.513592	0.289381
1:207652920	0.00566038	16536.7	2722480	-5.10372	0.0335054	1	207652920	5518408	0.513716	0.289277
rs2296160	0.926415	88408.9	24376.6	1.28835	0.0336831	1	207795320	5519177	0.513788	0.289216
rs34070762	0.109434	30088.3	88910.8	-1.0835	0.039082	1	207772608	5541821	0.515896	0.287438
rs12121195	0.00754717	12220.8	1998780	-5.09716	0.039677	1	207659797	5544268	0.516124	0.287246
1:207755489	0.00188679	27265.8	4456040	-5.09639	0.0404008	1	207755489	5547276	0.516404	0.287011
1:207756708	0.00188679	27278.3	4456040	-5.09592	0.0408345	1	207756708	5549131	0.516576	0.286865
rs117745867	0.00188679	27358	4456040	-5.09301	0.0435755	1	207754102	5560604	0.517644	0.285968
rs10863418	0.924528	84317.5	23102.9	1.29463	0.0442363	1	207798238	5563248	0.517891	0.285762
1:207696657	0.0660377	40332.7	156183	-1.35387	0.0485037	1	207696657	5581107	0.519553	0.28437
rs11587944	0.00566038	17522.9	2831430	-5.08503	0.0510777	1	207680070	5591999	0.520567	0.283523
rs17045761	0.0962264	15088.9	49484.4	-1.1877	0.0578981	1	207663356	5620304	0.523202	0.281331
rs10158414	0.109434	30433.5	88910.8	-1.07209	0.0594987	1	207770852	5627007	0.523826	0.280813
rs12045913	0.316981	18203.1	28894.8	-0.462069	0.0608943	1	207844625	5632733	0.524359	0.280371
rs12563520	0.316981	18203.1	28894.8	-0.462069	0.0608943	1	207844062	5632734	0.524359	0.280371
rs3818361	0.928302	97277.4	26164.3	1.31317	0.0753909	1	207784968	5692514	0.529924	0.275786
rs2025935	0.113208	18319.1	53026.8	-1.06285	0.0760287	1	207675655	5695063	0.530161	0.275592
rs2093760	0.928302	95904.5	25770.7	1.31411	0.076973	1	207786828	5698982	0.530526	0.275293
rs116740900	0.00943396	11263.2	1770120	-5.05726	0.0771832	1	207667835	5699861	0.530608	0.275226
rs56245865	0.245283	19105.7	34690.6	-0.59648	0.0778361	1	207809787	5702627	0.530866	0.275015
rs7542494	0.245283	19105.7	34690.6	-0.59648	0.0778361	1	207809744	5702628	0.530866	0.275015
1:207808617	0.00377358	14249.5	2230610	-5.05331	0.0808987	1	207808617	5715287	0.532044	0.274052
rs2093761	0.928302	95904.5	25708.8	1.31652	0.0810172	1	207786542	5715809	0.532093	0.274013
1:207739670	0.00188679	28905	4456040	-5.038	0.0952916	1	207739670	5775795	0.537677	0.269479
rs115075067	0.0320755	20140.1	590416	-3.37811	0.0976713	1	207687553	5785642	0.538594	0.268739
rs1831150	0.116981	18214.9	52053.8	-1.05004	0.0989709	1	207670438	5790946	0.539087	0.268341
1:207740856	0.00188679	29062.5	4456040	-5.03257	0.100402	1	207740856	5797016	0.539652	0.267886
1:207739452	0.00188679	29091.1	4456040	-5.03158	0.101327	1	207739452	5800822	0.540007	0.267601
rs146809178	0.00188679	29129.7	4456040	-5.03026	0.102573	1	207740384	5805959	0.540485	0.267216
rs10863417	0.926415	88408.9	23367.7	1.33062	0.104706	1	207796897	5814832	0.541311	0.266553
rs1408078	0.924528	78060.5	20614.9	1.33147	0.106137	1	207800555	5820870	0.541873	0.266103
rs6701713	0.928302	97277.4	25671.7	1.33218	0.107325	1	207786289	5825840	0.542336	0.265732
rs12133621	0.00754717	13154.8	1993890	-5.02105	0.111226	1	207669030	5842099	0.543849	0.264522
rs3813946	0.124528	28625.9	73733	-0.946137	0.112998	1	207627693	5849400	0.544529	0.263979
rs34386700	0.109434	31366.4	88910.8	-1.0419	0.11354	1	207767671	5851684	0.544741	0.26381
rs6657161	0.313208	18602	28405	-0.423298	0.12018	1	207847128	5879279	0.54731	0.261766
rs75907730	0.00943396	11803.9	1770120	-5.01037	0.12127	1	207660123	5883820	0.547733	0.261431
rs4844610	0.941509	107040	21203.4	1.61904	0.121691	1	207802552	5885526	0.547892	0.261305
rs141114017	0.00566038	17898.2	2675020	-5.00701	0.124427	1	207680876	5896934	0.548954	0.260464
rs10127904	0.10566	31145	87388.1	-1.03171	0.131779	1	207748107	5926977	0.551751	0.258257
rs6540437	0.432075	21686.3	24860.6	-0.136602	0.139488	1	207823865	5958348	0.554671	0.255965
rs10863420	0.926415	88408.9	22826.6	1.35405	0.144071	1	207799874	5977283	0.556434	0.254587
1:207687843	0.00566038	20139.7	2921220	-4.97706	0.152588	1	207687843	6012496	0.559712	0.252036
rs679515	0.939623	113830	29224.8	1.35969	0.153546	1	207750568	6016572	0.560091	0.251741
rs6662432	0.433962	21823.9	24765.9	-0.126459	0.153727	1	207824332	6017306	0.560159	0.251688
1:207623362	0.00377358	27335	3953480	-4.97418	0.155296	1	207623362	6023816	0.560765	0.251219
rs12032970	0.315094	18908.5	28183.8	-0.399136	0.157126	1	207854672	6031301	0.561462	0.250679
rs11118337	0.313208	19337.3	28729.5	-0.39589	0.162089	1	207852693	6051829	0.563373	0.249204
rs1323721	0.433962	21823.9	24590.6	-0.119357	0.163698	1	207823240	6058373	0.563982	0.248734
rs11118354	0.318868	18807.5	27805	-0.390961	0.169626	1	207856868	6083093	0.566284	0.246966
rs12411037	0.318868	18807.5	27805	-0.390961	0.169626	1	207857158	6083094	0.566284	0.246966
rs6666431	0.435849	21658	24237.8	-0.112541	0.173266	1	207822078	6098042	0.567675	0.2459
rs61823003	0.00566038	12998.5	1842170	-4.95386	0.174398	1	207863027	6102836	0.568122	0.245559
rs12022909	0.320755	18659	26127.5	-0.336663	0.174952	1	207859743	6105085	0.568331	0.245399
rs61754517	0.00566038	19827.3	2796640	-4.94911	0.178864	1	207649609	6121260	0.569837	0.24425
rs12025522	0.316981	19062	27985.1	-0.383977	0.180305	1	207854355	6127234	0.570393	0.243826
1:207675078	0.00754717	15070.5	2121940	-4.94734	0.180528	1	207675078	6128206	0.570483	0.243757
1:207673987	0.00754717	15133.3	2127400	-4.94576	0.182019	1	207673987	6134334	0.571054	0.243323
rs6684643	0.316981	19216.7	28164.8	-0.382289	0.182887	1	207846242	6138003	0.571395	0.243063
rs10863461	0.316981	18745.6	27463.6	-0.381904	0.183476	1	207840776	6140461	0.571624	0.242889
1:207845010	0.00566038	11256.7	1579420	-4.94385	0.183814	1	207845010	6141917	0.57176	0.242787
rs11118345	0.316981	19126.5	27986.3	-0.380642	0.185406	1	207854827	6148366	0.57236	0.242331
rs2296159	0.316981	18902.7	27620.3	-0.379246	0.18754	1	207851760	6157129	0.573176	0.241712
rs12144801	0.318868	18939	27658.4	-0.378708	0.188362	1	207857773	6160481	0.573488	0.241476
rs4097398	0.318868	18939	27658.4	-0.378708	0.188362	1	207857760	6160482	0.573488	0.241476
rs10746386	0.316981	19187.6	28001.6	-0.377998	0.189449	1	207855095	6164923	0.573901	0.241163
1:207838235	0.00566038	11229.1	1564910	-4.93707	0.190184	1	207838235	6167834	0.574172	0.240958
rs11118360	0.320755	18806.4	25996.4	-0.323764	0.194439	1	207858586	6185450	0.575812	0.239719
rs2296156	0.315094	19262.3	27906	-0.370694	0.200618	1	207851169	6210510	0.578145	0.237963
rs1830763	0.926415	81859.3	20416	1.38868	0.202269	1	207800389	6217332	0.57878	0.237486
1:207663938	0.0132075	11124.4	1530480	-4.92419	0.202294	1	207663938	6217425	0.578789	0.23748
rs12139795	0.124528	26429.9	64550.9	-0.892958	0.207831	1	207631205	6240163	0.580906	0.235895
rs12140602	0.124528	26429.9	64550.9	-0.892958	0.207831	1	207631158	6240164	0.580906	0.235894
rs12032512	0.5	22512.6	20138.9	0.111421	0.216549	1	207653178	6275797	0.584223	0.233422
1:207635807	0.00566038	19560.3	2650050	-4.90883	0.216738	1	207635807	6276571	0.584295	0.233368
1:207636316	0.00566038	19808.3	2650050	-4.89623	0.228585	1	207636316	6325337	0.588834	0.230007
1:207825734	0.00566038	12036.7	1603930	-4.89226	0.232321	1	207825734	6340481	0.590244	0.228968
rs57994498	0.00566038	11297.9	1491960	-4.88323	0.24081	1	207813259	6374936	0.593452	0.226615
rs61821132	0.0358491	19984.8	520167	-3.25918	0.241154	1	207651059	6376252	0.593574	0.226525
rs4562624	0.941509	110352	20324.9	1.69183	0.242582	1	207685965	6382032	0.594112	0.226131
rs3886100	0.445283	57340.2	57754	-0.00719094	0.249903	1	207739127	6411931	0.596896	0.224102
rs3767934	0.124528	24607.9	58692.1	-0.869238	0.250131	1	207636208	6412885	0.596984	0.224037
rs71635139	0.0264151	27327	704745	-3.24996	0.252275	1	207624289	6421626	0.597798	0.223445
rs56407145	0.0320755	23050.6	593550	-3.24843	0.254123	1	207693365	6429027	0.598487	0.222945
rs11118359	0.318868	18804	26287	-0.335005	0.255191	1	207858546	6433287	0.598884	0.222658
rs149903858	0.00566038	11646.7	1513150	-4.86693	0.256137	1	207829621	6437349	0.599262	0.222383
rs10779311	0.998113	4456040	23341.4	5.25179	0.256606	1	207693866	6439252	0.599439	0.222255
rs61822977	0.466038	42478.6	40352.1	0.0513569	0.259879	1	207796065	6452739	0.600694	0.221346
rs367604803	0.00754717	9885.28	1279060	-4.86284	0.259982	1	207813953	6453140	0.600732	0.221319
rs145300866	0.00566038	21229.8	2732560	-4.85759	0.264917	1	207638117	6472911	0.602572	0.219991
1:207645271	0.00566038	20554.2	2642710	-4.85649	0.265945	1	207645271	6477042	0.602957	0.219714
rs56244519	0.00377358	17553	2241190	-4.84954	0.272486	1	207808062	6503367	0.605408	0.217952
rs11808746	0.0641509	27509	93446.4	-1.22288	0.277363	1	207624861	6523119	0.607246	0.216635
1:207676450	0.00754717	16971.9	2152950	-4.84304	0.278597	1	207676450	6528133	0.607713	0.216301
1:207644133	0.00566038	21101.3	2674960	-4.84235	0.279238	1	207644133	6530685	0.607951	0.216132
1:207630577	0.00566038	21017.3	2650050	-4.83698	0.284288	1	207630577	6551194	0.60986	0.21477
1:207638982	0.00566038	21069.4	2642780	-4.83176	0.289197	1	207638982	6570871	0.611692	0.213468
rs7519408	0.962264	439607	12529.3	3.55781	0.292443	1	207661289	6584085	0.612922	0.212595
rs4844609	0.998113	4456040	22410.2	5.2925	0.292754	1	207782916	6585309	0.613036	0.212514
rs201585844	0.00566038	21181.9	2644430	-4.82706	0.293615	1	207644155	6588708	0.613352	0.21229
rs4618970	0.962264	439607	12507.9	3.55952	0.294401	1	207661640	6591845	0.613644	0.212083
rs183721903	0.00188679	36120	4456040	-4.81517	0.304797	1	207695675	6633558	0.617527	0.209344
rs7517879	0.428302	24892.8	25347.2	-0.018088	0.305867	1	207824708	6637932	0.617934	0.209058
rs4525038	0.962264	439607	12378.7	3.5699	0.306305	1	207663937	6639696	0.618099	0.208942
1:207641183	0.00566038	21481.9	2644430	-4.813	0.306837	1	207641183	6641904	0.618304	0.208798
rs184248478	0.00754717	17021.4	2093220	-4.81199	0.307789	1	207676425	6645752	0.618662	0.208546
rs7519119	0.449057	46030	44368.5	0.0367636	0.311357	1	207786152	6659943	0.619983	0.20762
rs7542544	0.449057	45831.7	44084.6	0.0388641	0.314294	1	207786223	6671638	0.621072	0.206858
rs12119104	0.322642	20376.8	25949.3	-0.241747	0.31834	1	207861207	6687809	0.622577	0.205807
1:207681808	0.00754717	17709.4	2142870	-4.79581	0.323003	1	207681808	6706445	0.624312	0.204598
rs11589472	0.241509	16453.6	25541.9	-0.439774	0.325432	1	207849644	6716244	0.625225	0.203964
rs34451130	0.313208	19223.7	25663.3	-0.288918	0.325664	1	207850589	6717196	0.625313	0.203902
1:207633284	0.00566038	21784.9	2628040	-4.79278	0.325853	1	207633284	6717956	0.625384	0.203853
rs142079089	0.00754717	10894.9	1312910	-4.7917	0.326864	1	207859241	6722013	0.625762	0.203591
rs12037841	0.933962	88543.2	20458.6	1.46508	0.330648	1	207684192	6736988	0.627156	0.202625
rs67422482	0.315094	19327.9	25539.3	-0.278667	0.341339	1	207850560	6779120	0.631078	0.199917
rs142081503	0.00377358	19809.4	2331200	-4.76798	0.349165	1	207799958	6810697	0.634017	0.197899
rs11118220	0.245283	19147.4	29162.3	-0.420709	0.355555	1	207811604	6836008	0.636374	0.196288
rs12075041	0.245283	19147.4	29162.3	-0.420709	0.355555	1	207811106	6836009	0.636374	0.196288
rs17048254	0.00566038	14560.5	1699530	-4.75979	0.356863	1	207808450	6841210	0.636858	0.195958
rs3991748	0.00943396	17712	2056330	-4.75444	0.361899	1	207680102	6861224	0.638721	0.194689
rs1876453	0.0603774	22600	72944.8	-1.17175	0.366681	1	207627918	6880176	0.640485	0.193491
rs11803956	0.450943	39886.8	36906.7	0.0776514	0.368523	1	207803021	6887488	0.641166	0.19303
rs12036785	0.464151	46585.8	40844	0.131537	0.372222	1	207792909	6901790	0.642497	0.192129
rs12034383	0.450943	39886.8	36697.5	0.0833365	0.376472	1	207803595	6918534	0.644056	0.191076
rs12041437	0.450943	39886.8	36697.5	0.0833365	0.376472	1	207803264	6918535	0.644056	0.191076
rs17186848	0.450943	40111.4	36697.5	0.0889507	0.384321	1	207804883	6949421	0.646931	0.189142
1:207669467	0.00943396	14241.5	1594220	-4.71798	0.396178	1	207669467	6995802	0.651249	0.186253
1:207676500	0.00943396	17092	1903030	-4.71259	0.401242	1	207676500	7015553	0.653088	0.185029
rs2147022	0.241509	17395.9	25645.8	-0.388143	0.407009	1	207854409	7037953	0.655173	0.183644
rs2147023	0.241509	17395.9	25645.8	-0.388143	0.407009	1	207854484	7037954	0.655173	0.183644
rs2147024	0.241509	17395.9	25645.8	-0.388143	0.407009	1	207854552	7037955	0.655173	0.183644
rs11118340	0.241509	17399.2	25645.8	-0.387957	0.407302	1	207854035	7039032	0.655273	0.183578
rs11803366	0.450943	40500.2	36318.8	0.108969	0.41231	1	207806989	7058484	0.657084	0.182379
rs34883952	0.107547	35646.4	85197.9	-0.871328	0.418825	1	207740868	7083908	0.659451	0.180818
rs61821130	0.0603774	23427.6	73346	-1.14127	0.419932	1	207630888	7088106	0.659842	0.18056
rs7521831	0.00188679	40898.9	4456040	-4.69091	0.421621	1	207697477	7094601	0.660446	0.180162
1:207670609	0.00943396	14637.2	1594220	-4.69057	0.421946	1	207670609	7095877	0.660565	0.180084
1:207640201	0.00754717	20474.8	2219450	-4.68582	0.426409	1	207640201	7113114	0.66217	0.179031
1:207842987	0.0113208	10992.4	1191550	-4.68581	0.426425	1	207842987	7113188	0.662177	0.179026
rs114644769	0.00754717	10700.1	1158950	-4.68502	0.427165	1	207842622	7116030	0.662441	0.178853
1:207683686	0.00754717	18527.7	2003590	-4.68343	0.428658	1	207683686	7121768	0.662975	0.178503
rs74151083	0.00188679	41298.2	4456040	-4.6812	0.430757	1	207697809	7129793	0.663722	0.178014
rs11576522	0.458491	47627.4	42098.8	0.123389	0.43247	1	207789269	7136373	0.664335	0.177613
1:207782998	0.0226415	23314.5	515182	-3.09544	0.438683	1	207782998	7160246	0.666557	0.176163
rs2063143	0.124528	26780.1	57415.5	-0.762656	0.440197	1	207641840	7166038	0.667097	0.175811
rs72644190	0.241509	17236.4	24837.4	-0.365329	0.443055	1	207851806	7176940	0.668111	0.175151
1:207848697	0.00754717	11768.2	1248040	-4.66393	0.446995	1	207848697	7192024	0.669516	0.174239
rs41274770	0.00377358	22289.7	2354360	-4.6599	0.45078	1	207791434	7206381	0.670852	0.173373
rs138383268	0.00188679	42273.2	4456040	-4.65786	0.452696	1	207738021	7213650	0.671529	0.172935
rs2274566	0.44717	54963.3	47884.6	0.137873	0.45272	1	207753345	7213732	0.671536	0.17293
rs3085	0.241509	17311.9	24783.8	-0.358793	0.453382	1	207857254	7216272	0.671773	0.172778
rs72644193	0.241509	17255.2	24628.6	-0.355795	0.45812	1	207858814	7234148	0.673437	0.171703
rs11118280	0.426415	27125.3	24778.7	0.090484	0.458289	1	207831669	7234775	0.673495	0.171665
1:207686500	0.00754717	19114.6	2002650	-4.65177	0.458424	1	207686500	7235287	0.673543	0.171635
rs6659617	0.435849	23111.2	21076.4	0.0921647	0.460648	1	207820201	7243617	0.674318	0.171135
1:207674706	0.00943396	15340	1594220	-4.64367	0.466039	1	207674706	7264088	0.676224	0.169909
rs72644191	0.241509	17515.2	24837.4	-0.34928	0.468413	1	207852121	7273009	0.677055	0.169376
rs111393278	0.00377358	22304	2310350	-4.64039	0.469125	1	207786780	7275691	0.677304	0.169216
rs10082154	0.432075	27657.3	24927.1	0.103932	0.477168	1	207830383	7305677	0.680096	0.16743
rs6696840	0.437736	23261	20921.1	0.106019	0.480099	1	207819729	7316573	0.68111	0.166783
rs116146912	0.0207547	26325.4	561272	-3.05967	0.48184	1	207748388	7323149	0.681722	0.166393
rs12028134	0.45283	39789	33711.7	0.165744	0.491688	1	207800409	7359921	0.685145	0.164217
rs12029729	0.00754717	20555.2	2076560	-4.61536	0.49266	1	207645089	7363525	0.685481	0.164005
rs182176991	0.00754717	21233.8	2144470	-4.61505	0.492947	1	207644683	7364610	0.685582	0.163941
rs371650700	0.00754717	12633.6	1273550	-4.61321	0.494678	1	207862690	7371063	0.686183	0.16356
rs148056721	0.00566038	27838.4	2805070	-4.61277	0.495095	1	207622847	7372577	0.686324	0.163471
rs370632376	0.0226415	24456.6	515182	-3.04762	0.496376	1	207780961	7377324	0.686765	0.163192
1:207647921	0.00754717	20401	2050760	-4.61038	0.497337	1	207647921	7380940	0.687102	0.162979
rs114304475	0.00377358	22294.4	2240160	-4.60997	0.497725	1	207786358	7382363	0.687234	0.162895
rs11577168	0.235849	17767.9	26202.4	-0.388458	0.514958	1	207855800	7446273	0.693184	0.159151
rs1507764	0.124528	26780.1	55046.4	-0.720517	0.515342	1	207642295	7447741	0.693321	0.159066
rs190338494	0.00377358	22699.4	2229170	-4.58705	0.519279	1	207787964	7462359	0.694681	0.158214
rs11118238	0.437736	23433.6	20462.1	0.135595	0.521619	1	207819159	7470936	0.69548	0.157715
1:207816612	0.00943396	9778.76	951703	-4.57804	0.527745	1	207816612	7493466	0.697577	0.156408
1:207840268	0.0132075	11259.5	1095700	-4.57794	0.52784	1	207840268	7493823	0.69761	0.156387
1:207640747	0.00754717	21146.9	2049260	-4.57374	0.531787	1	207640747	7508261	0.698955	0.155551
rs11118268	0.437736	27956.3	24208.4	0.143943	0.533339	1	207828752	7513834	0.699473	0.155229
1:207620434	0.00566038	28471.4	2722480	-4.5604	0.544333	1	207620434	7553893	0.703202	0.15292
rs138313826	0.00943396	16697.9	1588290	-4.55513	0.549287	1	207652934	7572055	0.704893	0.151877
rs147029386	0.00943396	16697.9	1588290	-4.55513	0.549287	1	207652928	7572056	0.704893	0.151877
rs311314	0.0320755	27753.7	555671	-2.99681	0.557676	1	207623868	7602415	0.707719	0.150139
rs7549152	0.0603774	20980	60680	-1.06204	0.558358	1	207650938	7604739	0.707936	0.150006
1:207620361	0.00566038	28590.6	2643130	-4.52664	0.576069	1	207620361	7668963	0.713914	0.146354
rs4427403	0.437736	27837.7	23349.9	0.175799	0.57806	1	207836931	7676142	0.714583	0.145947
rs17617	0.926415	64441.5	12847.6	1.6126	0.578516	1	207653395	7677796	0.714737	0.145854
1:207858029	0.00943396	11055.3	1016320	-4.52103	0.581344	1	207858029	7688008	0.715687	0.145277
1:207640522	0.00943396	20740.6	1903030	-4.51911	0.583151	1	207640522	7694592	0.7163	0.144905
rs10863451	0.435849	28340.3	23638.9	0.181391	0.585912	1	207832153	7704470	0.71722	0.144348
rs34860402	0.239623	17895.2	25232.2	-0.343591	0.587548	1	207856009	7710319	0.717764	0.144018
1:207797771	0.0301887	20721.7	404486	-2.97144	0.588286	1	207797771	7712975	0.718012	0.143869
rs34720009	0.0245283	28273.4	550917	-2.96966	0.590427	1	207755502	7720641	0.718725	0.143437
rs1570567	0.437736	28522.8	23641.1	0.187719	0.594795	1	207832728	7736119	0.720166	0.142567
1:207678985	0.00943396	19172.6	1734450	-4.50496	0.596453	1	207678985	7741941	0.720708	0.142241
rs4317806	0.437736	27837.7	23013.9	0.190292	0.598408	1	207837177	7748890	0.721355	0.141851
1:207644154	0.00943396	21268.8	1903030	-4.49396	0.606798	1	207644154	7778814	0.724141	0.140177
rs311315	0.0320755	29243.1	555671	-2.94453	0.620741	1	207622318	7827453	0.728669	0.13747
rs311316	0.0320755	29243.1	555671	-2.94453	0.620741	1	207622223	7827454	0.728669	0.13747
rs183247700	0.00377358	25510.3	2228540	-4.47002	0.629305	1	207762775	7857085	0.731427	0.135829
rs61735651	0.0603774	23108.5	64153.2	-1.02108	0.629936	1	207648173	7859343	0.731637	0.135704
1:207818301	0.0113208	9715.18	842315	-4.46246	0.636409	1	207818301	7882187	0.733764	0.134444
rs75924889	0.00377358	26425.8	2250660	-4.44464	0.653167	1	207758787	7940495	0.739192	0.131243
rs187391235	0.00943396	18997.8	1588290	-4.42609	0.670607	1	207651486	8000211	0.744751	0.127989
rs188820915	0.00943396	19164	1596670	-4.42264	0.673848	1	207650789	8011410	0.745793	0.127381
rs192804951	0.00943396	21342.6	1777440	-4.42223	0.67424	1	207634887	8012789	0.745922	0.127307
rs369924081	0.00943396	20981.3	1728910	-4.41162	0.684216	1	207629553	8046699	0.749078	0.125473
rs146065777	0.0113208	11620.8	955104	-4.40902	0.686654	1	207827050	8054903	0.749842	0.12503
rs187011843	0.00943396	12872.4	1051880	-4.40325	0.692081	1	207864167	8073435	0.751567	0.124032
rs12075933	0.090566	18591.1	42741.5	-0.832484	0.694223	1	207675853	8080734	0.752247	0.12364
rs78150633	0.00377358	27399.6	2229690	-4.39909	0.695991	1	207755736	8086692	0.752801	0.12332
rs142270195	0.00943396	19741.2	1585440	-4.38591	0.708384	1	207635899	8128404	0.756684	0.121085
rs59179545	0.090566	18463.6	42018	-0.822296	0.712475	1	207672988	8142186	0.757967	0.120349
rs61822962	0.090566	18463.6	42018	-0.822296	0.712475	1	207672719	8142187	0.757968	0.120349
rs201814462	0.0113208	11135.7	888571	-4.37946	0.714453	1	207847406	8148750	0.758579	0.119999
rs1887633	0.090566	18521.2	42018	-0.819179	0.718058	1	207671849	8160626	0.759684	0.119367
rs372421669	0.00943396	19978.1	1585500	-4.37402	0.719562	1	207650085	8165555	0.760143	0.119105
rs1571344	0.090566	18473.8	41745.7	-0.815241	0.725113	1	207670928	8184111	0.76187	0.118119
rs1986158	0.090566	18473.8	41745.7	-0.815241	0.725113	1	207670744	8184112	0.76187	0.118119
rs17048010	0.00566038	19234.6	1515570	-4.36683	0.72632	1	207800889	8188007	0.762233	0.117912
rs372460675	0.00943396	20422.4	1586550	-4.35269	0.739622	1	207648803	8231793	0.766309	0.115596
rs144572703	0.00943396	20564.1	1596670	-4.35213	0.740145	1	207648456	8233598	0.766477	0.115501
rs3991865	0.00943396	20509.1	1586550	-4.34845	0.743606	1	207647993	8245019	0.76754	0.114899
rs368839023	0.00943396	20567.8	1590490	-4.34807	0.74396	1	207627874	8246135	0.767644	0.11484
rs7543742	0.090566	18862.1	41804.7	-0.795853	0.759843	1	207673980	8297618	0.772437	0.112137
rs1410408	0.192453	17329.1	24813.2	-0.358987	0.763477	1	207666308	8309242	0.773519	0.111529
rs146939930	0.00943396	21168	1590490	-4.3193	0.771006	1	207629863	8333324	0.775761	0.110272
rs146796037	0.00943396	21167.7	1587330	-4.31733	0.772864	1	207631753	8339311	0.776318	0.10996
rs150868219	0.00943396	21171.8	1587330	-4.31714	0.773044	1	207630836	8339946	0.776377	0.109927
rs146215050	0.0132075	11764.6	876558	-4.31091	0.778897	1	207855555	8358601	0.778114	0.108957
rs146134620	0.00943396	21406.3	1586830	-4.30581	0.783696	1	207635390	8373923	0.77954	0.108161
rs61240730	0.0603774	29462.9	74831.9	-0.932113	0.785366	1	207623930	8379197	0.780031	0.107888
1:207822823	0.0150943	9615.83	709486	-4.30113	0.788094	1	207822823	8387766	0.780829	0.107444
1:207785944	0.00566038	22772.6	1676930	-4.29916	0.789942	1	207785944	8393748	0.781386	0.107135
rs9429775	0.00943396	21593.1	1585250	-4.29612	0.792805	1	207647339	8402719	0.782221	0.106671
rs61822966	0.0113208	20336.4	1492610	-4.29587	0.793036	1	207688605	8403469	0.782291	0.106632
rs149048095	0.00943396	21808.2	1587330	-4.28752	0.80089	1	207634274	8428095	0.784583	0.105361
rs141941832	0.00943396	21808.2	1586830	-4.2872	0.801186	1	207634483	8428976	0.784665	0.105316
rs143079233	0.00943396	21808.2	1586830	-4.2872	0.801186	1	207634294	8428977	0.784665	0.105316
1:207765318	0.00566038	25297.5	1829930	-4.28133	0.806713	1	207765318	8446450	0.786292	0.104416
rs150973349	0.00943396	21958.5	1587330	-4.28065	0.807346	1	207632805	8448445	0.786478	0.104314
rs10863434	0.556604	34400.2	17992.6	0.648105	0.809114	1	207814835	8453983	0.786993	0.104029
rs10779339	0.556604	34488.5	17970.2	0.651912	0.814359	1	207814451	8470299	0.788512	0.103192
rs41304099	0.0113208	20722.2	1481220	-4.26942	0.817909	1	207647544	8481471	0.789552	0.102619
rs7550883	0.556604	34259.3	17789.5	0.655351	0.819098	1	207815424	8485132	0.789893	0.102432
1:207773236	0.00754717	23118.6	1650000	-4.26789	0.819341	1	207773236	8485921	0.789966	0.102391
rs144309931	0.00566038	21302.5	1507950	-4.25968	0.827067	1	207793174	8509446	0.792156	0.101189
1:207814186	0.0150943	10240	717625	-4.24965	0.836496	1	207814186	8538788	0.794888	0.0996942
1:207759418	0.00566038	26129.2	1826120	-4.2469	0.839085	1	207759418	8546642	0.795619	0.0992949
rs10494885	0.558491	34703	17744.4	0.670756	0.840324	1	207815189	8550267	0.795956	0.0991108
rs17044576	0.0528302	23398.3	75820.2	-1.1757	0.841999	1	207634670	8555541	0.796447	0.098843
rs4844385	0.556604	34373.6	17545.2	0.67251	0.84274	1	207813601	8557755	0.796653	0.0987306
rs144283757	0.0150943	11760.8	812852	-4.23577	0.849541	1	207860666	8578210	0.798558	0.0976938
1:207680877	0.0132075	18287.6	1255770	-4.22928	0.855642	1	207680877	8596866	0.800294	0.0967503
rs4844386	0.558491	34547.3	17452.4	0.682852	0.85699	1	207813726	8601011	0.80068	0.0965409
rs140630338	0.00943396	23209.5	1590490	-4.22723	0.85757	1	207627293	8602710	0.800838	0.0964552
1:207674728	0.0150943	15354.5	1039060	-4.21467	0.869382	1	207674728	8638367	0.804158	0.0946588
rs75029494	0.0113208	21066	1423300	-4.21308	0.870882	1	207689709	8642885	0.804578	0.0944317
1:207648758	0.0113208	20326.4	1371270	-4.21157	0.872296	1	207648758	8647227	0.804982	0.0942136
rs114382068	0.0132075	12132.9	797322	-4.18534	0.89696	1	207831794	8720470	0.811801	0.0905506
rs10779340	0.55283	33882.3	16615.2	0.712574	0.897943	1	207817025	8723257	0.81206	0.0904118
rs6683750	0.437736	26797.4	17839.7	0.406881	0.902471	1	207845122	8736438	0.813287	0.089756
1:207751999	0.00566038	26454.7	1722110	-4.17587	0.905864	1	207751999	8746341	0.814209	0.089264
rs10779341	0.554717	34118	16628.7	0.718697	0.906381	1	207817152	8747902	0.814354	0.0891865
1:207633133	0.0150943	21854.8	1412600	-4.16876	0.912543	1	207633133	8765758	0.816017	0.088301
rs41304111	0.0132075	21494.4	1385480	-4.16601	0.915132	1	207628347	8773102	0.8167	0.0879373
rs56168670	0.00754717	17489.4	1122380	-4.16161	0.919267	1	207808077	8784877	0.817796	0.0873548
rs6669885	0.432075	26171.5	17207.7	0.41931	0.919921	1	207847195	8786690	0.817965	0.0872651
rs4385710	0.556604	34580.9	16439	0.743649	0.940761	1	207815787	8846139	0.823499	0.0843367
rs56302750	0.0113208	14399.8	901652	-4.13702	0.942392	1	207808714	8850731	0.823927	0.0841113
rs12410867	0.0188679	11364.4	708415	-4.13255	0.946594	1	207852018	8862683	0.82504	0.0835252
rs140024463	0.00943396	25737.2	1590490	-4.12386	0.954762	1	207626613	8885795	0.827191	0.0823942
rs144800606	0.00943396	25737.2	1590490	-4.12386	0.954762	1	207625690	8885796	0.827191	0.0823941
rs114589181	0.0132075	19427.5	1200000	-4.12338	0.955209	1	207678791	8887014	0.827305	0.0823346
rs77357299	0.0113208	21893.7	1352260	-4.12333	0.95526	1	207691563	8887141	0.827316	0.0823284
rs12743911	0.558491	34792.4	16311.9	0.757504	0.959851	1	207816480	8899947	0.828509	0.081703
rs6701416	0.558491	34873.3	16348.6	0.757583	0.95996	1	207815863	8900269	0.828538	0.0816873
rs17259031	0.00566038	26267.5	1612180	-4.11701	0.961205	1	207759130	8903806	0.828868	0.0815148
rs73080604	0.0188679	10033	614794	-4.1154	0.962713	1	207817731	8907951	0.829254	0.0813126
1:207622985	0.00943396	27586.5	1690150	-4.11525	0.96286	1	207622985	8908347	0.82929	0.0812933
1:207758953	0.00566038	26111.6	1593750	-4.11146	0.966418	1	207758953	8918160	0.830204	0.0808152
rs181875929	0.00566038	25783.8	1570180	-4.1092	0.968542	1	207752362	8923879	0.830736	0.0805368
rs372315126	0.00943396	26327.6	1590490	-4.10118	0.976085	1	207624466	8944898	0.832693	0.0795151
rs10494884	0.435849	26603.6	16581.2	0.472779	0.994984	1	207847876	8996363	0.837484	0.0770235
rs11118322	0.437736	26776.8	16681.5	0.473237	0.995628	1	207848051	8998100	0.837646	0.0769396
rs9651101	0.558491	34967.6	15876.7	0.789568	1.00403	1	207817631	9020638	0.839744	0.0758532
rs6657436	0.437736	26766.7	16555.9	0.480415	1.0057	1	207847410	9025156	0.840164	0.0756357
rs151057565	0.00377358	41288	2369500	-4.04986	1.02433	1	207697532	9074661	0.844773	0.07326
1:207762564	0.00754717	25306.6	1446360	-4.04574	1.02821	1	207762564	9084951	0.845731	0.0727679
rs373799944	0.0150943	11263.8	638824	-4.03804	1.03545	1	207850791	9103908	0.847496	0.0718626
rs2182909	0.184906	23776	28927.1	-0.196103	1.03905	1	207653106	9113334	0.848373	0.0714132
rs55807214	0.00377358	40837.6	2285470	-4.02472	1.04797	1	207696913	9136445	0.850524	0.0703132
rs368246274	0.0169811	21224	1187650	-4.0246	1.04808	1	207628294	9136744	0.850552	0.070299
rs17044525	0.0698113	24699.1	53769.3	-0.777936	1.05474	1	207632796	9153620	0.852123	0.0694976
rs147683764	0.0132075	14499.7	797322	-4.00713	1.06451	1	207809058	9178494	0.854439	0.068319
rs147302950	0.00754717	24747.2	1353130	-4.00147	1.06984	1	207779295	9191873	0.855684	0.0676864
rs11118242	0.55283	33494	14478.7	0.838685	1.07171	1	207820313	9196512	0.856116	0.0674673
1:207781571	0.00754717	23455.7	1279060	-3.99877	1.07237	1	207781571	9198183	0.856272	0.0673884
rs114223242	0.00377358	41134.1	2241030	-3.99785	1.07323	1	207697506	9200313	0.85647	0.0672878
rs113001246	0.0188679	11164.1	604264	-3.99131	1.07938	1	207841206	9215534	0.857887	0.0665699
1:207633750	0.0150943	22008.9	1187920	-3.98851	1.08202	1	207633750	9222104	0.858499	0.0662604
rs368373815	0.0150943	12126.1	649746	-3.98122	1.08887	1	207828483	9239136	0.860084	0.0654591
rs6540436	0.558491	34507	14609.8	0.859473	1.10035	1	207822767	9267210	0.862698	0.0641414
rs140056133	0.0113208	22744.2	1191550	-3.9587	1.11004	1	207786321	9290857	0.864899	0.0630347
1:207774839	0.00754717	24541.1	1257270	-3.93635	1.13106	1	207774839	9341444	0.869608	0.0606764
rs11118241	0.558491	34361.6	14214.2	0.882695	1.13235	1	207820278	9344523	0.869895	0.0605333
rs41304115	0.0150943	21373.4	1091860	-3.93349	1.13374	1	207628076	9347808	0.870201	0.0603807
rs11118328	0.930189	81973.7	11614.2	1.95417	1.15245	1	207850539	9391704	0.874287	0.058346
rs9429778	0.183019	26128	29632.7	-0.125871	1.15787	1	207651835	9404096	0.87544	0.0577734
rs113630340	0.0188679	12176.8	604264	-3.90448	1.16102	1	207833328	9411348	0.876116	0.0574386
rs115924259	0.0150943	20999	1038430	-3.90099	1.1643	1	207688746	9419005	0.876828	0.0570854
1:207792621	0.00943396	22221.5	1081000	-3.88458	1.17973	1	207792621	9453838	0.880071	0.0554823
1:207790792	0.0132075	22268.4	1047890	-3.85137	1.21096	1	207790792	9522390	0.886453	0.0523445
rs74935684	0.0396226	12689.1	143254	-2.42388	1.24886	1	207831139	9602911	0.893948	0.0486875
rs7512100	0.554717	40030.4	15191.5	0.968904	1.25113	1	207837490	9607705	0.894395	0.0484708
rs17044032	0.0584906	31244.8	78894.3	-0.926256	1.25708	1	207619949	9620014	0.895541	0.0479147
rs17616	0.183019	29634.1	31663.1	-0.0662251	1.25878	1	207646923	9623511	0.895866	0.0477569
rs2940253	0.184906	29360.4	31212	-0.0611571	1.26735	1	207645743	9640782	0.897474	0.0469782
rs511678	0.184906	29360.4	31212	-0.0611571	1.26735	1	207645282	9640785	0.897474	0.046978
rs9429774	0.184906	29360.4	31212	-0.0611571	1.26735	1	207645895	9640795	0.897475	0.0469776
rs9429936	0.184906	29360.4	31212	-0.0611571	1.26735	1	207645956	9640796	0.897475	0.0469776
rs114995634	0.0113208	18832.6	831512	-3.78766	1.27086	1	207803821	9647841	0.898131	0.0466603
rs80343690	0.0113208	18832.6	831512	-3.78766	1.27086	1	207804030	9647853	0.898132	0.0466598
rs11581832	0.0113208	18889	831512	-3.78467	1.27367	1	207804238	9653532	0.898661	0.0464042
rs17615	0.184906	29703.6	31212	-0.0495362	1.28701	1	207646462	9679957	0.901121	0.045217
rs10779353	0.560377	40146	14266.5	1.03461	1.2983	1	207837590	9702275	0.903198	0.0442169
rs11580627	0.0113208	19450.6	831512	-3.75537	1.30122	1	207801545	9707865	0.903719	0.0439667
rs56032207	0.0113208	22521.2	952360	-3.74449	1.31145	1	207791063	9727233	0.905522	0.0431011
1:207790607	0.0113208	23038.9	952360	-3.72176	1.33281	1	207790607	9767013	0.909225	0.0413287
rs116785364	0.0113208	20209.6	831512	-3.71709	1.3372	1	207799880	9775200	0.909987	0.0409648
rs7515238	0.560377	40513.5	13840.8	1.07402	1.35277	1	207838429	9803177	0.912591	0.0397236
rs568515	0.184906	30323.4	30396.3	-0.00239855	1.36676	1	207643673	9828010	0.914903	0.0386249
rs77656847	0.0150943	27399.8	1091860	-3.6851	1.36728	1	207623480	9828936	0.914989	0.0385839
rs55850140	0.0113208	20875.1	831512	-3.68469	1.36767	1	207797237	9829632	0.915054	0.0385532
1:207620233	0.0150943	28754.7	1113750	-3.65669	1.39399	1	207620233	9874976	0.919275	0.0365544
rs188473867	0.00566038	41672.8	1607120	-3.65235	1.39807	1	207697953	9881748	0.919906	0.0362567
1:207740946	0.00754717	30384.1	1168800	-3.64981	1.40046	1	207740946	9885795	0.920282	0.0360788
rs56348435	0.00566038	42401.1	1628560	-3.64828	1.4019	1	207699078	9888239	0.92051	0.0359715
rs116145400	0.00943396	25952.5	983979	-3.63534	1.41407	1	207757552	9908372	0.922384	0.0350881
rs1032979	0.190566	30669.9	29891.4	0.0257081	1.41431	1	207641023	9908760	0.92242	0.0350711
rs78953596	0.0113208	22272.1	831512	-3.61991	1.42857	1	207789303	9932247	0.924607	0.0340429
rs12135588	0.0396226	24707.4	239597	-2.27185	1.43226	1	207627057	9938044	0.925146	0.0337895
rs11578101	0.0113208	22730.6	831512	-3.59954	1.44773	1	207791853	9962526	0.927425	0.032721
rs56216545	0.0113208	22767.8	831512	-3.5979	1.44927	1	207791140	9964963	0.927652	0.0326148
1:207624388	0.0188679	26768.2	966998	-3.58698	1.45953	1	207624388	9980544	0.929103	0.0319362
rs4308977	0.192453	30320.6	28501.9	0.0618567	1.47547	1	207646898	10004948	0.931375	0.0308756
rs114384980	0.0113208	23729.6	831512	-3.55652	1.48817	1	207773168	10023842	0.933133	0.0300562
rs1570563	0.554717	40800	12962.8	1.1466	1.49598	1	207853924	10035256	0.934196	0.029562
1:207748065	0.0132075	26360.3	890163	-3.51955	1.52293	1	207748065	10073304	0.937738	0.0279185
rs115328932	0.0113208	24889.5	831512	-3.5088	1.53304	1	207774344	10087131	0.939025	0.0273228
rs10863463	0.558491	39579.3	12222.6	1.17502	1.53513	1	207843903	10090009	0.939293	0.0271989
rs311312	0.0509434	27098.9	57579.5	-0.753673	1.54426	1	207625541	10102507	0.940457	0.0266613
rs10779362	0.558491	40480.2	12375.8	1.18507	1.54898	1	207856787	10108808	0.941043	0.0263905
rs6687503	0.554717	40797.2	12439.3	1.18775	1.55268	1	207852642	10113711	0.9415	0.0261799
rs371074966	0.0188679	22621.1	733887	-3.47947	1.56061	1	207786338	10124118	0.942468	0.0257332
rs12143527	0.554717	38397.9	11613.2	1.19586	1.56385	1	207849916	10128338	0.942861	0.0255523
rs11576732	0.0113208	25946.1	831512	-3.46722	1.57213	1	207763169	10139092	0.943862	0.0250914
rs143923368	0.0113208	25946.1	831512	-3.46722	1.57213	1	207763630	10139093	0.943862	0.0250913
rs1853526	0.556604	41151	12366.2	1.20228	1.5727	1	207854703	10139864	0.943934	0.0250583
rs61734514	0.0132075	26136	833587	-3.46243	1.57664	1	207760772	10144858	0.944399	0.0248445
rs79299123	0.0113208	26172.1	833665	-3.46114	1.57785	1	207752970	10146383	0.944541	0.0247792
rs114144376	0.0113208	26248.1	831512	-3.45565	1.583	1	207768974	10152844	0.945142	0.0245027
rs10779359	0.558491	41500.1	12314.6	1.21491	1.59009	1	207852600	10161679	0.945965	0.024125
rs369487127	0.0169811	21016.4	656862	-3.44217	1.59568	1	207795468	10168671	0.946616	0.0238262
rs189159003	0.0113208	29230.4	913397	-3.44196	1.59588	1	207740710	10168928	0.94664	0.0238153
rs4314882	0.998113	7875380	9097.52	6.76349	1.59876	1	207658025	10172553	0.946977	0.0236605
rs114610598	0.0113208	26981.1	833665	-3.4307	1.60647	1	207751143	10182185	0.947874	0.0232495
rs56307771	0.0132075	23474.5	702276	-3.39841	1.63682	1	207790582	10218553	0.951259	0.021701
rs116772674	0.0113208	27966.2	833665	-3.39484	1.64018	1	207754253	10222344	0.951612	0.02154
rs141282494	0.0150943	25977.5	766332	-3.38438	1.65001	1	207764389	10233355	0.952637	0.0210724
rs2296158	0.558491	41500.1	11776.1	1.25962	1.6517	1	207851611	10235254	0.952814	0.0209918
rs115270542	0.0132075	25360.2	702846	-3.32196	1.7087	1	207772120	10296330	0.9585	0.018408
rs149291790	0.0132075	25718.2	702393	-3.30729	1.72249	1	207766903	10310179	0.959789	0.0178242
rs114491310	0.0132075	26163.1	703754	-3.29208	1.7368	1	207757393	10323779	0.961055	0.0172517
rs114462179	0.0132075	27922.9	704149	-3.22754	1.79747	1	207756187	10378360	0.966136	0.0149617
rs201880876	0.0169811	27670.3	655436	-3.16494	1.85633	1	207755348	10425866	0.970558	0.0129783
rs1048971	0.24717	33761.6	19353.2	0.556466	1.89949	1	207646322	10457332	0.973488	0.0116695
rs116578240	0.0113208	37134.5	833665	-3.11128	1.90678	1	207695875	10462342	0.973954	0.0114615
rs115290463	0.0113208	41488.8	833665	-3.00041	2.01102	1	207696672	10525634	0.979846	0.00884218
rs149257151	0.0113208	42608.4	833665	-2.97378	2.03606	1	207738031	10538708	0.981063	0.00830307
rs12729446	0.0132075	42531.7	709045	-2.81367	2.18659	1	207698431	10603172	0.987064	0.00565464

## Sheet: Indian Austroasiatic
SNP	Freq	iHH_0	iHH_1	iHS	Std_iHS	CHR	POS	rank	rank.perc	rank.log
rs12034598	0.74375	28922	79977.2	-1.01714	-2.31215	1	207757515	66506	0.00714787	2.14582
rs11118196	0.721875	23913.4	71705.5	-1.09813	-2.28895	1	207798057	71472	0.0076816	2.11455
rs35707912	0.421875	16340.8	104148	-1.85214	-2.2756	1	207829220	74516	0.00800876	2.09643
rs6687175	0.75	30526	79252.6	-0.95406	-2.21621	1	207757235	89637	0.00963392	2.0162
rs12403552	0.746875	28819.4	74669.4	-0.952021	-2.2131	1	207786170	90513	0.00972807	2.01197
rs650877	0.7625	31493.8	76901.8	-0.892738	-2.2097	1	207748793	91472	0.00983114	2.0074
rs12757487	0.7625	31493.8	76828.4	-0.891783	-2.20823	1	207749188	91886	0.00987564	2.00543
rs6681449	0.7625	31493.8	76828.4	-0.891783	-2.20823	1	207750354	91888	0.00987585	2.00543
rs10429953	0.746875	29089	73395.9	-0.925507	-2.17278	1	207788578	102371	0.0110025	1.95851
rs2274567	0.759375	31446.6	79005.1	-0.921221	-2.16626	1	207753621	104321	0.0112121	1.95031
rs10429943	0.746875	29406	73395.9	-0.91467	-2.1563	1	207789471	107521	0.011556	1.93719
rs614709	0.771875	32017.2	74623.4	-0.846179	-2.1377	1	207753275	113528	0.0122017	1.91358
rs3811381	0.728125	27534.9	73801	-0.985918	-2.12247	1	207790088	118677	0.0127551	1.89432
rs1323722	0.4625	15711.8	85176.2	-1.69031	-2.1197	1	207823405	119597	0.0128539	1.89096
rs1323720	0.4625	15739.5	85176.2	-1.68855	-2.1172	1	207823161	120509	0.012952	1.88766
1:207822823	0.109375	19296.7	244544	-2.53946	-2.10954	1	207822823	123198	0.013241	1.87808
rs11118167	0.7	28084.8	81544.4	-1.06592	-2.09961	1	207782154	126766	0.0136244	1.86568
rs12734030	0.71875	25202.5	73040.3	-1.06407	-2.09692	1	207793964	127869	0.013743	1.86192
rs6667238	0.465625	15776.6	84057.1	-1.67297	-2.09518	1	207822856	128495	0.0138103	1.8598
rs17046851	0.759375	32400	77097.2	-0.866909	-2.08365	1	207747984	132826	0.0142757	1.8454
rs4844599	0.75	26923.5	63757.7	-0.86209	-2.07632	1	207679229	135608	0.0145748	1.8364
rs1746659	0.7625	34191.9	76469	-0.804897	-2.07386	1	207758544	136574	0.0146786	1.83332
rs646817	0.7625	34191.9	76379.5	-0.803726	-2.07205	1	207757936	137351	0.0147621	1.83085
rs599948	0.771875	33418.1	74650.3	-0.803717	-2.07204	1	207752239	137353	0.0147623	1.83085
rs601356	0.771875	33418.1	74650.3	-0.803717	-2.07204	1	207752550	137354	0.0147624	1.83084
rs1752688	0.759375	32757.8	77001.1	-0.85468	-2.06505	1	207758232	140131	0.0150609	1.82215
rs12041397	0.4625	16310.4	84979.4	-1.65061	-2.06358	1	207824408	140736	0.0151259	1.82028
rs11117959	0.7625	29917.9	66107.2	-0.792822	-2.05519	1	207684519	144181	0.0154962	1.80978
rs4844608	0.74375	34310.7	79287.4	-0.837622	-2.03911	1	207770576	151037	0.016233	1.7896
rs12043913	0.7125	26454.9	73538.8	-1.02237	-2.03631	1	207693563	152218	0.0163599	1.78622
rs12409159	0.44375	17547	93768.8	-1.67595	-2.01895	1	207842104	159927	0.0171885	1.76476
rs6540435	0.765625	30616.2	65426.2	-0.759394	-2.0035	1	207685764	167230	0.0179734	1.74537
rs12567973	0.7625	30578.8	64771.5	-0.750559	-1.98984	1	207681501	173886	0.0186888	1.72842
rs9429945	0.859375	27579.1	37947.3	-0.31914	-1.98212	1	207676768	177816	0.0191111	1.71871
rs12039306	0.7625	31026.9	65375.3	-0.745289	-1.98169	1	207683409	178038	0.019135	1.71817
rs11117949	0.75625	29518.2	65650.3	-0.799333	-1.98087	1	207682256	178472	0.0191816	1.71711
rs6667118	0.4625	15388.4	74936.8	-1.58303	-1.96805	1	207822724	185325	0.0199182	1.70075
rs11118237	0.4625	15631.3	75554.3	-1.57558	-1.95752	1	207818719	190809	0.0205076	1.68809
rs10863437	0.4625	15533.5	75016.7	-1.57471	-1.9563	1	207817612	191400	0.0205711	1.68674
rs12567990	0.759375	29824.8	65263.5	-0.783092	-1.95617	1	207681685	191476	0.0205793	1.68657
rs10779330	0.75	36050.3	77909.2	-0.770627	-1.93721	1	207762674	201984	0.0217086	1.66337
rs7515149	0.4625	18537	87283.9	-1.5494	-1.92051	1	207838352	211548	0.0227366	1.64328
rs11117956	0.771875	32169.4	64405.4	-0.694181	-1.90265	1	207684359	222015	0.0238615	1.6223
rs4844382	0.75	37228.5	78607.2	-0.747389	-1.90187	1	207770689	222502	0.0239139	1.62135
rs594955	0.75	37228.5	78607.2	-0.747389	-1.90187	1	207770692	222503	0.023914	1.62135
rs147951060	0.753125	36834.2	77630.7	-0.745537	-1.89905	1	207763863	224223	0.0240988	1.618
rs12130494	0.759375	31630.5	66542.7	-0.743721	-1.89629	1	207687374	225869	0.0242757	1.61483
rs11118131	0.753125	36859.7	77356.2	-0.741303	-1.89261	1	207761196	228122	0.0245179	1.61052
rs3738468	0.753125	36913.4	77356.2	-0.739847	-1.8904	1	207762358	229481	0.0246639	1.60794
rs596319	0.753125	37189.4	77630.7	-0.73594	-1.88445	1	207766156	233218	0.0250656	1.60092
rs6672474	0.753125	37189.4	77630.7	-0.73594	-1.88445	1	207766708	233219	0.0250657	1.60092
rs11118166	0.74375	36972.4	77098.3	-0.73491	-1.88289	1	207781995	234152	0.025166	1.59919
rs143616521	0.753125	37254.5	77630.7	-0.734191	-1.88179	1	207767449	234812	0.0252369	1.59796
rs141801747	0.753125	37263.2	77630.7	-0.733958	-1.88144	1	207764944	235046	0.0252621	1.59753
rs609297	0.753125	37263.2	77630.7	-0.733958	-1.88144	1	207765557	235050	0.0252625	1.59752
rs7539922	0.753125	37061.6	77199.7	-0.733814	-1.88122	1	207773339	235194	0.025278	1.59726
rs2025372	0.4625	19001.6	87015.5	-1.52156	-1.88117	1	207829653	235232	0.025282	1.59719
rs11118136	0.753125	37911.2	78115.3	-0.72294	-1.86468	1	207772408	245836	0.0264217	1.57804
rs12141045	0.753125	37911.2	78115.3	-0.72294	-1.86468	1	207772154	245837	0.0264218	1.57804
rs2181694	0.4625	18886.6	84979.4	-1.50396	-1.85629	1	207826776	251564	0.0270374	1.56804
rs960087	0.4625	18886.6	84979.4	-1.50396	-1.85629	1	207826858	251568	0.0270378	1.56803
rs12045913	0.4625	18915.6	85068.1	-1.50346	-1.85559	1	207844625	252047	0.0270893	1.5672
rs12563520	0.4625	18915.6	85068.1	-1.50346	-1.85559	1	207844062	252048	0.0270894	1.5672
rs10863461	0.4625	19028.8	85457.3	-1.50206	-1.85361	1	207840776	253355	0.0272299	1.56495
rs10863358	0.76875	33795.1	65295.2	-0.658603	-1.84763	1	207690871	257413	0.027666	1.55805
rs4844611	0.4625	19096.3	84979.4	-1.49291	-1.84067	1	207827538	262193	0.0281797	1.55006
rs960086	0.4625	19096.3	84979.4	-1.49291	-1.84067	1	207827069	262195	0.02818	1.55006
rs960088	0.4625	19096.3	84979.4	-1.49291	-1.84067	1	207827067	262196	0.0281801	1.55006
rs12037841	0.940625	436053	41869.9	2.3432	-1.839	1	207684192	263402	0.0283097	1.54807
rs11118147	0.753125	38967.9	78849.6	-0.704803	-1.83709	1	207774882	264728	0.0284522	1.54588
rs4076514	0.4625	19786.5	87283.9	-1.48417	-1.82831	1	207837101	270748	0.0290992	1.53612
rs12032275	0.746875	37447.3	75301.2	-0.698561	-1.8276	1	207783507	271246	0.0291527	1.53532
rs1408079	0.753125	39032.6	77998.8	-0.692295	-1.81807	1	207780048	278095	0.0298888	1.52449
rs7512361	0.771875	34252.4	64414	-0.631573	-1.80583	1	207686190	286950	0.0308405	1.51088
rs608282	0.7625	40216.9	75543.9	-0.630427	-1.80406	1	207765849	288277	0.0309832	1.50887
rs4844601	0.771875	34687.9	65039.3	-0.628602	-1.80124	1	207689227	290340	0.0312049	1.50578
rs11118278	0.4625	20311.4	87283.9	-1.45798	-1.7913	1	207831357	297793	0.0320059	1.49477
rs2296159	0.4625	19192.3	82342.7	-1.45638	-1.78904	1	207851760	299539	0.0321936	1.49223
rs6657161	0.4625	19809.1	84888.8	-1.4552	-1.78737	1	207847128	300822	0.0323315	1.49037
rs11118354	0.4625	19036.1	81551.9	-1.4549	-1.78695	1	207856868	301150	0.0323667	1.4899
rs12411037	0.4625	19036.1	81551.9	-1.4549	-1.78695	1	207857158	301154	0.0323672	1.4899
rs12022909	0.4625	19100.3	81300.5	-1.44845	-1.77782	1	207859743	308277	0.0331327	1.47974
rs11118337	0.45	19080.6	85813.7	-1.50351	-1.77515	1	207852693	310344	0.0333549	1.47684
rs11118281	0.4625	20573.2	87283.9	-1.44518	-1.7732	1	207832102	311962	0.0335288	1.47458
rs11118282	0.4625	20581.3	87283.9	-1.44478	-1.77265	1	207832402	312409	0.0335768	1.47396
rs12144801	0.4625	19241.1	81551.9	-1.44419	-1.7718	1	207857773	313138	0.0336552	1.47295
rs4097398	0.4625	19241.1	81551.9	-1.44419	-1.7718	1	207857760	313141	0.0336555	1.47294
rs11118359	0.4625	19208.5	81300.5	-1.4428	-1.76984	1	207858546	314730	0.0338263	1.47075
rs11118360	0.4625	19208.5	81300.5	-1.4428	-1.76984	1	207858586	314731	0.0338264	1.47074
rs12032970	0.4625	19315.3	81551.9	-1.44034	-1.76637	1	207854672	317577	0.0341322	1.46684
rs6684643	0.4625	20115.1	84888.8	-1.43987	-1.7657	1	207846242	318113	0.0341899	1.4661
rs4308978	0.4625	20694.2	87283.9	-1.43931	-1.76491	1	207836408	318793	0.0342629	1.46518
rs9728503	0.4625	20694.2	87283.9	-1.43931	-1.76491	1	207836680	318796	0.0342633	1.46517
rs12025522	0.4625	19369.8	81551.9	-1.43753	-1.76239	1	207854355	320812	0.0344799	1.46243
rs11118157	0.7625	41848.3	76322	-0.600911	-1.75842	1	207778319	324113	0.0348347	1.45799
rs2296156	0.4625	19656.7	82342.7	-1.43247	-1.75524	1	207851169	326649	0.0351073	1.4546
rs679515	0.95	548736	50205.3	2.3915	-1.75351	1	207750568	328108	0.0352641	1.45267
rs7531923	0.4625	20896.1	87283.9	-1.4296	-1.75118	1	207833336	330029	0.0354706	1.45013
rs67422482	0.4625	19767.5	82387.9	-1.4274	-1.74807	1	207850560	332670	0.0357544	1.44667
rs7539772	0.4625	20951.4	87283.9	-1.42696	-1.74745	1	207833301	333192	0.0358105	1.44599
rs10746386	0.4625	19586.7	81551.9	-1.42639	-1.74664	1	207855095	333884	0.0358849	1.44509
rs11118345	0.4625	19604	81551.9	-1.42551	-1.74539	1	207854827	334970	0.0360016	1.44368
rs4844598	0.98125	1255400	31388.8	3.68876	-1.74398	1	207672612	336137	0.036127	1.44217
rs10863341	0.98125	1255430	31388.8	3.68879	-1.74395	1	207673084	336158	0.0361293	1.44214
rs677066	0.7625	41848.3	75348.9	-0.588079	-1.73857	1	207773991	340831	0.0366315	1.43615
rs17045328	0.19375	28594.2	184818	-1.86617	-1.72527	1	207652176	352248	0.0378586	1.42184
rs7543913	0.14375	22873.6	166830	-1.98699	-1.72055	1	207656502	356525	0.0383183	1.41659
rs9429943	0.98125	1255720	30550.5	3.71608	-1.71142	1	207669924	364602	0.0391864	1.40687
rs9429944	0.98125	1255720	30550.5	3.71608	-1.71142	1	207670307	364603	0.0391865	1.40686
rs34451130	0.459375	19547.1	82973.3	-1.44569	-1.69341	1	207850589	380864	0.0409341	1.38791
rs6691117	0.75625	40173.2	72745.9	-0.593773	-1.66822	1	207782931	404932	0.0435209	1.3613
rs117447527	0.09375	45295.5	620784	-2.61778	-1.66614	1	207753547	406903	0.0437327	1.35919
rs12033963	0.575	24942.2	75683.7	-1.11	-1.60186	1	207808286	473625	0.0509038	1.29325
rs12119104	0.459375	21012.2	82816	-1.37152	-1.58855	1	207861207	488334	0.0524847	1.27997
rs11117991	0.721875	40118.1	74872.7	-0.623962	-1.58543	1	207694357	491877	0.0528655	1.27683
rs4310446	0.984375	1387480	30300	3.82409	-1.58271	1	207676604	494855	0.0531856	1.27421
rs56302750	0.1125	27683	254717	-2.21933	-1.55926	1	207808714	521876	0.0560897	1.25112
rs11808746	0.19375	35437.6	207536	-1.76753	-1.55738	1	207624861	523997	0.0563177	1.24936
rs6663887	0.98125	1255600	26279.5	3.86658	-1.53208	1	207664423	554426	0.0595881	1.22484
rs1041250	0.14375	25697.1	166830	-1.8706	-1.51513	1	207655815	575464	0.0618492	1.20867
rs17045468	0.203125	26427.3	143094	-1.6891	-1.49932	1	207657375	595685	0.0640225	1.19367
rs7533408	0.984375	1534080	31197.2	3.89536	-1.49778	1	207673631	597780	0.0642476	1.19214
rs6656401	0.95	548736	42745.5	2.55235	-1.4688	1	207692049	636122	0.0683685	1.16514
rs12117916	0.153125	25612.3	160019	-1.83222	-1.44741	1	207653814	665792	0.0715574	1.14535
rs4562624	0.95	539765	41492.6	2.56562	-1.44533	1	207685965	668743	0.0718745	1.14342
rs17258996	0.15625	25871.1	159214	-1.81712	-1.42076	1	207653444	704057	0.07567	1.12108
rs6540437	0.54375	21593.8	60242.7	-1.02597	-1.42004	1	207823865	705080	0.0757799	1.12045
rs6662432	0.54375	21593.8	60242.7	-1.02597	-1.42004	1	207824332	705081	0.07578	1.12045
rs1323721	0.54375	21593.8	60241.6	-1.02596	-1.42001	1	207823240	705126	0.0757849	1.12042
rs7517879	0.54375	22277	60417.1	-0.997716	-1.38052	1	207824708	764602	0.0821772	1.08525
rs4844600	0.9	79908.9	44320.7	0.589436	-1.35574	1	207679307	803764	0.0863862	1.06356
rs1752684	0.90625	104927	56724.1	0.615063	-1.31508	1	207747296	871043	0.0936172	1.02864
rs59824364	0.215625	32225.8	153182	-1.55886	-1.28237	1	207662180	928518	0.0997944	1.00089
rs6666431	0.54375	21204.4	53262.1	-0.921014	-1.27327	1	207822078	944773	0.101541	0.993357
rs2025935	0.128125	32222.5	201094	-1.83111	-1.25616	1	207675655	975954	0.104893	0.979255
rs4844610	0.959375	596452	41055.9	2.67606	-1.24985	1	207802552	987670	0.106152	0.974072
rs1830763	0.9125	87507.1	44925.6	0.666711	-1.23314	1	207800389	1019103	0.10953	0.960466
rs7515905	0.9125	120954	61315.7	0.679376	-1.21304	1	207738077	1057618	0.11367	0.944355
rs4317806	0.54375	25900.7	61626.8	-0.866827	-1.1975	1	207837177	1087952	0.11693	0.932074
rs4427403	0.54375	25900.7	61571.2	-0.865925	-1.19624	1	207836931	1090403	0.117193	0.931097
rs10082154	0.54375	26098.2	61802.1	-0.862069	-1.19084	1	207830383	1100948	0.118327	0.926917
rs9429782	0.215625	34450.4	153182	-1.4921	-1.17118	1	207669355	1140958	0.122627	0.911415
rs11118268	0.54375	25804.4	60117.5	-0.845756	-1.16803	1	207828752	1147287	0.123307	0.909012
rs9429779	0.965625	674047	27548.9	3.19734	-1.16417	1	207664721	1155199	0.124157	0.906027
rs6657436	0.540625	25816.3	59977.9	-0.842968	-1.16413	1	207847410	1155272	0.124165	0.906
rs6697005	0.928125	143533	43662.8	1.19007	-1.1508	1	207806730	1182729	0.127116	0.895799
rs1570567	0.54375	26868.1	61744.3	-0.832064	-1.14889	1	207832728	1186676	0.12754	0.894352
rs10863451	0.54375	26868.1	61570.2	-0.82924	-1.14494	1	207832153	1195015	0.128437	0.891311
rs1408077	0.928125	143533	43428.7	1.19545	-1.14423	1	207804141	1196514	0.128598	0.890766
rs6659617	0.603125	23131.7	45287.2	-0.671819	-1.13838	1	207820201	1208712	0.129909	0.886361
rs6683750	0.54375	26351.6	59810.3	-0.81965	-1.13153	1	207845122	1223248	0.131471	0.88117
rs6669885	0.54375	26242.3	59486.3	-0.818374	-1.12974	1	207847195	1227032	0.131878	0.879828
rs11118322	0.54375	26279.6	59254.4	-0.813045	-1.12229	1	207848051	1242675	0.133559	0.874327
rs10494884	0.54375	26242.3	59082.4	-0.811561	-1.12022	1	207847876	1247048	0.134029	0.872801
rs9429942	0.965625	673594	26789.5	3.22462	-1.1176	1	207668630	1252708	0.134637	0.870834
rs1831150	0.128125	35644	205238	-1.75059	-1.11345	1	207670438	1261517	0.135584	0.867791
rs11118280	0.55	27179.5	60129.3	-0.794033	-1.09571	1	207831669	1300027	0.139723	0.854732
rs1408078	0.915625	94171.6	44127.9	0.758026	-1.08826	1	207800555	1316330	0.141475	0.849319
rs4266886	0.9125	97757.5	45388.6	0.767229	-1.07366	1	207685786	1348916	0.144978	0.838699
rs6696840	0.609375	23852.5	44416.9	-0.621731	-1.06875	1	207819729	1359989	0.146168	0.835149
rs17617	0.984375	1444900	20367.4	4.26186	-1.06104	1	207653395	1377397	0.148039	0.829625
rs2182913	0.965625	673079	25601.2	3.26922	-1.04146	1	207660378	1422620	0.152899	0.815595
rs3767934	0.159375	31511.8	156069	-1.59994	-1.03746	1	207636208	1432008	0.153908	0.812739
rs2296160	0.9125	102510	46475.3	0.79104	-1.03588	1	207795320	1435716	0.154307	0.811616
rs11118238	0.609375	24384	44336.6	-0.597886	-1.0356	1	207819159	1436412	0.154381	0.811405
rs2182909	0.171875	29056.7	130943	-1.50551	-1.02737	1	207653106	1455832	0.156469	0.805573
rs2093760	0.9125	113702	50996.4	0.801825	-1.01877	1	207786828	1476119	0.158649	0.799563
rs10863417	0.9125	102493	45666.7	0.80842	-1.00831	1	207796897	1501233	0.161348	0.792236
rs4274065	0.975	887552	32232	3.31551	-0.962453	1	207671476	1613409	0.173404	0.76094
rs3818361	0.9125	120163	51490.9	0.847445	-0.946392	1	207784968	1653703	0.177735	0.750227
rs7533520	0.975	887140	31774.3	3.32935	-0.93883	1	207673945	1673059	0.179815	0.745173
rs1507764	0.159375	33464	156069	-1.53983	-0.931375	1	207642295	1692145	0.181867	0.740247
rs2063143	0.159375	33464	156069	-1.53983	-0.931375	1	207641840	1692147	0.181867	0.740246
rs6701713	0.9125	120163	50985.5	0.857309	-0.930742	1	207786289	1693754	0.18204	0.739834
rs2093761	0.9125	120163	50973.5	0.857544	-0.93037	1	207786542	1694736	0.182145	0.739582
rs4844597	0.975	887552	31480.8	3.33909	-0.922198	1	207671269	1715690	0.184397	0.734245
rs9429778	0.165625	32335.5	134532	-1.42564	-0.88887	1	207651835	1802840	0.193764	0.712727
rs10863418	0.915625	110134	45472.4	0.884594	-0.887453	1	207798238	1806707	0.19418	0.711796
rs10863420	0.915625	110134	45472.4	0.884594	-0.887453	1	207799874	1806708	0.19418	0.711796
rs10779311	0.99375	3379290	40723.5	4.41862	-0.874245	1	207693866	1841743	0.197945	0.703455
rs7525170	0.971875	786062	26432.2	3.39245	-0.831103	1	207668447	1959280	0.210578	0.676588
rs6700109	0.990625	2290520	25513	4.49735	-0.780426	1	207664607	2101217	0.225833	0.646213
rs4525038	0.990625	2290520	25361.7	4.50329	-0.773337	1	207663937	2121749	0.228039	0.64199
rs2940253	0.171875	33733.7	131202	-1.35824	-0.772023	1	207645743	2125543	0.228447	0.641214
rs73080604	0.003125	17788.5	6758230	-5.93996	-0.757361	1	207817731	2167903	0.233	0.632644
rs3813946	0.159375	35164.5	146476	-1.42683	-0.731943	1	207627693	2241716	0.240933	0.618104
rs7519408	0.990625	2290520	24451.2	4.53986	-0.729769	1	207661289	2247995	0.241608	0.616889
rs12139795	0.159375	35378.6	146476	-1.42076	-0.721231	1	207631205	2272943	0.244289	0.612096
rs12140602	0.159375	35378.6	146476	-1.42076	-0.721231	1	207631158	2272944	0.244289	0.612095
rs4618970	0.990625	2290520	23914.9	4.56203	-0.703342	1	207661640	2325781	0.249968	0.602115
rs511678	0.175	33983.4	126433	-1.31384	-0.69503	1	207645282	2350740	0.252651	0.59748
rs9429774	0.175	33983.4	125954	-1.31005	-0.688454	1	207645895	2370491	0.254773	0.593846
rs9429936	0.175	33983.4	125954	-1.31005	-0.688454	1	207645956	2370492	0.254774	0.593846
rs17616	0.175	34334.7	126392	-1.30323	-0.676633	1	207646923	2406220	0.258613	0.587349
rs17615	0.175	34349.3	126392	-1.3028	-0.675895	1	207646462	2408403	0.258848	0.586955
rs568515	0.175	34621	126337	-1.29449	-0.661484	1	207643673	2452519	0.26359	0.579072
1:207658504	0.003125	19269.9	6758230	-5.85997	-0.657931	1	207658504	2463476	0.264767	0.577136
rs7527218	0.74375	61528.1	56668.1	0.0822823	-0.639966	1	207623829	2518965	0.270731	0.567462
rs189986327	0.003125	19758.1	6758230	-5.83495	-0.626832	1	207812277	2560234	0.275166	0.560405
rs10779340	0.671875	31849.9	37330.4	-0.158774	-0.623745	1	207817025	2570055	0.276222	0.558742
1:207858895	0.003125	20262	6758230	-5.80977	-0.595528	1	207858895	2659267	0.28581	0.543922
rs7525160	0.540625	38977	60042.4	-0.432079	-0.589577	1	207668414	2677871	0.28781	0.540895
rs10863336	0.540625	39122.6	60197.6	-0.430933	-0.587975	1	207665920	2682947	0.288355	0.540072
rs373799944	0.003125	20491.1	6758230	-5.79852	-0.581551	1	207850791	2703551	0.29057	0.53675
rs367721439	0.003125	20549.1	6758230	-5.7957	-0.578039	1	207844701	2714660	0.291764	0.534969
rs10779341	0.675	32512.3	36825.4	-0.124568	-0.576291	1	207817152	2720189	0.292358	0.534085
rs147547930	0.003125	20714.6	6758230	-5.78768	-0.568071	1	207849645	2746105	0.295143	0.529967
rs115664052	0.003125	20833.5	6758230	-5.78195	-0.560954	1	207853813	2768981	0.297602	0.526364
rs146065777	0.003125	20901.9	6758230	-5.77868	-0.556881	1	207827050	2781898	0.29899	0.524343
rs9429780	0.975	888973	25444.6	3.55356	-0.556086	1	207667190	2784598	0.29928	0.523922
rs9429781	0.975	888973	25444.6	3.55356	-0.556086	1	207667222	2784599	0.299281	0.523922
rs9429941	0.975	888973	25444.6	3.55356	-0.556086	1	207667303	2784600	0.299281	0.523921
rs1567190	0.546875	43667.6	65303.1	-0.402432	-0.548121	1	207635789	2810069	0.302018	0.519967
rs12743911	0.678125	33207.3	36718.5	-0.100513	-0.54292	1	207816480	2826681	0.303803	0.517407
rs12729557	0.003125	21181.2	6758230	-5.7654	-0.540382	1	207846068	2834879	0.304684	0.51615
1:207848697	0.003125	21220.9	6758230	-5.76353	-0.53805	1	207848697	2842561	0.30551	0.514974
rs2182911	0.975	887781	25114.8	3.56527	-0.536111	1	207660071	2848756	0.306176	0.514029
rs2182912	0.975	887781	25114.8	3.56527	-0.536111	1	207660344	2848757	0.306176	0.514029
rs368373815	0.003125	21392.7	6758230	-5.75547	-0.528031	1	207828483	2875086	0.309006	0.510033
rs7512100	0.690625	39341.3	41139.8	-0.0447007	-0.523626	1	207837490	2889370	0.310541	0.507881
rs115328938	0.003125	21472.2	6758230	-5.75176	-0.523421	1	207827944	2890024	0.310611	0.507783
1:207652920	0.003125	21476.1	6758230	-5.75158	-0.523196	1	207652920	2890694	0.310683	0.507682
rs9651101	0.678125	33256.3	36240.6	-0.085936	-0.522698	1	207817631	2892307	0.310857	0.50744
rs10779353	0.690625	39341.3	41083.7	-0.0433371	-0.521708	1	207837590	2895545	0.311205	0.506954
rs10494885	0.684375	34349.9	35805.7	-0.0415086	-0.519136	1	207815189	2904009	0.312114	0.505686
rs10779339	0.684375	34349.9	35805.7	-0.0415086	-0.519136	1	207814451	2904010	0.312114	0.505686
rs10863434	0.684375	34349.9	35805.7	-0.0415086	-0.519136	1	207814835	2904011	0.312115	0.505686
rs7550883	0.684375	34349.9	35805.7	-0.0415086	-0.519136	1	207815424	2904014	0.312115	0.505685
rs4844385	0.684375	34349.9	35792.7	-0.0411455	-0.518625	1	207813601	2905665	0.312292	0.505439
rs4844386	0.684375	34349.9	35792.7	-0.0411455	-0.518625	1	207813726	2905666	0.312292	0.505438
rs4385710	0.684375	34349.9	35761.1	-0.0402626	-0.517384	1	207815787	2909862	0.312743	0.504812
rs6701416	0.684375	34349.9	35761.1	-0.0402626	-0.517384	1	207815863	2909863	0.312744	0.504812
rs7536931	0.74375	56652.6	48102.5	0.163602	-0.516281	1	207677486	2913392	0.313123	0.504285
rs113630340	0.003125	21686.2	6758230	-5.74184	-0.511091	1	207833328	2930064	0.314915	0.501807
rs3767933	0.546875	45246.7	65303.1	-0.36691	-0.49845	1	207637359	2970957	0.31931	0.495788
rs7515238	0.690625	39752.9	40644.7	-0.0221863	-0.491959	1	207838429	2991821	0.321552	0.492749
rs10863463	0.690625	39291.2	40052.3	-0.0191864	-0.487739	1	207843903	3005698	0.323044	0.490739
rs11118241	0.690625	33817.2	34348.6	-0.015592	-0.482684	1	207820278	3022022	0.324798	0.488387
rs11118242	0.690625	33817.2	34348.6	-0.015592	-0.482684	1	207820313	3022023	0.324798	0.488386
rs6540436	0.690625	34321.8	34052.9	0.00786549	-0.44969	1	207822767	3130690	0.336477	0.473044
rs371650700	0.003125	23051.8	6758230	-5.68077	-0.435183	1	207862690	3179006	0.34167	0.466393
rs78159416	0.140625	22428.9	77870.5	-1.2447	-0.410512	1	207820375	3261567	0.350544	0.455258
rs12143527	0.690625	40021	38603.1	0.0360697	-0.410021	1	207849916	3263223	0.350722	0.455037
rs61821135	0.003125	23597.8	6758230	-5.65736	-0.406084	1	207661679	3276817	0.352183	0.453232
1:207661246	0.003125	23642.3	6758230	-5.65548	-0.403742	1	207661246	3284666	0.353026	0.452193
rs4308977	0.190625	35707.9	105150	-1.08002	-0.387119	1	207646898	3341267	0.35911	0.444773
rs142764189	0.003125	24028	6758230	-5.6393	-0.383631	1	207668928	3352968	0.360367	0.443255
rs57715085	0.13125	22692.8	86492	-1.33801	-0.38221	1	207815468	3357759	0.360882	0.442635
rs12032512	0.5	30998	44150.4	-0.35368	-0.369154	1	207653178	3402233	0.365662	0.43692
rs3738469	0.140625	23449.5	77870.5	-1.2002	-0.331981	1	207818422	3530323	0.379429	0.42087
rs1410408	0.290625	39563.6	87068.1	-0.788782	-0.331695	1	207666308	3531318	0.379536	0.420747
rs74231794	0.146875	26705.3	88591.5	-1.19917	-0.330172	1	207850717	3536541	0.380097	0.420105
rs10779359	0.690625	42025.7	38288.8	0.0931231	-0.329774	1	207852600	3537925	0.380246	0.419936
rs6687503	0.690625	42025.7	38288.8	0.0931231	-0.329774	1	207852642	3537926	0.380246	0.419935
rs61821136	0.003125	25098.8	6758230	-5.5957	-0.329434	1	207665084	3539079	0.38037	0.419794
rs75758158	0.146875	26630.2	88288.5	-1.19856	-0.329097	1	207858661	3540346	0.380506	0.419638
rs74401244	0.146875	26724.6	88591.5	-1.19845	-0.328898	1	207844799	3541056	0.380582	0.419551
rs17045979	0.146875	26726.1	88591.5	-1.19839	-0.328796	1	207842704	3541379	0.380617	0.419512
rs2296158	0.690625	42025.7	38232.9	0.0945854	-0.327717	1	207851611	3545229	0.381031	0.41904
rs61821132	0.003125	25192.2	6758230	-5.59198	-0.324817	1	207651059	3555288	0.382112	0.417809
rs55689175	0.146875	26715.6	88288.5	-1.19536	-0.323444	1	207859699	3559921	0.38261	0.417244
rs6665881	0.528125	38272	50639.7	-0.280018	-0.3215	1	207656605	3566627	0.383331	0.416426
rs55821028	0.146875	26930.9	88591.5	-1.19076	-0.315328	1	207843000	3588204	0.38565	0.413807
rs61754517	0.003125	25402	6758230	-5.58369	-0.314505	1	207649609	3591065	0.385957	0.413461
rs55952744	0.146875	26899.2	88288.5	-1.18851	-0.311354	1	207860158	3601947	0.387127	0.412147
rs74184055	0.146875	26965.3	88288.5	-1.18606	-0.307029	1	207852226	3616961	0.38874	0.41034
rs189569885	0.003125	25573	6758230	-5.57698	-0.306167	1	207648877	3619989	0.389066	0.409977
rs12562739	0.146875	26985.7	88288.5	-1.1853	-0.305692	1	207856658	3621573	0.389236	0.409787
rs12563415	0.146875	26985.7	88288.5	-1.1853	-0.305692	1	207856666	3621574	0.389236	0.409787
rs55638397	0.146875	26985.7	88288.5	-1.1853	-0.305692	1	207856040	3621576	0.389236	0.409787
rs56235509	0.146875	27222.3	88591.5	-1.18	-0.296335	1	207839769	3654081	0.39273	0.405906
rs12567945	0.146875	27240.5	88591.5	-1.17933	-0.295152	1	207841934	3658170	0.393169	0.40542
rs41304099	0.003125	25915.7	6758230	-5.56367	-0.289619	1	207647544	3677294	0.395225	0.403156
rs55883147	0.146875	27387.4	88591.5	-1.17395	-0.285662	1	207840002	3690871	0.396684	0.401555
rs56132412	0.146875	27657	88591.5	-1.16416	-0.268371	1	207839018	3750818	0.403127	0.394558
rs1570563	0.690625	42025.7	36584.6	0.138655	-0.265733	1	207853924	3760109	0.404126	0.393484
rs74692669	0.1375	22877.2	81191.2	-1.26667	-0.255775	1	207818120	3794647	0.407838	0.389513
1:207633680	0.003125	26816.6	6758230	-5.52949	-0.247142	1	207633680	3824756	0.411074	0.38608
1:207633284	0.003125	26968	6758230	-5.52387	-0.240149	1	207633284	3849155	0.413696	0.383319
rs1853526	0.690625	42025.7	35883.4	0.158007	-0.238513	1	207854703	3854914	0.414315	0.382669
rs1032979	0.190625	39397.5	105857	-0.988383	-0.231143	1	207641023	3880629	0.417079	0.379782
rs370634417	0.00625	18071.6	4451470	-5.50665	-0.218742	1	207656248	3923799	0.421718	0.374977
rs10779362	0.690625	42668.3	35879.6	0.173287	-0.217023	1	207856787	3929919	0.422376	0.374301
rs115987778	0.08125	20503.8	115328	-1.72717	-0.215857	1	207815711	3934047	0.42282	0.373845
rs184248478	0.003125	27653.3	6758230	-5.49877	-0.208954	1	207676425	3958206	0.425416	0.371186
1:207676361	0.003125	27682.8	6758230	-5.4977	-0.207627	1	207676361	3962870	0.425918	0.370674
rs56146462	0.003125	28322.1	6758230	-5.47487	-0.179248	1	207676203	4062809	0.436659	0.359858
rs77654757	0.08125	20280.6	110248	-1.69307	-0.160321	1	207822796	4129847	0.443864	0.35275
rs10863322	0.74375	62579	42033	0.397976	-0.159806	1	207643949	4131657	0.444058	0.35256
rs75553932	0.08125	20324	110248	-1.69093	-0.156841	1	207819228	4142112	0.445182	0.351462
rs11118328	0.975	945918	21373.7	3.78999	-0.152497	1	207850539	4157696	0.446857	0.349831
rs12080578	0.08125	20401.4	110248	-1.68713	-0.150651	1	207820612	4164269	0.447563	0.349145
rs7521762	0.08125	20458.4	110248	-1.68434	-0.146109	1	207822581	4180062	0.449261	0.347501
rs56237243	0.003125	29372.1	6758230	-5.43847	-0.134001	1	207808437	4222600	0.453833	0.343104
1:207808617	0.003125	29401.4	6758230	-5.43748	-0.132763	1	207808617	4226964	0.454302	0.342656
rs57587123	0.146875	26785.9	79414.2	-1.0868	-0.131853	1	207825415	4230101	0.454639	0.342333
rs187921077	0.00625	19512.7	4451470	-5.42992	-0.123376	1	207658159	4260321	0.457887	0.339242
rs61822963	0.003125	29633.8	6758230	-5.4296	-0.122972	1	207673414	4261763	0.458042	0.339095
1:207673987	0.003125	29633.9	6758230	-5.4296	-0.12297	1	207673987	4261769	0.458042	0.339094
rs375625642	0.003125	29872.8	6758230	-5.42157	-0.112991	1	207671398	4297302	0.461861	0.335488
rs1887632	0.003125	29980.8	6758230	-5.41796	-0.108506	1	207671621	4313271	0.463578	0.333877
1:207819271	0.025	18195.6	1093940	-4.09637	-0.103732	1	207819271	4330284	0.465406	0.332168
rs4844596	0.746875	62687.9	39675.5	0.457435	-0.0693719	1	207651935	4452785	0.478572	0.320052
rs41274778	0.08125	23291	115328	-1.59972	-0.00830539	1	207812958	4670595	0.501982	0.299312
rs41274780	0.08125	23291	115328	-1.59972	-0.00830539	1	207813056	4670596	0.501982	0.299312
rs115922103	0.08125	23426	115328	-1.59394	0.00110791	1	207809835	4704133	0.505586	0.296205
rs74150881	0.08125	23336.7	110248	-1.55271	0.0682493	1	207823248	4944394	0.531409	0.274571
rs56161922	0.134375	27700.2	81633.2	-1.0808	0.0736562	1	207809833	4963714	0.533485	0.272877
1:207661370	0.040625	25422.4	785143	-3.43023	0.0779911	1	207661370	4979261	0.535156	0.271519
rs74883767	0.08125	23492.2	110248	-1.54607	0.0790632	1	207823764	4983018	0.53556	0.271192
rs41274776	0.134375	27883.8	81633.2	-1.07419	0.0853626	1	207812791	5005198	0.537944	0.269263
rs72468035	0.134375	27883.8	81633.2	-1.07419	0.0853626	1	207812405	5005199	0.537944	0.269263
1:207620233	0.003125	35063.8	6758230	-5.26135	0.0861657	1	207620233	5007980	0.538243	0.269022
rs56386223	0.134375	27896.6	81633.2	-1.07373	0.0861764	1	207812173	5008020	0.538247	0.269018
rs6540438	0.08125	23631.8	110248	-1.54014	0.088712	1	207824438	5017036	0.539216	0.268237
1:207620434	0.003125	35151.6	6758230	-5.25885	0.089274	1	207620434	5019009	0.539428	0.268066
rs56149234	0.134375	27960.2	81633.2	-1.07145	0.0902123	1	207813556	5022287	0.539781	0.267783
1:207814186	0.00625	17945.1	3444200	-5.25713	0.0914112	1	207814186	5026498	0.540233	0.267419
1:207838235	0.021875	22011.9	1170190	-3.97333	0.103418	1	207838235	5069097	0.544812	0.263754
1:207641619	0.040625	26275.2	794722	-3.40937	0.115344	1	207641619	5111191	0.549336	0.260162
rs78752183	0.08125	24034.7	110248	-1.52324	0.116237	1	207829236	5114339	0.549674	0.259895
rs141114017	0.003125	36702.3	6758230	-5.21568	0.142936	1	207680876	5208437	0.559788	0.251977
1:207680877	0.003125	36716	6758230	-5.2153	0.1434	1	207680877	5210133	0.55997	0.251835
rs77923586	0.08125	24451.7	110248	-1.50603	0.144254	1	207828975	5213104	0.560289	0.251588
1:207676572	0.04375	29419.4	870258	-3.38713	0.155135	1	207676572	5251530	0.564419	0.248398
rs311317	0.8125	104419	48827.5	0.76012	0.159267	1	207621832	5265906	0.565964	0.247211
rs35931500	0.08125	24700.1	110248	-1.49593	0.160707	1	207837547	5271006	0.566512	0.246791
1:207843693	0.00625	21027.9	3807780	-5.19895	0.16373	1	207843693	5281758	0.567668	0.245906
rs56168670	0.003125	37323.6	6758230	-5.19889	0.163801	1	207808077	5281980	0.567692	0.245887
1:207860430	0.00625	21168.8	3832010	-5.19862	0.164144	1	207860430	5283175	0.56782	0.245789
rs76441118	0.08125	24936.1	110248	-1.48642	0.176198	1	207827612	5325537	0.572373	0.242321
rs11585607	0.08125	24983	110248	-1.48454	0.179258	1	207837740	5336307	0.573531	0.241443
1:207663686	0.04375	24682.1	719140	-3.37198	0.182264	1	207663686	5346840	0.574663	0.240587
rs11591007	0.08125	25049.9	110248	-1.48186	0.183609	1	207837064	5351639	0.575178	0.240197
rs149150945	0.08125	25049.9	110248	-1.48186	0.183609	1	207836989	5351641	0.575179	0.240197
rs77011375	0.08125	25096.5	110248	-1.48001	0.186635	1	207825805	5362288	0.576323	0.239334
rs78246144	0.08125	25096.5	110248	-1.48001	0.186635	1	207826695	5362289	0.576323	0.239334
rs11577173	0.08125	25155.2	110248	-1.47767	0.19044	1	207829760	5375657	0.57776	0.238253
1:207686500	0.003125	38159.8	6758230	-5.17673	0.191342	1	207686500	5378925	0.578111	0.237989
rs200182370	0.00625	25339.2	4451470	-5.16864	0.201407	1	207651360	5414344	0.581918	0.235138
1:207687843	0.003125	38706.1	6758230	-5.16252	0.209011	1	207687843	5440786	0.58476	0.233023
rs56059636	0.003125	39075.8	6758230	-5.15301	0.220829	1	207794481	5481315	0.589116	0.229799
rs377165124	0.00625	25770.2	4451470	-5.15177	0.222373	1	207649246	5486689	0.589693	0.229374
rs149903858	0.021875	21511.8	1060850	-3.89822	0.229883	1	207829621	5512367	0.592453	0.227346
1:207838329	0.00625	21399.4	3661220	-5.14219	0.234279	1	207838329	5527599	0.59409	0.226148
1:207864174	0.00625	23175.7	3956150	-5.13992	0.237099	1	207864174	5537258	0.595128	0.225389
rs144309931	0.003125	39785.1	6758230	-5.13502	0.243188	1	207793174	5558313	0.597391	0.223741
rs367871346	0.00625	26280.7	4451470	-5.13215	0.246757	1	207647423	5570452	0.598696	0.222794
1:207830686	0.025	22538.2	1093940	-3.88233	0.25664	1	207830686	5604268	0.60233	0.220165
rs11578101	0.003125	40470.7	6758230	-5.11794	0.264426	1	207791853	5631136	0.605218	0.218088
rs56216545	0.003125	40470.7	6758230	-5.11794	0.264426	1	207791140	5631138	0.605218	0.218088
1:207830904	0.00625	21946.6	3661220	-5.11694	0.265664	1	207830904	5635367	0.605673	0.217762
1:207660012	0.021875	23605.4	1131960	-3.87023	0.277016	1	207660012	5674176	0.609844	0.214781
1:207825734	0.00625	21591.1	3557780	-5.10461	0.280992	1	207825734	5687719	0.611299	0.213746
rs201814462	0.00625	20711.4	3404070	-5.10204	0.284185	1	207847406	5698738	0.612484	0.212905
rs371562412	0.00625	27287.1	4451470	-5.09458	0.293465	1	207638130	5730062	0.61585	0.210525
rs1048971	0.246875	41089.1	66286.9	-0.478249	0.296189	1	207646322	5739470	0.616861	0.209812
1:207675478	0.046875	29244.9	795716	-3.30354	0.30477	1	207675478	5768760	0.620009	0.207602
rs6690215	0.65625	59495.7	36995.9	0.475097	0.331665	1	207656050	5859493	0.629761	0.200824
rs113001246	0.00625	21399.6	3379650	-5.06216	0.333765	1	207841206	5866581	0.630523	0.200299
rs111393278	0.003125	42856.1	6758230	-5.06067	0.335613	1	207786780	5872899	0.631202	0.199832
rs371074966	0.003125	42862.2	6758230	-5.06053	0.33579	1	207786338	5873491	0.631266	0.199788
1:207863838	0.00625	23258.4	3661220	-5.05889	0.337829	1	207863838	5880451	0.632014	0.199274
rs17259045	0.003125	43048.4	6758230	-5.05619	0.341178	1	207782707	5891469	0.633198	0.198461
1:207773236	0.003125	43989.7	6758230	-5.03456	0.368064	1	207773236	5982369	0.642968	0.191811
1:207669467	0.00625	28997	4451470	-5.0338	0.369017	1	207669467	5985511	0.643305	0.191583
rs11578682	0.08125	24398.7	95420	-1.36376	0.375935	1	207842833	6008480	0.645774	0.18992
1:207670609	0.00625	29238.1	4451470	-5.02552	0.379306	1	207670609	6019630	0.646972	0.189114
rs72468037	0.08125	24494.3	95420	-1.35985	0.382302	1	207851554	6029551	0.648038	0.188399
rs141282494	0.003125	44820.7	6758230	-5.01585	0.391329	1	207764389	6059573	0.651265	0.186242
rs117975322	0.003125	44826.4	6758230	-5.01572	0.391486	1	207761856	6060105	0.651322	0.186204
rs377132050	0.003125	44870	6758230	-5.01475	0.392695	1	207761041	6064158	0.651758	0.185914
rs75544149	0.08125	24721.5	95420	-1.35061	0.397341	1	207842007	6079712	0.65343	0.184801
rs367801558	0.003125	45046.9	6758230	-5.01081	0.397584	1	207748982	6080537	0.653518	0.184742
rs181863809	0.00625	25595.6	3832010	-5.00872	0.400182	1	207648022	6089203	0.65445	0.184124
rs11578598	0.08125	24791.9	95420	-1.34777	0.401972	1	207842489	6095028	0.655076	0.183708
rs11589830	0.08125	24791.9	95420	-1.34777	0.401972	1	207842479	6095029	0.655076	0.183708
rs116806443	0.08125	24816.1	95420	-1.3468	0.403559	1	207839944	6100259	0.655638	0.183336
rs141503126	0.08125	24816.1	95420	-1.3468	0.403559	1	207839962	6100260	0.655638	0.183336
1:207674706	0.00625	29829.2	4451470	-5.0055	0.404185	1	207674706	6102298	0.655857	0.183191
rs11578756	0.08125	23569.1	90469.6	-1.34508	0.406354	1	207854919	6109348	0.656615	0.182689
1:207751999	0.003125	45401.6	6758230	-5.00297	0.407336	1	207751999	6112634	0.656968	0.182456
rs77792203	0.08125	24950	95420	-1.34141	0.412322	1	207839653	6128975	0.658724	0.181296
rs76654222	0.08125	24969.6	95420	-1.34063	0.413598	1	207847023	6133187	0.659177	0.180998
rs77380139	0.08125	24969.6	95420	-1.34063	0.413598	1	207847062	6133188	0.659177	0.180998
rs201880876	0.003125	46212	6758230	-4.98528	0.429326	1	207755348	6184462	0.664688	0.177382
rs78150633	0.003125	46249.2	6758230	-4.98447	0.430325	1	207755736	6187695	0.665035	0.177155
rs11590898	0.08125	23589.6	89215.2	-1.33024	0.430513	1	207857396	6188329	0.665103	0.177111
rs75088854	0.08125	25238.1	95420	-1.32993	0.431015	1	207838826	6189990	0.665282	0.176994
rs79133635	0.08125	25238.1	95420	-1.32993	0.431015	1	207838915	6189991	0.665282	0.176994
rs79996524	0.08125	25238.1	95420	-1.32993	0.431015	1	207838769	6189992	0.665282	0.176994
rs74231795	0.08125	23733.9	89215.2	-1.32415	0.440442	1	207859330	6220731	0.668586	0.174843
rs76844119	0.08125	23764.8	89215.2	-1.32285	0.442556	1	207858173	6227498	0.669313	0.174371
rs11577114	0.08125	23786.6	89215.2	-1.32193	0.444054	1	207857812	6232325	0.669832	0.174034
1:207739670	0.003125	47327.8	6758230	-4.96142	0.458981	1	207739670	6280771	0.675039	0.170671
rs79658187	0.00625	23880.4	3400920	-4.95874	0.462307	1	207666591	6291596	0.676202	0.169923
rs12021671	0.671875	70158.2	37566.3	0.624646	0.463082	1	207658145	6294159	0.676478	0.169746
1:207846527	0.009375	21193.6	3012510	-4.95683	0.464685	1	207846527	6299319	0.677032	0.169391
rs4844388	0.28125	36614.3	47516.1	-0.260629	0.488928	1	207842900	6377646	0.685451	0.164024
1:207740946	0.003125	48580.3	6758230	-4.9353	0.491449	1	207740946	6385482	0.686293	0.16349
rs80133820	0.00625	25370.9	3522300	-4.93327	0.493973	1	207650437	6393643	0.68717	0.162936
1:207663938	0.00625	24853.9	3439370	-4.93003	0.498	1	207663938	6406524	0.688554	0.162062
1:207845010	0.053125	22868	555556	-3.19023	0.507576	1	207845010	6436968	0.691826	0.160003
rs311302	0.809375	101886	37940.9	0.98782	0.514452	1	207629416	6458479	0.694138	0.158554
rs1032980	0.809375	105857	39186	0.993764	0.523724	1	207640345	6487850	0.697295	0.156583
rs311311	0.809375	105857	39186	0.993764	0.523724	1	207639695	6487851	0.697295	0.156583
rs12135588	0.025	28656.4	1186310	-3.72323	0.524528	1	207627057	6490312	0.69756	0.156419
1:207644133	0.00625	25136.4	3402200	-4.90786	0.525554	1	207644133	6493453	0.697897	0.156208
rs11587761	0.08125	24738.3	87869.3	-1.2675	0.532693	1	207838419	6515773	0.700296	0.154718
rs79872673	0.0875	25583.3	90549.3	-1.26395	0.538459	1	207830931	6533831	0.702237	0.153516
rs1977465	0.678125	72639	36764.6	0.680966	0.541214	1	207658507	6542602	0.70318	0.152934
1:207630123	0.00625	26302.2	3445060	-4.87505	0.566345	1	207630123	6620885	0.711593	0.147768
rs11588445	0.084375	24599.9	85474.1	-1.24547	0.56856	1	207847908	6627649	0.71232	0.147325
1:207841249	0.009375	21645.1	2829710	-4.87315	0.5687	1	207841249	6628067	0.712365	0.147297
rs6686325	0.28125	38468.8	47326.1	-0.207216	0.571919	1	207833357	6638029	0.713436	0.146645
rs11576446	0.08125	25358.2	87869.3	-1.24275	0.572992	1	207838465	6641433	0.713802	0.146422
1:207839242	0.009375	21723	2829710	-4.86956	0.573163	1	207839242	6641916	0.713854	0.146391
1:207816612	0.009375	17985.4	2339840	-4.86828	0.574754	1	207816612	6646786	0.714377	0.146072
1:207823808	0.009375	20300.9	2600280	-4.85271	0.594112	1	207823808	6705860	0.720726	0.14223
rs60467252	0.05625	21520.7	490645	-3.12671	0.621278	1	207824382	6788205	0.729576	0.136929
1:207696835	0.003125	54041.3	6758230	-4.82877	0.623868	1	207696835	6796004	0.730415	0.136431
rs12410867	0.03125	20737.3	800484	-3.65328	0.642289	1	207852018	6851017	0.736327	0.132929
rs55807214	0.003125	54858.9	6758230	-4.81375	0.642534	1	207696913	6851748	0.736406	0.132883
rs151057565	0.003125	54918.1	6758230	-4.81267	0.643875	1	207697532	6855689	0.736829	0.132633
rs188473867	0.003125	55259.1	6758230	-4.80648	0.651568	1	207697953	6878381	0.739268	0.131198
rs12038371	0.2875	32718.7	38149.2	-0.153558	0.655291	1	207821046	6889069	0.740417	0.130524
rs56348435	0.003125	55644.1	6758230	-4.79954	0.660199	1	207699078	6903588	0.741977	0.129609
rs11583249	0.08125	26896.3	87447	-1.17904	0.676731	1	207861724	6951683	0.747147	0.126594
rs11577935	0.08125	26816.5	87075.6	-1.17776	0.678819	1	207861994	6957677	0.747791	0.12622
rs11578338	0.08125	26816.5	87075.6	-1.17776	0.678819	1	207862004	6957678	0.747791	0.12622
rs74978335	0.08125	26913.6	87199.8	-1.17557	0.682384	1	207862528	6967854	0.748885	0.125585
1:207858029	0.009375	20419.5	2429480	-4.77894	0.685804	1	207858029	6977741	0.749947	0.124969
rs144570877	0.009375	21066.2	2493710	-4.77386	0.692121	1	207842582	6996173	0.751928	0.123824
rs17258955	0.028125	27786.8	1030940	-3.61367	0.708993	1	207627998	7044126	0.757082	0.120857
rs17618	0.03125	20660.1	766208	-3.61325	0.709697	1	207653364	7046101	0.757294	0.120735
rs311306	0.825	122936	37019.8	1.20021	0.71892	1	207630444	7072001	0.760078	0.119142
rs114608601	0.009375	21469.5	2484810	-4.75132	0.720136	1	207838679	7075486	0.760453	0.118928
rs311313	0.828125	126784	38129.4	1.2015	0.720941	1	207624911	7077660	0.760686	0.118794
rs311307	0.825	122812	36756.9	1.20633	0.72854	1	207631778	7098847	0.762963	0.117496
rs61821134	0.009375	23891.1	2730710	-4.73881	0.735686	1	207661446	7118687	0.765096	0.116284
rs311304	0.825	122936	36554.3	1.21286	0.738804	1	207629702	7127526	0.766046	0.115745
rs55815533	0.00625	30237.9	3434340	-4.73248	0.743551	1	207808630	7140619	0.767453	0.114948
rs76306710	0.028125	29223	1061040	-3.59205	0.745382	1	207676291	7145655	0.767994	0.114642
1:207848738	0.0125	21342.3	2417390	-4.72975	0.74695	1	207848738	7149963	0.768457	0.11438
1:207829956	0.009375	21823.4	2429480	-4.71245	0.768453	1	207829956	7208805	0.774781	0.110821
rs34860402	0.225	32630.6	41370.9	-0.237327	0.777592	1	207856009	7233354	0.77742	0.109344
rs55819427	0.009375	24757.4	2731270	-4.7034	0.779708	1	207669111	7239057	0.778033	0.109002
rs80121755	0.084375	26960.5	81594.6	-1.10739	0.793411	1	207862359	7275778	0.781979	0.106805
rs11118340	0.228125	32404.8	40636.5	-0.22636	0.795387	1	207854035	7281069	0.782548	0.106489
rs2147022	0.228125	32405.5	40636.5	-0.226338	0.795423	1	207854409	7281165	0.782558	0.106483
rs2147023	0.228125	32405.5	40636.5	-0.226338	0.795423	1	207854484	7281166	0.782558	0.106483
rs2147024	0.228125	32405.5	40636.5	-0.226338	0.795423	1	207854552	7281167	0.782559	0.106483
1:207838717	0.03125	22589.5	795237	-3.56116	0.797405	1	207838717	7286482	0.78313	0.106166
rs11589472	0.228125	32728.8	40949.3	-0.224081	0.799084	1	207849644	7290855	0.7836	0.105906
rs311310	0.825	126544	35601.4	1.2682	0.825771	1	207635573	7361472	0.791189	0.10172
rs17048010	0.021875	39109.6	1351840	-3.54285	0.828221	1	207800889	7367904	0.791881	0.10134
rs3085	0.228125	32355.8	39659	-0.203524	0.832439	1	207857254	7379159	0.79309	0.100677
1:207635807	0.009375	23816	2512950	-4.65885	0.835074	1	207635807	7385724	0.793796	0.100291
rs72644190	0.228125	32695.8	39905.5	-0.199267	0.839347	1	207851806	7396755	0.794982	0.0996429
rs72644193	0.228125	32566.9	39626.2	-0.196194	0.844332	1	207858814	7409460	0.796347	0.0988976
rs72644191	0.228125	32888	39905.5	-0.193408	0.848853	1	207852121	7421009	0.797588	0.0982212
rs11577168	0.228125	33007.6	40011.5	-0.192429	0.850441	1	207855800	7425047	0.798022	0.097985
1:207636316	0.009375	24238	2512950	-4.64129	0.856905	1	207636316	7441551	0.799796	0.0970207
1:207800400	0.00625	37042.4	3822040	-4.63648	0.862889	1	207800400	7456913	0.801447	0.0961251
rs17045761	0.075	26154.8	125656	-1.56952	0.866491	1	207663356	7466056	0.80243	0.0955929
1:207818744	0.0125	18254	1877620	-4.63338	0.866741	1	207818744	7466690	0.802498	0.0955561
1:207855948	0.0125	20551.9	2092710	-4.62326	0.879315	1	207855948	7498489	0.805916	0.0937104
rs76041657	0.00625	38255.1	3890160	-4.62193	0.880974	1	207685106	7502608	0.806358	0.0934719
rs311314	0.00625	34219.4	3443860	-4.61156	0.893865	1	207623868	7534961	0.809836	0.0916032
rs201585844	0.009375	25316.7	2512950	-4.59775	0.91103	1	207644155	7577189	0.814374	0.0891761
1:207645271	0.009375	25317.1	2512950	-4.59773	0.911051	1	207645271	7577241	0.81438	0.0891731
1:207816711	0.0125	18110.3	1792790	-4.59505	0.914386	1	207816711	7585563	0.815274	0.0886964
rs311315	0.00625	35050.9	3443860	-4.58755	0.923709	1	207622318	7608141	0.817701	0.0874056
rs311316	0.00625	35050.9	3443860	-4.58755	0.923709	1	207622223	7608142	0.817701	0.0874056
rs56245865	0.215625	33812.3	42604	-0.231124	0.929227	1	207809787	7621546	0.819141	0.0866411
rs7542494	0.215625	33812.3	42604	-0.231124	0.929227	1	207809744	7621548	0.819142	0.086641
1:207806689	0.00625	38033	3703930	-4.5787	0.934711	1	207806689	7634805	0.820566	0.0858862
rs369487127	0.00625	39098	3776170	-4.57039	0.945032	1	207795468	7659617	0.823233	0.0844771
rs12075933	0.009375	28646.8	2729960	-4.557	0.961676	1	207675853	7699129	0.82748	0.0822426
rs61822964	0.009375	28646.8	2729960	-4.557	0.961676	1	207675712	7699132	0.82748	0.0822424
rs147860921	0.00625	41338.3	3890160	-4.54442	0.977323	1	207790125	7735487	0.831387	0.0801965
1:207630577	0.009375	26710.4	2512950	-4.54416	0.97764	1	207630577	7736268	0.831471	0.0801527
1:207641183	0.009375	27136.7	2512950	-4.52832	0.997324	1	207641183	7781219	0.836303	0.0776365
rs185108787	0.0125	21141.2	1953510	-4.52616	1.00001	1	207825340	7787334	0.83696	0.0772954
rs1571344	0.009375	29542.8	2729730	-4.52612	1.00007	1	207670928	7787482	0.836976	0.0772871
rs1986158	0.009375	29542.8	2729730	-4.52612	1.00007	1	207670744	7787483	0.836976	0.0772871
1:207633294	0.009375	27139	2497730	-4.52216	1.00498	1	207633294	7798695	0.838181	0.0766622
1:207638982	0.009375	27526.8	2512950	-4.51405	1.01507	1	207638982	7821436	0.840625	0.0753977
1:207805553	0.00625	37959.8	3463250	-4.51344	1.01583	1	207805553	7823180	0.840812	0.0753008
1:207805645	0.00625	37959.8	3463250	-4.51344	1.01583	1	207805645	7823181	0.840813	0.0753008
rs59179545	0.009375	30305.8	2730060	-4.50074	1.03162	1	207672988	7858331	0.84459	0.0733539
rs61822962	0.009375	30305.8	2730060	-4.50074	1.03162	1	207672719	7858334	0.844591	0.0733537
rs7543742	0.009375	30365.9	2729830	-4.49867	1.03418	1	207673980	7864098	0.84521	0.0730353
1:207683686	0.00625	37838.6	3384930	-4.49376	1.04029	1	207683686	7877672	0.846669	0.0722863
1:207648758	0.009375	25874.6	2313940	-4.49344	1.04068	1	207648758	7878458	0.846754	0.0722429
1:207647921	0.009375	25971.9	2313940	-4.48969	1.04535	1	207647921	7889072	0.847894	0.0716583
rs11118220	0.215625	33812.3	39667.8	-0.159716	1.04817	1	207811604	7895120	0.848544	0.0713254
rs12075041	0.215625	33812.3	39667.8	-0.159716	1.04817	1	207811106	7895123	0.848545	0.0713253
1:207854006	0.0125	20365.7	1781610	-4.47142	1.06805	1	207854006	7938091	0.853163	0.0689681
1:207640674	0.009375	26811.8	2345480	-4.47141	1.06808	1	207640674	7938143	0.853168	0.0689653
rs373721952	0.009375	26907.3	2343810	-4.46714	1.07338	1	207627834	7949232	0.85436	0.068359
rs56311085	0.03125	31324.4	934971	-3.39612	1.07528	1	207808403	7953227	0.85479	0.0681408
rs61822967	0.128125	51752.9	86125.8	-0.509327	1.0865	1	207694165	7976985	0.857343	0.0668454
rs17044525	0.028125	28951.1	858129	-3.38915	1.08702	1	207632796	7978074	0.85746	0.0667861
1:207760140	0.00625	45249.8	3885190	-4.45273	1.09129	1	207760140	7987222	0.858443	0.0662884
1:207636195	0.0125	23953.6	2039140	-4.44417	1.10193	1	207636195	8009319	0.860818	0.0650886
1:207773138	0.00625	44479.7	3673200	-4.41379	1.1397	1	207773138	8085012	0.868953	0.0610035
1:207674728	0.03125	30563	875747	-3.35529	1.14403	1	207674728	8093658	0.869883	0.0605393
1:207748440	0.00625	45338.6	3661220	-4.39139	1.16753	1	207748440	8139640	0.874825	0.058079
1:207785381	0.00625	43196.5	3463250	-4.3842	1.17647	1	207785381	8156457	0.876632	0.0571826
1:207758953	0.00625	45209.5	3557780	-4.36559	1.19961	1	207758953	8199615	0.881271	0.0548907
rs311312	0.009375	29170	2286770	-4.36175	1.20437	1	207625541	8208431	0.882218	0.054424
rs76287248	0.078125	26662.4	93312.4	-1.2527	1.26309	1	207864463	8313137	0.893472	0.0489192
rs34720009	0.00625	46708.9	3462980	-4.30595	1.27374	1	207755502	8331129	0.895405	0.0479803
rs6661764	0.25	46713.6	40617.7	0.139831	1.28287	1	207808385	8346613	0.89707	0.0471739
rs374249264	0.00625	53119	3890160	-4.29367	1.289	1	207738352	8356903	0.898175	0.0466388
rs138313826	0.015625	22246.8	1619090	-4.28742	1.29677	1	207652934	8369885	0.899571	0.0459647
rs147029386	0.015625	22246.8	1619090	-4.28742	1.29677	1	207652928	8369887	0.899571	0.0459646
rs114589181	0.009375	38229.8	2772000	-4.28371	1.30138	1	207678791	8377398	0.900378	0.045575
rs114995634	0.009375	38040.9	2736540	-4.27579	1.31123	1	207803821	8393310	0.902088	0.0447509
rs80343690	0.009375	38040.9	2736540	-4.27579	1.31123	1	207804030	8393323	0.90209	0.0447502
rs11581832	0.009375	38061	2736540	-4.27526	1.31189	1	207804238	8394354	0.902201	0.0446969
rs11580627	0.009375	38217.3	2736540	-4.27116	1.31698	1	207801545	8402502	0.903076	0.0442755
rs182176991	0.0125	25472.1	1805750	-4.26115	1.32943	1	207644683	8422349	0.905209	0.0432509
rs116785364	0.009375	38693.5	2736540	-4.25878	1.33237	1	207799880	8427059	0.905716	0.0430081
rs115924259	0.009375	39202.9	2772000	-4.25858	1.33263	1	207688746	8427463	0.905759	0.0429873
1:207620361	0.009375	35584.4	2512950	-4.2573	1.33421	1	207620361	8429832	0.906014	0.0428653
rs55850140	0.009375	38824.4	2736540	-4.2554	1.33657	1	207797237	8433447	0.906402	0.0426791
rs7548495	0.015625	20493.2	1420340	-4.23856	1.3575	1	207653701	8466130	0.909915	0.0409992
rs368246274	0.0125	26605.6	1802860	-4.21601	1.38553	1	207628294	8508239	0.914441	0.0388445
1:207802328	0.009375	37952	2565770	-4.21369	1.38841	1	207802328	8512524	0.914901	0.0386258
rs12059417	0.015625	21106.3	1420340	-4.20908	1.39414	1	207654301	8521022	0.915814	0.0381925
rs142270195	0.015625	24112.2	1617090	-4.20567	1.39839	1	207635899	8527302	0.916489	0.0378725
rs56307771	0.009375	41633.5	2772000	-4.19842	1.4074	1	207790582	8540112	0.917866	0.0372206
rs79018154	0.0375	33750.5	824155	-3.19536	1.41329	1	207624310	8548482	0.918766	0.0367952
rs12745818	0.01875	18139.7	1193970	-4.18694	1.42167	1	207819401	8560138	0.920019	0.0362034
rs3849266	0.125	57581.2	79229	-0.319145	1.42357	1	207752990	8562779	0.920302	0.0360694
rs78953596	0.009375	42338.6	2772000	-4.18163	1.42827	1	207789303	8569350	0.921009	0.0357363
rs12744104	0.01875	18277.2	1193970	-4.17939	1.43106	1	207819000	8573278	0.921431	0.0355373
rs115075067	0.009375	38731	2519840	-4.17531	1.43613	1	207687553	8580372	0.922193	0.0351781
rs35728110	0.01875	18544.6	1193970	-4.16486	1.44912	1	207821397	8598158	0.924105	0.0342788
rs1887633	0.0125	30428.2	1958530	-4.16458	1.44946	1	207671849	8598615	0.924154	0.0342557
1:207756708	0.009375	46860.2	3012510	-4.16336	1.45098	1	207756708	8600728	0.924381	0.034149
1:207790792	0.009375	40135.3	2554580	-4.15339	1.46337	1	207790792	8617192	0.926151	0.0333184
1:207770638	0.009375	44941.9	2829710	-4.14256	1.47683	1	207770638	8634697	0.928032	0.0324371
1:207772410	0.009375	44427.8	2796290	-4.14218	1.4773	1	207772410	8635301	0.928097	0.0324067
rs17044576	0.059375	29723.7	419884	-2.64804	1.47806	1	207634670	8636245	0.928198	0.0323592
rs187391235	0.015625	25787.5	1619090	-4.13973	1.48035	1	207651486	8639152	0.928511	0.0322131
rs372421669	0.015625	26061.3	1617750	-4.12834	1.49451	1	207650085	8656921	0.930421	0.0313207
rs115328932	0.009375	44743.6	2772000	-4.12638	1.49695	1	207774344	8659968	0.930748	0.0311679
rs114384980	0.009375	44849.4	2772000	-4.12401	1.49989	1	207773168	8663575	0.931136	0.030987
rs183087939	0.009375	47021.8	2899290	-4.12161	1.50288	1	207776126	8667387	0.931545	0.030796
rs3991865	0.015625	26290	1617740	-4.1196	1.50538	1	207647993	8670493	0.931879	0.0306404
rs372460675	0.015625	26307.9	1617740	-4.11891	1.50623	1	207648803	8671537	0.931991	0.0305881
rs116145400	0.009375	45211.4	2772000	-4.11598	1.50988	1	207757552	8675988	0.93247	0.0303652
rs114491310	0.009375	45245.4	2772000	-4.11522	1.51081	1	207757393	8677115	0.932591	0.0303088
rs149291790	0.009375	45290.4	2772000	-4.11423	1.51205	1	207766903	8678700	0.932761	0.0302295
rs11576732	0.009375	45455.9	2772000	-4.11058	1.51658	1	207763169	8684277	0.933361	0.0299505
rs143923368	0.009375	45455.9	2772000	-4.11058	1.51658	1	207763630	8684279	0.933361	0.0299504
rs115270542	0.009375	45536	2772000	-4.10882	1.51877	1	207772120	8686974	0.933651	0.0298157
rs79299123	0.009375	45620.2	2772000	-4.10697	1.52107	1	207752970	8689776	0.933952	0.0296756
1:207740856	0.009375	48421.8	2935110	-4.10455	1.52408	1	207740856	8693521	0.934354	0.0294885
rs9429775	0.015625	26761.5	1617910	-4.10192	1.52735	1	207647339	8697312	0.934762	0.0292991
rs146134620	0.015625	26811.1	1619340	-4.10096	1.52855	1	207635390	8698735	0.934915	0.0292281
rs146796037	0.015625	26831.5	1619340	-4.1002	1.52949	1	207631753	8699826	0.935032	0.0291736
rs146939930	0.015625	26876.5	1621750	-4.10001	1.52973	1	207629863	8700088	0.93506	0.0291605
rs12038575	0.11875	59186.7	90256.8	-0.421962	1.53035	1	207740272	8700858	0.935143	0.0291221
rs114144376	0.009375	46118.1	2772000	-4.09612	1.53456	1	207768974	8705983	0.935694	0.0288664
rs114610598	0.009375	46265.4	2772000	-4.09293	1.53852	1	207751143	8710700	0.936201	0.0286311
rs150868219	0.015625	27037.1	1619340	-4.09256	1.53898	1	207630836	8711240	0.936259	0.0286042
rs141941832	0.015625	27198.1	1619340	-4.08663	1.54636	1	207634483	8719964	0.937196	0.0281695
rs143079233	0.015625	27198.1	1619340	-4.08663	1.54636	1	207634294	8719965	0.937196	0.0281694
rs149048095	0.015625	27198.1	1619340	-4.08663	1.54636	1	207634274	8719966	0.937196	0.0281694
rs368839023	0.015625	27366.7	1621750	-4.08193	1.55219	1	207627874	8726661	0.937916	0.0278361
rs116772674	0.009375	46968.9	2772000	-4.07784	1.55728	1	207754253	8732597	0.938554	0.0275408
rs114462179	0.009375	47009.5	2772000	-4.07697	1.55836	1	207756187	8733870	0.938691	0.0274774
rs74935684	0.01875	22323.4	1313630	-4.07491	1.56092	1	207831139	8736917	0.939018	0.027326
rs150973349	0.015625	27673.5	1619340	-4.0693	1.5679	1	207632805	8744899	0.939876	0.0269294
1:207624388	0.0125	32628.5	1889950	-4.05912	1.58055	1	207624388	8759108	0.941403	0.0262243
rs140630338	0.015625	28177.6	1621750	-4.05274	1.58849	1	207627293	8767700	0.942327	0.0257985
rs12738067	0.01875	20771.5	1193970	-4.05146	1.59008	1	207858527	8769449	0.942515	0.0257119
rs34509370	0.01875	21129.2	1193970	-4.03438	1.6113	1	207850879	8792057	0.944945	0.0245937
rs2025371	0.01875	21241.6	1193970	-4.02908	1.6179	1	207829549	8798936	0.945684	0.024254
rs3886100	0.134375	61649.4	75355.4	-0.200752	1.63341	1	207739127	8815232	0.947435	0.0234504
rs116146912	0.009375	45471.2	2519840	-4.01487	1.63556	1	207748388	8817385	0.947667	0.0233444
rs7549152	0.015625	25796.7	1427960	-4.01376	1.63693	1	207650938	8818727	0.947811	0.0232783
rs372560592	0.009375	46517.1	2565770	-4.0102	1.64136	1	207779414	8823142	0.948285	0.0230609
rs117745867	0.009375	46636.5	2565770	-4.00763	1.64455	1	207754102	8826415	0.948637	0.0228998
rs3737002	0.134375	59039.8	71675.1	-0.193931	1.6455	1	207760773	8827348	0.948738	0.0228539
1:207631460	0.015625	26542.3	1456440	-4.00501	1.64781	1	207631460	8829564	0.948976	0.0227449
rs61735651	0.015625	26130.9	1427960	-4.00089	1.65294	1	207648173	8834709	0.949529	0.0224919
rs2147021	0.01875	21893.4	1193970	-3.99885	1.65546	1	207849214	8837156	0.949792	0.0223717
rs140024463	0.015625	29786.2	1621750	-3.99721	1.6575	1	207626613	8839239	0.950016	0.0222693
rs144800606	0.015625	29786.2	1621750	-3.99721	1.6575	1	207625690	8839241	0.950016	0.0222692
rs17186897	0.01875	21964.5	1193970	-3.99561	1.65949	1	207839505	8841194	0.950226	0.0221733
rs116578240	0.009375	51058.8	2772000	-3.99435	1.66106	1	207695875	8842766	0.950395	0.022096
rs61821130	0.015625	27029	1462690	-3.99112	1.66507	1	207630888	8846512	0.950797	0.0219121
rs36001492	0.01875	22132.9	1193970	-3.98797	1.66899	1	207841745	8850299	0.951204	0.0217262
rs1876453	0.015625	27331.2	1462690	-3.98	1.67889	1	207627918	8859495	0.952193	0.0212752
1:207671342	0.01875	30331.8	1569300	-3.94619	1.72093	1	207671342	8897084	0.956233	0.0194365
rs115290463	0.009375	54814	2772000	-3.92338	1.74928	1	207696672	8921345	0.95884	0.0182538
rs188999850	0.0125	45401.3	2287110	-3.9195	1.7541	1	207768459	8925299	0.959265	0.0180614
rs36019152	0.01875	23731.2	1193970	-3.91825	1.75566	1	207862698	8926618	0.959407	0.0179972
rs61822978	0.16875	53630.5	48496.7	0.100623	1.75744	1	207800862	8928083	0.959564	0.017926
1:207795886	0.0125	39512	1971380	-3.90989	1.76605	1	207795886	8935128	0.960321	0.0175834
rs12031281	0.16875	54230.4	48496.7	0.111747	1.77673	1	207800154	8943733	0.961246	0.0171653
rs370473407	0.0125	41163.3	2036000	-3.9012	1.77685	1	207792561	8943821	0.961256	0.0171611
rs12729446	0.009375	56065.1	2772000	-3.90081	1.77733	1	207698431	8944168	0.961293	0.0171442
1:207633750	0.01875	27349.1	1351930	-3.9006	1.77759	1	207633750	8944364	0.961314	0.0171347
rs374423961	0.015625	30067.6	1485770	-3.90024	1.77804	1	207676593	8944709	0.961351	0.017118
rs149257151	0.009375	56264.8	2772000	-3.89726	1.78175	1	207738031	8947592	0.961661	0.016978
rs372315126	0.015625	33060	1621750	-3.89294	1.78712	1	207624466	8951672	0.9621	0.01678
1:207681092	0.015625	37554.2	1841490	-3.89255	1.7876	1	207681092	8952017	0.962137	0.0167633
1:207788519	0.0125	42830.5	2059110	-3.87278	1.81218	1	207788519	8970683	0.964143	0.0158587
rs56244519	0.0125	37962.5	1794330	-3.85579	1.8333	1	207808062	8986164	0.965807	0.0151098
rs7542544	0.15625	58684.9	57002.2	0.0290935	1.83754	1	207786223	8989149	0.966127	0.0149656
rs11576522	0.165625	59038.6	50869.4	0.148928	1.8412	1	207789269	8991701	0.966402	0.0148423
rs7519119	0.15625	58855.5	57002.2	0.0319964	1.84266	1	207786152	8992784	0.966518	0.01479
rs2274566	0.1375	59678.6	64698.1	-0.0807582	1.84608	1	207753345	8995196	0.966777	0.0146735
rs140331798	0.0125	43641.2	2036000	-3.84274	1.84951	1	207786570	8997531	0.967028	0.0145608
1:207676450	0.01875	28149.8	1312710	-3.84231	1.85005	1	207676450	8997905	0.967068	0.0145428
rs12036785	0.184375	58934	45833.3	0.251407	1.87917	1	207792909	9017750	0.969201	0.013586
1:207696657	0.04375	53905.1	606544	-2.42055	1.88524	1	207696657	9021779	0.969634	0.013392
rs142081503	0.034375	40943.4	743044	-2.89857	1.91302	1	207799958	9039944	0.971587	0.0125184
rs77357299	0.0375	41687.3	751568	-2.89197	1.92413	1	207691563	9046723	0.972315	0.0121929
rs189182213	0.01875	38204.8	1615940	-3.74471	1.97136	1	207681913	9073984	0.975245	0.0108862
rs56032207	0.015625	41069.3	1734120	-3.74299	1.9735	1	207791063	9075174	0.975373	0.0108292
1:207755489	0.0125	46934.9	1971380	-3.73773	1.98004	1	207755489	9078640	0.975746	0.0106634
1:207790607	0.015625	41287.4	1734120	-3.7377	1.98008	1	207790607	9078655	0.975747	0.0106627
rs61240730	0.015625	34879.3	1462690	-3.73614	1.98202	1	207623930	9079714	0.975861	0.010612
rs12028134	0.184375	55614.2	40414.4	0.319251	1.99465	1	207800409	9086234	0.976562	0.0103003
1:207782998	0.0125	43730.3	1812690	-3.72453	1.99646	1	207782998	9087139	0.976659	0.010257
1:207797771	0.0375	40976.3	702573	-2.84176	2.00867	1	207797771	9093450	0.977337	0.00995549
1:207739452	0.0125	48132.3	1971380	-3.71254	2.01136	1	207739452	9094710	0.977473	0.00989532
rs17044032	0.015625	35916.6	1462690	-3.70683	2.01845	1	207619949	9098150	0.977843	0.00973108
1:207760221	0.015625	45711.9	1841490	-3.69597	2.03195	1	207760221	9104799	0.978557	0.00941381
1:207760148	0.0125	45581.1	1812030	-3.68271	2.04843	1	207760148	9112651	0.979401	0.00903943
rs17259038	0.0125	44893.7	1770800	-3.67489	2.05815	1	207773902	9117120	0.979881	0.0088265
rs370632376	0.0125	46080.4	1812690	-3.67218	2.06152	1	207780961	9118689	0.98005	0.00875177
rs34070762	0.0125	45180.7	1770800	-3.66852	2.06607	1	207772608	9120645	0.98026	0.00865862
rs61822977	0.19375	58493	40699.1	0.362701	2.06861	1	207796065	9121761	0.98038	0.00860548
rs10158414	0.0125	45810.4	1770800	-3.65468	2.08328	1	207770852	9128327	0.981086	0.00829298
rs34386700	0.0125	46317.3	1770800	-3.64367	2.09696	1	207767671	9134182	0.981715	0.00801451
rs10127904	0.0125	46283.5	1751030	-3.63317	2.11001	1	207748107	9139704	0.982309	0.00775204
rs11803956	0.196875	57808.1	38133.2	0.416044	2.15941	1	207803021	9158456	0.984324	0.00686191
rs12034383	0.196875	57808.1	38133.2	0.416044	2.15941	1	207803595	9158457	0.984324	0.00686186
rs12041437	0.196875	57808.1	38133.2	0.416044	2.15941	1	207803264	9158458	0.984324	0.00686181
rs17186848	0.196875	57859.5	38133.2	0.416932	2.16092	1	207804883	9159027	0.984385	0.00683483
rs189159003	0.015625	48697.5	1734120	-3.57263	2.18527	1	207740710	9167718	0.985319	0.00642293
rs34883952	0.0125	49340	1751030	-3.56922	2.1895	1	207740868	9169161	0.985475	0.00635457
rs140655957	0.015625	45835.9	1608460	-3.55796	2.2035	1	207757844	9173731	0.985966	0.00613817
1:207748065	0.015625	46461.4	1626200	-3.55538	2.20671	1	207748065	9174807	0.986081	0.00608723
rs11803366	0.196875	58457.7	36429.6	0.472921	2.25622	1	207806989	9190209	0.987737	0.00535878
1:207774839	0.01875	45148.9	1482840	-3.49175	2.2858	1	207774839	9198503	0.988628	0.00496702
rs114495320	0.01875	39224.6	1282100	-3.48695	2.29177	1	207807556	9200135	0.988804	0.00488997
rs72737299	0.015625	45244	1468350	-3.47982	2.30063	1	207772946	9202608	0.989069	0.00477325
1:207696849	0.0125	55001.2	1779360	-3.47665	2.30457	1	207696849	9203705	0.989187	0.00472148

## Sheet: Tibeto-Burman
SNP	Freq	iHH_0	iHH_1	iHS	Std_iHS	CHR	POS	rank	rank.perc	rank.log
rs7527218	0.804348	271822	72982.2	1.31493	-1.95455	1	207623829	163994	0.0231017	1.63636
rs614709	0.586957	29604.6	78345.7	-0.9732	-1.77931	1	207753275	249685	0.035173	1.45379
rs17046851	0.586957	32208.7	81696	-0.930769	-1.71468	1	207747984	289489	0.0407801	1.38955
rs2274567	0.576087	31444.3	81571.9	-0.953266	-1.71454	1	207753621	289569	0.0407914	1.38943
rs599948	0.586957	31381.6	78345.7	-0.914909	-1.69051	1	207752239	305621	0.0430526	1.366
rs12034598	0.586957	33005.8	80475.7	-0.891273	-1.65451	1	207757515	331066	0.0466371	1.33127
rs6687175	0.586957	33005.8	80475.7	-0.891273	-1.65451	1	207757235	331072	0.0466379	1.33126
rs6681449	0.586957	32244.8	78345.7	-0.887773	-1.64918	1	207750354	334790	0.0471617	1.32641
rs12757487	0.586957	32321.1	78345.7	-0.88541	-1.64558	1	207749188	337430	0.0475336	1.323
rs650877	0.586957	32321.1	78345.7	-0.88541	-1.64558	1	207748793	337432	0.0475338	1.323
rs1746659	0.586957	33971.1	80475.7	-0.862444	-1.61059	1	207758544	364162	0.0512993	1.28989
rs1752688	0.586957	33971.1	80475.7	-0.862444	-1.61059	1	207758232	364163	0.0512994	1.28989
rs646817	0.586957	33971.1	80475.7	-0.862444	-1.61059	1	207757936	364167	0.0513	1.28988
rs12403552	0.586957	30319.1	70614.8	-0.845461	-1.58472	1	207786170	384710	0.0541939	1.26605
rs12567973	0.576087	28396.2	67241.9	-0.862042	-1.57279	1	207681501	394721	0.0556041	1.25489
rs6540435	0.586957	29880.2	67800	-0.819367	-1.54497	1	207685764	418866	0.0590054	1.22911
rs12734030	0.586957	28355.2	64336.7	-0.819319	-1.5449	1	207793964	418942	0.0590161	1.22903
rs10863336	0.543478	27474.2	68511	-0.913749	-1.53346	1	207665920	429044	0.0604392	1.21868
rs12130494	0.586957	31483.8	70358.5	-0.804131	-1.52176	1	207687374	439619	0.0619289	1.20811
rs4844601	0.586957	31483.8	70233.3	-0.802349	-1.51905	1	207689227	441975	0.0622608	1.20579
rs10429953	0.586957	29113.3	64944.5	-0.802337	-1.51903	1	207788578	441989	0.0622627	1.20577
rs10863358	0.586957	31483.8	69491	-0.791724	-1.50286	1	207690871	456800	0.0643491	1.19146
rs10429943	0.586957	29711.2	64944.5	-0.782009	-1.48806	1	207789471	471004	0.06635	1.17816
rs3811381	0.586957	29711.2	64944.5	-0.782009	-1.48806	1	207790088	471018	0.066352	1.17815
rs7512361	0.586957	31483.8	67800	-0.767089	-1.46534	1	207686190	492928	0.0694385	1.1584
rs11118131	0.586957	37067.2	79792.6	-0.766699	-1.46474	1	207761196	493513	0.0695209	1.15788
rs11117956	0.586957	31525.5	67800	-0.765766	-1.46332	1	207684359	494989	0.0697288	1.15659
rs11117959	0.586957	31525.5	67800	-0.765766	-1.46332	1	207684519	494990	0.0697289	1.15659
rs12032512	0.521739	28136.1	73626.7	-0.961953	-1.4556	1	207653178	502472	0.0707829	1.15007
rs12043913	0.543478	30942.2	73259.3	-0.861885	-1.45251	1	207693563	505579	0.0712206	1.14739
rs11118196	0.586957	29721.2	63154.5	-0.753724	-1.44498	1	207798057	513347	0.0723149	1.14077
rs10779330	0.586957	38119.2	79980.3	-0.741063	-1.42569	1	207762674	533672	0.0751781	1.12391
rs141801747	0.586957	38119.2	79980.3	-0.741063	-1.42569	1	207764944	533677	0.0751788	1.1239
rs147951060	0.586957	38119.2	79980.3	-0.741063	-1.42569	1	207763863	533679	0.075179	1.1239
rs3738468	0.586957	38119.2	79792.6	-0.738713	-1.42211	1	207762358	537271	0.075685	1.12099
rs12567990	0.586957	31698.6	66070.9	-0.734456	-1.41562	1	207681685	544238	0.0766665	1.11539
rs11117949	0.586957	32602.9	67800	-0.732161	-1.41213	1	207682256	547966	0.0771916	1.11243
rs7515905	0.804348	280548	54876	1.63167	-1.41041	1	207738077	549837	0.0774552	1.11095
rs311317	0.902174	626840	59771.5	2.35016	-1.39588	1	207621832	565445	0.0796539	1.09879
rs4844599	0.576087	30869.1	64880.8	-0.742797	-1.38751	1	207679229	574624	0.0809469	1.0918
rs601356	0.608696	38961.2	73121.4	-0.629555	-1.38474	1	207752550	577866	0.0814036	1.08936
rs11118237	0.358696	19628.2	95201.9	-1.57903	-1.38371	1	207818719	579017	0.0815658	1.08849
rs7525160	0.554348	29814.5	67481.1	-0.816852	-1.38223	1	207668414	580731	0.0818072	1.08721
rs12039306	0.586957	33722.9	67800	-0.698385	-1.36068	1	207683409	605039	0.0852315	1.0694
rs10863437	0.358696	19969.2	95201.9	-1.56181	-1.35648	1	207817612	609911	0.0859178	1.06592
rs6667118	0.358696	19785.7	94284.9	-1.56136	-1.35578	1	207822724	610729	0.086033	1.06533
rs1323722	0.358696	20109.7	94284.9	-1.54512	-1.33011	1	207823405	641054	0.0903049	1.04429
rs1323720	0.358696	20135.2	94284.9	-1.54385	-1.3281	1	207823161	643388	0.0906337	1.04271
rs6667238	0.358696	20135.2	94284.9	-1.54385	-1.3281	1	207822856	643391	0.0906341	1.04271
rs12041397	0.358696	20286.6	94284.9	-1.53636	-1.31626	1	207824408	657907	0.092679	1.03302
rs10863322	0.804348	272741	50231.2	1.69189	-1.30696	1	207643949	669432	0.0943025	1.02548
rs1567190	0.619565	49680.3	88263.9	-0.574723	-1.30137	1	207635789	676341	0.0952757	1.02102
rs3767933	0.619565	50745.3	88263.9	-0.553513	-1.26913	1	207637359	717202	0.101032	0.995542
rs12141045	0.608696	44178.9	75319	-0.533486	-1.23868	1	207772154	757564	0.106718	0.971764
rs7539922	0.608696	43685.8	73452	-0.51961	-1.21758	1	207773339	786411	0.110781	0.955534
rs677066	0.608696	47673.6	73452	-0.432254	-1.08477	1	207773991	985483	0.138824	0.857534
rs6665881	0.576087	39074.2	67259	-0.543089	-1.07719	1	207656605	997684	0.140543	0.85219
rs11117991	0.565217	45680.8	77810.4	-0.532596	-1.06089	1	207694357	1024457	0.144315	0.84069
rs2296159	0.347826	24374.3	95747.9	-1.36819	-1.05046	1	207851760	1041825	0.146761	0.833389
rs311306	0.902174	626840	48315	2.56295	-1.03758	1	207630444	1063755	0.149851	0.824342
rs311313	0.902174	626840	48207.7	2.56517	-1.03384	1	207624911	1070005	0.150731	0.821798
rs311302	0.902174	626840	48045.1	2.56855	-1.02815	1	207629416	1079662	0.152091	0.817896
rs311304	0.902174	626840	48045.1	2.56855	-1.02815	1	207629702	1079663	0.152091	0.817895
rs2296156	0.347826	24802.4	95747.9	-1.35078	-1.02294	1	207851169	1088406	0.153323	0.814392
rs1752684	0.815217	296106	45859.6	1.86513	-1.00933	1	207747296	1112069	0.156656	0.805052
rs2181694	0.358696	24641.3	94284.9	-1.3419	-1.0089	1	207826776	1112772	0.156756	0.804777
rs960087	0.358696	24641.3	94284.9	-1.3419	-1.0089	1	207826858	1112779	0.156757	0.804774
rs35707912	0.282609	22447.9	133555	-1.78332	-1.00377	1	207829220	1121760	0.158022	0.801283
rs311307	0.902174	626840	46986.1	2.59084	-0.990618	1	207631778	1145118	0.161312	0.792333
rs34451130	0.347826	24979.6	94278.8	-1.3282	-0.987249	1	207850589	1151120	0.162158	0.790063
rs67422482	0.347826	24979.6	94278.8	-1.3282	-0.987249	1	207850560	1151121	0.162158	0.790062
rs4844611	0.358696	25189.5	94284.9	-1.3199	-0.974127	1	207827538	1174652	0.165473	0.781274
rs960086	0.358696	25189.5	94284.9	-1.3199	-0.974127	1	207827069	1174654	0.165473	0.781273
rs960088	0.358696	25189.5	94284.9	-1.3199	-0.974127	1	207827067	1174655	0.165473	0.781273
rs12033963	0.391304	27875.9	87899.4	-1.14843	-0.969901	1	207808286	1182259	0.166544	0.778471
rs7515149	0.358696	24851.8	92640.4	-1.31579	-0.967645	1	207838352	1186426	0.167131	0.776943
rs12038371	0.25	21844.4	190117	-2.1637	-0.965216	1	207821046	1190983	0.167773	0.775278
rs11118354	0.347826	24076.4	88819.3	-1.30537	-0.951171	1	207856868	1217044	0.171444	0.765877
rs12411037	0.347826	24076.4	88819.3	-1.30537	-0.951171	1	207857158	1217045	0.171444	0.765877
rs311310	0.902174	626840	45712.6	2.61832	-0.944348	1	207635573	1229895	0.173255	0.761315
rs12032275	0.608696	47904.3	67068.4	-0.336507	-0.939193	1	207783507	1239532	0.174612	0.757926
rs12144801	0.347826	24339	88819.3	-1.29452	-0.934023	1	207857773	1249210	0.175975	0.754548
rs4097398	0.347826	24339	88819.3	-1.29452	-0.934023	1	207857760	1249211	0.175976	0.754548
rs12032970	0.347826	24587.9	88819.3	-1.28435	-0.917943	1	207854672	1279530	0.180247	0.744133
rs12738067	0.0652174	16924	1047500	-4.12543	-0.915848	1	207858527	1283712	0.180836	0.742716
rs11118359	0.347826	24370.5	87893.3	-1.28275	-0.915414	1	207858546	1284590	0.180959	0.742419
rs11118360	0.347826	24370.5	87893.3	-1.28275	-0.915414	1	207858586	1284591	0.18096	0.742418
rs12025522	0.347826	24642.1	88819.3	-1.28215	-0.914462	1	207854355	1286344	0.181207	0.741826
rs11118136	0.619565	52960.2	72765.1	-0.317697	-0.910595	1	207772408	1293679	0.18224	0.739357
rs4844382	0.619565	53279.6	73000	-0.314906	-0.906351	1	207770689	1301562	0.18335	0.736718
rs4844608	0.619565	53279.6	73000	-0.314906	-0.906351	1	207770576	1301563	0.18335	0.736718
rs594955	0.619565	53279.6	73000	-0.314906	-0.906351	1	207770692	1301564	0.183351	0.736718
rs10746386	0.347826	24815.2	88819.3	-1.27515	-0.903398	1	207855095	1307218	0.184147	0.734835
rs11118345	0.347826	24925.1	88819.3	-1.27073	-0.896416	1	207854827	1320706	0.186047	0.730377
rs11118337	0.336957	24093.8	94698.5	-1.36874	-0.894344	1	207852693	1324724	0.186613	0.729058
rs12022909	0.347826	24731.7	87893.3	-1.26804	-0.892163	1	207859743	1329048	0.187222	0.727643
rs12045913	0.358696	25055.1	88880.5	-1.26622	-0.889284	1	207844625	1334786	0.18803	0.725772
rs12563520	0.358696	25055.1	88880.5	-1.26622	-0.889284	1	207844062	1334787	0.188031	0.725771
rs4076514	0.358696	26173	92640.4	-1.264	-0.885777	1	207837101	1341641	0.188996	0.723547
rs2025372	0.358696	27016.9	95266.8	-1.26022	-0.879801	1	207829653	1353327	0.190642	0.719781
rs4844596	0.815217	286642	41006.5	1.9445	-0.872978	1	207651935	1366668	0.192522	0.71552
rs4844388	0.25	24026.6	195022	-2.09395	-0.8631	1	207842900	1386263	0.195282	0.709338
rs11118167	0.597826	44340.4	64173.5	-0.369694	-0.859971	1	207782154	1392390	0.196145	0.707422
rs12745818	0.0652174	17538.3	1047500	-4.08978	-0.856629	1	207819401	1399191	0.197103	0.705306
rs11118278	0.358696	27466.5	95266.8	-1.24371	-0.853717	1	207831357	1404934	0.197912	0.703527
rs12744104	0.0652174	17588.1	1047500	-4.08694	-0.851923	1	207819000	1408562	0.198423	0.702407
rs143616521	0.619565	55412	72920.4	-0.274571	-0.845027	1	207767449	1422646	0.200407	0.698087
rs596319	0.619565	55412	72920.4	-0.274571	-0.845027	1	207766156	1422648	0.200408	0.698086
rs608282	0.619565	55412	72920.4	-0.274571	-0.845027	1	207765849	1422649	0.200408	0.698086
rs609297	0.619565	55412	72920.4	-0.274571	-0.845027	1	207765557	1422650	0.200408	0.698085
rs6672474	0.619565	55412	72920.4	-0.274571	-0.845027	1	207766708	1422651	0.200408	0.698085
rs3818361	0.815217	293364	41049.8	1.96663	-0.834965	1	207784968	1443168	0.203298	0.691866
rs4308978	0.358696	27030.6	92640.4	-1.23176	-0.834815	1	207836408	1443454	0.203338	0.69178
rs9728503	0.358696	27030.6	92640.4	-1.23176	-0.834815	1	207836680	1443458	0.203339	0.691779
rs10863461	0.358696	25621.7	87499.5	-1.22819	-0.829182	1	207840776	1454924	0.204954	0.688343
rs6657161	0.358696	26137.8	88880.5	-1.22391	-0.822414	1	207847128	1469094	0.20695	0.684134
rs35728110	0.0652174	17917.4	1047500	-4.06839	-0.821117	1	207821397	1471622	0.207307	0.683387
rs4266886	0.804348	261391	36229.6	1.97614	-0.818625	1	207685786	1476873	0.208046	0.68184
rs12409159	0.293478	21397.2	112425	-1.65903	-0.814871	1	207842104	1484553	0.209128	0.679588
rs11118282	0.358696	27394.6	92640.4	-1.21838	-0.813674	1	207832402	1487125	0.20949	0.678836
rs11118281	0.358696	27405.3	92640.4	-1.21799	-0.813057	1	207832102	1488370	0.209666	0.678472
rs6684643	0.358696	26471.7	88880.5	-1.21121	-0.802349	1	207846242	1510569	0.212793	0.672043
rs6701713	0.815217	293364	40145.9	1.98889	-0.796717	1	207786289	1522350	0.214453	0.668669
rs7531923	0.358696	27872.5	92640.4	-1.20109	-0.78634	1	207833336	1544342	0.217551	0.66244
rs7539772	0.358696	27872.5	92640.4	-1.20109	-0.78634	1	207833301	1544343	0.217551	0.66244
rs12119104	0.347826	26448.9	87893.3	-1.20091	-0.786058	1	207861207	1544973	0.217639	0.662262
rs11118147	0.619565	56647.3	71266.8	-0.229586	-0.776633	1	207774882	1564908	0.220448	0.656695
rs10863418	0.815217	275371	37105.6	2.00435	-0.770162	1	207798238	1578560	0.222371	0.652922
rs10863417	0.815217	275371	37039.4	2.00614	-0.767091	1	207796897	1585142	0.223298	0.651115
rs10863420	0.815217	275371	36944.5	2.0087	-0.762685	1	207799874	1594818	0.224661	0.648472
rs11118157	0.619565	56647.3	70606.1	-0.220273	-0.762473	1	207778319	1595280	0.224726	0.648346
rs1408079	0.619565	56647.3	70606.1	-0.220273	-0.762473	1	207780048	1595281	0.224726	0.648346
rs1032980	0.902174	626840	40457.6	2.74044	-0.738721	1	207640345	1647357	0.232062	0.634396
rs311311	0.902174	626840	40457.6	2.74044	-0.738721	1	207639695	1647358	0.232062	0.634395
rs2296160	0.815217	275371	36279.2	2.02688	-0.731465	1	207795320	1663276	0.234305	0.630219
rs1408078	0.815217	273353	35969.3	2.0281	-0.729364	1	207800555	1667831	0.234946	0.629031
rs6686325	0.25	26318.7	194690	-2.00113	-0.727191	1	207833357	1672821	0.235649	0.627734
rs12021671	0.684783	58844.7	47337.8	0.217592	-0.726991	1	207658145	1673300	0.235717	0.62761
rs1977465	0.684783	58844.7	47334.1	0.217672	-0.726878	1	207658507	1673557	0.235753	0.627543
rs1830763	0.815217	273353	35908	2.02981	-0.726433	1	207800389	1674630	0.235904	0.627264
rs9429945	0.771739	95659.9	36005.5	0.977128	-0.720171	1	207676768	1688644	0.237878	0.623645
rs34509370	0.0652174	19148.9	1047500	-4.00192	-0.710715	1	207850879	1709558	0.240824	0.6183
rs12037841	0.945652	800418	27921.8	3.35573	-0.708781	1	207684192	1713886	0.241434	0.617201
rs2093760	0.815217	287272	37224.4	2.04346	-0.702968	1	207786828	1727153	0.243303	0.613853
rs6666431	0.445652	26886.4	56353.9	-0.740029	-0.701317	1	207822078	1730907	0.243832	0.61291
rs6690215	0.663043	56800.3	49811.7	0.131293	-0.689836	1	207656050	1756827	0.247483	0.606454
rs17186897	0.0652174	19537.3	1047500	-3.98184	-0.677367	1	207839505	1785265	0.251489	0.599481
rs6540437	0.445652	27269.3	56000.4	-0.719599	-0.668927	1	207823865	1804722	0.25423	0.594773
rs6662432	0.445652	27269.3	56000.4	-0.719599	-0.668927	1	207824332	1804723	0.25423	0.594773
rs2093761	0.815217	293364	37224.4	2.06445	-0.666916	1	207786542	1809269	0.254871	0.59368
rs1323721	0.445652	27269.3	55822.8	-0.716422	-0.663891	1	207823240	1816383	0.255873	0.591976
rs36001492	0.0652174	19787	1047500	-3.96914	-0.656282	1	207841745	1834295	0.258396	0.587714
rs6697005	0.847826	343683	34270.7	2.30543	-0.652464	1	207806730	1843208	0.259652	0.585609
rs36019152	0.0652174	20006.1	1047500	-3.95813	-0.637991	1	207862698	1877321	0.264457	0.577645
rs1408077	0.847826	343683	33938.6	2.31517	-0.636308	1	207804141	1881437	0.265037	0.576694
rs7517879	0.445652	28186.9	56215.6	-0.690335	-0.622533	1	207824708	1914433	0.269685	0.569143
rs2147021	0.0652174	20341.1	1047500	-3.94152	-0.61041	1	207849214	1943321	0.273754	0.562639
rs4844600	0.793478	239409	33207.5	1.9754	-0.599801	1	207679307	1968706	0.27733	0.557002
rs2025371	0.0652174	20685.9	1047500	-3.92471	-0.582493	1	207829549	2011019	0.283291	0.547767
rs679515	0.956522	1016730	32652.3	3.43844	-0.574273	1	207750568	2031249	0.286141	0.54342
rs11118166	0.619565	56647.3	61859	-0.0880134	-0.561388	1	207781995	2062796	0.290585	0.536727
rs12567945	0.282609	24249	107650	-1.4905	-0.558746	1	207841934	2069294	0.2915	0.535361
rs17045979	0.282609	24389.4	107650	-1.48473	-0.549977	1	207842704	2091265	0.294595	0.530774
rs74401244	0.282609	24409.5	107650	-1.48391	-0.548725	1	207844799	2094322	0.295026	0.53014
rs6691117	0.619565	56647.3	61308.7	-0.0790783	-0.547803	1	207782931	2096672	0.295357	0.529653
rs4310446	0.967391	1320650	22799.3	4.05914	-0.547135	1	207676604	2098353	0.295594	0.529305
rs56235509	0.282609	24472.2	107650	-1.48135	-0.544826	1	207839769	2104239	0.296423	0.528088
rs55821028	0.282609	24546.8	107650	-1.4783	-0.5402	1	207843000	2116008	0.298081	0.525666
rs55883147	0.282609	24685.9	107650	-1.47265	-0.531608	1	207840002	2137270	0.301076	0.521324
rs56132412	0.282609	25073.3	107650	-1.45708	-0.507942	1	207839018	2196488	0.309418	0.509455
rs74184055	0.293478	23679.6	100450	-1.44505	-0.489661	1	207852226	2242451	0.315893	0.50046
rs7533520	0.945652	859112	25396.6	3.52128	-0.439546	1	207673945	2370561	0.333939	0.476332
rs117010160	0.0434783	16499.1	1121760	-4.21935	-0.433935	1	207852742	2384991	0.335972	0.473697
rs144153173	0.0434783	19138.4	1279610	-4.20261	-0.406954	1	207828949	2455967	0.345971	0.460961
rs75758158	0.293478	23439	93603.9	-1.38467	-0.397898	1	207858661	2479539	0.349291	0.456812
rs4844610	0.956522	993067	28515.8	3.55034	-0.392291	1	207802552	2494153	0.35135	0.45426
rs55689175	0.293478	23604.5	93603.9	-1.37764	-0.387207	1	207859699	2507436	0.353221	0.451953
rs11578756	0.0869565	18160.2	622099	-3.53386	-0.386529	1	207854919	2509321	0.353487	0.451627
rs7536931	0.695652	69652.8	44118.8	0.456637	-0.386284	1	207677486	2510046	0.353589	0.451502
rs11590898	0.0869565	18244.4	622099	-3.52924	-0.378722	1	207857396	2529989	0.356398	0.448065
rs74231795	0.0869565	18317.5	622099	-3.52524	-0.371965	1	207859330	2547696	0.358892	0.445036
rs12562739	0.293478	23938.1	93603.9	-1.3636	-0.365874	1	207856658	2563905	0.361176	0.442281
rs12563415	0.293478	23938.1	93603.9	-1.3636	-0.365874	1	207856666	2563906	0.361176	0.442281
rs55638397	0.293478	23938.1	93603.9	-1.3636	-0.365874	1	207856040	2563908	0.361176	0.442281
rs74231794	0.293478	25733.6	100450	-1.36187	-0.363238	1	207850717	2570976	0.362172	0.441085
rs11577114	0.0869565	18446	622099	-3.51825	-0.360164	1	207857812	2579318	0.363347	0.439678
rs76844119	0.0869565	18446	622099	-3.51825	-0.360164	1	207858173	2579321	0.363347	0.439678
rs55952744	0.304348	23841.6	77573.9	-1.1798	-0.354924	1	207860158	2593411	0.365332	0.437312
rs11118268	0.445652	33576.6	56230.2	-0.515625	-0.345556	1	207828752	2618413	0.368854	0.433145
rs6656401	0.956522	1016730	28243.5	3.58349	-0.338384	1	207692049	2637507	0.371544	0.42999
rs75553932	0.0869565	18267	601283	-3.49397	-0.319157	1	207819228	2688957	0.378792	0.421599
rs4274065	0.934783	700691	27379.2	3.24228	-0.306345	1	207671476	2723866	0.383709	0.415998
rs4844597	0.934783	700691	27379.2	3.24228	-0.306345	1	207671269	2723867	0.383709	0.415997
rs11118280	0.423913	33909.1	60882.8	-0.585269	-0.305618	1	207831669	2725939	0.384001	0.415667
rs12080578	0.0869565	18454.8	601283	-3.48374	-0.301879	1	207820612	2736055	0.385426	0.414059
rs77654757	0.0869565	18559.9	601283	-3.47806	-0.292289	1	207822796	2762029	0.389085	0.409955
rs74150881	0.0869565	18589.4	601283	-3.47647	-0.289606	1	207823248	2769338	0.390115	0.408807
rs4562624	0.956522	1016730	27376.7	3.61466	-0.28769	1	207685965	2774576	0.390853	0.407987
rs61822977	0.228261	38971.9	265999	-1.92065	-0.284489	1	207796065	2783360	0.39209	0.406614
rs7521762	0.0869565	18647.9	601283	-3.47333	-0.284298	1	207822581	2783868	0.392162	0.406535
1:207855948	0.0108696	15513.4	3691860	-5.47218	-0.277495	1	207855948	2802336	0.394763	0.403663
1:207680049	0.0434783	23607.8	1455960	-4.12184	-0.276746	1	207680049	2804350	0.395047	0.403351
rs367740619	0.0434783	19753.5	1217990	-4.12163	-0.276408	1	207862708	2805243	0.395173	0.403213
rs74883767	0.0869565	18738.5	601283	-3.46849	-0.276117	1	207823764	2806091	0.395292	0.403082
rs10494884	0.434783	33994.2	59881.6	-0.566181	-0.275141	1	207847876	2808692	0.395659	0.402679
rs115987778	0.0869565	18823.7	601283	-3.46395	-0.268453	1	207815711	2826911	0.398225	0.399871
rs12028134	0.228261	38478.5	257470	-1.9008	-0.256595	1	207800409	2859565	0.402825	0.394883
rs6540438	0.0869565	18983.5	601283	-3.4555	-0.254178	1	207824438	2866259	0.403768	0.393868
rs2182911	0.934783	701448	26434.8	3.27847	-0.246435	1	207660071	2887375	0.406743	0.39068
rs2182912	0.934783	701448	26434.8	3.27847	-0.246435	1	207660344	2887376	0.406743	0.39068
rs2182913	0.934783	701448	26434.8	3.27847	-0.246435	1	207660378	2887377	0.406743	0.39068
1:207739670	0.0217391	34437.9	3691810	-4.67471	-0.234036	1	207739670	2922018	0.411623	0.3855
rs10082154	0.445652	36469.9	56778	-0.442661	-0.229883	1	207830383	2933470	0.413236	0.383802
rs114608601	0.0217391	17872.4	1905520	-4.66926	-0.225253	1	207838679	2946291	0.415042	0.381908
rs41274778	0.0869565	19761.2	603135	-3.41842	-0.191569	1	207812958	3039201	0.42813	0.368424
rs12036785	0.228261	40226.5	255593	-1.84906	-0.183872	1	207792909	3060594	0.431144	0.365378
rs11118322	0.445652	35454.8	53601.3	-0.413314	-0.183356	1	207848051	3061980	0.431339	0.365181
rs72468037	0.0869565	20582.1	622099	-3.40868	-0.175112	1	207851554	3085199	0.43461	0.3619
rs115922103	0.0869565	19956.1	603135	-3.40861	-0.174992	1	207809835	3085593	0.434666	0.361845
rs75544149	0.0869565	20584.3	622099	-3.40857	-0.17493	1	207842007	3085784	0.434693	0.361818
rs11576522	0.228261	40504.6	255593	-1.84217	-0.174189	1	207789269	3087780	0.434974	0.361537
rs11578682	0.0869565	20710.6	622099	-3.40245	-0.164599	1	207842833	3114768	0.438775	0.357758
rs185108787	0.0434783	17973.3	1033190	-4.05152	-0.163385	1	207825340	3118148	0.439252	0.357287
rs116806443	0.0869565	20746.7	622099	-3.40071	-0.161657	1	207839944	3123023	0.439938	0.356608
rs141503126	0.0869565	20746.7	622099	-3.40071	-0.161657	1	207839962	3123024	0.439939	0.356608
rs57587123	0.282609	27590	94099.7	-1.2269	-0.158117	1	207825415	3132995	0.441343	0.355224
rs11578598	0.0869565	20881	622099	-3.39426	-0.150762	1	207842489	3153752	0.444267	0.352356
rs11589830	0.0869565	20881	622099	-3.39426	-0.150762	1	207842479	3153753	0.444267	0.352356
rs11588445	0.0869565	20946.8	622099	-3.39112	-0.145454	1	207847908	3168498	0.446344	0.35033
rs77792203	0.0869565	20947.3	622099	-3.39109	-0.145412	1	207839653	3168609	0.44636	0.350315
rs12410867	0.0108696	16848.1	3691860	-5.38965	-0.139115	1	207852018	3186316	0.448854	0.347895
1:207676361	0.0217391	21492.6	2170180	-4.61486	-0.137719	1	207676361	3190265	0.449411	0.347357
rs11577935	0.0869565	21101.9	622099	-3.38374	-0.132991	1	207861994	3203577	0.451286	0.345548
rs11578338	0.0869565	21101.9	622099	-3.38374	-0.132991	1	207862004	3203578	0.451286	0.345548
rs11583249	0.0869565	21101.9	622099	-3.38374	-0.132991	1	207861724	3203579	0.451286	0.345548
rs74978335	0.0869565	21101.9	622099	-3.38374	-0.132991	1	207862528	3203581	0.451287	0.345548
rs80121755	0.0869565	21101.9	622099	-3.38374	-0.132991	1	207862359	3203582	0.451287	0.345548
1:207661246	0.0217391	21672.7	2170180	-4.60651	-0.124291	1	207661246	3228464	0.454792	0.342187
rs35931500	0.0869565	21211.9	622099	-3.37854	-0.124214	1	207837547	3228699	0.454825	0.342156
rs11587761	0.0869565	21215.8	622099	-3.37835	-0.123902	1	207838419	3229584	0.45495	0.342037
rs75088854	0.0869565	21239.2	622099	-3.37725	-0.122038	1	207838826	3234904	0.455699	0.341322
rs79133635	0.0869565	21239.2	622099	-3.37725	-0.122038	1	207838915	3234906	0.455699	0.341322
rs79996524	0.0869565	21239.2	622099	-3.37725	-0.122038	1	207838769	3234907	0.455699	0.341322
rs17617	0.978261	1857640	24506.3	4.32813	-0.115551	1	207653395	3253193	0.458275	0.338874
rs10863341	0.956522	1109940	26789.1	3.72407	-0.109761	1	207673084	3269670	0.460596	0.336679
rs4844598	0.956522	1109940	26789.1	3.72407	-0.109761	1	207672612	3269671	0.460597	0.336679
rs7533408	0.956522	1109940	26789.1	3.72407	-0.109761	1	207673631	3269672	0.460597	0.336679
rs11585607	0.0869565	21484.4	622099	-3.36577	-0.102657	1	207837740	3289447	0.463382	0.33406
rs76654222	0.0869565	21551.9	622099	-3.36264	-0.0973574	1	207847023	3304250	0.465468	0.33211
rs77380139	0.0869565	21551.9	622099	-3.36264	-0.0973574	1	207847062	3304251	0.465468	0.33211
rs11576446	0.0869565	21569.7	622099	-3.36181	-0.0959655	1	207838465	3308241	0.46603	0.331586
rs78159416	0.282609	26061.5	84779.3	-1.17959	-0.0862136	1	207820375	3335530	0.469874	0.328018
1:207842987	0.0108696	17440.3	3691860	-5.3551	-0.0811887	1	207842987	3349444	0.471834	0.326211
rs7542544	0.228261	43929.1	258967	-1.77413	-0.0785535	1	207786223	3356832	0.472875	0.325254
rs76287248	0.0869565	21330.4	608823	-3.3514	-0.0783756	1	207864463	3357307	0.472942	0.325192
rs144567151	0.0217391	24727.1	2406260	-4.57793	-0.0782907	1	207653993	3357538	0.472974	0.325162
rs11591007	0.0869565	21819.9	622099	-3.35028	-0.0764887	1	207837064	3362458	0.473667	0.324526
rs149150945	0.0869565	21819.9	622099	-3.35028	-0.0764887	1	207836989	3362459	0.473668	0.324526
rs371442154	0.0326087	17336	1682570	-4.57529	-0.0740517	1	207814027	3369256	0.474625	0.323649
rs4317806	0.445652	35493.4	50048.8	-0.343651	-0.0729161	1	207837177	3372453	0.475075	0.323237
rs4427403	0.445652	35493.4	49980.2	-0.342279	-0.0707407	1	207836931	3378462	0.475922	0.322464
rs7519119	0.228261	44259.6	258967	-1.76663	-0.0680184	1	207786152	3385992	0.476983	0.321497
rs9429943	0.956522	1109940	25824.7	3.76073	-0.0501353	1	207669924	3436404	0.484084	0.315079
rs9429944	0.956522	1109940	25824.7	3.76073	-0.0501353	1	207670307	3436405	0.484084	0.315079
rs77011375	0.0869565	21423.4	601283	-3.33458	-0.0499814	1	207825805	3436787	0.484138	0.315031
rs78246144	0.0869565	21423.4	601283	-3.33458	-0.0499814	1	207826695	3436788	0.484138	0.315031
rs76441118	0.0869565	21513.8	601283	-3.33037	-0.0428696	1	207827612	3456742	0.486949	0.312516
rs9429779	0.934783	702039	23390.7	3.40165	-0.0424691	1	207664721	3457844	0.487104	0.312378
rs7525170	0.934783	702039	23265	3.40704	-0.0335444	1	207668447	3482744	0.490612	0.309262
rs9429942	0.934783	702039	23265	3.40704	-0.0335444	1	207668630	3482745	0.490612	0.309262
rs372583594	0.0108696	17954.8	3691860	-5.32603	-0.0324439	1	207841364	3485884	0.491054	0.30887
rs146065777	0.0108696	18032.6	3691860	-5.3217	-0.0251926	1	207827050	3506196	0.493916	0.306347
rs6683750	0.445652	35454.8	48210.4	-0.307315	-0.0153114	1	207845122	3534130	0.497851	0.302901
rs1570567	0.445652	37008.9	50194.1	-0.30474	-0.0112284	1	207832728	3545402	0.499439	0.301518
rs6657436	0.445652	35454.8	47972.6	-0.302371	-0.00747339	1	207847410	3556127	0.500949	0.300206
rs6669885	0.445652	35454.8	47972.6	-0.302371	-0.00747339	1	207847195	3556128	0.50095	0.300206
rs10863451	0.445652	37008.9	49978.9	-0.300444	-0.00441811	1	207832153	3564655	0.502151	0.299166
rs78752183	0.0869565	22022.6	601283	-3.307	-0.00339488	1	207829236	3567548	0.502558	0.298814
rs9429780	0.934783	702039	22832.4	3.42581	-0.00247154	1	207667190	3570135	0.502923	0.298499
rs9429781	0.934783	702039	22832.4	3.42581	-0.00247154	1	207667222	3570136	0.502923	0.298499
rs9429941	0.934783	702039	22832.4	3.42581	-0.00247154	1	207667303	3570137	0.502923	0.298498
rs79926392	0.0108696	18620.7	3691860	-5.28961	0.0286167	1	207863592	3656749	0.515124	0.288088
rs77923586	0.0869565	22465.8	601283	-3.28707	0.0302591	1	207828975	3661259	0.515759	0.287553
rs2274566	0.228261	47521.4	258675	-1.69439	0.0335059	1	207753345	3670417	0.517049	0.286468
rs11577173	0.0869565	22649.6	601283	-3.27892	0.0440204	1	207829760	3699461	0.521141	0.283045
rs60467252	0.0326087	16620.5	1496990	-4.50057	0.0461879	1	207824382	3705580	0.522003	0.282327
rs6659617	0.641304	52593.3	31628	0.508545	0.0550546	1	207820201	3730354	0.525493	0.279433
rs6696840	0.641304	52593.3	31628	0.508545	0.0550546	1	207819729	3730355	0.525493	0.279433
rs79872673	0.0869565	22811.8	601283	-3.27179	0.0560691	1	207830931	3733212	0.525895	0.279101
rs11118238	0.641304	52771.3	31425.4	0.51835	0.0697214	1	207819159	3771377	0.531272	0.274683
rs11118340	0.380435	30769	50520.6	-0.495875	0.0700715	1	207854035	3772313	0.531403	0.274576
rs2147022	0.380435	30769	50520.6	-0.495875	0.0700715	1	207854409	3772314	0.531404	0.274576
rs2147023	0.380435	30769	50520.6	-0.495875	0.0700715	1	207854484	3772315	0.531404	0.274575
rs2147024	0.380435	30769	50520.6	-0.495875	0.0700715	1	207854552	3772316	0.531404	0.274575
rs41274780	0.0978261	20028.5	522250	-3.26099	0.074308	1	207813056	3783896	0.533035	0.273244
1:207680773	0.0434783	23291.6	1147670	-3.8974	0.0850593	1	207680773	3813520	0.537208	0.269857
rs3085	0.380435	30846.8	50140.2	-0.485792	0.0861417	1	207857254	3816451	0.537621	0.269524
rs149903858	0.0108696	19274.7	3691860	-5.25509	0.0864935	1	207829621	3817431	0.537759	0.269412
rs72644193	0.380435	30904.3	50115	-0.483425	0.0899136	1	207858814	3827018	0.53911	0.268323
rs34860402	0.380435	31404	50276.5	-0.470604	0.110346	1	207856009	3883914	0.547125	0.261914
rs74935684	0.0108696	19552	3691860	-5.24081	0.11044	1	207831139	3884147	0.547157	0.261888
rs10779340	0.684783	64501.4	28746.4	0.808175	0.114757	1	207817025	3896051	0.548834	0.260559
rs10779341	0.684783	64501.4	28746.4	0.808175	0.114757	1	207817152	3896052	0.548834	0.260559
rs12743911	0.684783	64501.4	28746.4	0.808175	0.114757	1	207816480	3896053	0.548835	0.260558
rs4385710	0.684783	64501.4	28746.4	0.808175	0.114757	1	207815787	3896055	0.548835	0.260558
rs6701416	0.684783	64501.4	28746.4	0.808175	0.114757	1	207815863	3896058	0.548835	0.260558
rs10494885	0.684783	64501.4	28745.9	0.808191	0.11478	1	207815189	3896100	0.548841	0.260553
rs10779339	0.684783	64501.4	28745.9	0.808191	0.11478	1	207814451	3896101	0.548841	0.260553
rs10863434	0.684783	64501.4	28745.9	0.808191	0.11478	1	207814835	3896102	0.548842	0.260553
rs7550883	0.684783	64501.4	28745.9	0.808191	0.11478	1	207815424	3896105	0.548842	0.260553
rs4844386	0.684783	64501.4	28740.6	0.808376	0.115043	1	207813726	3896879	0.548951	0.260466
rs11577168	0.380435	31404	50018.9	-0.465467	0.118533	1	207855800	3906424	0.550296	0.259404
rs4618970	0.956522	1109940	23217.5	3.86716	0.12294	1	207661640	3918584	0.552009	0.258054
rs7519408	0.956522	1109940	23217.5	3.86716	0.12294	1	207661289	3918587	0.552009	0.258054
rs7512100	0.728261	92535.7	28401.7	1.18115	0.124207	1	207837490	3922002	0.55249	0.257676
rs10779353	0.728261	92535.7	28350.3	1.18296	0.126735	1	207837590	3928914	0.553464	0.256911
rs3738469	0.271739	26263.5	85397.1	-1.17913	0.132662	1	207818422	3945282	0.555769	0.255105
rs7515238	0.728261	92535.7	28142.6	1.19031	0.136996	1	207838429	3957233	0.557453	0.253792
rs2025935	0.076087	25752.5	842971	-3.4884	0.14212	1	207675655	3971628	0.559481	0.252215
rs9651101	0.684783	64501.4	28091.6	0.831214	0.147594	1	207817631	3986605	0.561591	0.25058
1:207648758	0.0434783	31073.5	1455960	-3.84706	0.166205	1	207648758	4038778	0.56894	0.244933
rs368277470	0.0434783	30259.5	1408430	-3.84042	0.176916	1	207748351	4068181	0.573082	0.241783
rs72644191	0.380435	32601.7	49861.5	-0.424884	0.183211	1	207852121	4085365	0.575503	0.239952
rs4525038	0.956522	1109940	22247.8	3.90982	0.192318	1	207663937	4110317	0.579018	0.237308
rs6663887	0.956522	1109940	22247.8	3.90982	0.192318	1	207664423	4110318	0.579018	0.237308
rs6700109	0.956522	1109940	22247.8	3.90982	0.192318	1	207664607	4110319	0.579018	0.237308
rs11589472	0.380435	33346.3	50568.9	-0.41639	0.196747	1	207849644	4122353	0.580713	0.236038
rs7543913	0.108696	27556.3	537176	-2.9701	0.200217	1	207656502	4131899	0.582058	0.235034
rs56245865	0.326087	32737.8	64579.9	-0.679372	0.203588	1	207809787	4141341	0.583388	0.234042
rs7542494	0.326087	32737.8	64579.9	-0.679372	0.203588	1	207809744	4141342	0.583388	0.234042
rs1831150	0.076087	26772.1	842971	-3.44957	0.206606	1	207670438	4149846	0.584586	0.233151
rs11118220	0.326087	32737.8	64432.3	-0.677085	0.207231	1	207811604	4151469	0.584815	0.232982
rs12075041	0.326087	32737.8	64432.3	-0.677085	0.207231	1	207811106	4151470	0.584815	0.232981
rs4844385	0.695652	68849.9	28700.5	0.875015	0.210023	1	207813601	4159069	0.585886	0.232187
rs139094318	0.0326087	18538.9	1493650	-4.3891	0.225556	1	207864497	4201412	0.59185	0.227788
rs71635141	0.0108696	21044.8	3691860	-5.16723	0.233804	1	207658395	4223813	0.595006	0.225479
1:207658504	0.0108696	21082.2	3691860	-5.16545	0.236786	1	207658504	4231879	0.596142	0.22465
rs72644190	0.380435	33778.1	49861.5	-0.389437	0.239701	1	207851806	4239965	0.597281	0.223821
rs140056133	0.0652174	27085	833159	-3.42625	0.245346	1	207786321	4255168	0.599423	0.222267
rs10863463	0.728261	92562.8	26014	1.26925	0.247153	1	207843903	4260002	0.600104	0.221774
rs57715085	0.23913	23257.6	107921	-1.53477	0.257847	1	207815468	4289104	0.604203	0.218817
rs10127904	0.0652174	34478.5	1047500	-3.41383	0.265969	1	207748107	4311253	0.607324	0.21658
rs11118241	0.728261	89078.8	24624.2	1.28579	0.270232	1	207820278	4322561	0.608917	0.215442
rs11118242	0.728261	89078.8	24624.2	1.28579	0.270232	1	207820313	4322562	0.608917	0.215442
rs74692669	0.23913	23526.2	107921	-1.52329	0.273988	1	207818120	4332752	0.610352	0.21442
rs6540436	0.728261	88914.9	24469.6	1.29025	0.276449	1	207822767	4339484	0.6113	0.213745
rs12143527	0.728261	92562.8	25343.4	1.29537	0.283593	1	207849916	4358877	0.614032	0.211809
rs17259038	0.0652174	34926.3	1047500	-3.40092	0.2874	1	207773902	4369033	0.615463	0.210798
rs6661764	0.282609	32345.5	82266.7	-0.933493	0.287814	1	207808385	4370207	0.615628	0.210681
rs34070762	0.0652174	35084.1	1047500	-3.39642	0.294885	1	207772608	4389484	0.618344	0.20877
rs17045761	0.076087	23816.2	709394	-3.39404	0.298826	1	207663356	4399988	0.619824	0.207732
rs374423961	0.0108696	21960.8	3691860	-5.12463	0.305244	1	207676593	4417417	0.622279	0.206015
rs56203648	0.0652174	28931.8	857760	-3.38938	0.30657	1	207793828	4421005	0.622784	0.205662
rs2296158	0.728261	94577.1	25229.7	1.32139	0.319911	1	207851611	4456682	0.62781	0.202172
rs17618	0.0217391	24506.3	1857640	-4.32813	0.323672	1	207653364	4466743	0.629227	0.201192
rs147499620	0.0108696	22328.6	3691860	-5.10802	0.333089	1	207661101	4491749	0.63275	0.198768
rs370473407	0.0217391	26935.1	2018190	-4.31653	0.342347	1	207792561	4516471	0.636233	0.196384
rs12029729	0.0217391	32153.1	2406260	-4.31532	0.34429	1	207645089	4521539	0.636946	0.195897
rs1570563	0.728261	94577.1	24726.5	1.34154	0.348018	1	207853924	4531633	0.638368	0.194929
rs10158414	0.0652174	36298	1047500	-3.3624	0.351377	1	207770852	4540517	0.63962	0.194078
rs10779359	0.728261	94577.1	24616.4	1.346	0.354248	1	207852600	4548029	0.640678	0.19336
rs6687503	0.728261	94577.1	24616.4	1.346	0.354248	1	207852642	4548031	0.640678	0.19336
rs55665161	0.0217391	26293	1939300	-4.30078	0.367685	1	207795485	4583534	0.64568	0.189983
rs185170825	0.0108696	22799.4	3691860	-5.08715	0.368077	1	207669869	4584575	0.645826	0.189884
rs189589093	0.0108696	22799.4	3691860	-5.08715	0.368077	1	207669870	4584576	0.645826	0.189884
rs34386700	0.0652174	36929.3	1047500	-3.34516	0.380011	1	207767671	4616162	0.650276	0.186902
rs1853526	0.728261	94577.1	24140.1	1.36554	0.38151	1	207854703	4620143	0.650837	0.186528
rs11118328	0.978261	1880260	18125.8	4.64183	0.387771	1	207850539	4636578	0.653152	0.184986
rs1041250	0.108696	30859.4	537176	-2.85688	0.392539	1	207655815	4649015	0.654904	0.183822
rs3736999	0.0217391	25722.2	1848890	-4.27499	0.409191	1	207652811	4692238	0.660993	0.179803
rs77828994	0.0217391	25722.2	1848890	-4.27499	0.409191	1	207652548	4692239	0.660993	0.179803
rs10779362	0.728261	94577.1	23441.6	1.3949	0.422483	1	207856787	4726088	0.665761	0.176682
rs56161922	0.23913	26304.7	107921	-1.41165	0.430882	1	207809833	4747209	0.668736	0.174745
rs56244519	0.0543478	27986.1	1109270	-3.67975	0.435919	1	207808062	4760220	0.670569	0.173556
rs76306710	0.141304	28325.6	370732	-2.57171	0.439269	1	207676291	4768585	0.671748	0.172794
rs191112290	0.0869565	34697.1	728526	-3.04437	0.440141	1	207638244	4770761	0.672054	0.172596
1:207681808	0.0108696	23843.2	3691860	-5.04239	0.443134	1	207681808	4778442	0.673136	0.171897
rs41274776	0.23913	26538.9	107921	-1.40279	0.443341	1	207812791	4779024	0.673218	0.171844
rs56386223	0.23913	26538.9	107921	-1.40279	0.443341	1	207812173	4779025	0.673218	0.171844
rs72468035	0.23913	26538.9	107921	-1.40279	0.443341	1	207812405	4779028	0.673219	0.171844
rs79016951	0.0108696	23906.2	3691860	-5.03975	0.447559	1	207681674	4789766	0.674731	0.170869
rs56149234	0.23913	26723.9	107921	-1.39584	0.453103	1	207813556	4803518	0.676669	0.169624
rs34883952	0.0652174	38674.9	1047500	-3.29897	0.456717	1	207740868	4812639	0.677954	0.1688
rs2182909	0.0978261	29672.8	613031	-3.02819	0.467465	1	207653106	4839275	0.681706	0.166403
rs12117916	0.0978261	29881.3	613031	-3.02118	0.479295	1	207653814	4868903	0.685879	0.163752
rs17258996	0.0978261	29881.3	613031	-3.02118	0.479295	1	207653444	4868904	0.68588	0.163752
rs189182213	0.0108696	24574.3	3691860	-5.01218	0.49377	1	207681913	4904921	0.690953	0.160551
1:207680877	0.0108696	24633.7	3691860	-5.00977	0.497821	1	207680877	4915237	0.692406	0.159639
rs17045328	0.184783	33890.9	337609	-2.29874	0.501892	1	207652176	4925012	0.693783	0.158776
rs59824364	0.228261	32177.4	123933	-1.34848	0.519672	1	207662180	4968212	0.699869	0.154983
rs117590864	0.0543478	28738.9	1077390	-3.62404	0.525719	1	207787240	4982866	0.701933	0.153704
1:207683686	0.0108696	25124.6	3691860	-4.99004	0.530903	1	207683686	4995401	0.703699	0.152613
rs183049427	0.0108696	25131.9	3691860	-4.98975	0.531391	1	207683284	4996612	0.70387	0.152508
rs76041657	0.0108696	25308.2	3691860	-4.98276	0.543113	1	207685106	5024731	0.707831	0.150071
rs56059636	0.0108696	25340.3	3691860	-4.98149	0.545236	1	207794481	5029798	0.708545	0.149633
1:207686500	0.0108696	25423.9	3691860	-4.9782	0.55076	1	207686500	5042929	0.710394	0.1485
rs9429782	0.228261	32914.7	123933	-1.32582	0.551512	1	207669355	5044659	0.710638	0.148352
rs146922261	0.0434783	32213.8	1188170	-3.60777	0.551951	1	207749767	5045699	0.710785	0.148262
rs17186848	0.26087	42684.8	102607	-0.877061	0.577746	1	207804883	5106691	0.719376	0.143044
rs12034383	0.26087	42868.7	102607	-0.872763	0.584079	1	207803595	5121574	0.721473	0.14178
rs12041437	0.26087	42868.7	102607	-0.872763	0.584079	1	207803264	5121575	0.721473	0.14178
rs75988169	0.0108696	26157.4	3691860	-4.94975	0.59845	1	207803067	5155307	0.726225	0.138929
rs4844602	0.0108696	26181	3691860	-4.94885	0.59996	1	207690551	5158692	0.726702	0.138644
rs138834666	0.0108696	26255.2	3691860	-4.94602	0.604703	1	207798943	5169927	0.728284	0.137699
rs11803956	0.26087	42868.7	101110	-0.858072	0.605724	1	207803021	5172372	0.728629	0.137494
1:207687843	0.0108696	26442.3	3691860	-4.93892	0.616613	1	207687843	5197408	0.732156	0.135397
rs11803366	0.26087	44063.2	102607	-0.845278	0.624576	1	207806989	5215998	0.734774	0.133846
1:207790607	0.0108696	26890.8	3691860	-4.9221	0.644814	1	207790607	5262191	0.741282	0.130017
rs56032207	0.0108696	26890.8	3691860	-4.9221	0.644814	1	207791063	5262193	0.741282	0.130017
rs77357299	0.141304	33044.1	381054	-2.4451	0.656487	1	207691563	5288384	0.744971	0.12786
rs375121451	0.0326087	22730.1	1400620	-4.12098	0.657013	1	207673647	5289576	0.745139	0.127762
rs56407145	0.0108696	27157.4	3691860	-4.91223	0.661357	1	207693365	5299595	0.746551	0.126941
rs17045468	0.195652	32461.9	293689	-2.20245	0.669737	1	207657375	5318119	0.74916	0.125425
rs9429778	0.0978261	33378.6	611424	-2.90788	0.670647	1	207651835	5320151	0.749446	0.125259
rs12031281	0.163043	33802	336689	-2.29864	0.686396	1	207800154	5354734	0.754318	0.122445
1:207772410	0.0217391	31859.8	1911600	-4.09435	0.699867	1	207772410	5384384	0.758495	0.120047
rs61822978	0.163043	34304.7	336689	-2.28388	0.711937	1	207800862	5410696	0.762201	0.11793
rs139029738	0.0543478	28515.7	941777	-3.49731	0.730013	1	207792288	5449422	0.767657	0.114833
rs17048010	0.076087	29301.9	670670	-3.13062	0.736307	1	207800889	5462821	0.769544	0.113766
1:207696835	0.0434783	44951.2	1455960	-3.47784	0.761403	1	207696835	5514917	0.776883	0.109644
rs80133820	0.0108696	29153.2	3691860	-4.84132	0.780253	1	207650437	5553490	0.782317	0.106617
rs147060451	0.0108696	29270.7	3691860	-4.8373	0.786997	1	207807263	5567261	0.784257	0.105542
rs117447527	0.0543478	29664.1	945096	-3.46135	0.787989	1	207753547	5569241	0.784536	0.105387
rs61822967	0.163043	37563.1	341723	-2.20798	0.84325	1	207694165	5679546	0.800074	0.0968697
rs145605687	0.0108696	30616.4	3691860	-4.79235	0.862363	1	207749283	5716864	0.805331	0.0940255
rs2940253	0.0978261	38505.4	626840	-2.78989	0.869896	1	207645743	5731337	0.80737	0.0929274
rs511678	0.0978261	38505.4	626840	-2.78989	0.869896	1	207645282	5731344	0.807371	0.0929269
rs9429774	0.0978261	38505.4	626840	-2.78989	0.869896	1	207645895	5731345	0.807371	0.0929268
rs9429936	0.0978261	38505.4	626840	-2.78989	0.869896	1	207645956	5731346	0.807371	0.0929267
rs17615	0.0978261	38720.3	626840	-2.78433	0.879298	1	207646462	5749468	0.809924	0.0915557
rs17616	0.0978261	38720.3	626840	-2.78433	0.879298	1	207646923	5749469	0.809924	0.0915556
rs4308977	0.0978261	38720.3	626840	-2.78433	0.879298	1	207646898	5749470	0.809924	0.0915555
1:207760148	0.0108696	31817.5	3691860	-4.75387	0.926887	1	207760148	5838023	0.822399	0.0849175
rs78677800	0.0434783	41785	1221230	-3.37508	0.927061	1	207632669	5838350	0.822445	0.0848932
rs188151322	0.0108696	32117.4	3691860	-4.74449	0.942614	1	207761270	5866532	0.826415	0.0828019
rs117975322	0.0108696	32167.8	3691860	-4.74292	0.945242	1	207761856	5871318	0.827089	0.0824477
rs140018719	0.0108696	32266.1	3691860	-4.73987	0.950361	1	207760271	5880499	0.828382	0.0817692
rs1032979	0.0978261	40457.6	626840	-2.74044	0.95342	1	207641023	5886055	0.829165	0.081359
rs1507764	0.0978261	40457.6	626840	-2.74044	0.95342	1	207642295	5886057	0.829165	0.0813589
rs2063143	0.0978261	40457.6	626840	-2.74044	0.95342	1	207641840	5886058	0.829165	0.0813588
rs568515	0.0978261	40457.6	626840	-2.74044	0.95342	1	207643673	5886059	0.829166	0.0813587
rs117723802	0.0108696	32646.8	3691860	-4.72814	0.970027	1	207762581	5915218	0.833273	0.0792126
rs1410408	0.315217	43333.6	58971.6	-0.308127	0.981446	1	207666308	5935467	0.836126	0.0777285
rs145201473	0.0108696	33130.6	3691860	-4.71343	0.994693	1	207777595	5958547	0.839377	0.076043
rs188999850	0.0108696	33190	3691860	-4.71164	0.997695	1	207768459	5963790	0.840115	0.075661
rs116994542	0.0108696	33250.9	3691860	-4.7098	1.00077	1	207747893	5969131	0.840868	0.0752722
rs140331798	0.0326087	27370.5	1355510	-3.90247	1.00863	1	207786570	5982382	0.842735	0.0743092
rs142081503	0.0326087	27433.6	1353340	-3.89856	1.01492	1	207799958	5992940	0.844222	0.0735434
rs372838135	0.0108696	33690.1	3691860	-4.69668	1.02277	1	207770097	6006372	0.846114	0.0725711
rs139691972	0.0108696	33745.2	3691860	-4.69505	1.02551	1	207740108	6010838	0.846743	0.0722483
rs183283437	0.0108696	33745.2	3691860	-4.69505	1.02551	1	207740102	6010840	0.846743	0.0722482
rs17258955	0.0217391	41104.3	1989610	-3.87958	1.04547	1	207627998	6043823	0.85139	0.0698716
rs3849266	0.163043	41361.6	333185	-2.08635	1.05369	1	207752990	6057160	0.853268	0.0689143
rs1048971	0.141304	42940.9	392198	-2.21194	1.05649	1	207646322	6061540	0.853885	0.0686004
rs3767934	0.0978261	43140.4	626840	-2.67623	1.06185	1	207636208	6070310	0.855121	0.0679725
1:207782998	0.0543478	30832.5	824815	-3.28659	1.06971	1	207782998	6083196	0.856936	0.0670515
rs189159003	0.0108696	34651.7	3691860	-4.66854	1.06995	1	207740710	6083556	0.856987	0.0670258
rs370632376	0.0543478	31521.2	824815	-3.2645	1.10532	1	207780961	6138743	0.864761	0.0631039
rs3737002	0.163043	43310.2	333185	-2.04031	1.13334	1	207760773	6180176	0.870598	0.0601825
rs311312	0.0434783	43825.9	1084360	-3.20852	1.19556	1	207625541	6268901	0.883096	0.0539919
rs72737299	0.0326087	33120.2	1459740	-3.78587	1.19626	1	207772946	6269893	0.883236	0.0539232
rs12139795	0.0978261	46986.1	626840	-2.59084	1.20606	1	207631205	6282854	0.885062	0.0530264
rs12140602	0.0978261	46986.1	626840	-2.59084	1.20606	1	207631158	6282855	0.885062	0.0530263
rs12038575	0.152174	43738.6	364599	-2.12057	1.21325	1	207740272	6292481	0.886418	0.0523614
rs3813946	0.0978261	49398.8	626840	-2.54076	1.29063	1	207627693	6392219	0.900468	0.0455317
rs139362462	0.0108696	39539.8	3691860	-4.53658	1.29121	1	207630959	6392895	0.900563	0.0454858
rs140655957	0.0326087	32642.2	1355510	-3.72633	1.29207	1	207757844	6394007	0.90072	0.0454102
rs3886100	0.217391	50147.4	285701	-1.73998	1.29513	1	207739127	6397804	0.901255	0.0451524
1:207633750	0.0108696	39886.3	3691860	-4.52785	1.30584	1	207633750	6410780	0.903083	0.0442725
1:207630123	0.0108696	40587.1	3691860	-4.51043	1.33505	1	207630123	6445459	0.907968	0.0419295
rs11808746	0.184783	55065.3	339683	-1.81949	1.3373	1	207624861	6448079	0.908337	0.041753
rs77925236	0.0108696	41892	3691860	-4.47879	1.3881	1	207625917	6504452	0.916278	0.0379726
rs311314	0.0434783	50905.1	1084360	-3.05878	1.43695	1	207623868	6554628	0.923346	0.0346353
rs311315	0.0434783	51383.3	1084360	-3.04943	1.45202	1	207622318	6569687	0.925468	0.0336387
rs311316	0.0434783	51383.3	1084360	-3.04943	1.45202	1	207622223	6569688	0.925468	0.0336386
rs79018154	0.0434783	47593.3	975879	-3.02065	1.49842	1	207624310	6613906	0.931697	0.0307253
rs74435922	0.0108696	45444.1	3691860	-4.3974	1.52456	1	207624443	6637765	0.935058	0.0291615
1:207696849	0.0108696	45806	3691860	-4.38947	1.53786	1	207696849	6649468	0.936707	0.0283964
rs71635139	0.0108696	47642	3691860	-4.35017	1.60376	1	207624289	6703194	0.944275	0.0249016
rs17044576	0.0543478	42815.5	780063	-2.90248	1.68891	1	207634670	6765922	0.953111	0.0208564

## Sheet: Mainland Southeast Asians
SNP	Freq	iHH_0	iHH_1	iHS	Std_iHS	CHR	POS	rank	rank.perc	rank.log
rs17045328	0.366667	30773.3	138059	-1.50103	-1.47787	1	207652176	430152	0.068469	1.16451
rs7527218	0.733333	94091.4	63149.9	0.398756	-1.36233	1	207623829	535509	0.085239	1.06936
rs11808746	0.366667	36394.7	139473	-1.34344	-1.20193	1	207624861	713125	0.113511	0.944963
rs74231794	0.366667	31603.3	117835	-1.31603	-1.15392	1	207850717	774255	0.123241	0.909244
rs55952744	0.366667	31796.5	117835	-1.30993	-1.14325	1	207860158	788022	0.125433	0.90159
rs4844599	0.4	30174.7	92307	-1.11812	-1.12371	1	207679229	814044	0.129575	0.88748
rs12567973	0.4	31231	95352.5	-1.11617	-1.12038	1	207681501	818539	0.13029	0.885089
rs74184055	0.366667	32295.6	117835	-1.29436	-1.11598	1	207852226	824400	0.131223	0.88199
rs12562739	0.366667	32382.2	117835	-1.29168	-1.11129	1	207856658	830736	0.132231	0.878665
rs12563415	0.366667	32382.2	117835	-1.29168	-1.11129	1	207856666	830737	0.132232	0.878665
rs75758158	0.366667	32521.4	117835	-1.28739	-1.10378	1	207858661	841168	0.133892	0.873245
rs55689175	0.366667	32534	117835	-1.287	-1.10311	1	207859699	842035	0.13403	0.872798
rs74401244	0.366667	32557	117835	-1.2863	-1.10187	1	207844799	843899	0.134327	0.871838
rs17045979	0.366667	32658	117835	-1.2832	-1.09644	1	207842704	851629	0.135557	0.867878
rs17045468	0.4	30703.2	92216	-1.09977	-1.09227	1	207657375	857357	0.136469	0.864967
rs55821028	0.366667	32774.9	117835	-1.27963	-1.09019	1	207843000	860226	0.136926	0.863516
rs10863322	0.733333	91687.9	51398.5	0.578781	-1.05158	1	207643949	915431	0.145713	0.836503
rs72644190	0.383333	33515.2	108993	-1.17929	-1.0066	1	207851806	982851	0.156444	0.805641
rs12567990	0.4	33594.7	95352.5	-1.04321	-0.995358	1	207681685	999963	0.159168	0.798144
rs12567945	0.366667	34962.3	117835	-1.21502	-0.977055	1	207841934	1028634	0.163732	0.785867
rs55638397	0.366667	35005.9	117835	-1.21377	-0.974876	1	207856040	1032134	0.164289	0.784392
rs11589472	0.383333	34619	109160	-1.14841	-0.952862	1	207849644	1067307	0.169887	0.769839
rs3085	0.383333	35397.6	108996	-1.12466	-0.911535	1	207857254	1134442	0.180574	0.743346
rs72644191	0.383333	35681.5	108993	-1.11666	-0.897598	1	207852121	1157690	0.184274	0.734536
rs4844596	0.75	100236	48017.1	0.735974	-0.891061	1	207651935	1168801	0.186043	0.730388
rs72644193	0.383333	36047.2	108990	-1.10643	-0.879795	1	207858814	1188241	0.189137	0.723224
rs11118340	0.383333	36135.3	109149	-1.10544	-0.878085	1	207854035	1191097	0.189592	0.722181
rs2147022	0.383333	36135.3	109149	-1.10544	-0.878085	1	207854409	1191098	0.189592	0.722181
rs2147023	0.383333	36135.3	109149	-1.10544	-0.878085	1	207854484	1191099	0.189592	0.72218
rs2147024	0.383333	36135.3	109149	-1.10544	-0.878085	1	207854552	1191100	0.189592	0.72218
rs11577168	0.383333	36704.8	109031	-1.08873	-0.848992	1	207855800	1241779	0.197659	0.704084
rs34860402	0.383333	36704.8	109031	-1.08873	-0.848992	1	207856009	1241780	0.197659	0.704084
rs56235509	0.366667	36054.5	111662	-1.13045	-0.828967	1	207839769	1276976	0.203261	0.691945
rs55883147	0.366667	36102.5	111662	-1.12912	-0.826637	1	207840002	1281081	0.203915	0.690552
rs56132412	0.366667	36511.3	111662	-1.11785	-0.806919	1	207839018	1316499	0.209552	0.678708
rs12039306	0.4	40494	95352.5	-0.856426	-0.675279	1	207683409	1569106	0.249761	0.602476
rs57587123	0.366667	35488.4	99549.4	-1.03145	-0.655622	1	207825415	1608755	0.256072	0.591638
rs78159416	0.366667	33491.9	91135.5	-1.00104	-0.602381	1	207820375	1717976	0.273457	0.563111
rs6667118	0.383333	33405.7	86105.2	-0.946842	-0.602073	1	207822724	1718687	0.27357	0.562931
rs1323722	0.383333	33665	86105.2	-0.939112	-0.58862	1	207823405	1746948	0.278068	0.555848
rs1323720	0.383333	33670.7	86105.2	-0.938942	-0.588323	1	207823161	1747567	0.278167	0.555694
rs6667238	0.383333	33670.7	86105.2	-0.938942	-0.588323	1	207822856	1747568	0.278167	0.555694
rs12041397	0.383333	34745.8	86105.2	-0.90751	-0.533624	1	207824408	1865084	0.296873	0.52743
rs6666431	0.4	35737.3	77416	-0.772997	-0.532317	1	207822078	1867874	0.297317	0.526781
rs11118237	0.383333	35069.5	86198.9	-0.899327	-0.519382	1	207818719	1895927	0.301782	0.520307
rs6540437	0.4	36002.3	77319.4	-0.764363	-0.51752	1	207823865	1899839	0.302405	0.519411
rs6662432	0.4	36002.3	77319.4	-0.764363	-0.51752	1	207824332	1899840	0.302405	0.519411
rs1323721	0.4	36002.3	77274.3	-0.763778	-0.516519	1	207823240	1902091	0.302763	0.518897
rs10863437	0.383333	36096.3	86198.9	-0.870467	-0.469157	1	207817612	2007572	0.319553	0.495457
rs7517879	0.4	37156.3	77374.1	-0.733518	-0.464665	1	207824708	2017801	0.321181	0.49325
rs311317	0.85	213267	50317.9	1.44418	-0.463886	1	207621832	2019493	0.321451	0.492886
rs3738469	0.366667	36461.1	91641.5	-0.921638	-0.46334	1	207818422	2020796	0.321658	0.492606
rs10779362	0.783333	110016	36616.4	1.10013	-0.455731	1	207856787	2038193	0.324427	0.488883
rs117447527	0.0833333	26667.1	373892	-2.64054	-0.451686	1	207753547	2047292	0.325875	0.486948
rs11118196	0.4	38715.3	79782.5	-0.723069	-0.446759	1	207798057	2058435	0.327649	0.484591
rs2182911	0.983333	761508	26046.7	3.37541	-0.435103	1	207660071	2085014	0.33188	0.479019
rs2182912	0.983333	761508	26046.7	3.37541	-0.435103	1	207660344	2085015	0.33188	0.479019
rs2182913	0.983333	761508	26046.7	3.37541	-0.435103	1	207660378	2085016	0.33188	0.479019
rs79016951	0.05	21525.4	474722	-3.09349	-0.42143	1	207681674	2116635	0.336913	0.472482
rs6659617	0.75	96706.2	34965.7	1.01731	-0.413409	1	207820201	2135256	0.339877	0.468678
rs77357299	0.25	31016.1	161879	-1.65234	-0.39253	1	207691563	2184015	0.347638	0.458873
rs4844610	0.966667	404158	26093.5	2.74012	-0.391949	1	207802552	2185372	0.347854	0.458603
rs11117991	0.366667	46481.4	111777	-0.877458	-0.385979	1	207694357	2199445	0.350094	0.455815
rs1570563	0.783333	116850	37226	1.14389	-0.382947	1	207853924	2206739	0.351255	0.454377
rs679515	0.983333	863596	28261.9	3.41959	-0.36726	1	207750568	2243266	0.357069	0.447247
rs1410408	0.4	34126.5	67022.2	-0.674951	-0.364305	1	207666308	2250309	0.35819	0.445886
rs7536931	0.7	94918.3	39186.1	0.884696	-0.356927	1	207677486	2267848	0.360982	0.442514
rs1853526	0.783333	116850	36644.3	1.15964	-0.356747	1	207854703	2268259	0.361048	0.442436
rs12143527	0.783333	115100	35392	1.17932	-0.324009	1	207849916	2346287	0.373468	0.427747
rs12734030	0.4	39010	74678.4	-0.649373	-0.320475	1	207793964	2354975	0.37485	0.426142
rs10863463	0.766667	110776	36778.1	1.10261	-0.311495	1	207843903	2376353	0.378253	0.422217
rs10779359	0.783333	116850	35570.3	1.18938	-0.307264	1	207852600	2386392	0.379851	0.420386
rs6687503	0.783333	116850	35570.3	1.18938	-0.307264	1	207852642	2386399	0.379852	0.420385
rs60467252	0.0833333	22633.7	290714	-2.5529	-0.306811	1	207824382	2387519	0.380031	0.420181
rs11118220	0.366667	39728.1	91106.6	-0.829971	-0.302829	1	207811604	2396919	0.381527	0.418475
rs12075041	0.366667	39728.1	91106.6	-0.829971	-0.302829	1	207811106	2396920	0.381527	0.418475
rs56245865	0.366667	39728.1	91039	-0.829229	-0.301529	1	207809787	2400055	0.382026	0.417907
rs7542494	0.366667	39728.1	91039	-0.829229	-0.301529	1	207809744	2400057	0.382026	0.417907
rs2296158	0.783333	116850	35309.9	1.19673	-0.295043	1	207851611	2415605	0.384501	0.415102
rs2181694	0.383333	40242.1	86105.2	-0.760656	-0.278055	1	207826776	2456318	0.390982	0.407844
rs4844611	0.383333	40242.1	86105.2	-0.760656	-0.278055	1	207827538	2456319	0.390982	0.407843
rs960086	0.383333	40242.1	86105.2	-0.760656	-0.278055	1	207827069	2456320	0.390982	0.407843
rs960087	0.383333	40242.1	86105.2	-0.760656	-0.278055	1	207826858	2456321	0.390982	0.407843
rs960088	0.383333	40242.1	86105.2	-0.760656	-0.278055	1	207827067	2456322	0.390982	0.407843
rs59824364	0.35	33364.2	94747.3	-1.04373	-0.275473	1	207662180	2462620	0.391985	0.406731
rs12043913	0.416667	41809.6	77247.6	-0.613888	-0.259667	1	207693563	2501125	0.398114	0.399993
rs189182213	0.05	23264.1	460104	-2.98454	-0.251227	1	207681913	2521850	0.401413	0.396409
rs79902302	0.0333333	23585.3	659824	-3.33135	-0.25	1	207827935	2524786	0.40188	0.395904
rs11118328	0.983333	762569	23094.9	3.49708	-0.248262	1	207850539	2528920	0.402538	0.395193
rs9429782	0.35	32584.8	90562	-1.02219	-0.239377	1	207669355	2550756	0.406014	0.391459
rs6696840	0.75	107229	34965.7	1.1206	-0.238045	1	207819729	2553972	0.406526	0.390912
rs10863358	0.416667	42351	77247.6	-0.601023	-0.237622	1	207690871	2554985	0.406687	0.39074
rs11118238	0.75	107304	34873.5	1.12394	-0.232378	1	207819159	2568037	0.408764	0.388527
rs7512100	0.766667	115351	36391.5	1.15364	-0.226728	1	207837490	2582047	0.410994	0.386164
rs10779353	0.766667	115351	36381.4	1.15392	-0.226266	1	207837590	2583150	0.41117	0.385979
rs144282616	0.05	21852.4	424518	-2.96664	-0.223265	1	207819739	2590446	0.412331	0.384754
rs1032980	0.85	204070	41545.8	1.59167	-0.220965	1	207640345	2596160	0.413241	0.383797
rs614709	0.416667	44768.2	80746.3	-0.589813	-0.218412	1	207753275	2602513	0.414252	0.382735
rs10494885	0.733333	106289	36745	1.06216	-0.217191	1	207815189	2605444	0.414719	0.382246
rs10779339	0.733333	106289	36745	1.06216	-0.217191	1	207814451	2605445	0.414719	0.382246
rs10863434	0.733333	106289	36745	1.06216	-0.217191	1	207814835	2605446	0.414719	0.382246
rs4844385	0.733333	106289	36745	1.06216	-0.217191	1	207813601	2605450	0.41472	0.382245
rs4844386	0.733333	106289	36745	1.06216	-0.217191	1	207813726	2605451	0.41472	0.382245
rs7550883	0.733333	106289	36745	1.06216	-0.217191	1	207815424	2605453	0.41472	0.382245
rs10779340	0.733333	106289	36734.4	1.06245	-0.216697	1	207817025	2606704	0.414919	0.382036
rs10779341	0.733333	106289	36734.4	1.06245	-0.216697	1	207817152	2606705	0.414919	0.382036
rs12743911	0.733333	106289	36734.4	1.06245	-0.216697	1	207816480	2606709	0.41492	0.382036
rs4385710	0.733333	106289	36734.4	1.06245	-0.216697	1	207815787	2606710	0.41492	0.382035
rs6701416	0.733333	106289	36734.4	1.06245	-0.216697	1	207815863	2606712	0.41492	0.382035
rs7515238	0.766667	115351	36148.4	1.16034	-0.215598	1	207838429	2609381	0.415345	0.381591
rs11118241	0.766667	106993	33363.2	1.16531	-0.207359	1	207820278	2629503	0.418548	0.378255
rs11118242	0.766667	106993	33363.2	1.16531	-0.207359	1	207820313	2629504	0.418548	0.378254
rs11117956	0.416667	42333.3	75711.5	-0.581356	-0.20392	1	207684359	2637872	0.41988	0.376874
rs11117959	0.416667	42333.3	75711.5	-0.581356	-0.20392	1	207684519	2637873	0.41988	0.376874
rs6540435	0.416667	42333.3	75711.5	-0.581356	-0.20392	1	207685764	2637876	0.419881	0.376874
rs4844601	0.416667	42351	75711.5	-0.580938	-0.203204	1	207689227	2639524	0.420143	0.376603
rs17048010	0.233333	31846.6	157335	-1.59745	-0.202308	1	207800889	2641700	0.42049	0.376245
rs12130494	0.416667	42433.5	75711.5	-0.578991	-0.199867	1	207687374	2647522	0.421416	0.375289
rs7512361	0.416667	42433.5	75711.5	-0.578991	-0.199867	1	207686190	2647524	0.421417	0.375288
rs9429945	0.766667	109299	33681	1.17716	-0.187677	1	207676768	2677415	0.426175	0.370413
rs7515905	0.733333	148102	50301.3	1.07987	-0.18662	1	207738077	2679957	0.426579	0.37
rs6540436	0.766667	107234	32916.1	1.18106	-0.181198	1	207822767	2693223	0.428691	0.367856
rs9651101	0.733333	106289	35967.5	1.08355	-0.180274	1	207817631	2695510	0.429055	0.367487
rs599948	0.416667	48333.3	84394.2	-0.557377	-0.162829	1	207752239	2738876	0.435958	0.360556
rs4618970	0.983333	901765	25816.2	3.55335	-0.161853	1	207661640	2741291	0.436342	0.360173
rs7519408	0.983333	901765	25816.2	3.55335	-0.161853	1	207661289	2741292	0.436342	0.360173
rs11117949	0.416667	42856.3	74582.5	-0.554052	-0.157132	1	207682256	2753101	0.438222	0.358306
rs311302	0.85	213267	41607.7	1.63426	-0.150805	1	207629416	2769179	0.440781	0.355777
rs311304	0.85	213267	41607.7	1.63426	-0.150805	1	207629702	2769180	0.440781	0.355777
rs311306	0.85	213267	41607.7	1.63426	-0.150805	1	207630444	2769181	0.440781	0.355777
rs311311	0.85	213267	41545.8	1.63575	-0.148355	1	207639695	2775193	0.441738	0.354835
rs7525160	0.466667	36845.6	51536.4	-0.335552	-0.139877	1	207668414	2796216	0.445085	0.351557
rs6681449	0.416667	49096.3	84394.2	-0.541714	-0.135989	1	207750354	2805934	0.446631	0.350051
rs7543913	0.116667	27375.2	253672	-2.22641	-0.133836	1	207656502	2811372	0.447497	0.34921
rs10863336	0.466667	37068.2	51536.4	-0.329529	-0.129953	1	207665920	2820865	0.449008	0.347746
rs311307	0.85	213267	40996.6	1.64906	-0.126433	1	207631778	2829355	0.450359	0.346441
rs601356	0.433333	49375	78678.2	-0.465922	-0.115201	1	207752550	2857105	0.454776	0.342202
rs12757487	0.416667	49697.7	84394.2	-0.529539	-0.115127	1	207749188	2857280	0.454804	0.342175
rs17046851	0.416667	49697.7	84394.2	-0.529539	-0.115127	1	207747984	2857281	0.454804	0.342175
rs650877	0.416667	49697.7	84394.2	-0.529539	-0.115127	1	207748793	2857283	0.454805	0.342175
rs7515149	0.383333	45558.2	88721.7	-0.666515	-0.114222	1	207838352	2859450	0.45515	0.341846
rs57715085	0.333333	34368.2	114897	-1.2069	-0.102043	1	207815468	2889701	0.459965	0.337275
rs311313	0.85	213267	40244.6	1.66757	-0.0959418	1	207624911	2904833	0.462374	0.335007
rs12022909	0.366667	43769.9	88856.7	-0.708078	-0.0893905	1	207859743	2920966	0.464941	0.332602
rs6656401	0.983333	901765	24617.2	3.60091	-0.0888243	1	207692049	2922403	0.46517	0.332388
rs74692669	0.333333	34662	114897	-1.19839	-0.0865829	1	207818120	2928003	0.466062	0.331557
rs11118167	0.383333	45549.7	87212.2	-0.64954	-0.0846806	1	207782154	2932853	0.466834	0.330838
rs12037841	0.983333	901765	24365.4	3.61119	-0.0730379	1	207684192	2961995	0.471472	0.326544
rs12033963	0.333333	34392.3	112440	-1.18459	-0.0615155	1	207808286	2990948	0.476081	0.322319
rs72737299	0.1	29947.6	265280	-2.18134	-0.0591638	1	207772946	2996912	0.47703	0.321454
rs311310	0.85	213267	39320.4	1.6908	-0.057674	1	207635573	3000610	0.477619	0.320919
rs4562624	0.983333	901765	24042.6	3.62453	-0.0525567	1	207685965	3013552	0.479679	0.31905
rs4076514	0.383333	47360.3	88721.7	-0.62772	-0.0467084	1	207837101	3028181	0.482007	0.316946
rs1408078	0.7	107072	36745.4	1.06949	-0.0427527	1	207800555	3037848	0.483546	0.315562
rs4308978	0.383333	47555	88721.7	-0.623617	-0.0395671	1	207836408	3045795	0.484811	0.314428
rs9728503	0.383333	47555	88721.7	-0.623617	-0.0395671	1	207836680	3045796	0.484811	0.314427
rs10863341	0.983333	901765	23830.4	3.63339	-0.0389437	1	207673084	3047287	0.485048	0.314215
rs4274065	0.983333	901765	23830.4	3.63339	-0.0389437	1	207671476	3047289	0.485049	0.314215
rs4844597	0.983333	901765	23830.4	3.63339	-0.0389437	1	207671269	3047290	0.485049	0.314214
rs4844598	0.983333	901765	23830.4	3.63339	-0.0389437	1	207672612	3047291	0.485049	0.314214
rs7533408	0.983333	901765	23830.4	3.63339	-0.0389437	1	207673631	3047292	0.485049	0.314214
rs7533520	0.983333	901765	23830.4	3.63339	-0.0389437	1	207673945	3047293	0.485049	0.314214
rs11118281	0.383333	47710	88721.7	-0.620364	-0.0339063	1	207832102	3059658	0.487018	0.312455
rs11118282	0.383333	47712.1	88721.7	-0.620319	-0.0338277	1	207832402	3059885	0.487054	0.312423
rs7531923	0.383333	47830.6	88721.7	-0.617838	-0.0295104	1	207833336	3070890	0.488805	0.310864
rs7539772	0.383333	47830.6	88721.7	-0.617838	-0.0295104	1	207833301	3070891	0.488806	0.310864
rs11118354	0.4	47540.3	76672.7	-0.477968	-0.026755	1	207856868	3077727	0.489894	0.309898
rs12411037	0.4	47540.3	76672.7	-0.477968	-0.026755	1	207857158	3077728	0.489894	0.309898
rs12117916	0.133333	31592.7	229678	-1.98375	-0.0265197	1	207653814	3078300	0.489985	0.309817
rs17258996	0.133333	31592.7	229678	-1.98375	-0.0265197	1	207653444	3078301	0.489985	0.309817
rs117745867	0.1	28588.9	247662	-2.15905	-0.0222247	1	207754102	3089144	0.491711	0.30829
rs369275376	0.0166667	21008.1	901765	-3.75945	-0.0157449	1	207665687	3105663	0.49434	0.305974
rs12144801	0.4	47914.5	76672.7	-0.470127	-0.0133181	1	207857773	3111753	0.49531	0.305123
rs4097398	0.4	47914.5	76672.7	-0.470127	-0.0133181	1	207857760	3111754	0.49531	0.305123
rs56161922	0.333333	36125.3	114975	-1.15772	-0.0127211	1	207809833	3113244	0.495547	0.304915
rs41274776	0.333333	36226.9	114975	-1.15491	-0.00761947	1	207812791	3126054	0.497586	0.303132
rs72468035	0.333333	36226.9	114975	-1.15491	-0.00761947	1	207812405	3126055	0.497586	0.303132
rs12403552	0.416667	41541.1	66241.5	-0.466624	-0.0073153	1	207786170	3126808	0.497706	0.303027
rs56386223	0.333333	36233.6	114975	-1.15472	-0.00728546	1	207812173	3126899	0.497721	0.303014
rs4317806	0.4	50008.1	79705.5	-0.466154	-0.00650953	1	207837177	3128878	0.498036	0.30274
rs4427403	0.4	50008.1	79688.1	-0.465935	-0.00613433	1	207836931	3129841	0.498189	0.302606
rs11118359	0.4	47921.2	76155	-0.463213	-0.00146945	1	207858546	3141577	0.500057	0.300981
rs11118360	0.4	47921.2	76155	-0.463213	-0.00146945	1	207858586	3141578	0.500057	0.30098
rs12032970	0.4	48331.4	76672.7	-0.461464	0.00152703	1	207854672	3148972	0.501234	0.299959
rs56149234	0.316667	34877.9	117904	-1.21802	0.00226476	1	207813556	3150886	0.501539	0.299696
rs12025522	0.4	48382.9	76672.7	-0.4604	0.00335016	1	207854355	3153585	0.501968	0.299324
rs1570567	0.4	50358.6	79742.5	-0.459633	0.00466467	1	207832728	3156947	0.502503	0.298861
rs10863451	0.4	50358.6	79687.7	-0.458947	0.00584063	1	207832153	3159824	0.502961	0.298465
rs2025372	0.383333	47713.7	86700.2	-0.597237	0.0063419	1	207829653	3161076	0.503161	0.298293
rs11118278	0.383333	47721.3	86700.2	-0.597079	0.00661715	1	207831357	3161819	0.503279	0.298191
rs10429953	0.416667	40948.2	64758.8	-0.458363	0.00684128	1	207788578	3162383	0.503369	0.298114
rs11118268	0.4	48955.7	77377.9	-0.457784	0.00783303	1	207828752	3164879	0.503766	0.297771
rs9429943	0.983333	901765	23111.1	3.66404	0.00812081	1	207669924	3165529	0.50387	0.297682
rs9429944	0.983333	901765	23111.1	3.66404	0.00812081	1	207670307	3165530	0.50387	0.297682
rs10863461	0.383333	48330.9	87533.4	-0.593949	0.0120637	1	207840776	3175440	0.505447	0.296324
rs12409159	0.35	42952.4	102695	-0.871669	0.0128496	1	207842104	3177405	0.50576	0.296056
rs10746386	0.4	48683.1	76672.7	-0.454215	0.0139491	1	207855095	3180172	0.5062	0.295678
rs11118345	0.4	48720.2	76672.7	-0.453453	0.0152553	1	207854827	3183593	0.506745	0.295211
rs377366402	0.0166667	21461.7	901765	-3.73809	0.0168411	1	207679535	3187527	0.507371	0.294674
rs117975322	0.05	28245.8	467879	-2.80726	0.0257109	1	207761856	3209881	0.510929	0.291639
rs10429943	0.416667	41578.5	64758.8	-0.443088	0.0330159	1	207789471	3228107	0.51383	0.28918
rs3811381	0.416667	41578.5	64758.8	-0.443088	0.0330159	1	207790088	3228109	0.513831	0.28918
rs11118280	0.383333	47716.4	84879.8	-0.575962	0.0433664	1	207831669	3253950	0.517944	0.285717
rs10082154	0.4	50358.6	77901.8	-0.43628	0.044682	1	207830383	3257238	0.518467	0.285279
rs12119104	0.366667	46660.8	87629.6	-0.630215	0.0469495	1	207861207	3262916	0.519371	0.284522
rs11118337	0.4	48850.7	75045.9	-0.429331	0.0565907	1	207852693	3287121	0.523224	0.281313
rs2274567	0.416667	48136	73499.8	-0.423253	0.067006	1	207753621	3312786	0.527309	0.277935
rs2296159	0.4	48278.1	73660.1	-0.422483	0.0683252	1	207851760	3316172	0.527848	0.277491
rs2296156	0.4	48629.3	73660.1	-0.415236	0.0807437	1	207851169	3346610	0.532693	0.273523
rs17045761	0.05	22937.5	366715	-2.77181	0.081094	1	207663356	3347469	0.53283	0.273412
rs4525038	0.983333	901765	21896	3.71805	0.0910632	1	207663937	3371732	0.536692	0.270275
rs6663887	0.983333	901765	21896	3.71805	0.0910632	1	207664423	3371733	0.536692	0.270275
rs6700109	0.983333	901765	21896	3.71805	0.0910632	1	207664607	3371734	0.536692	0.270275
rs9429779	0.983333	901765	21896	3.71805	0.0910632	1	207664721	3371735	0.536692	0.270275
rs12045913	0.383333	47162.9	81437.1	-0.546224	0.0951182	1	207844625	3381842	0.538301	0.268975
rs12563520	0.383333	47162.9	81437.1	-0.546224	0.0951182	1	207844062	3381843	0.538301	0.268975
rs117010160	0.05	24382.2	386267	-2.76268	0.0953592	1	207852742	3382483	0.538403	0.268893
rs34451130	0.4	48629.2	72972.3	-0.405855	0.0968181	1	207850589	3386240	0.539001	0.26841
rs67422482	0.4	48629.2	72972.3	-0.405855	0.0968181	1	207850560	3386241	0.539001	0.26841
rs1752684	0.733333	148102	42342.6	1.25211	0.110686	1	207747296	3420812	0.544504	0.263999
rs4844600	0.716667	102876	32097	1.16477	0.119224	1	207679307	3441927	0.547865	0.261327
rs3767934	0.15	35788.6	213267	-1.78492	0.120477	1	207636208	3444838	0.548328	0.260959
rs1041250	0.116667	31952.2	253672	-2.0718	0.122335	1	207655815	3449411	0.549056	0.260383
rs2274566	0.316667	39730	124988	-1.14611	0.130316	1	207753345	3469289	0.55222	0.257888
rs1831150	0.116667	28566.2	225029	-2.064	0.135253	1	207670438	3481334	0.554137	0.256383
rs12021671	0.466667	48900.5	57446.5	-0.161067	0.147627	1	207658145	3511733	0.558976	0.252607
rs1977465	0.466667	48900.5	57446.5	-0.161067	0.147627	1	207658507	3511735	0.558976	0.252606
rs6657161	0.383333	48761.7	81437.1	-0.512885	0.153138	1	207847128	3525422	0.561155	0.250917
rs3737002	0.316667	38773.4	120336	-1.13255	0.154472	1	207760773	3528736	0.561683	0.250509
rs6684643	0.383333	48836.7	81437.1	-0.51135	0.155809	1	207846242	3532042	0.562209	0.250102
rs1830763	0.716667	116954	35612.5	1.18908	0.16056	1	207800389	3543623	0.564052	0.248681
rs35707912	0.333333	41596.5	119938	-1.05895	0.166634	1	207829220	3558569	0.566431	0.246853
rs2182909	0.15	35422.2	204070	-1.75112	0.178141	1	207653106	3586720	0.570912	0.243431
rs12034598	0.416667	48136	68796.1	-0.357116	0.180338	1	207757515	3591974	0.571748	0.242795
rs6687175	0.416667	48136	68796.1	-0.357116	0.180338	1	207757235	3591977	0.571749	0.242795
rs2025935	0.116667	29357.5	225029	-2.03668	0.180526	1	207675655	3592430	0.571821	0.24274
rs6683750	0.4	51487.7	73102.8	-0.350524	0.191633	1	207845122	3619611	0.576148	0.239466
rs11118322	0.4	51487.7	73096.8	-0.350443	0.191773	1	207848051	3619984	0.576207	0.239422
rs10494884	0.4	51487.7	73042.6	-0.349701	0.193045	1	207847876	3623177	0.576715	0.239039
rs6657436	0.4	51487.7	73042.6	-0.349701	0.193045	1	207847410	3623183	0.576716	0.239038
rs6669885	0.4	51487.7	73042.6	-0.349701	0.193045	1	207847195	3623184	0.576716	0.239038
rs1746659	0.416667	48497.4	68796.1	-0.349636	0.193155	1	207758544	3623441	0.576757	0.239007
rs1752688	0.416667	48497.4	68796.1	-0.349636	0.193155	1	207758232	3623442	0.576757	0.239007
rs646817	0.416667	48497.4	68796.1	-0.349636	0.193155	1	207757936	3623444	0.576758	0.239007
rs3849266	0.316667	41187.2	124988	-1.11009	0.194469	1	207752990	3626704	0.577277	0.238616
rs185170825	0.0333333	22228.9	463958	-3.0384	0.202926	1	207669869	3647485	0.580584	0.236135
rs189589093	0.0333333	22228.9	463958	-3.0384	0.202926	1	207669870	3647486	0.580584	0.236135
rs375784103	0.0166667	24259.4	901765	-3.61555	0.203773	1	207690279	3649468	0.5809	0.235899
rs181294145	0.0166667	20676.2	762569	-3.60771	0.215733	1	207820277	3678942	0.585591	0.232405
rs147393469	0.0333333	24988.7	516140	-3.02796	0.219075	1	207688652	3686984	0.586872	0.231457
1:207840052	0.0333333	24695.3	509643	-3.0271	0.220406	1	207840052	3690156	0.587376	0.231083
rs7525170	0.983333	901765	20096.2	3.80382	0.222778	1	207668447	3695964	0.588301	0.2304
rs9429942	0.983333	901765	20096.2	3.80382	0.222778	1	207668630	3695966	0.588301	0.2304
rs7542544	0.316667	37528.5	111640	-1.09018	0.229924	1	207786223	3713343	0.591067	0.228363
rs77654757	0.0166667	20937	762569	-3.59518	0.234856	1	207822796	3725325	0.592974	0.226964
rs10863418	0.716667	125451	36557.3	1.23303	0.235288	1	207798238	3726337	0.593135	0.226846
rs10863420	0.716667	125451	36557.3	1.23303	0.235288	1	207799874	3726338	0.593136	0.226846
rs74150881	0.0166667	20964.5	762569	-3.59386	0.23686	1	207823248	3730061	0.593728	0.226412
rs10863417	0.716667	125451	36489.8	1.23489	0.238434	1	207796897	3733888	0.594337	0.225967
rs12080578	0.0166667	21022.7	762569	-3.59109	0.241087	1	207820612	3740128	0.595331	0.225242
rs76306710	0.2	31572.3	134609	-1.45009	0.243479	1	207676291	3745822	0.596237	0.224581
rs7521762	0.0166667	21065	762569	-3.58908	0.244152	1	207822581	3747452	0.596496	0.224392
rs74883767	0.0166667	21113.2	762569	-3.5868	0.24764	1	207823764	3755824	0.597829	0.223423
rs140056133	0.0166667	23929.9	863596	-3.58598	0.248891	1	207786321	3758795	0.598302	0.22308
rs191099625	0.0333333	28342.5	574189	-3.0086	0.249008	1	207779126	3759075	0.598347	0.223047
rs7519119	0.316667	37960.4	111640	-1.07874	0.250302	1	207786152	3762089	0.598826	0.222699
rs1408079	0.433333	53799.1	69009.1	-0.248983	0.255079	1	207780048	3773680	0.600671	0.221363
rs140331798	0.0166667	24043.4	863596	-3.58124	0.256111	1	207786570	3776104	0.601057	0.221084
rs9429780	0.983333	901765	19520.4	3.83289	0.267418	1	207667190	3803424	0.605406	0.217953
rs9429781	0.983333	901765	19520.4	3.83289	0.267418	1	207667222	3803425	0.605406	0.217953
rs9429941	0.983333	901765	19520.4	3.83289	0.267418	1	207667303	3803426	0.605406	0.217953
rs6540438	0.0166667	21449.8	762569	-3.57098	0.271773	1	207824438	3813816	0.60706	0.216768
rs2296160	0.716667	125451	35737.6	1.25571	0.273844	1	207795320	3818716	0.60784	0.216211
rs11576522	0.316667	37166.2	107188	-1.05918	0.285135	1	207789269	3845897	0.612166	0.213131
rs75553932	0.0166667	21647.7	762569	-3.56179	0.285784	1	207819228	3847430	0.61241	0.212957
rs144570877	0.0333333	24190.8	478368	-2.9844	0.28641	1	207842582	3849011	0.612662	0.212779
rs7539922	0.433333	52707.7	66352.6	-0.230222	0.2871	1	207773339	3850678	0.612927	0.212591
rs11118131	0.416667	51378.7	68796.1	-0.291922	0.292054	1	207761196	3862407	0.614794	0.21127
rs1408077	0.733333	134831	34682.5	1.35779	0.293101	1	207804141	3864942	0.615198	0.210985
rs189986327	0.0166667	22683.8	792021	-3.55294	0.299295	1	207812277	3879673	0.617543	0.209333
rs6697005	0.733333	134831	34383.1	1.36646	0.30807	1	207806730	3900578	0.62087	0.206999
rs61822978	0.316667	36917.6	105014	-1.0454	0.309672	1	207800862	3904321	0.621466	0.206583
rs57994498	0.0166667	22958.3	792021	-3.54091	0.317644	1	207813259	3923168	0.624466	0.204491
rs12028134	0.316667	37134.6	105014	-1.03954	0.320108	1	207800409	3928929	0.625383	0.203854
rs11118147	0.433333	53799.1	66352.6	-0.209727	0.322082	1	207774882	3933563	0.62612	0.203342
rs11118157	0.433333	53799.1	66352.6	-0.209727	0.322082	1	207778319	3933564	0.626121	0.203342
rs677066	0.433333	53799.1	66352.6	-0.209727	0.322082	1	207773991	3933567	0.626121	0.203342
rs12031281	0.316667	37186.1	105014	-1.03816	0.322576	1	207800154	3934678	0.626298	0.203219
rs185108787	0.0333333	22233.6	428234	-2.95807	0.327131	1	207825340	3945477	0.628017	0.202029
rs61822967	0.316667	38813	108917	-1.03183	0.333842	1	207694165	3961324	0.630539	0.200288
rs11118166	0.433333	53799.1	65816.1	-0.201608	0.335941	1	207781995	3966512	0.631365	0.199719
rs35728110	0.0333333	21860	414352	-2.94206	0.351885	1	207821397	4003641	0.637275	0.195673
rs2940253	0.15	39238.3	204070	-1.64881	0.352729	1	207645743	4005565	0.637581	0.195464
rs511678	0.15	39238.3	204070	-1.64881	0.352729	1	207645282	4005567	0.637582	0.195464
rs9429774	0.15	39238.3	204070	-1.64881	0.352729	1	207645895	4005568	0.637582	0.195464
rs9429936	0.15	39238.3	204070	-1.64881	0.352729	1	207645956	4005569	0.637582	0.195464
rs115987778	0.0166667	22690	762569	-3.51477	0.357519	1	207815711	4016353	0.639298	0.194296
rs10779330	0.416667	53487.8	68796.1	-0.251694	0.360989	1	207762674	4024402	0.64058	0.193427
rs141801747	0.416667	53487.8	68796.1	-0.251694	0.360989	1	207764944	4024405	0.64058	0.193427
rs147951060	0.416667	53487.8	68796.1	-0.251694	0.360989	1	207763863	4024406	0.64058	0.193426
rs3738468	0.416667	53487.8	68796.1	-0.251694	0.360989	1	207762358	4024410	0.640581	0.193426
rs12036785	0.316667	37594.6	103421	-1.01194	0.369261	1	207792909	4043679	0.643648	0.191352
rs17615	0.15	39769.3	204070	-1.63537	0.375664	1	207646462	4058796	0.646054	0.189731
rs17616	0.15	39769.3	204070	-1.63537	0.375664	1	207646923	4058797	0.646054	0.189731
rs4308977	0.15	39769.3	204070	-1.63537	0.375664	1	207646898	4058798	0.646055	0.189731
rs9429778	0.15	39769.3	204070	-1.63537	0.375664	1	207651835	4058799	0.646055	0.189731
rs12139795	0.15	41607.7	213267	-1.63426	0.377554	1	207631205	4063295	0.64677	0.18925
rs12140602	0.15	41607.7	213267	-1.63426	0.377554	1	207631158	4063296	0.646771	0.18925
rs3813946	0.15	41607.7	213267	-1.63426	0.377554	1	207627693	4063297	0.646771	0.18925
rs12410867	0.05	23993	317217	-2.58182	0.377889	1	207852018	4064090	0.646897	0.189165
rs12038575	0.316667	46619.4	127448	-1.00569	0.380395	1	207740272	4069795	0.647805	0.188556
rs3886100	0.316667	46619.4	127448	-1.00569	0.380395	1	207739127	4069797	0.647805	0.188555
rs1567190	0.366667	50512	78367.7	-0.4392	0.38142	1	207635789	4072162	0.648182	0.188303
rs3767933	0.366667	51519.7	79893.4	-0.43873	0.382245	1	207637359	4074118	0.648493	0.188095
rs145298960	0.0333333	26123	485039	-2.92141	0.383801	1	207753073	4077760	0.649073	0.187707
rs11590898	0.0166667	23141	762569	-3.49509	0.387544	1	207857396	4086674	0.650492	0.186758
rs6661764	0.266667	36588	114145	-1.13775	0.388	1	207808385	4087783	0.650668	0.18664
rs72468037	0.0166667	23151.1	762569	-3.49465	0.388209	1	207851554	4088250	0.650743	0.186591
rs117667834	0.0166667	23156.4	762569	-3.49442	0.388561	1	207856450	4089049	0.65087	0.186506
rs6665881	0.35	40514.5	77351.4	-0.646699	0.389833	1	207656605	4092105	0.651356	0.186181
rs140655957	0.0166667	26294.7	863596	-3.49174	0.392653	1	207757844	4098548	0.652382	0.185498
rs11118136	0.433333	56235.8	66519.7	-0.167944	0.393399	1	207772408	4100382	0.652674	0.185304
rs12141045	0.433333	56235.8	66519.7	-0.167944	0.393399	1	207772154	4100383	0.652674	0.185304
rs4844382	0.433333	56235.8	66519.7	-0.167944	0.393399	1	207770689	4100384	0.652674	0.185304
rs4844608	0.433333	56235.8	66519.7	-0.167944	0.393399	1	207770576	4100385	0.652674	0.185304
rs594955	0.433333	56235.8	66519.7	-0.167944	0.393399	1	207770692	4100386	0.652674	0.185303
rs11578756	0.0166667	23287.7	762569	-3.48877	0.397187	1	207854919	4109082	0.654059	0.184383
rs11578682	0.0166667	23335.7	762569	-3.48671	0.400325	1	207842833	4116268	0.655202	0.183625
rs11577114	0.0166667	23356.5	762569	-3.48582	0.401682	1	207857812	4119277	0.655681	0.183307
rs76844119	0.0166667	23356.5	762569	-3.48582	0.401682	1	207858173	4119278	0.655681	0.183307
1:207859647	0.0166667	23380.9	762569	-3.48477	0.40328	1	207859647	4122896	0.656257	0.182926
rs55665161	0.0166667	24393.7	792021	-3.48026	0.410156	1	207795485	4138507	0.658742	0.181285
rs74231795	0.0166667	23486.8	762569	-3.48025	0.410172	1	207859330	4138536	0.658747	0.181281
rs61822977	0.316667	39088.5	105014	-0.988265	0.41143	1	207796065	4141416	0.659205	0.180979
rs12032275	0.433333	53799.1	62879.2	-0.15596	0.413854	1	207783507	4147021	0.660097	0.180392
rs6691117	0.433333	53799.1	62879.2	-0.15596	0.413854	1	207782931	4147022	0.660098	0.180392
rs12745818	0.0333333	22773.6	414352	-2.90111	0.415186	1	207819401	4150120	0.660591	0.180068
rs186385146	0.0166667	24487.3	792021	-3.47643	0.416003	1	207805407	4151952	0.660882	0.179876
rs12744104	0.0333333	22792.9	414352	-2.90027	0.416498	1	207819000	4153018	0.661052	0.179764
1:207760074	0.0166667	26803.1	863596	-3.47259	0.42187	1	207760074	4164945	0.66295	0.178519
rs143616521	0.433333	56235.8	65407	-0.151074	0.422193	1	207767449	4165710	0.663072	0.178439
rs596319	0.433333	56235.8	65407	-0.151074	0.422193	1	207766156	4165714	0.663073	0.178439
rs608282	0.433333	56235.8	65407	-0.151074	0.422193	1	207765849	4165715	0.663073	0.178439
rs609297	0.433333	56235.8	65407	-0.151074	0.422193	1	207765557	4165716	0.663073	0.178439
rs6672474	0.433333	56235.8	65407	-0.151074	0.422193	1	207766708	4165718	0.663073	0.178438
rs3930521	0.0166667	24651.3	792021	-3.46976	0.426187	1	207790295	4174588	0.664485	0.177515
rs145531017	0.0166667	23779.3	762569	-3.46788	0.429052	1	207860727	4181049	0.665514	0.176843
rs76441118	0.0166667	23802.2	762569	-3.46692	0.43052	1	207827612	4184518	0.666066	0.176483
rs11588445	0.0166667	23957.4	762569	-3.46042	0.440436	1	207847908	4206629	0.669585	0.174194
rs77011375	0.0166667	23960.4	762569	-3.46029	0.44063	1	207825805	4207036	0.66965	0.174152
rs78246144	0.0166667	23960.4	762569	-3.46029	0.44063	1	207826695	4207037	0.66965	0.174152
rs3818361	0.733333	148333	34942.1	1.44577	0.444972	1	207784968	4216725	0.671192	0.173153
rs144153173	0.0166667	24037.4	762569	-3.45708	0.445525	1	207828949	4217994	0.671394	0.173022
rs55862274	0.0333333	25186.6	449251	-2.88127	0.445866	1	207795167	4218759	0.671516	0.172943
rs1032979	0.15	41545.8	204070	-1.59167	0.450238	1	207641023	4228369	0.673046	0.171955
rs1507764	0.15	41545.8	204070	-1.59167	0.450238	1	207642295	4228370	0.673046	0.171955
rs2063143	0.15	41545.8	204070	-1.59167	0.450238	1	207641840	4228371	0.673046	0.171955
rs568515	0.15	41545.8	204070	-1.59167	0.450238	1	207643673	4228372	0.673046	0.171955
rs147739107	0.0166667	27452.1	863596	-3.44866	0.458369	1	207773986	4246921	0.675999	0.170054
rs76654222	0.0166667	24263.3	762569	-3.44773	0.459791	1	207847023	4249945	0.67648	0.169745
rs77380139	0.0166667	24263.3	762569	-3.44773	0.459791	1	207847062	4249946	0.67648	0.169745
rs116806443	0.0166667	24270.9	762569	-3.44741	0.46027	1	207839944	4251022	0.676652	0.169635
rs141503126	0.0166667	24270.9	762569	-3.44741	0.46027	1	207839962	4251025	0.676652	0.169635
rs11587761	0.0166667	24342	762569	-3.44449	0.464731	1	207838419	4260852	0.678216	0.168632
rs35931500	0.0166667	24360	762569	-3.44375	0.46586	1	207837547	4263337	0.678612	0.168379
rs78752183	0.0166667	24413	762569	-3.44158	0.469174	1	207829236	4270766	0.679794	0.167622
rs6701713	0.733333	148333	34377.6	1.46205	0.473083	1	207786289	4279500	0.681185	0.166735
rs117590864	0.0333333	24991.1	437762	-2.86316	0.473873	1	207787240	4281331	0.681476	0.166549
rs77792203	0.0166667	24499.3	762569	-3.43805	0.47456	1	207839653	4282836	0.681716	0.166397
rs149903858	0.0166667	24584.6	762569	-3.43457	0.479859	1	207829621	4294356	0.683549	0.16523
rs75544149	0.0166667	24592.1	762569	-3.43427	0.480327	1	207842007	4295355	0.683708	0.165129
rs11585607	0.0166667	24597.4	762569	-3.43405	0.480655	1	207837740	4296068	0.683822	0.165057
rs2093760	0.733333	146540	33784.7	1.46729	0.482121	1	207786828	4299281	0.684333	0.164732
rs146922261	0.0166667	27904.5	863596	-3.43232	0.4833	1	207749767	4301764	0.684728	0.164482
rs12038371	0.216667	31854.4	118512	-1.31384	0.483918	1	207821046	4303129	0.684946	0.164344
rs11576446	0.0166667	24656	762569	-3.43167	0.484284	1	207838465	4303924	0.685072	0.164264
rs75088854	0.0166667	24656	762569	-3.43167	0.484284	1	207838826	4303927	0.685073	0.164263
rs79133635	0.0166667	24656	762569	-3.43167	0.484284	1	207838915	4303928	0.685073	0.164263
rs79996524	0.0166667	24656	762569	-3.43167	0.484284	1	207838769	4303929	0.685073	0.164263
rs12738067	0.0333333	23878.4	414352	-2.85374	0.488432	1	207858527	4312946	0.686508	0.163354
rs114868844	0.0166667	28021.5	863596	-3.42813	0.489686	1	207772411	4315792	0.686961	0.163068
rs11578598	0.0166667	24770.2	762569	-3.42705	0.491335	1	207842489	4319441	0.687542	0.162701
rs11589830	0.0166667	24770.2	762569	-3.42705	0.491335	1	207842479	4319442	0.687542	0.162701
rs77923586	0.0166667	24794.7	762569	-3.42606	0.492844	1	207828975	4322702	0.688061	0.162373
rs17186848	0.333333	40857.5	98351	-0.878453	0.494426	1	207804883	4326317	0.688637	0.16201
rs11577173	0.0166667	24923.6	762569	-3.42088	0.500755	1	207829760	4340093	0.690829	0.160629
rs117153239	0.0166667	24925.4	762569	-3.42081	0.500863	1	207841916	4340296	0.690862	0.160609
rs11591007	0.0166667	24937.1	762569	-3.42033	0.501582	1	207837064	4341850	0.691109	0.160453
rs149150945	0.0166667	24937.1	762569	-3.42033	0.501582	1	207836989	4341851	0.691109	0.160453
rs2093761	0.733333	148333	33784.7	1.47945	0.503115	1	207786542	4345223	0.691646	0.160116
rs11803956	0.333333	41098.1	98351	-0.872581	0.505089	1	207803021	4349541	0.692333	0.159685
rs12034383	0.333333	41098.1	98351	-0.872581	0.505089	1	207803595	4349542	0.692333	0.159685
rs12041437	0.333333	41098.1	98351	-0.872581	0.505089	1	207803264	4349543	0.692334	0.159685
rs34509370	0.0333333	24140.7	414352	-2.84282	0.505321	1	207850879	4350011	0.692408	0.159638
rs79872673	0.0166667	25088.2	762569	-3.41429	0.510797	1	207830931	4362279	0.694361	0.158415
rs147499620	0.0166667	25216.6	761508	-3.4078	0.520707	1	207661101	4383884	0.6978	0.156269
rs12032512	0.4	51699.3	60431.4	-0.156066	0.524857	1	207653178	4392987	0.699249	0.155368
rs188999850	0.0166667	28881	863596	-3.39792	0.535773	1	207768459	4416621	0.703011	0.153038
rs139029738	0.0333333	25773.6	431245	-2.81733	0.544732	1	207792288	4435923	0.706083	0.151144
rs144567151	0.0166667	25663	761508	-3.39025	0.547479	1	207653993	4441820	0.707022	0.150567
rs6690215	0.466667	58265.1	53285.4	0.0893413	0.560231	1	207656050	4469511	0.711429	0.147868
rs375393554	0.0333333	28869	477753	-2.80632	0.561741	1	207781150	4472701	0.711937	0.147558
rs2025371	0.0333333	25149.3	414352	-2.80189	0.568601	1	207829549	4487683	0.714322	0.146106
rs6686325	0.233333	36205.7	115702	-1.1618	0.574089	1	207833357	4499360	0.716181	0.144977
rs17186897	0.0333333	25256.5	414352	-2.79763	0.575181	1	207839505	4501690	0.716551	0.144753
rs4844388	0.216667	35058.4	122803	-1.25357	0.590279	1	207842900	4533412	0.721601	0.141703
rs11577935	0.0166667	26437.9	762569	-3.3619	0.590733	1	207861994	4534369	0.721753	0.141611
rs11578338	0.0166667	26437.9	762569	-3.3619	0.590733	1	207862004	4534370	0.721753	0.141611
rs11583249	0.0166667	26437.9	762569	-3.3619	0.590733	1	207861724	4534371	0.721753	0.141611
rs74978335	0.0166667	26437.9	762569	-3.3619	0.590733	1	207862528	4534372	0.721754	0.141611
rs80121755	0.0166667	26437.9	762569	-3.3619	0.590733	1	207862359	4534373	0.721754	0.141611
rs2147021	0.0333333	25600.7	414352	-2.7841	0.596106	1	207849214	4545689	0.723555	0.140528
rs142081503	0.0333333	25024.6	404158	-2.78194	0.599434	1	207799958	4552652	0.724663	0.139864
rs41274778	0.0333333	24924.7	402046	-2.78071	0.601343	1	207812958	4556601	0.725292	0.139487
rs41274780	0.0333333	24924.7	402046	-2.78071	0.601343	1	207813056	4556602	0.725292	0.139487
rs79926392	0.0166667	26628.5	762569	-3.35471	0.601691	1	207863592	4557377	0.725415	0.139413
rs76287248	0.0166667	26748	762569	-3.35023	0.608524	1	207864463	4571283	0.727629	0.13809
rs115922103	0.0333333	25124.8	402046	-2.77271	0.613708	1	207809835	4582318	0.729385	0.137043
rs11803366	0.333333	43680.9	98351	-0.811632	0.615773	1	207806989	4586581	0.730064	0.136639
rs4266886	0.733333	145990	30977.4	1.55028	0.625378	1	207685786	4606390	0.733217	0.134768
rs56203648	0.0333333	25687.1	401974	-2.7504	0.648205	1	207793828	4653369	0.740695	0.130361
rs36001492	0.0333333	26712.4	414352	-2.74159	0.661832	1	207841745	4681003	0.745093	0.127789
rs201125141	0.0166667	31424	863596	-3.31353	0.66451	1	207740314	4686264	0.745931	0.127301
rs369882840	0.0166667	31781.4	863596	-3.30222	0.681765	1	207740795	4720777	0.751424	0.124115
rs36019152	0.0333333	27622.5	414352	-2.70809	0.713627	1	207862698	4783220	0.761364	0.118408
rs12029729	0.0166667	29047	761508	-3.26639	0.736437	1	207645089	4827717	0.768446	0.114386
rs139527361	0.0166667	29113.6	761508	-3.2641	0.73993	1	207636508	4834517	0.769529	0.113775
rs150531546	0.0666667	42761.3	338102	-2.06771	0.794045	1	207695690	4935764	0.785645	0.104774
rs370417516	0.0166667	32318.2	761508	-3.15967	0.899237	1	207631291	5118653	0.814756	0.0889725
rs147846150	0.0166667	32401.2	761508	-3.1571	0.903149	1	207633521	5125321	0.815817	0.0884071
rs186396511	0.0166667	38388.8	901765	-3.15659	0.903937	1	207694562	5126641	0.816027	0.0882953
rs45573035	0.0166667	32421.8	761508	-3.15647	0.904118	1	207640012	5126997	0.816084	0.0882651
rs78677800	0.0166667	32635.8	761508	-3.14989	0.914152	1	207632669	5143851	0.818767	0.0868398
rs311312	0.05	34898.8	312816	-2.19316	0.985044	1	207625541	5256767	0.83674	0.0774095
rs1048971	0.216667	45072	119644	-0.976255	1.07964	1	207646322	5395927	0.858891	0.0660621
rs17044576	0.0666667	35108.6	229135	-1.87586	1.10432	1	207634670	5430476	0.86439	0.0632903
rs368201059	0.0166667	42905.1	859462	-2.99732	1.14691	1	207697397	5487671	0.873494	0.0587401
rs74894771	0.0166667	40201	761508	-2.94141	1.2322	1	207619626	5593004	0.89026	0.0504831
rs311314	0.05	41184.1	312816	-2.02756	1.24374	1	207623868	5606555	0.892417	0.0494321
rs311315	0.05	42044	312816	-2.0069	1.27602	1	207622318	5643629	0.898318	0.0465698
rs311316	0.05	42044	312816	-2.0069	1.27602	1	207622223	5643630	0.898318	0.0465697
rs79018154	0.05	38950.8	280075	-1.97276	1.32935	1	207624310	5702111	0.907627	0.0420925

## Sheet: Temuan-Senoi
SNP	Freq	iHH_0	iHH_1	iHS	Std_iHS	CHR	POS	rank	rank.perc	rank.log
rs4274065	0.859375	504032	77209.5	1.87612	-2.31125	1	207671476	67214	0.0106835	1.97129
rs4844597	0.859375	504032	77209.5	1.87612	-2.31125	1	207671269	67215	0.0106837	1.97128
rs7533520	0.859375	504569	77209.5	1.87718	-2.30953	1	207673945	67518	0.0107318	1.96933
rs17617	0.984375	3387060	49250.2	4.2308	-2.24878	1	207653395	78706	0.0125101	1.90274
rs2182911	0.859375	499717	72442.7	1.93125	-2.22277	1	207660071	84023	0.0133552	1.87435
rs2182912	0.859375	499717	72442.7	1.93125	-2.22277	1	207660344	84024	0.0133554	1.87434
rs2182913	0.859375	499717	72442.7	1.93125	-2.22277	1	207660378	84025	0.0133556	1.87434
rs10863341	0.875	584442	70647.4	2.11296	-2.21452	1	207673084	85773	0.0136334	1.8654
rs4844598	0.875	584442	70647.4	2.11296	-2.21452	1	207672612	85775	0.0136337	1.86539
rs7533408	0.875	584442	70647.4	2.11296	-2.21452	1	207673631	85778	0.0136342	1.86537
rs9429943	0.875	584442	70154	2.11997	-2.20341	1	207669924	88106	0.0140042	1.85374
rs9429944	0.875	584442	70154	2.11997	-2.20341	1	207670307	88107	0.0140044	1.85374
rs9429779	0.859375	504631	72134	1.9453	-2.20021	1	207664721	88773	0.0141102	1.85047
rs9429780	0.859375	504631	71259.1	1.9575	-2.18062	1	207667190	93045	0.0147893	1.83005
rs9429781	0.859375	504631	71259.1	1.9575	-2.18062	1	207667222	93046	0.0147894	1.83005
rs9429941	0.859375	504631	71259.1	1.9575	-2.18062	1	207667303	93047	0.0147896	1.83004
rs7525170	0.859375	504631	71035.4	1.96065	-2.17558	1	207668447	94240	0.0149792	1.82451
rs9429942	0.859375	504631	71035.4	1.96065	-2.17558	1	207668630	94241	0.0149794	1.82451
rs6659617	0.8125	314256	54698.9	1.74837	-2.10443	1	207820201	112011	0.0178039	1.74949
rs6696840	0.8125	316950	54698.9	1.7569	-2.09061	1	207819729	115864	0.0184163	1.7348
rs4618970	0.875	584442	65261.6	2.19225	-2.08876	1	207661640	116388	0.0184996	1.73284
rs7519408	0.875	584442	65261.6	2.19225	-2.08876	1	207661289	116391	0.0185001	1.73283
rs4310446	0.859375	504569	67046.5	2.01832	-2.08302	1	207676604	118053	0.0187642	1.72667
rs4525038	0.875	584442	64984.9	2.1965	-2.08203	1	207663937	118323	0.0188071	1.72568
rs6663887	0.875	584442	64984.9	2.1965	-2.08203	1	207664423	118327	0.0188078	1.72566
rs6700109	0.875	584442	64984.9	2.1965	-2.08203	1	207664607	118328	0.0188079	1.72566
rs11118238	0.8125	317129	54400.8	1.76293	-2.08085	1	207819159	118671	0.0188625	1.7244
rs4844596	0.765625	385404	90524.6	1.44867	-2.04324	1	207651935	129725	0.0206195	1.68572
rs7527218	0.765625	384904	88156.6	1.47388	-2.00356	1	207623829	142468	0.0226449	1.64503
rs9429782	0.546875	55833.6	175562	-1.14562	-1.91514	1	207669355	174459	0.0277298	1.55705
rs10863322	0.765625	385386	82429.9	1.5423	-1.89586	1	207643949	182318	0.028979	1.53792
rs59824364	0.546875	56759.3	175562	-1.12917	-1.89363	1	207662180	183229	0.0291238	1.53575
rs7550883	0.703125	281906	75592.3	1.31622	-1.85091	1	207815424	201735	0.0320653	1.49397
rs7512100	0.859375	438612	49683.6	2.17794	-1.82684	1	207837490	212896	0.0338393	1.47058
rs10779353	0.859375	438612	49666	2.1783	-1.82627	1	207837590	213186	0.0338854	1.46999
rs7515238	0.859375	438612	49451.1	2.18263	-1.81932	1	207838429	216343	0.0343872	1.4636
rs4844385	0.703125	282523	74021.5	1.3394	-1.8136	1	207813601	219222	0.0348448	1.45786
rs4844386	0.703125	282523	74021.5	1.3394	-1.8136	1	207813726	219223	0.0348449	1.45786
rs1570563	0.859375	442962	48905.3	2.2036	-1.78566	1	207853924	232935	0.0370244	1.43151
rs10779359	0.859375	442962	48412.4	2.21373	-1.76941	1	207852600	241159	0.0383316	1.41644
rs6687503	0.859375	442962	48412.4	2.21373	-1.76941	1	207852642	241162	0.0383321	1.41644
rs1853526	0.859375	442962	48290.6	2.21625	-1.76537	1	207854703	243239	0.0386622	1.41271
rs10779362	0.859375	442962	48264.7	2.21678	-1.7645	1	207856787	243710	0.0387371	1.41187
rs10863463	0.859375	437991	46443.3	2.24396	-1.72088	1	207843903	267433	0.0425078	1.37153
rs6540436	0.859375	431886	45753	2.24491	-1.71937	1	207822767	268299	0.0426455	1.37013
rs11118241	0.859375	431429	45614.8	2.24687	-1.71622	1	207820278	270218	0.0429505	1.36703
rs11118242	0.859375	431429	45614.8	2.24687	-1.71622	1	207820313	270219	0.0429506	1.36703
rs12143527	0.859375	437991	46112.2	2.25112	-1.70939	1	207849916	274093	0.0435664	1.36085
rs2296158	0.859375	442962	46426.6	2.25561	-1.70219	1	207851611	278284	0.0442325	1.35426
rs1410408	0.578125	68644.5	159401	-0.842484	-1.69477	1	207666308	282491	0.0449012	1.34774
rs10779340	0.71875	303629	73328.6	1.42086	-1.68251	1	207817025	289593	0.0460301	1.33696
rs10779341	0.71875	303629	73328.6	1.42086	-1.68251	1	207817152	289594	0.0460302	1.33696
rs4385710	0.71875	303629	73302.9	1.42121	-1.68195	1	207815787	289928	0.0460833	1.33646
rs6701416	0.71875	303629	73302.9	1.42121	-1.68195	1	207815863	289931	0.0460838	1.33645
rs311317	0.84375	689763	71363.4	2.26856	-1.6814	1	207621832	290283	0.0461398	1.33592
rs12743911	0.71875	303629	73228.5	1.42222	-1.68032	1	207816480	290918	0.0462407	1.33498
rs10494885	0.71875	303629	72976.5	1.42567	-1.67477	1	207815189	294202	0.0467627	1.3301
rs10779339	0.71875	303629	72976.5	1.42567	-1.67477	1	207814451	294203	0.0467628	1.3301
rs10863434	0.71875	303629	72976.5	1.42567	-1.67477	1	207814835	294204	0.046763	1.3301
rs9651101	0.71875	303629	72675.6	1.4298	-1.66812	1	207817631	298212	0.0474	1.32422
rs311311	0.84375	689698	66754.5	2.33523	-1.5744	1	207639695	360113	0.0572391	1.24231
rs1032980	0.84375	689698	66480.6	2.33934	-1.5678	1	207640345	364936	0.0580057	1.23653
rs311302	0.84375	689050	66212.4	2.34245	-1.56283	1	207629416	368553	0.0585806	1.23225
rs679515	0.8125	537628	65620.1	2.10329	-1.52967	1	207750568	393460	0.0625395	1.20385
rs4844610	0.8125	520041	63245.6	2.10688	-1.52384	1	207802552	397833	0.0632346	1.19905
rs6656401	0.8125	560441	65514.1	2.14646	-1.45975	1	207692049	449932	0.0715156	1.1456
rs1408077	0.765625	419627	66535.1	1.84164	-1.42466	1	207804141	480521	0.0763776	1.11703
rs11118328	0.96875	1910530	35537.7	3.98454	-1.41556	1	207850539	488528	0.0776503	1.10986
rs12037841	0.8125	560441	62403.4	2.1951	-1.38098	1	207684192	520144	0.0826756	1.08262
rs4562624	0.8125	560441	62201.2	2.19835	-1.37572	1	207685965	525092	0.0834621	1.07851
rs311306	0.859375	808449	64250.9	2.53232	-1.25809	1	207630444	647199	0.102871	0.987708
rs311307	0.859375	808449	64186.8	2.53332	-1.25649	1	207631778	648963	0.103151	0.986526
rs311304	0.859375	808449	63990.6	2.53638	-1.25157	1	207629702	654600	0.104047	0.98277
rs311313	0.859375	808449	63574.2	2.54291	-1.2411	1	207624911	666343	0.105914	0.975048
rs311310	0.859375	808449	62504.3	2.55988	-1.21386	1	207635573	698306	0.110994	0.954701
rs6697005	0.765625	419627	55360.7	2.0255	-1.13524	1	207806730	797637	0.126782	0.896941
rs17045468	0.421875	63462.3	225986	-1.27003	-0.701401	1	207657375	1519358	0.241498	0.617086
rs17045328	0.390625	63269.1	256331	-1.39907	-0.439498	1	207652176	2083670	0.331194	0.479917
rs11118237	0.5	93609.6	130091	-0.329103	-0.3299	1	207818719	2338338	0.371673	0.429839
rs6667118	0.5	93554.8	129050	-0.321651	-0.320135	1	207822724	2361653	0.375379	0.42553
rs1323722	0.5	93781.1	129050	-0.319234	-0.316969	1	207823405	2369252	0.376587	0.424135
rs1323720	0.5	93790.8	129050	-0.319131	-0.316834	1	207823161	2369567	0.376637	0.424077
rs6667238	0.5	93790.8	129050	-0.319131	-0.316834	1	207822856	2369570	0.376637	0.424077
rs7515905	0.65625	265822	92975.5	1.05049	-0.314654	1	207738077	2374613	0.377439	0.423153
rs10863437	0.5	94958.8	130091	-0.314793	-0.31115	1	207817612	2383102	0.378788	0.421604
rs12041397	0.5	94294.9	129050	-0.31377	-0.30981	1	207824408	2386285	0.379294	0.421024
rs6666431	0.546875	118661	108678	0.0878855	-0.301795	1	207822078	2405458	0.382342	0.417549
[truncated: 384 more rows]

## Sheet: Malaysian Negritos
SNP	Freq	iHH_0	iHH_1	iHS	Std_iHS	CHR	POS	rank	rank.perc	rank.log
[truncated: 386 more rows]

[truncated: 2 more sheets: Eastern Indonesians, Melanesians]
