# Supplementary material for: Population-specific positive selection on low CR1 expression in malaria-endemic regions
Source: PLoS One. 2023 Jan 10;18(1):e0280282. doi: 10.1371/journal.pone.0280282 (PMC9831336; doi:10.1371/journal.pone.0280282)
Supplement: S4 Table — The significant SNPs are highlighted by colored shadow. (XLSX) [file pone.0280282.s017.xlsx]

## Sheet: Western Africans
ID	CHR	BP	Freq	iHH_A1	iHH_B1	iHH_P1	XPEHH	Std_XPEHH	rank	rank.perc	rank.log
rs139691972	1	207740108	0.0496454	28465.6	22273.1	18015.1	0.245317	2.45606	143139	0.00711516	2.14782
rs183283437	1	207740102	0.0496454	28465.6	22273.1	18015.1	0.245317	2.45606	143140	0.00711521	2.14781
rs12038575	1	207740272	0.397163	28412.6	22205.1	17759.4	0.246513	2.34408	186925	0.00929168	2.03191
rs34883952	1	207740868	0.0531915	28672.6	25265	20947.2	0.126519	2.12819	310734	0.015446	1.81118
rs1752684	1	207747296	0.797872	27959.7	23237.9	19070.9	0.18498	2.07866	347623	0.0172797	1.76246
rs142980032	1	207739509	0.0248227	25932.4	23872.9	18729.6	0.0827494	2.06493	358741	0.0178323	1.74879
1:207739624	1	207739624	0	28465.6	24877.7	19672.2	0.134724	2.04141	378517	0.0188153	1.72549
1:207739670	1	207739670	0	28465.6	24877.7	19672.2	0.134724	2.04141	378518	0.0188154	1.72549
rs146809178	1	207740384	0.0070922	28672.6	25361.3	21045.6	0.122718	2.00659	409373	0.0203491	1.69145
1:207740856	1	207740856	0	28672.6	25385.4	21061.5	0.121766	2.00383	411896	0.0204746	1.68879
rs189159003	1	207740710	0	28672.6	25385.4	21061.5	0.121766	2.00383	411907	0.0204751	1.68877
rs369882840	1	207740795	0	28672.6	25385.4	21061.5	0.121766	2.00383	411909	0.0204752	1.68877
rs375478403	1	207740693	0	28672.6	25385.4	21061.5	0.121766	2.00383	411910	0.0204752	1.68877
rs201125141	1	207740314	0	28672.6	25404	21076.5	0.121032	2.0017	413966	0.0205774	1.68661
rs116994542	1	207747893	0	28505.5	25296.8	20468.1	0.119419	1.99702	418239	0.0207898	1.68215
rs111687361	1	207747290	0	28917.5	26142.9	21682.7	0.100872	1.94322	471576	0.0234411	1.63002
rs9429955	1	207739534	0.0390071	25811.8	24877.7	19317.4	0.0368614	1.93353	482024	0.0239605	1.6205
1:207740946	1	207740946	0	28672.6	26142.9	21648.1	0.0923644	1.91855	498371	0.0247731	1.60602
rs144077642	1	207740886	0	28672.6	26142.9	21648.1	0.0923644	1.91855	498377	0.0247734	1.60602
rs149099494	1	207741193	0.0070922	28494.1	26142.9	21621.2	0.0861212	1.90044	518822	0.0257896	1.58855
rs3886100	1	207739127	0.453901	25672.1	24679.3	19062.5	0.0394406	1.81694	624990	0.031067	1.5077
1:207739374	1	207739374	0	25932.4	25139.8	19531.2	0.0310392	1.74067	738551	0.0367119	1.43519
1:207739452	1	207739452	0	25932.4	25139.8	19531.2	0.0310392	1.74067	738552	0.036712	1.43519
rs79926392	1	207863592	0.0212766	18305.6	21055.5	18118	-0.139952	1.42723	1421530	0.0706615	1.15082
rs10127904	1	207748107	0.0531915	20563.4	23416.8	17460.6	-0.129939	1.42037	1441278	0.0716431	1.14483
rs7515905	1	207738077	0.797872	26906.8	28965.4	24720.2	-0.0737221	1.40941	1473224	0.0732311	1.1353
rs374249264	1	207738352	0	26906.8	29938.4	25942.6	-0.106763	1.34096	1683606	0.0836888	1.07733
rs36019152	1	207862698	0.0496454	18277.7	21655	18519.3	-0.169557	1.31103	1781126	0.0885363	1.05288
rs12728328	1	207698460	0.0177305	32705.9	37297.3	33073.3	-0.131366	1.2696	1924472	0.0956618	1.01926
rs12729446	1	207698431	0	32801.8	38079.6	33588.7	-0.149196	1.21788	2115532	0.105159	0.978154
rs142841925	1	207860141	0.0035461	16517.7	19180	16020.1	-0.149433	1.21719	2118170	0.10529	0.977612
rs12738067	1	207858527	0.0496454	15683.2	19251	15934.1	-0.204978	1.21327	2133346	0.106044	0.974512
1:207748065	1	207748065	0	20563.4	23926.5	17899.6	-0.151472	1.21127	2141169	0.106433	0.972922
1:207863838	1	207863838	0	18374.4	21407.6	18414.5	-0.152787	1.20746	2156035	0.107172	0.969917
rs144986906	1	207860609	0.0070922	17451.2	20396.3	17341.3	-0.155948	1.19829	2192406	0.10898	0.962652
1:207863720	1	207863720	0	18305.6	21407.6	18397.7	-0.156536	1.19659	2199045	0.10931	0.961339
rs187304193	1	207699538	0.0035461	33165	38806.2	34250.3	-0.157086	1.19499	2205266	0.109619	0.960112
rs145296721	1	207863746	0.0035461	18275.3	21407.6	18391.3	-0.158197	1.19177	2218212	0.110263	0.95757
1:207861091	1	207861091	0	17451.2	20516.7	17438.8	-0.16183	1.18123	2260601	0.11237	0.949349
rs144283757	1	207860666	0	17451.2	20516.7	17438.8	-0.16183	1.18123	2260621	0.112371	0.949345
rs145531017	1	207860727	0	17451.2	20516.7	17438.8	-0.16183	1.18123	2260622	0.112371	0.949345
rs147560709	1	207860628	0	17451.2	20516.7	17438.8	-0.16183	1.18123	2260623	0.112371	0.949345
rs112052441	1	207737874	0.0070922	32916.7	38806.2	34178.7	-0.1646	1.1732	2293408	0.114001	0.943092
rs56348435	1	207699078	0	32705.9	38806.2	34167.1	-0.171026	1.15456	2370717	0.117844	0.928693
rs116152900	1	207860064	0.0212766	15139.4	19180	15783.7	-0.236566	1.15057	2387466	0.118676	0.925636
1:207860430	1	207860430	0	17451.2	20755	17593.6	-0.173379	1.14773	2399499	0.119274	0.923453
rs142183756	1	207860285	0	17451.2	20755	17593.6	-0.173379	1.14773	2399512	0.119275	0.92345
rs111418973	1	207699424	0.0035461	32545.4	38806.2	34127.5	-0.175946	1.14028	2430857	0.120833	0.917814
rs115019854	1	207860246	0.0248227	16323	20755	17339.1	-0.240212	1.14013	2431501	0.120865	0.917699
rs11583249	1	207861724	0.0035461	18308.6	21862	18690.1	-0.177377	1.13613	2448779	0.121724	0.914624
rs374726454	1	207861377	0	18308.6	21875.2	18700.8	-0.177983	1.13438	2456338	0.1221	0.913285
rs11577935	1	207861994	0.0035461	18286.5	21862	18682.4	-0.178583	1.13264	2463663	0.122464	0.911992
rs11578338	1	207862004	0.0035461	18286.5	21862	18682.4	-0.178583	1.13264	2463664	0.122464	0.911992
rs80121755	1	207862359	0.0035461	18286.5	21862	18682.4	-0.178583	1.13264	2463695	0.122465	0.911986
rs142790051	1	207862294	0	18286.5	21863.6	18683.6	-0.178656	1.13242	2464665	0.122514	0.911815
rs115023184	1	207859196	0.0212766	15256.3	19455.5	16005.2	-0.243138	1.13176	2467483	0.122654	0.911319
rs74978335	1	207862528	0.0035461	18277.7	21862	18680.5	-0.179068	1.13123	2469794	0.122769	0.910912
rs146085934	1	207862473	0.0035461	18270.7	21862.7	18679.6	-0.179484	1.13002	2474919	0.123023	0.910012
rs138210967	1	207861872	0.0035461	18270.7	21863.2	18679.9	-0.179505	1.12996	2475178	0.123036	0.909967
rs371650700	1	207862690	0	18277.7	21876.3	18691.9	-0.179724	1.12933	2477814	0.123167	0.909504
rs116554794	1	207858545	0.0212766	15140.3	19337.7	15892.1	-0.244698	1.12729	2486498	0.123599	0.907985
1:207862894	1	207862894	0.0070922	18301.1	21942.2	18761.2	-0.181453	1.12431	2499649	0.124253	0.905694
rs61823003	1	207863027	0	18305.6	22094.2	18876.9	-0.188107	1.10501	2584124	0.128452	0.89126
rs184936216	1	207856745	0	15981.8	19292.8	16009.9	-0.188278	1.10452	2586316	0.128561	0.890892
1:207855948	1	207855948	0	15981.8	19298.1	16014.5	-0.188555	1.10371	2589916	0.12874	0.890288
rs117667834	1	207856450	0	15981.8	19379.1	16082.7	-0.192742	1.09157	2644071	0.131432	0.8813
rs144415844	1	207856484	0	15981.8	19379.1	16082.7	-0.192742	1.09157	2644075	0.131432	0.881299
rs146215050	1	207855555	0.0035461	15981.8	19464.8	16158.6	-0.197156	1.07876	2702835	0.134353	0.871754
rs367740619	1	207862708	0	18277.7	22298.9	19013.5	-0.198857	1.07383	2725147	0.135462	0.868183
rs138819223	1	207862718	0.0035461	18270.7	22298.9	19012.1	-0.199238	1.07273	2730272	0.135717	0.867367
rs144105127	1	207854759	0.0106383	15466	18890.7	15591.8	-0.200024	1.07045	2740863	0.136243	0.865686
rs143005619	1	207855398	0	15981.8	19522.1	16207.6	-0.200096	1.07024	2741787	0.136289	0.865539
rs41314532	1	207857222	0	15580.2	19090.2	15768	-0.203177	1.0613	2782678	0.138322	0.85911
rs11578756	1	207854919	0.0035461	15500.1	19174.7	15831.8	-0.212743	1.03355	2915698	0.144934	0.838831
1:207855044	1	207855044	0	15500.1	19180.4	15836.2	-0.213042	1.03268	2920006	0.145148	0.838189
1:207854816	1	207854816	0	15466	19142.4	15797.9	-0.21326	1.03205	2923178	0.145306	0.837718
rs141116994	1	207855083	0.0035461	15478.4	19180.4	15829.6	-0.214444	1.02862	2939579	0.146121	0.835288
rs11590898	1	207857396	0.0035461	15580.2	19327.2	15968.4	-0.215514	1.02551	2954650	0.14687	0.833067
rs11577114	1	207857812	0.0035461	15683.2	19465.9	16100.9	-0.216076	1.02388	2962621	0.147266	0.831897
rs76844119	1	207858173	0.0035461	15683.2	19465.9	16100.9	-0.216076	1.02388	2962651	0.147268	0.831893
1:207858029	1	207858029	0	15683.2	19467.5	16102.2	-0.216159	1.02364	2963692	0.147319	0.83174
1:207858482	1	207858482	0	15683.2	19468.9	16103.3	-0.216231	1.02343	2964738	0.147371	0.831587
rs149813890	1	207864498	0.0035461	17027.3	21174.2	18032.1	-0.217964	1.01841	2989191	0.148587	0.82802
rs181428492	1	207865033	0	17027.3	21223.9	18066.8	-0.220309	1.01161	3022972	0.150266	0.823139
rs55952744	1	207860158	0.180851	16571.9	19045.5	15923.8	-0.139121	1.00742	3044035	0.151313	0.820124
rs139094318	1	207864497	0.0035461	17027.3	21264.1	18089.1	-0.222201	1.00612	3050518	0.151635	0.8192
rs10779362	1	207856787	0.414894	15438.2	18900.9	15584.9	-0.202368	0.997923	3091904	0.153693	0.813347
rs76287248	1	207864463	0.0035461	17027.3	21392.3	18172.9	-0.228211	0.988685	3138753	0.156021	0.806816
1:207864174	1	207864174	0	17027.3	21407.6	18184.8	-0.228928	0.986607	3149349	0.156548	0.805352
rs187011843	1	207864167	0	17027.3	21407.6	18184.8	-0.228928	0.986607	3149351	0.156548	0.805352
rs377683064	1	207864249	0	17027.3	21407.6	18184.8	-0.228928	0.986607	3149353	0.156548	0.805352
rs311312	1	207625541	0.0248227	14024.7	18837.6	15883.3	-0.295039	0.983137	3167195	0.157435	0.802898
1:207854746	1	207854746	0	15559.5	19604.1	16069.9	-0.231066	0.980404	3181282	0.158135	0.800971
rs17617	1	207653395	0.978723	6684.82	9195.9	7311.37	-0.318918	0.980329	3181682	0.158155	0.800916
rs375388173	1	207697981	0	30208.4	38079.6	33094.5	-0.231557	0.978981	3188671	0.158503	0.799963
1:207860024	1	207860024	0	15215.2	19180	15802.2	-0.231573	0.978935	3188923	0.158515	0.799929
rs145561344	1	207698022	0.0106383	30161.5	38079.6	33081.9	-0.233113	0.974469	3212059	0.159665	0.79679
rs1041250	1	207655815	0.109929	7727.03	9580.79	7848.08	-0.215036	0.974252	3213220	0.159723	0.796633
rs17046851	1	207747984	0.184397	20385.2	23740.1	17713.1	-0.152358	0.973569	3216955	0.159909	0.796128
rs77828994	1	207652548	0.0531915	7751.04	10386.5	8149.49	-0.292681	0.971207	3229428	0.160529	0.794448
rs74231795	1	207859330	0.0035461	15365.7	19451.4	16027.1	-0.235781	0.966729	3252711	0.161686	0.791328
rs142079089	1	207859241	0	15365.7	19455.5	16030.3	-0.235992	0.966117	3255846	0.161842	0.790909
1:207858895	1	207858895	0	15362.5	19455.5	16027.2	-0.236199	0.965517	3259086	0.162003	0.790477
1:207859103	1	207859103	0	15362.5	19455.5	16027.2	-0.236199	0.965517	3259087	0.162003	0.790477
rs147576801	1	207859074	0	15362.5	19455.5	16027.2	-0.236199	0.965517	3259089	0.162003	0.790477
rs117010160	1	207852742	0.0070922	15768	19969.4	16417.5	-0.236222	0.96545	3259455	0.162021	0.790428
1:207859647	1	207859647	0	15365.7	19462.1	16036	-0.236333	0.965128	3261133	0.162105	0.790205
rs183088178	1	207854473	0	15303.4	19407	15856.2	-0.237561	0.961566	3279578	0.163021	0.787755
rs17045468	1	207657375	0.234043	6533.75	7683.83	6383.08	-0.162138	0.958474	3295724	0.163824	0.785622
rs141885899	1	207652844	0.0212766	7956.93	10783.9	8445.87	-0.304016	0.957433	3301280	0.1641	0.784891
rs4317805	1	207652992	0.992908	8411.78	10986.5	8680.15	-0.267035	0.957047	3303354	0.164203	0.784618
rs12119104	1	207861207	0.205674	17181.5	20108.4	17055.9	-0.157304	0.956234	3307664	0.164418	0.784052
rs188473867	1	207697953	0	29936.5	38079.6	33040.7	-0.2406	0.952749	3325760	0.165317	0.781682
1:207852774	1	207852774	0	15768	20061.7	16485.2	-0.240831	0.952081	3329319	0.165494	0.781218
1:207852775	1	207852775	0	15768	20061.7	16485.2	-0.240831	0.952081	3329320	0.165494	0.781218
rs115664052	1	207853813	0	15768	20061.7	16485.2	-0.240831	0.952081	3329322	0.165494	0.781217
rs372038616	1	207853635	0	15768	20061.7	16485.2	-0.240831	0.952081	3329323	0.165494	0.781217
rs140280994	1	207864063	0.0212766	15762.9	21407.6	17924.4	-0.306084	0.951511	3332342	0.165644	0.780824
1:207854006	1	207854006	0	15347.4	19547.6	15988	-0.241908	0.948956	3345744	0.16631	0.77908
rs145927056	1	207655830	0.0070922	7571.17	9652.22	7884.8	-0.24284	0.946254	3360216	0.16703	0.777206
rs141804561	1	207697973	0.0035461	29848.8	38079.6	33015	-0.243534	0.944239	3370892	0.167561	0.775828
rs77925236	1	207625917	0.0496454	14189	19300.7	16229.6	-0.307676	0.929824	3448424	0.171414	0.765953
rs12032512	1	207653178	0.304965	6443.75	7794.52	6087.02	-0.190309	0.927956	3458820	0.171931	0.764645
rs11808746	1	207624861	0.251773	13198.1	15794.8	13222.9	-0.179612	0.89928	3616561	0.179772	0.745277
rs11577168	1	207855800	0.184397	15981.8	19260.6	15983.1	-0.18661	0.885976	3691122	0.183479	0.736415
rs34860402	1	207856009	0.184397	15981.8	19260.6	15983.1	-0.18661	0.885976	3691125	0.183479	0.736414
rs1570563	1	207853924	0.43617	15179.5	19477	15899.3	-0.249291	0.885693	3692774	0.183561	0.73622
rs12562739	1	207856658	0.180851	15981.8	19263.7	15986.2	-0.18677	0.885566	3693478	0.183596	0.736138
rs12563415	1	207856666	0.180851	15981.8	19263.7	15986.2	-0.18677	0.885566	3693479	0.183596	0.736138
rs55638397	1	207856040	0.180851	15981.8	19263.7	15986.2	-0.18677	0.885566	3693481	0.183596	0.736137
1:207654837	1	207654837	0	7808.44	10199.3	8345.68	-0.267113	0.875848	3748500	0.186331	0.729716
rs1853526	1	207854703	0.43617	15021.1	19351.4	15764.6	-0.253305	0.872796	3765865	0.187194	0.727708
rs3085	1	207857254	0.184397	15580.2	18982	15673.9	-0.197491	0.858151	3849670	0.19136	0.71815
rs11118328	1	207850539	0.960993	13168.6	18896.1	14992	-0.361121	0.855489	3865010	0.192122	0.716423
rs144567151	1	207653993	0.0496454	6610.95	9251.88	7378.28	-0.3361	0.851374	3889287	0.193329	0.713703
rs11118354	1	207856868	0.230496	15438.2	18989.5	15662	-0.207041	0.837914	3968001	0.197242	0.705001
rs12410867	1	207852018	0.0460993	13596.6	19170	15311.9	-0.343529	0.830869	4009626	0.199311	0.700469
rs12411037	1	207857158	0.20922	15464.1	18989.5	15657.2	-0.205361	0.829696	4016704	0.199663	0.699703
rs10746386	1	207855095	0.230496	15438.2	19104.2	15763.2	-0.213063	0.821747	4063853	0.202006	0.694635
rs7543913	1	207656502	0.109929	6368.39	8377.35	6713.85	-0.274185	0.821608	4064664	0.202047	0.694549
rs11118345	1	207854827	0.230496	15423.5	19104.5	15759.4	-0.214032	0.819146	4079265	0.202772	0.692991
rs4314882	1	207658025	1	6587.08	8698.71	7179.89	-0.278064	0.816949	4092633	0.203437	0.69157
rs12144801	1	207857773	0.230496	15414.2	19206.4	15839.4	-0.219954	0.803245	4175827	0.207572	0.682831
rs4097398	1	207857760	0.230496	15414.2	19206.4	15839.4	-0.219954	0.803245	4175828	0.207572	0.682831
rs72644193	1	207858814	0.184397	15362.5	19164.6	15787.3	-0.221131	0.797696	4210074	0.209275	0.679283
rs75758158	1	207858661	0.180851	15362.5	19165.6	15788.5	-0.221187	0.797551	4210980	0.20932	0.67919
rs1408078	1	207800555	0.815603	13194.3	18110.5	12633.4	-0.316703	0.797503	4211275	0.209334	0.67916
rs55689175	1	207859699	0.180851	15365.7	19173.8	15797.1	-0.221405	0.796994	4214403	0.20949	0.678837
rs1475445	1	207652987	0.0319149	7682.95	11020.2	8552.83	-0.360725	0.795047	4226177	0.210075	0.677626
rs10779311	1	207693866	0.996454	17684.9	24452.7	18998.5	-0.32403	0.791417	4248823	0.211201	0.675305
rs6687503	1	207852642	0.421986	14629	19358.7	15697.1	-0.280135	0.786619	4278289	0.212665	0.672303
rs145233513	1	207850247	0.0212766	13385.1	19258.7	15374	-0.363819	0.786188	4281016	0.212801	0.672026
1:207625271	1	207625271	0	14024.7	18900.8	15932.8	-0.298386	0.785136	4287628	0.21313	0.671356
rs142084919	1	207656489	0.0070922	6262.02	8484.18	6777.32	-0.3037	0.769724	4384261	0.217933	0.661677
rs12022909	1	207859743	0.251773	14949.6	18787.1	15431.5	-0.228489	0.766464	4404733	0.218951	0.659654
rs370634417	1	207656248	0	6253.33	8484.18	6782.3	-0.305089	0.765694	4409648	0.219195	0.659169
rs11118340	1	207854035	0.184397	15347.4	19393.6	15855.2	-0.233999	0.764788	4415353	0.219479	0.658608
rs76651797	1	207656588	0.0070922	6279.72	8525.63	6809.5	-0.30575	0.763775	4421837	0.219801	0.65797
rs6697005	1	207806730	0.815603	13252.8	18442.1	13111.7	-0.330429	0.762126	4432275	0.22032	0.656946
rs71635141	1	207658395	0.0070922	6020.45	8181.34	6718.6	-0.306694	0.76104	4439246	0.220666	0.656264
rs2147022	1	207854409	0.184397	15303.4	19393.6	15845	-0.236868	0.757452	4461940	0.221794	0.654049
rs2147023	1	207854484	0.184397	15303.4	19393.6	15845	-0.236868	0.757452	4461941	0.221794	0.654049
rs2147024	1	207854552	0.184397	15303.4	19393.6	15845	-0.236868	0.757452	4461942	0.221794	0.654049
rs4844610	1	207802552	0.964539	13241.8	19652.9	14078.4	-0.394846	0.755728	4472974	0.222343	0.652977
rs75698544	1	207806567	0.0212766	13168.5	19157.3	13707.2	-0.374856	0.754584	4480436	0.222714	0.652253
rs2147021	1	207849214	0.0496454	14020.2	20326.5	16358.9	-0.37143	0.753863	4484971	0.222939	0.651814
rs17048149	1	207805725	0.0212766	13144.7	19157.3	13708.4	-0.376664	0.749405	4513383	0.224352	0.649071
1:207652920	1	207652920	0	8076.42	11020.2	8616.37	-0.310779	0.749189	4514815	0.224423	0.648933
rs138313826	1	207652934	0	8076.42	11020.2	8616.37	-0.310779	0.749189	4514819	0.224423	0.648933
rs147029386	1	207652928	0	8076.42	11020.2	8616.37	-0.310779	0.749189	4514821	0.224423	0.648933
rs187921077	1	207658159	0	6217.05	8484.65	6929.51	-0.310964	0.748654	4518227	0.224592	0.648605
rs11118360	1	207858586	0.20922	15115.5	19144.2	15722.7	-0.23628	0.748285	4520631	0.224712	0.648374
rs12025522	1	207854355	0.230496	15206.9	19383.9	15821.3	-0.242697	0.742185	4560274	0.226682	0.644582
rs34509370	1	207850879	0.0496454	13492.8	19654.6	15669.9	-0.376157	0.740818	4569238	0.227128	0.643729
rs11118359	1	207858546	0.230496	14986.5	19144.2	15703.4	-0.244849	0.736405	4597726	0.228544	0.64103
rs1830763	1	207800389	0.815603	12860.9	18077.7	12551.7	-0.34049	0.736196	4599069	0.228611	0.640903
1:207658504	1	207658504	0	6020.45	8254.25	6773.78	-0.315566	0.735305	4604942	0.228903	0.640349
1:207624871	1	207624871	0.0141844	13214	18119	15046	-0.315682	0.734967	4607121	0.229011	0.640144
rs17258996	1	207653444	0.0815603	6664.85	9308.04	7376.61	-0.334032	0.733125	4619091	0.229606	0.639017
rs3736999	1	207652811	0.0106383	7956.93	10922.8	8542.81	-0.316809	0.7317	4628525	0.230075	0.638131
rs9429791	1	207737971	0.0390071	26459.6	38806.2	32411.3	-0.382962	0.73137	4630651	0.230181	0.637931
rs183516913	1	207847118	0.0212766	13838.4	20301.4	16314.1	-0.383241	0.730573	4635841	0.230439	0.637445
rs61822967	1	207694165	0.404255	16861.8	22489.5	16966.2	-0.287994	0.726995	4659258	0.231603	0.635256
rs147547930	1	207849645	0	14020.2	19288	15516.8	-0.318985	0.725387	4669883	0.232131	0.634267
1:207800417	1	207800417	0	13194.3	18161.5	12677	-0.319518	0.72384	4680016	0.232635	0.633326
1:207800547	1	207800547	0	13194.3	18161.5	12677	-0.319518	0.72384	4680017	0.232635	0.633326
rs73072593	1	207658291	0.0035461	6159.42	8484.65	6919.63	-0.320276	0.721644	4694499	0.233354	0.631984
rs12032970	1	207854672	0.20922	15099.1	19355.9	15773.1	-0.248362	0.716472	4728143	0.235027	0.628883
rs17048010	1	207800889	0.0921986	13171	18538.9	13320.1	-0.341852	0.712682	4752783	0.236252	0.626625
1:207693784	1	207693784	0	17684.9	24471.5	19012.1	-0.324798	0.708526	4780213	0.237615	0.624126
1:207625711	1	207625711	0	14024.7	19418.7	16305.4	-0.32542	0.706722	4792143	0.238208	0.623043
rs144800606	1	207625690	0	14024.7	19418.7	16305.4	-0.32542	0.706722	4792146	0.238208	0.623043
rs17618	1	207653364	0.0177305	6643.56	9199.31	7310.69	-0.32548	0.706547	4793383	0.23827	0.622931
rs115563634	1	207625713	0.0035461	14000.2	19418.7	16255.6	-0.327167	0.701654	4826150	0.239899	0.619972
rs6690215	1	207656050	0.43617	6058.68	8244.62	6547.47	-0.308068	0.696895	4858047	0.241484	0.617111
rs143756161	1	207800563	0.0035461	13188	18325.6	12873.7	-0.328993	0.696359	4861526	0.241657	0.616801
rs74151010	1	207656414	0.0177305	6080.49	8484.18	6733.87	-0.333118	0.684394	4940881	0.245602	0.609769
rs145711772	1	207807131	0.0212766	13264.2	19789.9	14204	-0.400103	0.68229	4955137	0.24631	0.608518
rs55760434	1	207807808	0.0212766	13264.2	19789.9	14204	-0.400103	0.68229	4955139	0.24631	0.608517
rs72737299	1	207772946	0.166667	13078.8	17471.5	12656.1	-0.289575	0.680053	4970340	0.247066	0.607187
rs17048088	1	207803471	0.0212766	12805.6	19154.2	13359.4	-0.402642	0.675019	5004503	0.248764	0.604212
1:207624879	1	207624879	0	13278.5	18595.6	15377.2	-0.336776	0.673784	5012896	0.249181	0.603484
rs17045328	1	207652176	0.251773	7629.35	9938.37	7710.29	-0.2644	0.668879	5046073	0.25083	0.60062
1:207653455	1	207653455	0	6682.36	9377.74	7439.71	-0.338868	0.667716	5054011	0.251225	0.599937
rs1876453	1	207627918	0.0283688	13679.3	20549.8	16860.7	-0.406966	0.662636	5088617	0.252945	0.596973
rs56311085	1	207808403	0.0390071	12745.5	19170.8	14150.2	-0.408214	0.659063	5112926	0.254154	0.594904
rs12021671	1	207658145	0.450355	6045.45	8311.59	6756.66	-0.318345	0.658067	5119638	0.254487	0.594334
rs76096193	1	207848351	0.0212766	13650.6	20564.9	16461.5	-0.409803	0.654513	5143993	0.255698	0.592273
rs1408077	1	207804141	0.815603	13075.5	19030	13356.8	-0.375274	0.646545	5198717	0.258418	0.587677
rs1977465	1	207658507	0.450355	5847.46	8082.53	6601.69	-0.323699	0.640728	5238668	0.260404	0.584352
rs6665881	1	207656605	0.340426	6225.42	8313.41	6657.02	-0.289229	0.635837	5272722	0.262097	0.581538
rs149988050	1	207849937	0.0070922	13570.4	19258.7	15410.6	-0.350071	0.63522	5277146	0.262317	0.581174
rs7548495	1	207653701	0.0602837	6298.03	9349.93	7343.3	-0.395132	0.633663	5288059	0.262859	0.580277
rs61822978	1	207800862	0.407801	13239.4	18200.6	12748.5	-0.318253	0.631252	5305153	0.263709	0.578875
rs12033963	1	207808286	0.117021	12938.6	18328.5	13023.7	-0.34824	0.630498	5310414	0.26397	0.578445
rs187761228	1	207850524	0	13542	19258.7	15404.4	-0.352168	0.629138	5319945	0.264444	0.577666
rs3813946	1	207627693	0.0815603	14015.6	20393.7	16784.9	-0.37505	0.625887	5342916	0.265586	0.575795
rs1746657	1	207748143	0.0673759	16011.8	23900.2	17147.1	-0.400558	0.619126	5390008	0.267927	0.571984
rs12028134	1	207800409	0.5	12631.4	18004.2	12440.7	-0.354416	0.616107	5411232	0.268982	0.570277
1:207800400	1	207800400	0.0035461	12648.2	18093.6	12559.5	-0.358046	0.612087	5438855	0.270355	0.568066
rs138383268	1	207738021	0.0035461	26906.8	38502.5	32257.4	-0.358344	0.611224	5444986	0.27066	0.567576
rs74153336	1	207804162	0.0248227	12688.2	19417.6	13672.3	-0.425502	0.60956	5456772	0.271246	0.566637
rs17048124	1	207804885	0.0248227	12506.7	19157.3	13630.9	-0.426422	0.606924	5475260	0.272165	0.565168
rs679515	1	207750568	0.964539	14342.4	22393.1	16162.1	-0.445531	0.605795	5483079	0.272553	0.564549
rs11118337	1	207852693	0.237589	14629	19632.4	15931.6	-0.294174	0.603974	5495918	0.273191	0.563533
rs149257151	1	207738031	0	26906.8	38629.1	32337.9	-0.361626	0.601702	5511874	0.273985	0.562274
1:207805553	1	207805553	0	13309.5	19157.3	13745.2	-0.364207	0.594217	5564732	0.276612	0.558129
1:207805645	1	207805645	0	13309.5	19157.3	13745.2	-0.364207	0.594217	5564733	0.276612	0.558129
rs186385146	1	207805407	0	13309.5	19157.3	13745.2	-0.364207	0.594217	5564740	0.276612	0.558128
rs17048122	1	207804477	0.0212766	12607.5	19417.6	13669.8	-0.431887	0.591276	5585490	0.277644	0.556512
rs368808505	1	207806511	0	13276.3	19157.3	13739.2	-0.366704	0.586975	5615856	0.279153	0.554157
rs79845315	1	207848067	0.0212766	13330.2	20564.9	16389.5	-0.433553	0.586504	5619231	0.279321	0.553896
rs116190805	1	207806556	0.0035461	13262.9	19157.3	13736.3	-0.367711	0.584052	5636490	0.280179	0.552564
rs139676797	1	207805740	0.0035461	13262.9	19157.3	13736.3	-0.367711	0.584052	5636493	0.280179	0.552564
rs185027042	1	207808381	0.0070922	13029.4	18821.4	13473.6	-0.36779	0.583824	5638071	0.280258	0.552443
1:207690214	1	207690214	0.0283688	14468.2	22346	16465.9	-0.434697	0.58323	5642372	0.280471	0.552111
rs115578711	1	207802561	0.0212766	12853.2	19852.9	14139	-0.434758	0.583056	5643654	0.280535	0.552013
1:207806689	1	207806689	0	13252.8	19157.3	13719.1	-0.368474	0.581839	5652445	0.280972	0.551337
rs12143527	1	207849916	0.421986	13404	18922.5	15103.3	-0.344798	0.578919	5673310	0.282009	0.549737
rs76290594	1	207627183	0.0106383	14231.9	20601.5	17123.5	-0.369881	0.57776	5681629	0.282423	0.5491
rs12135588	1	207627057	0.0035461	14231.9	20605.1	17142.6	-0.370056	0.57725	5685173	0.282599	0.54883
rs61617974	1	207804685	0.0496454	12544.3	19417.6	13650.6	-0.43691	0.573142	5714656	0.284064	0.546583
rs76654222	1	207847023	0.0035461	14000.1	20300.8	16349.8	-0.371597	0.572782	5717333	0.284198	0.54638
rs77380139	1	207847062	0.0035461	14000.1	20300.8	16349.8	-0.371597	0.572782	5717335	0.284198	0.54638
rs74435922	1	207624443	0.0496454	13500.4	20907.4	17110.4	-0.437386	0.571826	5724040	0.284531	0.545871
1:207846722	1	207846722	0	14000.1	20312.1	16358.5	-0.372154	0.571167	5728855	0.28477	0.545505
1:207846527	1	207846527	0	13993.9	20312.1	16354.8	-0.372599	0.569875	5738008	0.285225	0.544812
rs145603965	1	207846601	0.0035461	13970.4	20312.1	16350.4	-0.37428	0.564999	5773321	0.286981	0.542147
rs11589472	1	207849644	0.184397	14020.2	19156.4	15410.2	-0.312142	0.564953	5773697	0.286999	0.542119
1:207760074	1	207760074	0.0283688	14290.4	22222.5	15791.2	-0.441516	0.563702	5782583	0.287441	0.541451
rs12031281	1	207800154	0.407801	12854.9	18067	12552.9	-0.340366	0.561286	5800194	0.288316	0.540131
rs311313	1	207624911	0.815603	12220	18411.6	15053.3	-0.409906	0.557287	5829032	0.28975	0.537977
rs373799944	1	207850791	0	13492.8	19698.9	15707.6	-0.378409	0.553023	5859509	0.291265	0.535712
1:207626047	1	207626047	0	14231.9	20783.6	17274.7	-0.378682	0.552232	5865284	0.291552	0.535284
rs140024463	1	207626613	0	14231.9	20783.6	17274.7	-0.378682	0.552232	5865290	0.291552	0.535284
rs116146912	1	207748388	0.0035461	16289	23834.6	17164.8	-0.380646	0.546534	5906670	0.293609	0.53223
1:207627381	1	207627381	0	14231.9	20832	17294	-0.381006	0.545488	5914302	0.293988	0.53167
rs140630338	1	207627293	0	14231.9	20832	17294	-0.381006	0.545488	5914309	0.293989	0.531669
rs150344795	1	207627599	0	14231.9	20832	17294	-0.381006	0.545488	5914310	0.293989	0.531669
1:207748409	1	207748409	0	16289	23882.2	17201	-0.38264	0.540749	5949028	0.295715	0.529127
1:207748440	1	207748440	0	16289	23882.2	17201	-0.38264	0.540749	5949029	0.295715	0.529127
rs368839023	1	207627874	0	14074.3	20635.6	17002.7	-0.382664	0.54068	5949576	0.295742	0.529087
rs373721952	1	207627834	0	14074.3	20635.6	17002.7	-0.382664	0.54068	5949577	0.295742	0.529087
1:207848409	1	207848409	0	14020.2	20564.9	16541.9	-0.38309	0.539444	5958418	0.296181	0.528442
1:207848697	1	207848697	0	14020.2	20564.9	16541.9	-0.38309	0.539444	5958419	0.296181	0.528442
1:207848738	1	207848738	0	14020.2	20564.9	16541.9	-0.38309	0.539444	5958420	0.296181	0.528442
rs150667539	1	207848703	0	14020.2	20564.9	16541.9	-0.38309	0.539444	5958426	0.296182	0.528442
rs369565301	1	207848698	0	14020.2	20564.9	16541.9	-0.38309	0.539444	5958429	0.296182	0.528441
rs370448222	1	207848905	0	14020.2	20564.9	16541.9	-0.38309	0.539444	5958431	0.296182	0.528441
rs72468037	1	207851554	0.0035461	13496.6	19798.5	15794.8	-0.383171	0.539209	5960058	0.296263	0.528323
rs368277470	1	207748351	0	16289	23900.2	17217.3	-0.383394	0.538562	5964896	0.296503	0.52797
rs150093163	1	207851246	0	13496.6	19807.1	15801.8	-0.383606	0.537949	5969369	0.296726	0.527645
rs17259038	1	207773902	0.0531915	14242.7	22330.1	15718.7	-0.449689	0.537872	5969916	0.296753	0.527605
rs114626298	1	207850938	0.0035461	13460.7	19773.1	15767.8	-0.384549	0.535212	5989513	0.297727	0.526182
rs12059417	1	207654301	0.0602837	6558.12	10104	8007.88	-0.432225	0.534285	5996217	0.29806	0.525696
rs57555171	1	207653704	0.0035461	6359.95	9363.69	7378.23	-0.386818	0.52863	6037614	0.300118	0.522708
rs11803366	1	207806989	0.48227	12989.8	18872.7	13345.1	-0.373553	0.526513	6053365	0.300901	0.521576
rs17258955	1	207627998	0.0035461	13897.5	20497.7	16864.5	-0.388602	0.523455	6075864	0.302019	0.519965
rs148316350	1	207803500	0.0035461	12940.7	19154.2	13374.8	-0.392145	0.51318	6151959	0.305802	0.51456
rs41304115	1	207628076	0.0035461	13897.5	20582.2	16920.3	-0.392712	0.511534	6164095	0.306405	0.513704
rs114495320	1	207807556	0	13351.5	19789.9	14224.2	-0.393543	0.509126	6182020	0.307296	0.512443
rs147060451	1	207807263	0	13351.5	19789.9	14224.2	-0.393543	0.509126	6182023	0.307296	0.512443
rs6661764	1	207808385	0.429078	12034.6	17363.1	12291	-0.366566	0.508999	6182954	0.307343	0.512377
1:207804707	1	207804707	0.0141844	12426.6	18422.6	13034.9	-0.393739	0.508556	6186270	0.307507	0.512144
1:207803818	1	207803818	0	13075.5	19401.4	13696.6	-0.394603	0.50605	6205075	0.308442	0.510826
1:207803825	1	207803825	0	13075.5	19401.4	13696.6	-0.394603	0.50605	6205076	0.308442	0.510826
rs114995634	1	207803821	0	13075.5	19401.4	13696.6	-0.394603	0.50605	6205077	0.308442	0.510826
rs189822933	1	207803958	0	13075.5	19401.4	13696.6	-0.394603	0.50605	6205079	0.308442	0.510826
rs80343690	1	207804030	0	13075.5	19401.4	13696.6	-0.394603	0.50605	6205081	0.308443	0.510826
rs184304137	1	207635176	0.0390071	11565	18357.6	14871.5	-0.46206	0.504875	6213828	0.308877	0.510214
rs138113558	1	207803725	0.0035461	13060.3	19401.4	13693.4	-0.395767	0.502675	6230328	0.309698	0.509062
rs143121529	1	207803603	0.0035461	13060.3	19401.4	13693.4	-0.395767	0.502675	6230329	0.309698	0.509062
rs150585675	1	207803744	0.0035461	13060.3	19401.4	13693.4	-0.395767	0.502675	6230330	0.309698	0.509062
rs2182909	1	207653106	0.141844	7508.17	10810.3	8423.54	-0.364512	0.499311	6255566	0.310952	0.507307
1:207808221	1	207808221	0	13271.9	19753.3	14209.9	-0.39767	0.497155	6271512	0.311745	0.506201
rs56168670	1	207808077	0	13271.9	19753.3	14209.9	-0.39767	0.497155	6271519	0.311745	0.5062
1:207628099	1	207628099	0	13897.5	20686.3	16992.4	-0.397761	0.496889	6273474	0.311842	0.506065
1:207628206	1	207628206	0	13897.5	20686.3	16992.4	-0.397761	0.496889	6273475	0.311842	0.506065
1:207628785	1	207628785	0	13897.5	20686.3	16992.4	-0.397761	0.496889	6273476	0.311842	0.506065
rs368246274	1	207628294	0	13897.5	20686.3	16992.4	-0.397761	0.496889	6273481	0.311843	0.506065
rs369140831	1	207628091	0	13897.5	20686.3	16992.4	-0.397761	0.496889	6273482	0.311843	0.506065
rs41304111	1	207628347	0	13897.5	20686.3	16992.4	-0.397761	0.496889	6273484	0.311843	0.506064
rs150182880	1	207807107	0.0035461	13249.2	19740.2	14185.2	-0.398725	0.494093	6294407	0.312883	0.504618
rs10863420	1	207799874	0.79078	12798.6	19674.1	13819.3	-0.429969	0.487817	6341841	0.315241	0.501358
rs11804509	1	207807110	0.0035461	13228.3	19789.9	14193.9	-0.402817	0.482225	6383917	0.317332	0.498486
rs12034383	1	207803595	0.48227	12912.4	19019.6	13251.5	-0.387282	0.481584	6388777	0.317574	0.498155
rs36001492	1	207841745	0.0496454	12318.9	19718.8	14503.8	-0.470437	0.480608	6396155	0.31794	0.497654
rs56244519	1	207808062	0.0070922	13123.5	19645.4	14127	-0.403435	0.480433	6397442	0.318004	0.497567
rs311314	1	207623868	0.0248227	13781.4	22077.7	17909.5	-0.471245	0.478574	6411867	0.318721	0.496589
rs140018719	1	207760271	0.0212766	14086.9	22610.9	15951.7	-0.473187	0.473015	6453944	0.320813	0.493748
1:207801283	1	207801283	0	13267.8	19915.8	14272.7	-0.406173	0.472489	6457989	0.321014	0.493476
1:207802263	1	207802263	0	13267.8	19915.8	14272.7	-0.406173	0.472489	6457990	0.321014	0.493476
1:207802328	1	207802328	0	13267.8	19915.8	14272.7	-0.406173	0.472489	6457991	0.321014	0.493476
1:207802497	1	207802497	0	13267.8	19915.8	14272.7	-0.406173	0.472489	6457992	0.321014	0.493476
rs113895824	1	207802472	0	13267.8	19915.8	14272.7	-0.406173	0.472489	6457994	0.321014	0.493476
rs11580627	1	207801545	0	13267.8	19915.8	14272.7	-0.406173	0.472489	6457995	0.321014	0.493475
rs79148804	1	207801672	0	13267.8	19915.8	14272.7	-0.406173	0.472489	6457998	0.321015	0.493475
1:207803200	1	207803200	0	12692.4	19079.7	13343.2	-0.407622	0.468287	6489773	0.322594	0.491344
rs149132689	1	207803064	0	12692.4	19079.7	13343.2	-0.407622	0.468287	6489775	0.322594	0.491344
rs75988169	1	207803067	0	12692.4	19079.7	13343.2	-0.407622	0.468287	6489776	0.322594	0.491343
rs117590864	1	207787240	0.109929	9321.98	14064.1	10196.5	-0.411252	0.467887	6492813	0.322745	0.49114
rs3737002	1	207760773	0.404255	13794.2	19968.2	14003.6	-0.369891	0.467867	6492957	0.322752	0.491131
rs3767934	1	207636208	0.0815603	10672.8	16521.5	12931.4	-0.436963	0.464022	6521974	0.324195	0.489194
rs111501453	1	207697936	0.0319149	23628.4	38079.6	31646.6	-0.477227	0.461446	6541119	0.325146	0.487921
rs17186848	1	207804883	0.48227	12305.2	18243.1	12751.1	-0.393763	0.460374	6549298	0.325553	0.487378
rs3849266	1	207752990	0.411348	14089	20460.7	14225.6	-0.373109	0.457685	6569784	0.326571	0.486022
rs148224326	1	207848133	0.0070922	13616.3	20564.9	16457.2	-0.412321	0.454657	6592970	0.327724	0.484492
rs6656401	1	207692049	0.964539	14333	23562.9	17750	-0.497105	0.453235	6604063	0.328275	0.483762
1:207653995	1	207653995	0	6691.92	10118.3	8053.61	-0.413448	0.45139	6618129	0.328974	0.482838
1:207847590	1	207847590	0	13306.3	20145	16064.8	-0.414717	0.447707	6646456	0.330382	0.480983
1:207847653	1	207847653	0	13306.3	20145	16064.8	-0.414717	0.447707	6646457	0.330382	0.480983
rs72644191	1	207852121	0.184397	13596.6	19464.1	15543.2	-0.358754	0.445751	6661343	0.331122	0.480011
rs74184055	1	207852226	0.180851	13596.6	19465.1	15544.4	-0.358803	0.445626	6662268	0.331168	0.479951
rs188683254	1	207847229	0	13269	20112.8	16031.2	-0.415929	0.444191	6673041	0.331704	0.479249
rs201814462	1	207847406	0	13269	20112.8	16031.2	-0.415929	0.444191	6673044	0.331704	0.479249
rs17045761	1	207663356	0.138298	6250.79	9379.19	7686.99	-0.405786	0.43907	6711959	0.333638	0.476724
rs12029729	1	207645089	0.0531915	9242.41	15021.5	11671.4	-0.485681	0.438536	6716099	0.333844	0.476456
rs11581832	1	207804238	0	12760.7	19417.6	13690.5	-0.419804	0.432952	6759166	0.335985	0.47368
rs72644190	1	207851806	0.184397	13596.6	19576.6	15616.9	-0.364516	0.431017	6774042	0.336724	0.472725
rs144445965	1	207804277	0.0035461	12746.8	19417.6	13687.7	-0.420901	0.429771	6783604	0.3372	0.472113
rs2296158	1	207851611	0.443262	13218.8	19503.6	15501.7	-0.388954	0.429365	6786819	0.33736	0.471907
rs56203648	1	207793828	0.106383	8698.22	13321.3	9778.71	-0.426244	0.429198	6788085	0.337423	0.471826
rs116126557	1	207804363	0.0035461	12733.7	19417.6	13683.4	-0.421928	0.426793	6806454	0.338336	0.470652
rs145298960	1	207753073	0	13793.9	21041.5	14584.4	-0.422275	0.425784	6814251	0.338723	0.470155
rs74231794	1	207850717	0.180851	13492.8	19468.2	15510.4	-0.36663	0.42561	6815627	0.338792	0.470067
rs4844602	1	207690551	0.0212766	14483.9	23650.6	17295.5	-0.49035	0.423868	6829189	0.339466	0.469204
rs603237	1	207753010	0.0638298	13093.2	21041.5	14531.8	-0.474404	0.421282	6849352	0.340468	0.467924
rs142382480	1	207847695	0.0070922	13164.8	20145	16028.9	-0.425407	0.4167	6884657	0.342223	0.465691
rs116785364	1	207799880	0	12916.3	19777.2	13930	-0.426041	0.414862	6898936	0.342933	0.464791
rs142081503	1	207799958	0	12916.3	19777.2	13930	-0.426041	0.414862	6898937	0.342933	0.464791
rs189580087	1	207628894	0.0035461	13499.3	20674	16949.4	-0.426242	0.414279	6903566	0.343163	0.4645
rs11588445	1	207847908	0.0035461	13100	20074.6	15959.2	-0.426845	0.41253	6917192	0.34384	0.463643
1:207847892	1	207847892	0	13100	20076.2	15960.6	-0.426926	0.412293	6918952	0.343928	0.463533
rs151161258	1	207800070	0.0035461	12904.6	19777.2	13924.8	-0.426948	0.41223	6919481	0.343954	0.4635
rs11803956	1	207803021	0.478723	12666.4	18986.8	13244	-0.404795	0.412007	6921212	0.34404	0.463391
rs2274566	1	207753345	0.468085	13830.3	20756.3	14527.9	-0.405993	0.408106	6951378	0.34554	0.461502
rs191099625	1	207779126	0	15224.3	23378.4	16599.2	-0.428918	0.406517	6963822	0.346158	0.460726
rs115941223	1	207802719	0.0035461	12909.4	19852.9	14146.6	-0.430392	0.402241	6996711	0.347793	0.458679
rs112575753	1	207778341	0	15200.9	23378.4	16593.4	-0.430459	0.402047	6998226	0.347868	0.458585
1:207780728	1	207780728	0.0106383	14687.7	22614.6	16018.8	-0.431583	0.398786	7023947	0.349147	0.456992
1:207781024	1	207781024	0	14687.7	22666.7	16054.7	-0.433885	0.392108	7075820	0.351725	0.453796
rs370632376	1	207780961	0	14687.7	22666.7	16054.7	-0.433885	0.392108	7075823	0.351725	0.453796
rs375393554	1	207781150	0	14687.7	22666.7	16054.7	-0.433885	0.392108	7075824	0.351725	0.453796
1:207779595	1	207779595	0	15128.1	23378.4	16581.1	-0.435257	0.38813	7106900	0.35327	0.451893
rs147302950	1	207779295	0	15128.1	23378.4	16581.1	-0.435257	0.38813	7106904	0.35327	0.451893
rs372560592	1	207779414	0	15128.1	23378.4	16581.1	-0.435257	0.38813	7106907	0.353271	0.451893
1:207637050	1	207637050	0.0070922	10786.1	16673.8	13136.3	-0.435577	0.387201	7114196	0.353633	0.451447
rs12117916	1	207653814	0.124113	5950.68	9113.84	7137.29	-0.426289	0.385975	7123647	0.354103	0.450871
rs59909133	1	207666187	0.0177305	5433.29	8409.66	6721.84	-0.436836	0.383548	7142615	0.355046	0.449716
rs12041437	1	207803264	0.478723	12547.1	18976	13229.2	-0.413687	0.383064	7146471	0.355237	0.449482
rs145201473	1	207777595	0.0141844	15273	23661.5	17033	-0.437761	0.380865	7164049	0.356111	0.448415
1:207635807	1	207635807	0	10725.2	16622.5	13051.4	-0.438163	0.3797	7173129	0.356562	0.447865
1:207636195	1	207636195	0	10725.2	16622.5	13051.4	-0.438163	0.3797	7173130	0.356562	0.447864
rs142270195	1	207635899	0	10725.2	16622.5	13051.4	-0.438163	0.3797	7173138	0.356563	0.447864
rs2296159	1	207851760	0.237589	13324.3	19477.4	15494.6	-0.379663	0.374447	7214349	0.358611	0.445376
rs372315126	1	207624466	0	13500.4	20966.6	17151.9	-0.440213	0.373754	7219674	0.358876	0.445056
rs74153327	1	207779251	0.0035461	15050.7	23378.4	16572	-0.440392	0.373235	7223824	0.359082	0.444806
rs138834666	1	207798943	0	12989.5	20184.6	14275.5	-0.440777	0.372119	7232738	0.359525	0.44427
rs59824364	1	207662180	0.124113	6287.05	9687.57	7933.45	-0.432351	0.370278	7247092	0.360239	0.443409
rs34451130	1	207850589	0.237589	13339.7	19555.1	15555.8	-0.382492	0.366854	7273864	0.36157	0.441808
rs67422482	1	207850560	0.237589	13339.7	19555.1	15555.8	-0.382492	0.366854	7273868	0.36157	0.441808
rs112862881	1	207799715	0	12936.9	20184.6	14253.8	-0.444834	0.360351	7325494	0.364136	0.438736
rs55665161	1	207795485	0.0212766	10633.6	17762.2	12714.5	-0.51305	0.358866	7337479	0.364732	0.438026
rs375149628	1	207777912	0	15273	23858.1	17181.2	-0.446036	0.356863	7353279	0.365517	0.437092
rs2296156	1	207851169	0.237589	13344.4	19663.9	15656.3	-0.387687	0.352904	7383997	0.367044	0.435282
rs17047598	1	207778970	0.0106383	14933.6	23378.4	16564.8	-0.448199	0.350589	7401923	0.367935	0.434229
rs61240730	1	207623930	0.0283688	13195.9	22122.6	17889.7	-0.51669	0.348444	7418888	0.368779	0.433234
rs149290411	1	207799477	0.0141844	12858.8	20184.6	14243.3	-0.450887	0.342793	7463733	0.371008	0.430617
1:207636316	1	207636316	0	10786.1	16934	13315.8	-0.451061	0.342287	7467665	0.371203	0.430388
rs139527361	1	207636508	0	10786.1	16934	13315.8	-0.451061	0.342287	7467668	0.371203	0.430388
rs6657161	1	207847128	0.230496	13545.5	20041.5	16037.9	-0.391747	0.342003	7470023	0.37132	0.430251
rs75544149	1	207842007	0.0035461	12383.3	19444.5	14324.6	-0.451217	0.341837	7471343	0.371386	0.430175
rs116762805	1	207628788	0.0177305	13163.9	20686.3	16838.4	-0.451997	0.339573	7489161	0.372272	0.42914
1:207842987	1	207842987	0	12287.8	19310.3	14789.7	-0.452036	0.33946	7490044	0.372316	0.429089
1:207749774	1	207749774	0.0212766	13176.6	22207	15724.7	-0.521966	0.333338	7538661	0.374732	0.426279
rs311315	1	207622318	0.0248227	13700.6	23100.8	18752	-0.522423	0.332026	7548932	0.375243	0.425688
rs311316	1	207622223	0.0248227	13700.6	23100.8	18752	-0.522423	0.332026	7548933	0.375243	0.425688
1:207666323	1	207666323	0.0070922	5598.12	8828.05	7097.09	-0.455504	0.329401	7569697	0.376275	0.424495
rs1410408	1	207666308	0.262411	5402.37	7976.67	6300.59	-0.389683	0.329215	7571141	0.376347	0.424412
1:207752822	1	207752822	0	14112.4	22278.4	15479.2	-0.456561	0.326334	7593780	0.377472	0.423115
rs79299123	1	207752970	0	14112.4	22278.4	15479.2	-0.456561	0.326334	7593795	0.377473	0.423114
rs17259045	1	207782707	0.0390071	11220.1	18989.1	12992.8	-0.526162	0.321322	7634464	0.379494	0.420795
rs114223242	1	207697506	0.0035461	23923.4	37863.4	31479.8	-0.459125	0.318898	7653710	0.380451	0.419701
1:207665320	1	207665320	0	6357.49	10069.6	8143.64	-0.459885	0.316692	7671090	0.381315	0.418716
1:207665881	1	207665881	0	6357.49	10069.6	8143.64	-0.459885	0.316692	7671091	0.381315	0.418716
rs369275376	1	207665687	0	6357.49	10069.6	8143.64	-0.459885	0.316692	7671097	0.381315	0.418716
rs79658187	1	207666591	0.0070922	5820.42	9229.97	7357.59	-0.461083	0.313219	7698861	0.382695	0.417147
rs595121	1	207760384	0.0638298	13525.5	22655.4	15826.5	-0.515823	0.310315	7722033	0.383847	0.415842
1:207843322	1	207843322	0	12287.8	19522.3	14974.7	-0.462953	0.307795	7742102	0.384845	0.414714
1:207843693	1	207843693	0	12287.8	19522.3	14974.7	-0.462953	0.307795	7742103	0.384845	0.414714
rs200341616	1	207843334	0	12287.8	19522.3	14974.7	-0.462953	0.307795	7742105	0.384845	0.414714
rs375807109	1	207843736	0	12287.8	19522.3	14974.7	-0.462953	0.307795	7742109	0.384845	0.414714
rs2182912	1	207660344	0.93617	6682.74	11994	9351.79	-0.584877	0.304966	7764803	0.385973	0.413443
rs151057565	1	207697532	0	23923.4	38079.6	31639.3	-0.464819	0.302382	7785382	0.386996	0.412293
1:207785381	1	207785381	0	10476.5	16690.4	11878.8	-0.465697	0.299835	7805715	0.388007	0.41116
rs7530069	1	207773778	0.0390071	13148.5	22440.4	15733.9	-0.534555	0.297287	7826012	0.389016	0.410033
rs11578682	1	207842833	0.0035461	12135.6	19351.8	14176.2	-0.466644	0.297087	7827613	0.389095	0.409944
rs3818361	1	207784968	0.72695	10012.7	16362.9	11519.1	-0.491165	0.29545	7841018	0.389762	0.409201
rs117153239	1	207841916	0.0035461	12383.3	19774.6	14577.8	-0.468048	0.293016	7860546	0.390732	0.40812
rs11118157	1	207778319	0.368794	15106.4	22888.4	15903.9	-0.415511	0.29215	7867298	0.391068	0.407748
rs10779359	1	207852600	0.471631	12442.2	19358.7	15204.4	-0.442051	0.29074	7878457	0.391623	0.407132
rs145057858	1	207621781	0.0425532	13465.6	23097.9	18786	-0.539602	0.289715	7886621	0.392029	0.406682
rs144309931	1	207793174	0	8865.8	14175.9	10377.1	-0.469346	0.289252	7890333	0.392213	0.406478
rs12036785	1	207792909	0.471631	8643.55	13454.8	9613.45	-0.442523	0.289203	7890719	0.392232	0.406457
rs74151083	1	207697809	0.0035461	23793.3	38079.6	31613.1	-0.470273	0.286562	7911827	0.393282	0.405296
rs202213311	1	207775317	0.0035461	15360.2	24587.6	17742.7	-0.47046	0.286019	7916096	0.393494	0.405062
1:207658651	1	207658651	0	7771.65	12449.1	10024.6	-0.471163	0.28398	7932414	0.394305	0.404168
rs201592897	1	207658791	0	7771.65	12449.1	10024.6	-0.471163	0.28398	7932419	0.394305	0.404168
rs139654448	1	207689775	0.0035461	14458	23215.7	17036.5	-0.473583	0.276962	7989093	0.397122	0.401076
rs144570877	1	207842582	0.0035461	12135.6	19493.5	14293.8	-0.473939	0.275928	7997335	0.397532	0.400628
rs79018154	1	207624310	0.0106383	13500.4	21693.2	17647.8	-0.474282	0.274932	8005212	0.397924	0.4002
rs74445055	1	207774946	0.0673759	14554.3	24716.9	17587.7	-0.529603	0.273397	8017562	0.398537	0.399531
1:207760140	1	207760140	0	14290.4	22984.1	16274.4	-0.475215	0.272227	8026896	0.399001	0.399026
1:207760148	1	207760148	0	14290.4	22984.1	16274.4	-0.475215	0.272227	8026897	0.399001	0.399025
1:207750834	1	207750834	0	14714.1	23667.7	17000.2	-0.475304	0.271969	8028985	0.399105	0.398913
rs114644769	1	207842622	0	12135.6	19526	14318.3	-0.475606	0.271092	8036239	0.399466	0.39852
rs311309	1	207635087	0.968085	11088.8	19390.8	15532	-0.558867	0.270538	8040667	0.399686	0.398281
rs17048254	1	207808450	0.0035461	13065.3	21030.7	15402.7	-0.476024	0.269882	8046146	0.399958	0.397985
rs117745867	1	207754102	0.0177305	14714.1	23690.7	17086.9	-0.476275	0.269153	8051908	0.400245	0.397674
rs11578598	1	207842489	0.0035461	12135.6	19546.4	14329.6	-0.47665	0.268064	8060612	0.400677	0.397205
rs11589830	1	207842479	0.0035461	12135.6	19546.4	14329.6	-0.47665	0.268064	8060613	0.400677	0.397205
rs56237243	1	207808437	0	13065.3	21045.5	15414.3	-0.476727	0.267841	8062267	0.40076	0.397116
rs375434043	1	207842353	0	12135.6	19549.3	14332	-0.476802	0.267623	8064002	0.400846	0.397023
rs140655957	1	207757844	0	14210.5	22893.8	16245.1	-0.476884	0.267387	8065798	0.400935	0.396926
rs56366665	1	207808490	0.0212766	12225.3	21087.1	15350.2	-0.545154	0.266938	8069489	0.401119	0.396727
1:207775743	1	207775743	0	15360.2	24768.4	17859.3	-0.477785	0.264771	8086879	0.401983	0.395792
rs183087939	1	207776126	0	15360.2	24768.4	17859.3	-0.477785	0.264771	8086880	0.401983	0.395792
rs77357299	1	207691563	0.166667	14333	22466.8	16459.6	-0.449471	0.264562	8088590	0.402068	0.3957
rs184131338	1	207776645	0.0035461	15353.4	24768.4	17851.1	-0.478232	0.263477	8097589	0.402515	0.395217
rs112464403	1	207754486	0.0283688	13893.1	23994.1	17246.3	-0.546418	0.263317	8098871	0.402579	0.395149
rs17186897	1	207839505	0.0496454	11330.8	19626	14458.8	-0.549332	0.26286	8102427	0.402756	0.394958
rs11118216	1	207808529	0.0248227	12194.1	21087.1	15345.1	-0.547706	0.259629	8128446	0.404049	0.393566
rs17047564	1	207776754	0.0283688	14315	24768.4	17735.6	-0.54826	0.258044	8141189	0.404683	0.392885
rs311304	1	207629702	0.815603	12101.4	20487.7	16316.8	-0.526508	0.256762	8151421	0.405191	0.39234
rs191751915	1	207787826	0	9321.98	15077.5	10900	-0.480827	0.25595	8157938	0.405515	0.391993
rs61734514	1	207760772	0.0035461	13843.8	22397.4	15762.2	-0.481107	0.255137	8164541	0.405843	0.391641
rs7527824	1	207776583	0.0035461	15307.4	24768.4	17847.6	-0.481228	0.254785	8167498	0.40599	0.391484
rs34386700	1	207767671	0.0531915	13796	23972.9	16991	-0.552548	0.253984	8173977	0.406313	0.39114
rs61821136	1	207665084	0.0141844	6180.31	10003.5	8046.92	-0.481569	0.253798	8175529	0.40639	0.391057
rs17047631	1	207781200	0.0638298	13249.7	22666.7	15850.7	-0.536921	0.253788	8175618	0.406394	0.391053
rs139029738	1	207792288	0.0496454	8345.45	14503.7	10608.6	-0.552686	0.253603	8177062	0.406466	0.390976
1:207663686	1	207663686	0	6292.58	10194.1	8271.12	-0.48244	0.25127	8195698	0.407392	0.389987
rs12068225	1	207662306	0.0248227	6041.81	10479.5	8479.78	-0.550715	0.251015	8197779	0.407496	0.389877
1:207786184	1	207786184	0	9714.59	15741.5	10836.5	-0.482671	0.250601	8201084	0.40766	0.389702
rs1408079	1	207780048	0.365248	14894.3	22888.4	15895.3	-0.429655	0.249011	8213605	0.408282	0.389039
rs6657436	1	207847410	0.255319	13181.9	20042.5	15956.7	-0.419014	0.248734	8215834	0.408393	0.388922
rs6669885	1	207847195	0.255319	13181.9	20042.5	15956.7	-0.419014	0.248734	8215835	0.408393	0.388921
rs7519119	1	207786152	0.468085	10020.5	15799.5	10918.4	-0.455343	0.247474	8225899	0.408893	0.38839
rs311302	1	207629416	0.815603	12010.5	20407.4	16257.6	-0.530115	0.247465	8225979	0.408897	0.388386
rs111601514	1	207777317	0.0673759	14439.6	24768.4	17618.6	-0.539595	0.246626	8232746	0.409234	0.388028
rs614709	1	207753275	0.340426	13765	20957.3	14466.6	-0.420363	0.245749	8239807	0.409585	0.387656
1:207781571	1	207781571	0	13960.1	22666.7	15932.2	-0.484692	0.244738	8247761	0.40998	0.387237
1:207665093	1	207665093	0.0070922	6180.31	10039.5	8080.73	-0.485163	0.243373	8258842	0.410531	0.386654
rs11810866	1	207841901	0.0035461	12179.5	19803.1	14587.9	-0.486088	0.240689	8280615	0.411613	0.385511
rs2093761	1	207786542	0.797872	9519.98	16109.3	11170.5	-0.526005	0.239374	8291686	0.412164	0.38493
rs34720009	1	207755502	0.0070922	14690.1	23901.5	17279.2	-0.486765	0.238725	8296916	0.412424	0.384656
rs116145400	1	207757552	0	14069	22893.8	16256.3	-0.486894	0.238351	8299866	0.41257	0.384502
rs145825758	1	207757938	0.0035461	14027.2	22831.1	15691.4	-0.487123	0.237688	8305155	0.412833	0.384225
rs2182911	1	207660071	0.914894	6546.72	11956.4	9323.81	-0.6023	0.237211	8309216	0.413035	0.384013
rs60467252	1	207824382	0.163121	8963.49	14202.6	10358	-0.460266	0.236512	8314818	0.413313	0.38372
1:207624388	1	207624388	0	13500.4	21999	17870.3	-0.488281	0.234329	8332479	0.414191	0.382799
rs12567945	1	207841934	0.180851	12383.3	19258.5	14163.5	-0.441604	0.233879	8336392	0.414386	0.382595
1:207662699	1	207662699	0	6429.54	10479.5	8563.61	-0.488516	0.233646	8338273	0.414479	0.382497
1:207662884	1	207662884	0	6429.54	10479.5	8563.61	-0.488516	0.233646	8338274	0.414479	0.382497
rs374597014	1	207662492	0	6429.54	10479.5	8563.61	-0.488516	0.233646	8338279	0.41448	0.382497
rs116772674	1	207754253	0	14714.1	23994.1	17322.6	-0.489003	0.232233	8349779	0.415051	0.381898
rs117447527	1	207753547	0.0070922	13986.8	22809.5	16270.2	-0.489061	0.232065	8351059	0.415115	0.381832
rs74444104	1	207839535	0.0212766	11306.9	19746.9	14559.6	-0.557581	0.231354	8356989	0.41541	0.381523
rs376436856	1	207667164	0	5766.06	9406.13	7470.48	-0.489372	0.231164	8358626	0.415491	0.381438
1:207760221	1	207760221	0	14086.9	22984.1	16249.6	-0.489557	0.230627	8363022	0.41571	0.38121
1:207760265	1	207760265	0	14086.9	22984.1	16249.6	-0.489557	0.230627	8363023	0.41571	0.38121
rs74153331	1	207793822	0.0035461	8688.38	14175.9	10356.3	-0.489561	0.230617	8363103	0.415714	0.381206
rs74469966	1	207648954	0.0390071	8593.91	15016	11832.2	-0.558063	0.229972	8368399	0.415977	0.380931
rs115883226	1	207665226	0.0106383	6168.82	10069.6	8114.2	-0.490012	0.229307	8373698	0.41624	0.380656
rs12744104	1	207819000	0.0496454	10538.2	18481.9	13330.2	-0.561783	0.228495	8380437	0.416575	0.380307
1:207755489	1	207755489	0	14690.1	23994.1	17342.2	-0.490635	0.227501	8388742	0.416988	0.379876
rs201880876	1	207755348	0	14690.1	23994.1	17342.2	-0.490635	0.227501	8388749	0.416988	0.379876
1:207773138	1	207773138	0	13754.2	22473.8	15904.5	-0.491003	0.226433	8397504	0.417424	0.379423
1:207773236	1	207773236	0	13754.2	22473.8	15904.5	-0.491003	0.226433	8397505	0.417424	0.379423
1:207773338	1	207773338	0	13754.2	22473.8	15904.5	-0.491003	0.226433	8397506	0.417424	0.379423
rs114384980	1	207773168	0	13754.2	22473.8	15904.5	-0.491003	0.226433	8397509	0.417424	0.379423
1:207841249	1	207841249	0	12138.2	19837.4	14646.8	-0.491212	0.225825	8402509	0.417672	0.379164
rs372583594	1	207841364	0	12138.2	19837.4	14646.8	-0.491212	0.225825	8402513	0.417673	0.379164
1:207785468	1	207785468	0	10212.3	16690.4	11866.4	-0.491235	0.225759	8402998	0.417697	0.379139
1:207785944	1	207785944	0	10212.3	16690.4	11866.4	-0.491235	0.225759	8402999	0.417697	0.379139
rs115513476	1	207793685	0.0070922	8671.15	14175.9	10350.8	-0.491545	0.22486	8410424	0.418066	0.378755
rs112216625	1	207690619	0	14483.9	23690.9	17374.2	-0.492056	0.223379	8422589	0.418671	0.378128
rs144047769	1	207690803	0	14483.9	23690.9	17374.2	-0.492056	0.223379	8422594	0.418671	0.378127
rs75029494	1	207689709	0.0035461	14016.2	22926.6	16855.9	-0.492085	0.223295	8423329	0.418707	0.378089
rs10494884	1	207847876	0.255319	13057.5	20042.5	15924.7	-0.428491	0.222982	8425932	0.418837	0.377955
rs11118322	1	207848051	0.255319	13057.5	20043.8	15925.4	-0.428554	0.22281	8427397	0.41891	0.37788
rs71635139	1	207624289	0.0141844	13459.7	22023.3	17866.8	-0.4924	0.22238	8431026	0.41909	0.377693
1:207755560	1	207755560	0	14690.1	24044.7	17373.1	-0.49274	0.221393	8439103	0.419491	0.377277
rs114462179	1	207756187	0	14690.1	24044.7	17373.1	-0.49274	0.221393	8439108	0.419492	0.377277
rs78150633	1	207755736	0	14690.1	24044.7	17373.1	-0.49274	0.221393	8439115	0.419492	0.377276
1:207759703	1	207759703	0.0106383	14102.3	23084.6	16330.4	-0.492828	0.221138	8441118	0.419592	0.377173
rs78301018	1	207689595	0	14016.2	22961.4	16883.2	-0.493601	0.218896	8459211	0.420491	0.376243
rs10863417	1	207796897	0.815603	11419.1	19637.4	13743.1	-0.542153	0.216439	8479417	0.421495	0.375207
rs34070762	1	207772608	0.0531915	13298.4	23426.9	16537.1	-0.566244	0.216183	8481484	0.421598	0.375101
rs601356	1	207752550	0.361702	14075.7	21867.1	15131.3	-0.440534	0.215829	8484371	0.421742	0.374954
rs112771478	1	207693055	0	14937.3	24507.2	18490.7	-0.495105	0.214534	8495015	0.422271	0.374409
rs56407145	1	207693365	0	14937.3	24507.2	18490.7	-0.495105	0.214534	8495023	0.422271	0.374409
rs116192843	1	207838763	0.0212766	11306.9	19869.3	14705.4	-0.563758	0.213667	8502218	0.422629	0.374041
rs55821028	1	207843000	0.180851	12287.8	19270	14747.6	-0.449946	0.212545	8511348	0.423083	0.373575
rs140681893	1	207782073	0.0035461	13525	22212.7	15466.9	-0.496126	0.211572	8519268	0.423476	0.373171
rs630875	1	207758814	0.0673759	13465.2	23404.6	16351.7	-0.552825	0.211179	8522501	0.423637	0.373006
rs74820161	1	207760196	0.0141844	13988.6	22984.1	16223.9	-0.496564	0.210303	8529693	0.423994	0.37264
rs115530097	1	207839270	0.0212766	11306.9	19894.6	14702.8	-0.565033	0.210014	8532083	0.424113	0.372518
rs57291226	1	207665118	0.0177305	6126.36	10069.6	8096.51	-0.496918	0.209274	8538492	0.424432	0.372192
rs148801689	1	207818839	0.0212766	10538.2	18549.6	13378.5	-0.565441	0.208847	8541945	0.424604	0.372016
rs74153328	1	207782038	0.0035461	13507.9	22212.7	15523.8	-0.497393	0.207897	8549706	0.424989	0.371622
rs73078619	1	207748665	0.0390071	13561.6	23882.2	16798.8	-0.565888	0.207567	8552330	0.42512	0.371489
rs147654348	1	207753594	0.0035461	13996.1	23023.8	16420.5	-0.497751	0.20686	8558167	0.42541	0.371192
rs114610598	1	207751143	0	14385.1	23667.7	16971.4	-0.497918	0.206375	8562091	0.425605	0.370993
rs187750583	1	207751179	0	14385.1	23667.7	16971.4	-0.497918	0.206375	8562098	0.425605	0.370993
rs311310	1	207635573	0.815603	10806.7	18665.5	14774.3	-0.546513	0.205202	8571718	0.426083	0.370505
rs75924889	1	207758787	0.0070922	14163.4	23316.4	16358.5	-0.498494	0.204703	8575884	0.426291	0.370294
rs6701713	1	207786289	0.72695	9522.31	16108.3	11210.9	-0.525696	0.204204	8580031	0.426497	0.370084
rs75011079	1	207623961	0	13459.7	22162	17962.5	-0.498677	0.204173	8580270	0.426509	0.370072
rs375784103	1	207690279	0	14468.2	23828.5	17439.7	-0.498931	0.203437	8586253	0.426806	0.36977
rs61297619	1	207751489	0.0070922	14364	23667.7	16966.8	-0.499386	0.202117	8597190	0.42735	0.369217
rs74338130	1	207750870	0.0070922	14364	23667.7	16966.8	-0.499386	0.202117	8597191	0.42735	0.369217
rs11807805	1	207666597	0.0070922	5708.4	9406.13	7462.15	-0.499423	0.20201	8598016	0.427391	0.369175
rs190338494	1	207787964	0	9149.58	15077.5	10888.5	-0.499495	0.201802	8599647	0.427472	0.369093
rs114713133	1	207773357	0.0106383	13616.1	22440.4	15849	-0.499608	0.201472	8602363	0.427607	0.368955
rs143144118	1	207690332	0.0035461	14458	23828.5	17437.5	-0.499636	0.201393	8603005	0.427639	0.368923
rs74151012	1	207666626	0.0177305	5706.62	9406.13	7459.16	-0.499735	0.201106	8605298	0.427753	0.368807
rs114304475	1	207786358	0.0070922	9719.37	16044.5	11232.5	-0.501243	0.196732	8640891	0.429522	0.367015
rs75573330	1	207659691	0.0496454	7014.88	12449.1	9815.23	-0.573612	0.195849	8647973	0.429874	0.366659
rs10863336	1	207665920	0.393617	5102.3	7979.59	6250.7	-0.447196	0.194581	8658349	0.43039	0.366138
rs74151082	1	207689762	0.0035461	13925.5	23011.1	16863.1	-0.502255	0.193794	8664882	0.430714	0.365811
rs17044525	1	207632796	0.0390071	11916.6	21091.4	16963.3	-0.570931	0.193125	8670306	0.430984	0.365539
1:207792845	1	207792845	0.0070922	8907.71	14727	10815.3	-0.502766	0.192314	8676965	0.431315	0.365205
rs56037198	1	207788002	0.0035461	9114.62	15077.5	10880.5	-0.503323	0.190697	8689930	0.43196	0.364557
rs4844388	1	207842900	0.386525	11953.4	18720.5	12920.9	-0.448606	0.190213	8693935	0.432159	0.364357
rs1567190	1	207635789	0.37234	10229.8	16027.4	12458.2	-0.448994	0.190027	8695364	0.43223	0.364285
rs146134620	1	207635390	0	11627.6	19269.9	15485.6	-0.505159	0.185371	8733678	0.434134	0.362376
rs370205493	1	207635177	0	11627.6	19269.9	15485.6	-0.505159	0.185371	8733679	0.434134	0.362376
rs3767933	1	207637359	0.37234	10286.5	16153.1	12592.3	-0.45128	0.183053	8752491	0.435069	0.361442
rs114792804	1	207785443	0.0070922	10063	16690.4	11851.6	-0.505969	0.183023	8752767	0.435083	0.361428
rs113529561	1	207758777	0.0035461	14109.6	23409.6	16401.9	-0.50629	0.182091	8760449	0.435465	0.361047
rs7517706	1	207803278	0.0992908	11107.3	19154.2	13099	-0.544922	0.181773	8763072	0.435595	0.360917
rs4618970	1	207661640	0.929078	6440.11	12074.4	9423.6	-0.628542	0.181594	8764529	0.435668	0.360845
1:207758953	1	207758953	0	14102.3	23404.6	16534.3	-0.506593	0.181214	8767671	0.435824	0.360689
1:207759380	1	207759380	0	14102.3	23404.6	16534.3	-0.506593	0.181214	8767672	0.435824	0.360689
1:207759418	1	207759418	0	14102.3	23404.6	16534.3	-0.506593	0.181214	8767673	0.435824	0.360689
rs17259031	1	207759130	0	14102.3	23404.6	16534.3	-0.506593	0.181214	8767681	0.435824	0.360688
rs74856277	1	207841724	0.0035461	11946	19837.4	14582.5	-0.507177	0.179519	8781424	0.436508	0.360008
rs55908874	1	207787942	0.0035461	9078.41	15077.5	10881.5	-0.507304	0.179151	8784545	0.436663	0.359854
1:207792621	1	207792621	0	8907.71	14805.6	10877.9	-0.508087	0.176878	8803044	0.437582	0.35894
1:207792683	1	207792683	0	8907.71	14805.6	10877.9	-0.508087	0.176878	8803045	0.437582	0.35894
1:207792684	1	207792684	0	8907.71	14805.6	10877.9	-0.508087	0.176878	8803046	0.437582	0.35894
rs370473407	1	207792561	0	8907.71	14805.6	10877.9	-0.508087	0.176878	8803052	0.437583	0.35894
rs17045979	1	207842704	0.180851	12135.6	19302.6	14128.9	-0.4641	0.176349	8807429	0.4378	0.358724
rs182689713	1	207774671	0.0070922	14260.8	23713.7	16745.1	-0.508539	0.175567	8813703	0.438112	0.358415
1:207788519	1	207788519	0	9066.33	15077.5	10878.5	-0.508635	0.175289	8816015	0.438227	0.358301
rs138744517	1	207777189	0.0035461	14892.9	24768.4	17772.8	-0.508686	0.175142	8817228	0.438287	0.358241
rs311305	1	207630032	0.968085	11399.9	20591.3	16389.5	-0.591268	0.174693	8820973	0.438473	0.358057
rs140056133	1	207786321	0	9719.37	16175.3	11314.8	-0.509362	0.17318	8833225	0.439082	0.357454
rs371074966	1	207786338	0	9719.37	16175.3	11314.8	-0.509362	0.17318	8833227	0.439083	0.357454
rs56116727	1	207794282	0.0283688	10279	18326	13095	-0.578221	0.172251	8840774	0.439458	0.357083
1:207691777	1	207691777	0	14333	23864.5	17976.7	-0.509827	0.171833	8844192	0.439628	0.356915
rs12745818	1	207819401	0.0496454	10298	18461.4	13269.8	-0.58373	0.167924	8876145	0.441216	0.355349
1:207752361	1	207752361	0	13934	23239.6	16050.2	-0.511524	0.166908	8884290	0.441621	0.35495
rs113430454	1	207752240	0	13934	23239.6	16050.2	-0.511524	0.166908	8884293	0.441621	0.35495
rs181875929	1	207752362	0	13934	23239.6	16050.2	-0.511524	0.166908	8884301	0.441621	0.35495
rs74151084	1	207752389	0.0070922	13923	23239.6	16042	-0.512315	0.164614	8902879	0.442545	0.354043
rs193084668	1	207786440	0	9691.29	16176.6	11318.3	-0.512338	0.16455	8903438	0.442573	0.354015
rs143703040	1	207786406	0.0035461	9686.57	16176.6	11315.8	-0.512824	0.163138	8914996	0.443147	0.353452
rs148421245	1	207660865	0.0283688	6566.95	11745.8	9152.77	-0.581445	0.163018	8915990	0.443197	0.353404
rs147739107	1	207773986	0.0035461	14242.7	23788.1	16630.4	-0.51294	0.162803	8917728	0.443283	0.353319
rs116806443	1	207839944	0.0035461	11718	19574	14496.5	-0.513072	0.162418	8920812	0.443436	0.353169
rs141503126	1	207839962	0.0035461	11718	19574	14496.5	-0.513072	0.162418	8920814	0.443436	0.353169
rs17044576	1	207634670	0.124113	11119	18572.1	14924.7	-0.513	0.161436	8928912	0.443839	0.352775
rs116178033	1	207751640	0.0212766	13224.3	23667.7	16667.7	-0.582055	0.161272	8930285	0.443907	0.352708
rs2296160	1	207795320	0.79078	10096.5	17610.5	12489	-0.556313	0.160968	8932881	0.444036	0.352582
rs7542544	1	207786223	0.468085	9710.87	15724.1	10818.1	-0.481946	0.160881	8933591	0.444071	0.352547
1:207751999	1	207751999	0	14156.2	23667.7	16843.9	-0.513957	0.159853	8942131	0.444496	0.352132
rs189993170	1	207752159	0	14156.2	23667.7	16843.9	-0.513957	0.159853	8942138	0.444496	0.352132
rs12066341	1	207664199	0.0319149	5621.28	10066.4	7985.16	-0.582645	0.159582	8944393	0.444608	0.352022
rs148231600	1	207750341	0.0035461	13790.5	23067.4	16451.8	-0.514441	0.158448	8953768	0.445074	0.351567
rs146939930	1	207629863	0	12302	20591.3	16453.6	-0.515107	0.156516	8969347	0.445849	0.350812
rs187308251	1	207630001	0	12302	20591.3	16453.6	-0.515107	0.156516	8969349	0.445849	0.350812
rs74443173	1	207663610	0.0141844	6087.96	10194.1	8247.52	-0.515499	0.15538	8978654	0.446311	0.350362
1:207634798	1	207634798	0	11567.3	19390.8	15660.4	-0.516615	0.152143	9005243	0.447633	0.349078
1:207634800	1	207634800	0	11567.3	19390.8	15660.4	-0.516615	0.152143	9005244	0.447633	0.349078
rs192804951	1	207634887	0	11567.3	19390.8	15660.4	-0.516615	0.152143	9005256	0.447634	0.349077
1:207774839	1	207774839	0	14260.8	23914.9	16875.1	-0.516985	0.15107	9014004	0.448069	0.348655
rs35728110	1	207821397	0.0496454	10420.1	18796.6	13524.8	-0.58994	0.150784	9016372	0.448186	0.348541
rs4525038	1	207663937	0.879433	5501.92	10030.9	7913.88	-0.600569	0.150346	9020039	0.448369	0.348365
rs78338787	1	207781587	0.0035461	13510.8	22666.7	15899.2	-0.517404	0.149854	9024239	0.448577	0.348163
rs117673630	1	207629523	0.0035461	12088.1	20296.9	16212.9	-0.518247	0.147408	9044381	0.449579	0.347194
1:207774478	1	207774478	0	14241	23913.1	16820.5	-0.518296	0.147265	9045510	0.449635	0.34714
rs115328932	1	207774344	0	14241	23913.1	16820.5	-0.518296	0.147265	9045513	0.449635	0.34714
rs12045949	1	207844773	0.0070922	11314.1	19006.9	14615.6	-0.518759	0.145923	9056596	0.450186	0.346608
1:207808617	1	207808617	0	12547.9	21087.1	15397.9	-0.519109	0.144908	9064946	0.450601	0.346208
1:207809116	1	207809116	0	12547.9	21087.1	15397.9	-0.519109	0.144908	9064947	0.450601	0.346208
rs147683764	1	207809058	0	12547.9	21087.1	15397.9	-0.519109	0.144908	9064951	0.450601	0.346208
rs185149712	1	207808958	0	12547.9	21087.1	15397.9	-0.519109	0.144908	9064952	0.450601	0.346208
rs55815533	1	207808630	0	12547.9	21087.1	15397.9	-0.519109	0.144908	9064957	0.450601	0.346207
rs56302750	1	207808714	0	12547.9	21087.1	15397.9	-0.519109	0.144908	9064958	0.450601	0.346207
rs7549152	1	207650938	0.0390071	8565.78	15422	12032.2	-0.588021	0.144189	9070936	0.450899	0.345921
rs1746658	1	207756339	0.0780142	13486.7	24044.7	17043.8	-0.578215	0.143157	9079237	0.451311	0.345524
rs114491310	1	207757393	0	13576	22828.6	16118.3	-0.519714	0.143153	9079257	0.451312	0.345523
1:207633133	1	207633133	0	12594.2	21184	17180.9	-0.520011	0.142291	9086369	0.451666	0.345183
rs56377846	1	207788359	0.0035461	8961.5	15077.5	10870.2	-0.520265	0.141556	9092379	0.451965	0.344896
1:207634279	1	207634279	0.0035461	12118.4	20393.4	16528.2	-0.520488	0.140908	9097851	0.452237	0.344634
rs138475184	1	207818273	0.0212766	10310.3	18601.1	13395.4	-0.590075	0.138306	9119303	0.453303	0.343612
rs77792203	1	207839653	0.0035461	11718	19741.9	14636.3	-0.521617	0.137635	9124735	0.453573	0.343353
rs150973349	1	207632805	0	12573.9	21184	17168.8	-0.521621	0.137622	9124861	0.453579	0.343347
rs143178914	1	207839761	0	11718	19743.1	14637.2	-0.521675	0.137466	9126107	0.453641	0.343288
rs369924081	1	207629553	0	12178.9	20520.3	16364.2	-0.521707	0.137374	9126898	0.45368	0.34325
rs187651247	1	207633894	0.0035461	12208.5	20571.9	16656.9	-0.521796	0.137116	9129031	0.453786	0.343149
rs74654308	1	207662432	0.0106383	6218.44	10479.5	8526.76	-0.521899	0.136815	9131457	0.453907	0.343033
rs41364345	1	207790427	0.0673759	8785.92	15704.4	11342.7	-0.580793	0.136251	9136023	0.454134	0.342816
rs73072560	1	207635633	0.0248227	10282.8	18578.5	14223.4	-0.59153	0.134142	9153498	0.455003	0.341986
rs117723802	1	207762581	0.0212766	13296.9	24028.2	16724.5	-0.591698	0.13366	9157412	0.455197	0.3418
rs117189354	1	207840060	0.0070922	11718	19772.8	14681.4	-0.523177	0.133109	9161935	0.455422	0.341586
rs141941832	1	207634483	0	12132.4	20484.1	16587.9	-0.523772	0.131382	9176103	0.456126	0.340915
rs143079233	1	207634294	0	12132.4	20484.1	16587.9	-0.523772	0.131382	9176104	0.456126	0.340915
rs12409159	1	207842104	0.156028	11583.7	19250.2	13962.7	-0.507923	0.130994	9179362	0.456288	0.340761
rs7519408	1	207661289	0.929078	6336.26	12094.5	9374.26	-0.646458	0.130976	9179512	0.456296	0.340754
rs61821130	1	207630888	0.0390071	11376.9	20582.1	16420.6	-0.592838	0.130397	9184235	0.456531	0.34053
rs77656847	1	207623480	0.0035461	13700.6	23143.2	18791.2	-0.52426	0.129969	9187635	0.4567	0.340369
rs7513259	1	207689503	0.035461	12684.1	22961.4	16639.1	-0.593464	0.128604	9198509	0.45724	0.339856
rs149048095	1	207634274	0	12208.5	20642.5	16705.2	-0.52522	0.127184	9210280	0.457825	0.3393
rs12121195	1	207659797	0.0035461	7337.65	12410.7	9852.37	-0.52554	0.126256	9217838	0.458201	0.338944
1:207622396	1	207622396	0	13700.6	23182.9	18818.2	-0.525973	0.124997	9228220	0.458717	0.338455
1:207622985	1	207622985	0	13700.6	23182.9	18818.2	-0.525973	0.124997	9228221	0.458717	0.338455
1:207623362	1	207623362	0	13700.6	23182.9	18818.2	-0.525973	0.124997	9228222	0.458717	0.338455
rs148056721	1	207622847	0	13700.6	23182.9	18818.2	-0.525973	0.124997	9228229	0.458717	0.338455
rs74811364	1	207841214	0.0177305	11720.7	19837.4	14592.9	-0.526215	0.124298	9234046	0.459007	0.338181
rs311308	1	207632487	0.968085	11498	21126.8	16884	-0.608372	0.124096	9235683	0.459088	0.338104
rs4266886	1	207685786	0.79078	11729.2	20758.3	15019	-0.570863	0.123328	9242083	0.459406	0.337803
rs186518225	1	207782543	0	13020.3	22048.7	14939.8	-0.526748	0.12275	9246667	0.459634	0.337588
1:207782615	1	207782615	0	13018.5	22048.7	15009.9	-0.526883	0.122358	9249811	0.45979	0.33744
rs111551944	1	207819470	0.0212766	10219.3	18541.7	13313.4	-0.595743	0.122077	9252125	0.459905	0.337332
rs113662630	1	207819550	0.0212766	10219.3	18541.7	13313.4	-0.595743	0.122077	9252127	0.459905	0.337332
rs3930521	1	207790295	0.0673759	8728.95	15704.4	11330.7	-0.587298	0.118822	9278896	0.461236	0.336077
rs11117991	1	207694357	0.120567	18196.3	30899.3	24154.1	-0.529516	0.118666	9280113	0.461296	0.33602
rs648598	1	207749808	0.0638298	12819.3	23067.4	16197.1	-0.587467	0.118369	9282593	0.46142	0.335904
rs140331798	1	207786570	0	9551.33	16198.9	11250.4	-0.528265	0.118352	9282741	0.461427	0.335897
1:207756708	1	207756708	0	14176.2	24044.7	17221.3	-0.528348	0.11811	9284663	0.461523	0.335807
rs73089156	1	207632889	0.0035461	12489.3	21184	17155.8	-0.528373	0.118036	9285312	0.461555	0.335777
rs367721439	1	207844701	0.0035461	11314.1	19192.5	14720.6	-0.528473	0.117748	9287771	0.461677	0.335662
rs116624244	1	207659775	0	7337.65	12449.1	9878.64	-0.528626	0.117303	9291476	0.461861	0.335488
1:207645271	1	207645271	0	9242.41	15684	12133	-0.528837	0.116692	9296610	0.462116	0.335249
rs74994280	1	207786581	0.0212766	8908.59	16198.9	11172.6	-0.597929	0.115817	9303748	0.462471	0.334915
rs138424287	1	207782608	0.0070922	12985.9	22048.7	14925.8	-0.529392	0.115083	9309637	0.462764	0.33464
1:207660012	1	207660012	0	7337.65	12459.5	9887.89	-0.529462	0.114878	9311295	0.462846	0.334563
rs369487127	1	207795468	0	10533.4	17886.5	12789.1	-0.529492	0.114792	9312020	0.462882	0.334529
rs376203607	1	207795326	0	10533.4	17886.5	12789.1	-0.529492	0.114792	9312021	0.462882	0.334529
rs55862274	1	207795167	0	10778.1	18326	13188.6	-0.530807	0.110977	9343367	0.464441	0.33307
rs56059636	1	207794481	0	10778.1	18326	13188.6	-0.530807	0.110977	9343368	0.464441	0.33307
rs7534980	1	207749852	0.0035461	13565.2	23067.4	16424	-0.530912	0.110672	9345989	0.464571	0.332948
1:207844793	1	207844793	0	11314.1	19240.6	14791.3	-0.530975	0.110489	9347448	0.464644	0.33288
rs41274780	1	207813056	0.0106383	11665.1	19863.6	14589.7	-0.532292	0.10667	9378634	0.466194	0.331434
rs11118167	1	207782154	0.14539	12952.6	21739.9	14631.5	-0.51785	0.1055	9388152	0.466667	0.330993
rs9429938	1	207650464	0.0531915	8457.96	15510.1	12081.4	-0.606386	0.105393	9388989	0.466708	0.330954
rs111916928	1	207774559	0.0177305	14035.3	23913.1	16797.4	-0.532849	0.105053	9391830	0.46685	0.330823
rs9429781	1	207667222	0.865248	4988.09	9253.64	7187.36	-0.617964	0.105	9392243	0.46687	0.330804
1:207633284	1	207633284	0	12429.3	21184	17100.5	-0.533188	0.104071	9399878	0.46725	0.330451
1:207633294	1	207633294	0	12429.3	21184	17100.5	-0.533188	0.104071	9399879	0.46725	0.330451
1:207633680	1	207633680	0	12429.3	21184	17100.5	-0.533188	0.104071	9399880	0.46725	0.330451
1:207633750	1	207633750	0	12429.3	21184	17100.5	-0.533188	0.104071	9399881	0.46725	0.330451
rs147846150	1	207633521	0	12429.3	21184	17100.5	-0.533188	0.104071	9399882	0.46725	0.330451
rs55679602	1	207795479	0.0035461	10493.8	17886.5	12781.1	-0.533264	0.10385	9401616	0.467336	0.330371
rs55930963	1	207795472	0.0035461	10493.8	17886.5	12781.1	-0.533264	0.10385	9401617	0.467336	0.330371
rs78674318	1	207845631	0.0212766	11117.5	20302.5	15587.9	-0.602222	0.103525	9404225	0.467466	0.33025
1:207840052	1	207840052	0.0035461	11718	19976.5	14823	-0.533426	0.10338	9405409	0.467525	0.330196
1:207840268	1	207840268	0	11718	19979.9	14815	-0.533601	0.102874	9409528	0.467729	0.330005
rs116117429	1	207750032	0.0106383	13523.5	23067.4	16418.3	-0.53399	0.101746	9418824	0.468191	0.329577
rs7527218	1	207623829	0.624113	12375.2	20976	16638.5	-0.527684	0.10098	9424981	0.468498	0.329293
rs371022303	1	207692306	0	14355.9	24507.2	18463	-0.534804	0.0993843	9438201	0.469155	0.328684
rs10158414	1	207770852	0.0531915	12828.5	23587.2	16560.6	-0.609039	0.0980719	9448798	0.469681	0.328197
rs6700109	1	207664607	0.890071	5272.33	9963.62	7797.96	-0.636469	0.0976062	9452509	0.469866	0.328026
rs140144058	1	207757176	0.0035461	14072.2	24044.7	17197.5	-0.535717	0.0967359	9459650	0.470221	0.327698
1:207812661	1	207812661	0	11665.1	19949.6	14643.6	-0.536608	0.0941519	9480571	0.471261	0.326739
rs56176143	1	207788659	0.0673759	8101.48	14720.1	10310.7	-0.597166	0.0923827	9495192	0.471988	0.326069
rs189986327	1	207812277	0	11607.8	19888	14582.8	-0.538435	0.0888526	9524164	0.473428	0.324746
rs116421473	1	207645361	0.0319149	8439.69	15497.1	11807.1	-0.607709	0.087813	9532466	0.47384	0.324368
rs9429777	1	207650191	0.0319149	8564.82	15731.1	12279.1	-0.607978	0.0870426	9538999	0.474165	0.32407
rs115605131	1	207821279	0.0212766	10275.8	18880.3	13570.7	-0.608323	0.0860553	9547000	0.474563	0.323706
rs55736095	1	207788638	0.0035461	8582.4	14720.1	10496.5	-0.539499	0.0857665	9549393	0.474682	0.323597
rs311306	1	207630444	0.815603	11321.9	20487.7	16274.5	-0.593086	0.085169	9554330	0.474927	0.323373
rs9429779	1	207664721	0.812057	5446.41	9860.2	7718.75	-0.59355	0.0839729	9564079	0.475412	0.32293
rs74150875	1	207816394	0.0531915	10169.9	18797.2	13473.7	-0.614272	0.0836275	9566795	0.475547	0.322807
rs74857976	1	207634617	0.0177305	11932.1	20484.1	16542.5	-0.540419	0.083097	9571165	0.475764	0.322608
rs76124527	1	207667549	0.0319149	5071.79	9329.03	7292.15	-0.609439	0.0828605	9573041	0.475857	0.322523
rs55756449	1	207797789	0.0283688	10914.3	20080.5	14035.2	-0.60967	0.0821966	9578572	0.476132	0.322272
rs55778931	1	207797469	0.0283688	10914.3	20080.5	14035.2	-0.60967	0.0821966	9578573	0.476132	0.322272
rs55862635	1	207797046	0.0283688	10914.3	20080.5	14035.2	-0.60967	0.0821966	9578574	0.476132	0.322272
rs74153332	1	207796979	0.0283688	10914.3	20080.5	14035.2	-0.60967	0.0821966	9578575	0.476132	0.322272
rs11117911	1	207667985	0.0567376	5043.7	9329.03	7280.11	-0.614992	0.0816398	9583075	0.476356	0.322068
rs11117913	1	207668235	0.0567376	5043.7	9329.03	7280.11	-0.614992	0.0816398	9583076	0.476356	0.322068
rs369294064	1	207812457	0	11607.8	19949.6	14633.9	-0.541526	0.0798857	9597377	0.477067	0.321421
rs111550667	1	207811815	0	11607.8	19951.4	14676.6	-0.541621	0.0796106	9599588	0.477177	0.321321
rs11811877	1	207786929	0.070922	9236.52	16863	11800.4	-0.601955	0.0795524	9600128	0.477204	0.321296
rs9429780	1	207667190	0.858156	5049.35	9253.64	7191.29	-0.605757	0.0783388	9610101	0.477699	0.320845
rs138635417	1	207621988	0.0070922	13684	23532.3	19068.5	-0.542149	0.07808	9612261	0.477807	0.320748
rs112003429	1	207692051	0.0070922	14243.8	24507.2	18441.3	-0.542644	0.0766443	9624173	0.478399	0.32021
rs12403552	1	207786170	0.180851	9504.72	15724.7	10762.2	-0.503447	0.0757278	9631668	0.478772	0.319872
rs145442237	1	207844485	0.0035461	11228.8	19337.1	14795.3	-0.543539	0.0740457	9645485	0.479458	0.319249
rs2093760	1	207786828	0.72695	9119.28	16209.5	11284.6	-0.575208	0.0733729	9651153	0.47974	0.318994
rs180686528	1	207622073	0	13700.6	23614.3	19126.5	-0.544409	0.0715234	9666067	0.480481	0.318323
1:207814186	1	207814186	0	10908.6	18802.8	13641.8	-0.544457	0.0713843	9667274	0.480541	0.318269
rs367604803	1	207813953	0	10908.6	18802.8	13641.8	-0.544457	0.0713843	9667275	0.480541	0.318269
rs371442154	1	207814027	0	10908.6	18802.8	13641.8	-0.544457	0.0713843	9667276	0.480542	0.318269
rs9429776	1	207649224	0.0531915	8472.71	15731.1	12234.2	-0.618791	0.0711552	9669080	0.480631	0.318188
rs115987778	1	207815711	0.0035461	10817.2	18652	13470.1	-0.544816	0.0703436	9675759	0.480963	0.317888
1:207815484	1	207815484	0	10817.2	18672	13486.2	-0.545888	0.0672328	9701329	0.482234	0.316742
rs113001246	1	207841206	0.0141844	11446.2	19758.1	14544.7	-0.545911	0.0671673	9701890	0.482262	0.316717
rs113858419	1	207812565	0.0035461	11556.4	19949.6	14627.9	-0.545965	0.0670106	9703129	0.482324	0.316661
rs377092271	1	207816137	0	10887.3	18797.2	13605.6	-0.546108	0.066594	9706601	0.482496	0.316506
rs646817	1	207757936	0.351064	14078.1	22786.5	15627.8	-0.481549	0.0637358	9729783	0.483649	0.31547
rs599644	1	207749132	0.0815603	13165.8	23762.2	16539.2	-0.590472	0.0626876	9738324	0.484073	0.315089
rs4562624	1	207685965	0.964539	11729.2	22010.8	15991	-0.62945	0.0617459	9745907	0.48445	0.314751
rs139681570	1	207813847	0.0070922	10868.8	18802.8	13633.7	-0.548113	0.0607795	9753931	0.484849	0.314394
rs79106975	1	207757701	0.0177305	13228	22893.8	16192.6	-0.548535	0.0595556	9764011	0.48535	0.313945
rs1746659	1	207758544	0.351064	14055.7	22786.5	15627.1	-0.483141	0.0590019	9768465	0.485571	0.313747
rs1752688	1	207758232	0.351064	14055.7	22786.5	15627.1	-0.483141	0.0590019	9768466	0.485571	0.313747
rs138523101	1	207812981	0.0035461	11665.1	20194.4	14806	-0.548805	0.0587736	9770283	0.485662	0.313666
rs593518	1	207766785	0.996454	13484.8	23993.3	16840.7	-0.576211	0.0585594	9772012	0.485748	0.313589
rs111393278	1	207786780	0.0070922	9312.02	16127.4	11293.9	-0.549213	0.0575884	9779904	0.48614	0.313239
rs625861	1	207764202	0.0673759	13256.5	24404.9	16933.5	-0.610298	0.0572001	9783084	0.486298	0.313097
rs116542838	1	207633194	0.0177305	12229	21184	17055	-0.549434	0.0569487	9785146	0.486401	0.313006
rs56235509	1	207839769	0.180851	11718	19530.8	14460.4	-0.510867	0.0567524	9786773	0.486481	0.312934
rs138773096	1	207815889	0.0070922	10850.1	18797.2	13592.7	-0.549536	0.0566516	9787578	0.486522	0.312898
rs9429941	1	207667303	0.858156	4981.2	9208.92	7155	-0.614502	0.0558841	9793885	0.486835	0.312618
rs188820915	1	207650789	0	8949.22	15510.1	12209.6	-0.549928	0.0555162	9796938	0.486987	0.312483
rs55883147	1	207840002	0.180851	11718	19540.4	14467.9	-0.511355	0.0555044	9797032	0.486991	0.312479
rs150340715	1	207660066	0.0070922	7188.19	12459.5	9843.69	-0.550042	0.0551857	9799616	0.48712	0.312364
rs4844600	1	207679307	0.79078	10903.4	19813.3	14390.3	-0.597285	0.0549754	9801305	0.487204	0.312289
rs12080578	1	207820612	0.0567376	10038.4	18760.3	13415.9	-0.625326	0.0531198	9816401	0.487954	0.311621
rs6681449	1	207750354	0.187943	13626.7	22753.1	16155.4	-0.512669	0.0521431	9824450	0.488354	0.311265
rs41274776	1	207812791	0.173759	11665.1	19848.1	14559.1	-0.531508	0.0513906	9830628	0.488661	0.310992
rs56299185	1	207792289	0.0638298	8023.1	14805.6	10740.8	-0.61268	0.0508192	9835437	0.4889	0.31078
rs80182520	1	207631332	0.0319149	11074.6	20601.6	16355.2	-0.620709	0.0505865	9837219	0.488989	0.310701
rs75352843	1	207821718	0.0212766	10207.2	18994.1	13653.9	-0.621038	0.049645	9845029	0.489377	0.310356
rs41274778	1	207812958	0	11665.1	20258.7	14850.9	-0.551984	0.0495514	9845786	0.489415	0.310323
rs192021844	1	207813054	0	11665.1	20261.9	14851.8	-0.552141	0.0490954	9849605	0.489605	0.310154
rs77155824	1	207814828	0.0070922	10719.2	18634.4	13466.7	-0.552973	0.0466821	9869440	0.490591	0.309281
rs55776508	1	207796136	0	11419.1	19852.3	13997.3	-0.553035	0.0465018	9870863	0.490661	0.309218
rs7539922	1	207773339	0.20922	13439.1	22234.2	15649.3	-0.503467	0.0447618	9884744	0.491351	0.308608
rs57994498	1	207813259	0.0248227	10909.3	20341.1	14806.6	-0.623026	0.0439541	9891363	0.49168	0.308317
rs78677800	1	207632669	0.0070922	11967.2	20841.9	16833.4	-0.554793	0.0414041	9911976	0.492705	0.307413
1:207637551	1	207637551	0.0106383	11128.2	19389.3	15206.9	-0.555237	0.040117	9922533	0.49323	0.306951
rs55882556	1	207792277	0.0319149	8396.85	15678.3	11381.3	-0.624422	0.039955	9923886	0.493297	0.306891
rs78768177	1	207692321	0.0141844	14063.4	24507.2	18402	-0.555395	0.0396574	9926302	0.493417	0.306786
rs114608601	1	207838679	0.0035461	11374.8	19822.3	14690.2	-0.555406	0.039625	9926584	0.493431	0.306773
1:207663938	1	207663938	0	5776.12	10066.4	8003.05	-0.555471	0.0394368	9928215	0.493512	0.306702
rs56386223	1	207812173	0.173759	11607.8	19848.1	14549.5	-0.536426	0.0386103	9934992	0.493849	0.306406
rs72468035	1	207812405	0.173759	11607.8	19848.1	14549.5	-0.536426	0.0386103	9934993	0.493849	0.306406
rs75088854	1	207838826	0.0035461	11395.1	19866.8	14721.6	-0.555863	0.0383008	9937468	0.493972	0.306297
rs79133635	1	207838915	0.0035461	11395.1	19866.8	14721.6	-0.555863	0.0383008	9937469	0.493972	0.306297
rs79996524	1	207838769	0.0035461	11395.1	19866.8	14721.6	-0.555863	0.0383008	9937470	0.493972	0.306297
rs2274567	1	207753621	0.187943	13680.3	22968	16301.6	-0.518147	0.0381341	9938846	0.494041	0.306237
rs61821132	1	207651059	0.0141844	8844.21	15422	12070	-0.556033	0.0378072	9941520	0.494174	0.30612
rs189556882	1	207689352	0.0070922	13116.1	22877.3	16813.2	-0.556307	0.0370108	9948103	0.494501	0.305833
1:207839242	1	207839242	0	11395.1	19894.6	14720.4	-0.557263	0.0342395	9970522	0.495615	0.304855
rs74401244	1	207844799	0.180851	11314.1	19027.7	14605	-0.519848	0.0337836	9974367	0.495806	0.304688
rs12043913	1	207693563	0.191489	14126.2	23762.5	17762.5	-0.520077	0.0332	9979045	0.496039	0.304484
rs138062179	1	207651374	0	8844.21	15448.1	12096	-0.557723	0.0329042	9981380	0.496155	0.304383
rs200182370	1	207651360	0	8844.21	15448.1	12096	-0.557723	0.0329042	9981381	0.496155	0.304383
1:207838717	1	207838717	0	11374.8	19869.3	14727.9	-0.55777	0.0327683	9982517	0.496212	0.304333
1:207638424	1	207638424	0.0070922	11128.2	19442.3	15247.2	-0.557965	0.0322029	9987139	0.496441	0.304132
rs11576446	1	207838465	0.0035461	11374.8	19875.1	14728.2	-0.558066	0.0319114	9989619	0.496565	0.304024
rs181586836	1	207838513	0	11374.8	19877.6	14730.2	-0.55819	0.0315499	9992579	0.496712	0.303896
rs646288	1	207762755	0.0673759	13130.3	24415.5	16931.2	-0.620291	0.0304285	10001537	0.497157	0.303506
rs12729557	1	207846068	0.0035461	11600.3	20291.5	15686	-0.559169	0.0287092	10015622	0.497857	0.302895
rs12140602	1	207631158	0.0815603	11214.2	20505.3	16310.7	-0.603503	0.0286182	10016375	0.497895	0.302863
rs17047502	1	207768733	0.070922	13062.2	24340.8	17017	-0.622432	0.0246932	10048518	0.499492	0.301471
rs11118166	1	207781995	0.358156	13498.1	22146.1	15286.3	-0.495111	0.0233947	10059250	0.500026	0.301008
rs76482476	1	207771017	0.0319149	12658.3	23778.7	16689.2	-0.630474	0.0226247	10065537	0.500338	0.300736
rs6663530	1	207761441	0.070922	12993.1	24245.8	16623.7	-0.623826	0.0209565	10079141	0.501015	0.30015
rs367801558	1	207748982	0	13544.3	23762.2	16700.5	-0.562125	0.020135	10085770	0.501344	0.299864
rs367918864	1	207749060	0	13544.3	23762.2	16700.5	-0.562125	0.020135	10085771	0.501344	0.299864
rs11578101	1	207791853	0	8934.1	15678.3	11474.7	-0.562403	0.0193289	10092215	0.501664	0.299587
1:207819060	1	207819060	0	10538.2	18502.6	13346.4	-0.562904	0.0178778	10104139	0.502257	0.299074
rs377132050	1	207761041	0	13824.8	24286.2	16865.5	-0.563447	0.016301	10116925	0.502893	0.298525
rs146922261	1	207749767	0.0106383	13435.6	23615.8	16621.1	-0.564013	0.0146611	10130487	0.503567	0.297943
rs114356310	1	207816573	0.0212766	9952.03	18755.4	13423.1	-0.633705	0.0133737	10141014	0.50409	0.297492
rs11118222	1	207811783	0.0177305	11344.2	19951.4	14624.8	-0.564595	0.0129715	10144354	0.504256	0.297349
1:207637886	1	207637886	0	11128.2	19575.1	15338.3	-0.564773	0.0124549	10148634	0.504469	0.297166
rs145300866	1	207638117	0	11128.2	19575.1	15338.3	-0.564773	0.0124549	10148635	0.504469	0.297166
rs191112290	1	207638244	0	11128.2	19575.1	15338.3	-0.564773	0.0124549	10148636	0.504469	0.297166
rs371562412	1	207638130	0	11128.2	19575.1	15338.3	-0.564773	0.0124549	10148637	0.504469	0.297165
rs139431514	1	207834182	0.0212766	11212.8	21140.3	15716	-0.634124	0.0121728	10151030	0.504588	0.297063
rs144508171	1	207833683	0.0212766	11212.8	21140.3	15716	-0.634124	0.0121728	10151031	0.504588	0.297063
rs147860921	1	207790125	0	8920.7	15704.4	11396.9	-0.565569	0.0101476	10167622	0.505413	0.296354
1:207638915	1	207638915	0	11128.2	19593.6	15350.2	-0.565716	0.00971962	10171089	0.505585	0.296206
1:207638982	1	207638982	0	11128.2	19593.6	15350.2	-0.565716	0.00971962	10171090	0.505585	0.296206
rs111356379	1	207639550	0	11128.2	19593.6	15350.2	-0.565716	0.00971962	10171091	0.505585	0.296206
rs375722280	1	207639601	0	11128.2	19593.6	15350.2	-0.565716	0.00971962	10171092	0.505585	0.296206
rs139215245	1	207764826	0.0319149	12928.2	24404.9	16957.1	-0.635374	0.0085953	10180190	0.506037	0.295817
rs188999850	1	207768459	0.0035461	13750.3	24221.5	17154	-0.566178	0.00837915	10181939	0.506124	0.295743
rs74323095	1	207816601	0.0212766	9924.93	18755.4	13433.4	-0.636432	0.0055655	10204937	0.507268	0.294763
1:207630577	1	207630577	0	11682.8	20602.6	16475.4	-0.567298	0.00513266	10208369	0.507438	0.294617
rs150868219	1	207630836	0	11682.8	20602.6	16475.4	-0.567298	0.00513266	10208370	0.507438	0.294617
rs57715085	1	207815468	0.180851	10817.2	18400.6	13253.4	-0.531244	0.00464119	10212401	0.507639	0.294445
rs6687175	1	207757235	0.198582	13382	22786.5	16061.4	-0.532256	0.00205428	10233870	0.508706	0.293533
1:207632652	1	207632652	0	11967.2	21126.8	17021.1	-0.568372	0.00201599	10234185	0.508721	0.29352
1:207782740	1	207782740	0	11220.1	19809.6	13515.8	-0.568462	0.00175581	10236230	0.508823	0.293433
rs149818399	1	207768610	0.0035461	13785.5	24340.8	17235.7	-0.568536	0.00154001	10238047	0.508913	0.293356
rs146525914	1	207766584	0.070922	12767.1	24004.5	16609	-0.631372	0.000741336	10244708	0.509245	0.293074
rs114470251	1	207816982	0.0212766	9907.95	18755.4	13444.2	-0.638144	0.000664263	10245347	0.509276	0.293047
rs144282616	1	207819739	0.0141844	10321.6	18238.3	13114.6	-0.569287	-0.00063689	10256135	0.509813	0.292589
1:207789038	1	207789038	0	8328.27	14720.1	10367	-0.569557	-0.00141955	10262591	0.510133	0.292316
rs145605687	1	207749283	0	13575.7	23995.9	16855	-0.569606	-0.00156168	10263691	0.510188	0.29227
rs139109623	1	207768439	0.0035461	13748.5	24304.8	17217.1	-0.569746	-0.00196788	10267041	0.510355	0.292128
1:207795886	1	207795886	0	11252.8	19914.1	14092.2	-0.570812	-0.005061	10292474	0.511619	0.291053
rs115924259	1	207688746	0	12990.1	22992.7	16907.7	-0.57099	-0.0055763	10296700	0.511829	0.290875
rs147393469	1	207688652	0	12990.1	22992.7	16907.7	-0.57099	-0.0055763	10296701	0.511829	0.290875
rs61822966	1	207688605	0	12990.1	22992.7	16907.7	-0.57099	-0.0055763	10296702	0.511829	0.290875
rs599948	1	207752239	0.333333	13904.6	23168.1	15941.2	-0.510556	-0.00586243	10299045	0.511946	0.290776
rs6663887	1	207664423	0.843972	5258.59	9959.49	7787.81	-0.638662	-0.0061523	10301411	0.512063	0.290676
rs115270542	1	207772120	0	13445.7	23808.6	16869.4	-0.571388	-0.00673125	10306154	0.512299	0.290477
rs73089153	1	207631048	0.0212766	10854	20609.6	16245.6	-0.641226	-0.00816188	10318125	0.512894	0.289972
1:207772410	1	207772410	0	13314	23590.1	16668.4	-0.572008	-0.00852977	10321176	0.513046	0.289844
rs55724061	1	207790713	0.0035461	8818.35	15625	11458.3	-0.572035	-0.00860768	10321805	0.513077	0.289818
rs144874722	1	207771149	0.0070922	13397.5	23753.3	16819.8	-0.572654	-0.0104032	10336249	0.513795	0.28921
rs55728705	1	207795746	0.0035461	11231.5	19914.1	14073.1	-0.57271	-0.010565	10337550	0.51386	0.289156
rs6681756	1	207789502	0.0673759	7953.07	15018.3	10501.7	-0.63571	-0.0108805	10340165	0.51399	0.289046
rs61821135	1	207661679	0.0141844	6893.5	12227.3	9643.92	-0.573096	-0.011687	10346699	0.514314	0.288771
rs12034598	1	207757515	0.187943	13309.9	22786.5	16022.1	-0.537657	-0.0117573	10347299	0.514344	0.288746
rs191708574	1	207772506	0	13298.4	23590.1	16666.4	-0.573185	-0.0119432	10348816	0.51442	0.288683
rs640486	1	207763207	0.0673759	12927.2	24422.5	16919.1	-0.63617	-0.0121133	10350249	0.514491	0.288622
rs190597376	1	207649908	0	8858.21	15731.1	12337.7	-0.574297	-0.0151696	10375319	0.515737	0.287572
rs372421669	1	207650085	0	8858.21	15731.1	12337.7	-0.574297	-0.0151696	10375320	0.515737	0.287572
rs377165124	1	207649246	0	8858.21	15731.1	12337.7	-0.574297	-0.0151696	10375321	0.515737	0.287572
rs61754517	1	207649609	0	8858.21	15731.1	12337.7	-0.574297	-0.0151696	10375322	0.515737	0.287572
rs11576522	1	207789269	0.475177	8194.1	14005.7	9714.59	-0.536048	-0.0152209	10375721	0.515757	0.287555
rs10863358	1	207690871	0.198582	13598	23314.2	16894	-0.539141	-0.0155546	10378491	0.515895	0.287439
1:207818744	1	207818744	0	10538.2	18726.2	13491.6	-0.574915	-0.016961	10389880	0.516461	0.286963
rs372085384	1	207818729	0	10538.2	18726.2	13491.6	-0.574915	-0.016961	10389881	0.516461	0.286963
rs4844386	1	207813726	0.503546	10698.3	18537.9	13378.1	-0.549731	-0.0179959	10398464	0.516887	0.286604
rs677066	1	207773991	0.368794	14121.2	23686.3	16201.3	-0.517219	-0.0180634	10398988	0.516914	0.286582
1:207790792	1	207790792	0	8818.35	15678.3	11494.8	-0.575444	-0.0184978	10402518	0.517089	0.286435
rs41274770	1	207791434	0	8818.35	15678.3	11494.8	-0.575444	-0.0184978	10402519	0.517089	0.286435
rs56032207	1	207791063	0	8818.35	15678.3	11494.8	-0.575444	-0.0184978	10402520	0.517089	0.286435
rs56216545	1	207791140	0	8818.35	15678.3	11494.8	-0.575444	-0.0184978	10402521	0.517089	0.286435
1:207818301	1	207818301	0	10456.9	18601.1	13420.6	-0.575962	-0.0199993	10414750	0.517697	0.285924
rs117975322	1	207761856	0.0106383	13465.5	23961.6	16788.8	-0.576324	-0.0210493	10423322	0.518123	0.285567
rs4385710	1	207815787	0.503546	10676.5	18517.8	13330.9	-0.550692	-0.0211187	10423898	0.518152	0.285543
rs6701416	1	207815863	0.503546	10676.5	18517.8	13330.9	-0.550692	-0.0211187	10423899	0.518152	0.285543
rs79569367	1	207771200	0.0035461	13377.7	23808.6	16857.4	-0.576458	-0.0214364	10426603	0.518286	0.28543
rs10429953	1	207788578	0.187943	8446.52	14516.3	10308.1	-0.541517	-0.0216301	10428087	0.51836	0.285369
rs10863434	1	207814835	0.5	10676.5	18522.8	13365.7	-0.550962	-0.0219937	10431135	0.518511	0.285242
1:207845010	1	207845010	0	11314.1	20141.2	15471.9	-0.576723	-0.0222073	10432819	0.518595	0.285172
rs311307	1	207631778	0.815603	10856.9	20483.7	16197.3	-0.634825	-0.0224069	10434444	0.518676	0.285104
rs10494885	1	207815189	0.503546	10676.5	18526.3	13369.1	-0.551147	-0.0225959	10435963	0.518751	0.285041
rs7550883	1	207815424	0.503546	10676.5	18526.3	13369.1	-0.551147	-0.0225959	10435964	0.518752	0.285041
rs188151322	1	207761270	0.0106383	13334.9	23760.3	16458.8	-0.577633	-0.0248451	10454251	0.519661	0.28428
rs6656445	1	207789393	0.0673759	7872.04	14955.3	10283.2	-0.641745	-0.0270508	10472423	0.520564	0.283526
rs10779339	1	207814451	0.503546	10664.3	18537.9	13376.6	-0.552917	-0.0283404	10483019	0.521091	0.283087
rs80133820	1	207650437	0.0070922	8671	15472.6	12111.3	-0.579088	-0.0290674	10488948	0.521385	0.282841
rs141282494	1	207764389	0.0035461	13675.6	24404.9	17039.3	-0.579168	-0.0292973	10490854	0.52148	0.282762
1:207767057	1	207767057	0	13484.8	24077.9	16896.5	-0.579731	-0.0309302	10504015	0.522134	0.282218
rs149291790	1	207766903	0	13484.8	24077.9	16896.5	-0.579731	-0.0309302	10504016	0.522134	0.282218
rs149522668	1	207771095	0.0035461	13314.7	23778.7	16824.4	-0.579916	-0.0314689	10508417	0.522353	0.282036
rs12037841	1	207684192	0.960993	11568.2	22407	16374.1	-0.661109	-0.0319042	10511899	0.522526	0.281892
rs114868844	1	207772411	0.0035461	13198.8	23590.1	16656.1	-0.580696	-0.0337318	10527033	0.523278	0.281267
rs147742969	1	207661861	0.0070922	6879.48	12296.2	9694.78	-0.580747	-0.033879	10528281	0.52334	0.281216
rs115075067	1	207687553	0.0035461	12829.5	22932.1	16845.2	-0.58079	-0.0340045	10529271	0.52339	0.281175
rs56132412	1	207839018	0.180851	11395.1	19681.2	14543.1	-0.546476	-0.0343123	10531604	0.523506	0.281079
1:207630123	1	207630123	0	11517.8	20591.3	16409.8	-0.580975	-0.0345411	10533515	0.523601	0.281
rs73078635	1	207768777	0.035461	12695.5	24340.8	17104.4	-0.650911	-0.0358941	10544469	0.524145	0.280548
rs7555024	1	207813637	0.0177305	10381.6	18569	13364.5	-0.581459	-0.0359449	10544866	0.524165	0.280532
rs139362462	1	207630959	0	11522.4	20609.6	16478	-0.581466	-0.0359651	10545029	0.524173	0.280525
rs371076989	1	207631021	0	11522.4	20609.6	16478	-0.581466	-0.0359651	10545030	0.524173	0.280525
rs7521762	1	207822581	0.0567376	9775.95	18874	13454.5	-0.657863	-0.0366803	10550982	0.524469	0.28028
rs7544931	1	207822556	0.0319149	9839.04	18880.7	13483.8	-0.651784	-0.0383959	10564727	0.525152	0.279715
rs2063143	1	207641840	0.0815603	10143.4	19030.4	14683.2	-0.629213	-0.0385984	10566424	0.525236	0.279645
rs56149234	1	207813556	0.180851	11574	20035.2	14652.6	-0.548727	-0.0400678	10578521	0.525838	0.279148
rs201798840	1	207818670	0.0035461	10404.8	18644.8	13473.4	-0.583295	-0.0412692	10588239	0.526321	0.278749
1:207687843	1	207687843	0	12829.5	22992.7	16887.1	-0.58343	-0.0416603	10591464	0.526481	0.278617
rs61822977	1	207796065	0.475177	11207.4	19323.5	13338.6	-0.544745	-0.0435293	10606846	0.527246	0.277987
rs116488182	1	207749287	0.0035461	13379.4	23995.9	16844.3	-0.584167	-0.0437977	10609000	0.527353	0.277899
rs11118147	1	207774882	0.20922	13844.1	23689.4	16610.3	-0.537169	-0.0439783	10610475	0.527426	0.277838
rs75553932	1	207819228	0.0035461	10298	18480	13283.8	-0.584742	-0.045465	10622704	0.528034	0.277338
rs75907730	1	207660123	0	6671.54	11973.6	9353.68	-0.584856	-0.0457956	10625418	0.528169	0.277227
1:207819271	1	207819271	0	10298	18486.3	13289.5	-0.585082	-0.0464525	10630801	0.528436	0.277007
rs78608133	1	207687416	0.0106383	12775.3	22946.6	16845.1	-0.585659	-0.0481254	10644461	0.529116	0.27645
1:207789749	1	207789749	0.0070922	8299.12	14908.7	10653.2	-0.585793	-0.048514	10647585	0.529271	0.276322
rs116125277	1	207790417	0.0035461	8740.84	15704.4	11332.3	-0.585936	-0.0489311	10650891	0.529435	0.276187
rs116640366	1	207817763	0.0035461	10376.7	18645.1	13467.7	-0.586019	-0.0491716	10652872	0.529534	0.276106
rs311317	1	207621832	0.79078	12329.1	23334.3	18544.5	-0.637962	-0.0502544	10661649	0.52997	0.275749
rs12073268	1	207795905	0.0106383	11073.4	19914.1	14038.1	-0.586885	-0.0516829	10673105	0.530539	0.275282
rs115047031	1	207818658	0.0035461	10397.3	18699.6	13510.6	-0.586959	-0.0518955	10674834	0.530625	0.275212
rs143425776	1	207820860	0	10428.8	18767.9	13495.4	-0.587576	-0.053686	10689290	0.531344	0.274624
rs116314676	1	207688267	0.0106383	12775.3	22992.7	16875.1	-0.587663	-0.0539397	10691308	0.531444	0.274542
1:207765968	1	207765968	0.0035461	13251.6	23861.5	16314.5	-0.588148	-0.0553464	10702640	0.532007	0.274082
rs56051908	1	207845713	0.0035461	11248.6	20269.5	15595.8	-0.588875	-0.0574554	10719733	0.532857	0.273389
rs181294145	1	207820277	0.0070922	10191.1	18389.5	13157.4	-0.590265	-0.0614875	10752682	0.534495	0.272056
rs374559734	1	207761720	0	13436.3	24245.8	16961	-0.590281	-0.0615335	10753088	0.534515	0.27204
1:207819760	1	207819760	0	10321.6	18637.2	13366.3	-0.590924	-0.0633977	10768270	0.53527	0.271427
rs61730889	1	207791535	0.0106383	8682.48	15678.3	11430.3	-0.590972	-0.0635357	10769310	0.535322	0.271385
rs12139795	1	207631205	0.113475	11056.2	20505.3	16273.6	-0.617687	-0.0648482	10779915	0.535849	0.270958
rs41387145	1	207790495	0.035461	8105	15704.4	11320.8	-0.661462	-0.066107	10790182	0.536359	0.270544
rs41369546	1	207790670	0.0673759	8146.06	15704.4	11313.8	-0.656409	-0.0663377	10792195	0.536459	0.270463
rs373923823	1	207762386	0	13307	24056.5	16752.9	-0.592111	-0.0668403	10796262	0.536661	0.2703
rs12085338	1	207820735	0.0035461	10376.7	18767.9	13487.5	-0.592586	-0.0682182	10807247	0.537207	0.269858
rs114358351	1	207762354	0.0035461	13441.4	24312.9	17003.2	-0.592665	-0.0684475	10809200	0.537304	0.26978
rs642690	1	207769170	0.0673759	12614.9	24340.8	16948.9	-0.657277	-0.068664	10810956	0.537392	0.269709
rs188078143	1	207644254	0.0141844	9644.32	17447.6	13361.6	-0.592833	-0.0689339	10813252	0.537506	0.269617
1:207762564	1	207762564	0	13296.9	24056.5	16748.3	-0.592876	-0.0690601	10814294	0.537558	0.269575
1:207789932	1	207789932	0	8299.12	15016.3	10726.3	-0.592987	-0.0693818	10816867	0.537685	0.269472
rs74150881	1	207823248	0.0567376	9651.45	18856.5	13411.3	-0.669751	-0.0694915	10817709	0.537727	0.269438
rs10863463	1	207843903	0.492908	10963.7	19121.5	14481.3	-0.556218	-0.0712712	10832256	0.53845	0.268854
rs181187595	1	207762502	0.0035461	13274.9	24056.5	16743.4	-0.594527	-0.073849	10853491	0.539506	0.268004
rs116740900	1	207667835	0	5145.67	9329.03	7310.52	-0.594976	-0.0751502	10864140	0.540035	0.267578
rs140925933	1	207761764	0.0106383	13369.6	24245.8	16941.5	-0.595263	-0.0759837	10870964	0.540375	0.267305
rs113247278	1	207790018	0.0035461	8279.83	15016.3	10719	-0.595314	-0.0761314	10872140	0.540433	0.267258
rs138824359	1	207764020	0.0035461	13450.1	24404.9	17004.6	-0.595798	-0.0775365	10883647	0.541005	0.266799
rs188259927	1	207764040	0.0035461	13450.1	24404.9	17004.6	-0.595798	-0.0775365	10883648	0.541005	0.266799
1:207765403	1	207765403	0.0106383	13400.7	24320	16937.4	-0.595991	-0.0780962	10888103	0.541226	0.266621
rs4844385	1	207813601	0.503546	10494.1	18537.9	13352.8	-0.568998	-0.0805498	10908016	0.542216	0.265827
rs78953596	1	207789303	0	8227.96	14955.3	10372.5	-0.597524	-0.0825409	10924257	0.543024	0.265181
1:207667253	1	207667253	0.0106383	5002.11	9096.31	7082.82	-0.598009	-0.0839498	10935817	0.543598	0.264722
1:207786838	1	207786838	0	9271.28	16863	11814.9	-0.5982	-0.0845012	10940241	0.543818	0.264546
rs60799840	1	207667840	0.0177305	5127.57	9329.03	7306.39	-0.5985	-0.0853734	10947244	0.544166	0.264268
rs74151013	1	207667603	0.0177305	5127.57	9329.03	7306.39	-0.5985	-0.0853734	10947245	0.544166	0.264268
1:207765318	1	207765318	0	13400.7	24385.5	16989.2	-0.59868	-0.085894	10951372	0.544371	0.264105
rs79577824	1	207789641	0.035461	7669.92	14977.8	10520.6	-0.669263	-0.088447	10972015	0.545398	0.263287
rs113926236	1	207762370	0.0035461	13203.1	24056.5	16746.5	-0.599951	-0.0895829	10981055	0.545847	0.262929
rs77625468	1	207632129	0.0035461	11594.5	21126.8	16913.5	-0.600014	-0.0897635	10982525	0.54592	0.262871
rs139593110	1	207631810	0	11592	21126.8	16902.6	-0.600231	-0.0903931	10987457	0.546165	0.262676
rs112116427	1	207798921	0.0567376	10251.9	20184.6	14003.1	-0.677459	-0.0907646	10990486	0.546316	0.262556
rs112332047	1	207761411	0.0035461	13293.6	24245.8	16759.4	-0.60096	-0.0925088	11004492	0.547012	0.262003
rs139906011	1	207819851	0.0070922	10215.2	18637.2	13349	-0.601284	-0.0934467	11012195	0.547395	0.261699
rs143412707	1	207819939	0.0070922	10215.2	18637.2	13349	-0.601284	-0.0934467	11012196	0.547395	0.261699
rs12563520	1	207844062	0.265957	11170.4	19237.5	14692.8	-0.543593	-0.0940813	11017469	0.547657	0.261491
rs77787441	1	207641335	0.0212766	9791.68	19158.9	14725.5	-0.671237	-0.0940975	11017593	0.547663	0.261486
rs142375484	1	207766533	0.0141844	13144.1	24004.5	16605.4	-0.602266	-0.0962967	11035296	0.548543	0.260789
rs2182913	1	207660378	0.812057	6122.67	11900	9071.65	-0.664541	-0.0989965	11057168	0.54963	0.259929
rs140203865	1	207631187	0	11215.5	20509.5	16314.8	-0.603588	-0.10013	11066368	0.550088	0.259568
rs11585607	1	207837740	0.0035461	10783.6	19728.3	14467.7	-0.604029	-0.101411	11076585	0.550596	0.259167
rs74692669	1	207818120	0.180851	10457.3	18542.7	13368.4	-0.572776	-0.101567	11077844	0.550658	0.259118
rs3738469	1	207818422	0.180851	10456.9	18542.7	13372.4	-0.572818	-0.101675	11078749	0.550703	0.259082
rs183247700	1	207762775	0.0035461	13317.1	24367.7	16954.6	-0.604206	-0.101925	11080806	0.550805	0.259002
1:207838235	1	207838235	0	10783.6	19731.9	14470.5	-0.604213	-0.101944	11080961	0.550813	0.258996
1:207838329	1	207838329	0	10783.6	19731.9	14470.5	-0.604213	-0.101944	11080962	0.550813	0.258996
rs77276388	1	207631951	0.0106383	11538.2	21126.8	16896.7	-0.604877	-0.103868	11096496	0.551585	0.258387
rs55850140	1	207797237	0	10963.2	20080.5	14046.8	-0.605202	-0.104812	11104010	0.551959	0.258093
rs12045913	1	207844625	0.265957	11120.6	19237.5	14690.4	-0.54806	-0.106367	11116423	0.552576	0.257608
rs74153335	1	207798505	0.0283688	10267.6	20184.6	13952	-0.675924	-0.107518	11125533	0.553029	0.257252
1:207797771	1	207797771	0	10951.3	20080.5	14044	-0.606288	-0.107963	11129196	0.553211	0.257109
rs11576732	1	207763169	0	13317.1	24422.5	16990.3	-0.606456	-0.10845	11133055	0.553403	0.256959
1:207631460	1	207631460	0	11233.5	20601.6	16404	-0.606468	-0.108486	11133324	0.553416	0.256948
1:207631758	1	207631758	0	11233.5	20601.6	16404	-0.606468	-0.108486	11133325	0.553416	0.256948
rs146796037	1	207631753	0	11233.5	20601.6	16404	-0.606468	-0.108486	11133331	0.553416	0.256948
rs600359	1	207766141	0.138298	12927	23983.7	16301.6	-0.618051	-0.110599	11150422	0.554266	0.256282
rs139844764	1	207810625	0.0567376	10180.4	20202.9	14502.9	-0.685367	-0.112591	11166329	0.555057	0.255663
rs145849932	1	207821810	0	10335.7	18994.1	13676.9	-0.608522	-0.114442	11180971	0.555784	0.255094
rs182176991	1	207644683	0	9644.32	17730.7	13553.2	-0.608928	-0.11562	11190476	0.556257	0.254725
rs12757487	1	207749188	0.187943	13281.7	23683.2	16542.7	-0.578381	-0.115901	11192653	0.556365	0.25464
rs73080604	1	207817731	0.0141844	10112.5	18626.3	13425.8	-0.610802	-0.121056	11234432	0.558442	0.253022
rs1257541	1	207770752	0.0673759	12125.4	23858.7	16461.1	-0.676842	-0.121081	11234614	0.558451	0.253015
rs12095484	1	207846003	0.0141844	11043	20353.8	15612	-0.611475	-0.123007	11250085	0.55922	0.252417
rs12734030	1	207793964	0.166667	9736.81	17737.9	12475.7	-0.599791	-0.126043	11274368	0.560427	0.251481
rs11587761	1	207838419	0.0035461	10575.4	19522.7	14238.2	-0.613048	-0.127571	11286574	0.561034	0.251011
rs139226954	1	207838396	0	10575.4	19525.7	14240.4	-0.6132	-0.128012	11290119	0.56121	0.250875
rs77625332	1	207660124	0.0035461	6480.65	11973.6	9323.68	-0.613886	-0.130001	11306403	0.562019	0.250249
rs12081383	1	207620289	0.0212766	12944.5	25657.6	20509.4	-0.684168	-0.131125	11315447	0.562469	0.249901
rs35931500	1	207837547	0.0035461	10488.8	19404.8	14144.9	-0.615216	-0.133859	11337570	0.563569	0.249053
rs146202977	1	207837526	0	10488.8	19406.3	14146.2	-0.615294	-0.134086	11339368	0.563658	0.248984
rs1257544	1	207769947	0.0673759	12306.5	24340.8	16934.9	-0.682023	-0.134961	11346427	0.564009	0.248714
rs1257545	1	207769883	0.0673759	12306.5	24340.8	16934.9	-0.682023	-0.134961	11346428	0.564009	0.248714
1:207820482	1	207820482	0	10134.2	18762.2	13439.6	-0.615929	-0.135927	11354119	0.564391	0.24842
1:207820489	1	207820489	0	10134.2	18762.2	13439.6	-0.615929	-0.135927	11354120	0.564391	0.24842
rs143923368	1	207763630	0	13190.1	24422.5	17014.7	-0.616039	-0.136247	11356665	0.564518	0.248322
rs56010952	1	207679660	0.0319149	10903.4	21655.2	15791.9	-0.686175	-0.136873	11361586	0.564762	0.248134
rs188416683	1	207783604	0.0106383	10988.1	20396.5	14338.2	-0.618547	-0.143522	11414315	0.567383	0.246123
rs115411101	1	207763963	0.0070922	13143.8	24404.9	16989.8	-0.618832	-0.144347	11420701	0.567701	0.24588
rs511678	1	207645282	0.184397	8556.27	15428.6	11754.3	-0.589557	-0.144482	11421817	0.567756	0.245838
rs4844609	1	207782916	0.996454	10333.9	19717.9	13244.5	-0.646095	-0.144527	11422220	0.567776	0.245823
rs370417516	1	207631291	0	11091.2	20601.6	16359.5	-0.619214	-0.145457	11429734	0.56815	0.245537
rs187391235	1	207651486	0	7968.3	14805.6	11503.8	-0.619531	-0.146376	11437105	0.568516	0.245257
rs147499620	1	207661101	0.0070922	6463.07	12009.1	9337.35	-0.619557	-0.146451	11437677	0.568545	0.245235
rs74883767	1	207823764	0.0035461	10206.1	18968	13607.9	-0.619765	-0.147054	11442604	0.56879	0.245048
1:207823808	1	207823808	0	10206.1	18969.8	13609.9	-0.61986	-0.147328	11444734	0.568896	0.244967
1:207823856	1	207823856	0	10206.1	18969.8	13609.9	-0.61986	-0.147328	11444735	0.568896	0.244967
1:207823411	1	207823411	0	10206.1	18970.3	13609.9	-0.619887	-0.147407	11445353	0.568926	0.244944
rs12038371	1	207821046	0.386525	10292.3	17976.1	12360.9	-0.557642	-0.14764	11447159	0.569016	0.244875
rs183924386	1	207783602	0	10988.1	20434.4	14363.4	-0.620406	-0.148914	11457156	0.569513	0.244496
rs77207256	1	207661398	0.0319149	6078.39	12125.5	9366.27	-0.690569	-0.149454	11461499	0.569729	0.244332
rs141831783	1	207642151	0.0070922	10169.7	18926.1	14639	-0.621134	-0.151024	11474231	0.570362	0.24385
1:207661246	1	207661246	0	6530.36	12158	9463.74	-0.621525	-0.152158	11483160	0.570806	0.243512
rs114144376	1	207768974	0	13073.4	24340.8	17218.7	-0.621577	-0.15231	11484369	0.570866	0.243466
1:207816612	1	207816612	0	10055.9	18755.4	13463	-0.62332	-0.157366	11524184	0.572845	0.241963
1:207816711	1	207816711	0	10055.9	18755.4	13463	-0.62332	-0.157366	11524185	0.572845	0.241963
1:207644133	1	207644133	0	9644.32	17994	13709.6	-0.623668	-0.158374	11532162	0.573241	0.241662
1:207644154	1	207644154	0	9644.32	17994	13709.6	-0.623668	-0.158374	11532163	0.573241	0.241662
rs17045132	1	207643983	0	9644.32	17994	13709.6	-0.623668	-0.158374	11532169	0.573242	0.241662
rs201585844	1	207644155	0	9644.32	17994	13709.6	-0.623668	-0.158374	11532170	0.573242	0.241662
1:207645502	1	207645502	0	8299.65	15488.8	11822.8	-0.623904	-0.159058	11537433	0.573503	0.241464
rs56161922	1	207809833	0.173759	10754.3	19848.1	14269.2	-0.612798	-0.159842	11543696	0.573815	0.241228
rs138368440	1	207763535	0.0141844	13083	24422.5	16970.7	-0.624196	-0.159905	11544200	0.57384	0.241209
rs138975227	1	207763188	0.0070922	13078.9	24422.5	16964.1	-0.624505	-0.160804	11551496	0.574202	0.240935
1:207783905	1	207783905	0	10998.6	20541	14448.6	-0.624651	-0.161225	11554710	0.574362	0.240814
rs113745806	1	207784091	0	10998.6	20541	14448.6	-0.624651	-0.161225	11554711	0.574362	0.240814
rs74892671	1	207784933	0	10998.6	20541	14448.6	-0.624651	-0.161225	11554714	0.574362	0.240814
rs7525160	1	207668414	0.393617	4776.45	8383.57	6475.3	-0.562576	-0.162929	11567965	0.575021	0.240316
rs190973160	1	207783191	0.0106383	10511.6	19652.9	13676.8	-0.625752	-0.16442	11579736	0.575606	0.239875
rs3811381	1	207790088	0.180851	8172.01	14853.7	10571.5	-0.597532	-0.164877	11583400	0.575788	0.239737
rs140851361	1	207686235	0.0106383	11913	22285.7	16260.2	-0.626311	-0.16604	11592727	0.576252	0.239388
1:207648758	1	207648758	0	8593.91	16082.6	12565.4	-0.626686	-0.16713	11601361	0.576681	0.239064
rs113905197	1	207648539	0	8593.91	16082.6	12565.4	-0.626686	-0.16713	11601362	0.576681	0.239064
rs189569885	1	207648877	0	8593.91	16082.6	12565.4	-0.626686	-0.16713	11601365	0.576681	0.239064
rs372460675	1	207648803	0	8593.91	16082.6	12565.4	-0.626686	-0.16713	11601367	0.576681	0.239064
rs74151009	1	207651485	0.0070922	7909.97	14805.6	11492.5	-0.626879	-0.167688	11605837	0.576904	0.238897
rs78159416	1	207820375	0.180851	10134.2	18449.2	13130.7	-0.599103	-0.168894	11615166	0.577367	0.238548
rs57881438	1	207660918	0.0177305	6446.19	12078.7	9386.27	-0.627953	-0.170804	11630160	0.578113	0.237988
1:207782998	1	207782998	0	10511.6	19698.4	13705.8	-0.628061	-0.171116	11632575	0.578233	0.237897
rs11118136	1	207772408	0.20922	13005.2	23355.8	16418.8	-0.585496	-0.171228	11633456	0.578277	0.237864
rs12141045	1	207772154	0.20922	13005.2	23355.8	16418.8	-0.585496	-0.171228	11633457	0.578277	0.237864
rs189013070	1	207833605	0	11274	21140.3	15729.5	-0.628688	-0.172935	11647086	0.578954	0.237356
rs1143665	1	207648494	0.0319149	7993.05	16082.6	12376	-0.699168	-0.174079	11656102	0.579402	0.23702
rs143616521	1	207767449	0.212766	13293.9	23909	16723.3	-0.586949	-0.175053	11663663	0.579778	0.236738
rs142756244	1	207783677	0.0035461	10943.4	20541	14437.7	-0.629684	-0.175824	11669818	0.580084	0.236509
1:207642048	1	207642048	0	10169.7	19088.8	14748.4	-0.629691	-0.175844	11669984	0.580092	0.236503
rs75282758	1	207641950	0	10169.7	19088.8	14748.4	-0.629691	-0.175844	11669991	0.580093	0.236503
rs10779330	1	207762674	0.198582	13199.4	24106.3	16789.9	-0.602303	-0.177078	11679772	0.580579	0.236139
1:207641619	1	207641619	0	10202	19158.9	14826.2	-0.630191	-0.177294	11681552	0.580667	0.236073
rs115922103	1	207809835	0	10754.3	20202.9	14576.9	-0.630518	-0.178244	11689030	0.581039	0.235795
rs3738468	1	207762358	0.195035	13123.9	23979.6	16670	-0.602765	-0.178259	11689149	0.581045	0.23579
rs78302073	1	207679148	0.0319149	10933.4	22034.9	16018.4	-0.700807	-0.178771	11693111	0.581242	0.235643
rs141863929	1	207685853	0	11729.2	22049.2	16016.1	-0.631194	-0.180204	11704362	0.581801	0.235225
rs143956752	1	207822110	0	10038.5	18880.7	13519	-0.631717	-0.18172	11716358	0.582397	0.234781
rs6672474	1	207766708	0.216312	13257.1	23903.8	16705.7	-0.589507	-0.181787	11716869	0.582423	0.234762
rs650877	1	207748793	0.326241	13376	23683.2	16345.3	-0.571308	-0.18416	11735503	0.583349	0.234071
rs11118131	1	207761196	0.195035	13101.9	23996.4	16500	-0.605143	-0.18434	11736926	0.58342	0.234019
rs6684643	1	207846242	0.258865	11241.3	20051.3	15416.9	-0.578704	-0.185204	11743735	0.583758	0.233767
rs143343462	1	207824242	0.0035461	10050.3	18926.9	13537.7	-0.632982	-0.185391	11745231	0.583833	0.233712
rs11809767	1	207824054	0.0035461	10035.8	18926.9	13534.7	-0.63443	-0.189591	11778145	0.585469	0.232496
rs57024577	1	207661139	0.0177305	6446.19	12158	9439.82	-0.634498	-0.18979	11779739	0.585548	0.232438
rs12743911	1	207816480	0.503546	10128.3	18517.8	13264.4	-0.603402	-0.192245	11799173	0.586514	0.231722
rs61735651	1	207648173	0.0390071	7898.87	15996.1	12290	-0.705625	-0.192569	11801643	0.586637	0.231631
rs9429782	1	207669355	0.124113	7582.61	14521.8	10807.9	-0.649791	-0.19279	11803382	0.586723	0.231567
rs1507764	1	207642295	0.113475	9687.2	18898.9	14537	-0.668298	-0.195458	11824367	0.587766	0.230795
1:207643286	1	207643286	0	10085.6	19062.9	14757.8	-0.636634	-0.195983	11828591	0.587976	0.23064
rs199538918	1	207643458	0	10085.6	19062.9	14757.8	-0.636634	-0.195983	11828595	0.587977	0.23064
rs141801747	1	207764944	0.195035	13101.6	24112.2	16713.4	-0.609982	-0.196716	11834517	0.588271	0.230423
rs311311	1	207639695	0.801418	9409.61	19000	14310.6	-0.70271	-0.19737	11839785	0.588533	0.230229
1:207661370	1	207661370	0	6411.99	12125.5	9418.31	-0.637139	-0.197449	11840394	0.588563	0.230207
rs11118237	1	207818719	0.205674	10195.2	18519.3	13243	-0.596892	-0.201233	11869816	0.590026	0.229129
rs61821134	1	207661446	0.0141844	6386.61	12098.7	9432.81	-0.638895	-0.202544	11880223	0.590543	0.228749
rs74153333	1	207797967	0.0283688	9878.42	20080.5	13766	-0.709395	-0.203364	11886624	0.590861	0.228515
rs3991865	1	207647993	0.0531915	7821.84	16045.5	12288.2	-0.718509	-0.204063	11892014	0.591129	0.228318
1:207769355	1	207769355	0	12838.3	24340.8	17013.8	-0.639723	-0.204943	11898939	0.591473	0.228065
rs58340911	1	207651728	0.0035461	7808.59	14805.6	11452.2	-0.639777	-0.205101	11900195	0.591536	0.228019
rs17047660	1	207782856	0.070922	9748.83	19809.6	13352.1	-0.709019	-0.207287	11916798	0.592361	0.227414
rs143219239	1	207645459	0.0070922	8151.34	15488.8	11810.5	-0.641935	-0.211359	11948735	0.593948	0.226251
rs55807214	1	207696913	0.0070922	19600	37252.2	29787.3	-0.642179	-0.212068	11954192	0.59422	0.226053
rs11118238	1	207819159	0.43617	10121.6	18286.6	13092.9	-0.591497	-0.213494	11965274	0.594771	0.225651
rs9651101	1	207817631	0.5	9971.44	18351.1	13116	-0.609966	-0.213554	11965694	0.594791	0.225635
rs6683750	1	207845122	0.269504	11120.6	20020.1	15334.4	-0.587937	-0.216041	11985105	0.595756	0.224931
1:207620361	1	207620361	0	13465.6	25657.6	20593.9	-0.644703	-0.21939	12011094	0.597048	0.223991
1:207620434	1	207620434	0	13465.6	25657.6	20593.9	-0.644703	-0.21939	12011095	0.597048	0.223991
1:207620594	1	207620594	0	13465.6	25657.6	20593.9	-0.644703	-0.21939	12011096	0.597048	0.223991
1:207621275	1	207621275	0	13465.6	25657.6	20593.9	-0.644703	-0.21939	12011097	0.597048	0.223991
rs311318	1	207620574	0	13465.6	25657.6	20593.9	-0.644703	-0.21939	12011102	0.597049	0.22399
1:207661562	1	207661562	0	6350.13	12105.5	9430.36	-0.645187	-0.220793	12022017	0.597591	0.223596
rs7515238	1	207838429	0.5	10474.2	19323.6	14064.8	-0.612411	-0.221494	12027411	0.597859	0.223401
rs12130494	1	207687374	0.180851	12103.5	22496.8	16348.8	-0.619883	-0.222036	12031882	0.598082	0.22324
rs115749816	1	207661321	0.0106383	6353.47	12125.5	9407.9	-0.646307	-0.224041	12047423	0.598854	0.222679
rs4844596	1	207651935	0.62766	6616.9	12510.1	9354.13	-0.636908	-0.224201	12048646	0.598915	0.222635
1:207686500	1	207686500	0	11913	22755.5	16570.8	-0.647172	-0.22655	12067099	0.599832	0.22197
rs76484450	1	207661485	0.0070922	6336.32	12105.5	9427.08	-0.647365	-0.22711	12071436	0.600048	0.221814
rs183153194	1	207645839	0.0070922	8062.95	15409.6	11711.2	-0.647709	-0.228108	12079069	0.600427	0.22154
rs77854369	1	207816590	0.0141844	9812.76	18755.4	13369.8	-0.647797	-0.228365	12081100	0.600528	0.221467
1:207696657	1	207696657	0	19600	37498	29948.6	-0.648756	-0.231146	12103052	0.601619	0.220678
1:207696835	1	207696835	0	19600	37498	29948.6	-0.648756	-0.231146	12103053	0.601619	0.220678
1:207696849	1	207696849	0	19600	37498	29948.6	-0.648756	-0.231146	12103054	0.601619	0.220678
rs115290463	1	207696672	0	19600	37498	29948.6	-0.648756	-0.231146	12103057	0.601619	0.220678
1:207790607	1	207790607	0	8205.22	15704.4	11330.9	-0.649172	-0.232353	12112405	0.602084	0.220343
rs56307771	1	207790582	0	8205.22	15704.4	11330.9	-0.649172	-0.232353	12112411	0.602084	0.220343
rs9429775	1	207647339	0.0531915	8122.19	16834.6	12840.2	-0.728835	-0.232561	12114017	0.602164	0.220285
rs10779353	1	207837590	0.5	10460.7	19375.4	14115.2	-0.616382	-0.234385	12128257	0.602872	0.219775
rs7512100	1	207837490	0.5	10460.7	19376.4	14116	-0.616433	-0.234549	12129457	0.602932	0.219732
rs147951060	1	207763863	0.187943	12901.2	24112.2	16709.9	-0.625397	-0.236137	12141711	0.603541	0.219293
rs7521831	1	207697477	0.035461	18437.6	37911	29942.7	-0.720849	-0.236162	12141869	0.603549	0.219288
rs368857428	1	207823363	0	9833.68	18858.6	13458	-0.651156	-0.238107	12156844	0.604293	0.218752
rs6696840	1	207819729	0.41844	10128.6	18328.9	13121.7	-0.593122	-0.238452	12159568	0.604429	0.218655
rs45573035	1	207640012	0.0035461	9917.73	19034.8	14480.3	-0.651945	-0.240395	12174434	0.605167	0.218124
rs10863322	1	207643949	0.624113	9021.06	17154.1	12824.4	-0.642677	-0.241378	12182136	0.60555	0.21785
rs12069598	1	207645563	0.0106383	8066.95	15488.8	11783.7	-0.652341	-0.241543	12183437	0.605615	0.217803
rs147269753	1	207686005	0.0106383	11663.4	22400.1	16259.4	-0.65261	-0.242325	12189422	0.605913	0.21759
rs79578547	1	207661637	0.0141844	6302.26	12105.5	9419.34	-0.652755	-0.242745	12192620	0.606071	0.217476
rs191587591	1	207695907	0.0035461	19520.5	37498	29927.5	-0.652824	-0.242946	12194149	0.606147	0.217422
rs7525170	1	207668447	0.897163	6965.65	14968.6	11030.1	-0.764965	-0.243156	12195730	0.606226	0.217365
rs373078803	1	207645893	0	8062.95	15490.1	11765.7	-0.652919	-0.243221	12196192	0.606249	0.217349
rs10863461	1	207840776	0.287234	10792.8	19495.2	14207.6	-0.591291	-0.243309	12196845	0.606281	0.217326
1:207640201	1	207640201	0	9917.73	19054.5	14493.8	-0.652979	-0.243394	12197519	0.606315	0.217302
rs79059245	1	207686842	0.0141844	11844.1	22755.5	16550	-0.652979	-0.243395	12197529	0.606315	0.217301
rs608282	1	207765849	0.37234	13240.2	23913.7	16301.1	-0.591196	-0.243697	12199897	0.606433	0.217217
rs6659617	1	207820201	0.43617	10125.8	18468.5	13191.6	-0.600979	-0.243951	12201896	0.606533	0.217146
1:207823007	1	207823007	0	9822.29	18891.4	13472.5	-0.654054	-0.246512	12221430	0.607504	0.216451
rs114739935	1	207810388	0.0070922	10496	20202.9	14543.9	-0.654831	-0.248766	12239152	0.608384	0.215822
rs10429943	1	207789471	0.184397	7894.41	14856.1	10369	-0.632255	-0.253674	12277308	0.610281	0.21447
rs1032980	1	207640345	0.815603	9186.03	18969.8	14279.1	-0.725162	-0.255237	12289304	0.610877	0.214046
rs6540438	1	207824438	0.0531915	9136.28	19111.3	13768.9	-0.738025	-0.257925	12310003	0.611906	0.213315
rs77654757	1	207822796	0.0035461	9753.59	18834.8	13411.8	-0.65807	-0.258161	12311836	0.611997	0.21325
1:207822823	1	207822823	0	9753.59	18837.5	13414.1	-0.658216	-0.258584	12315078	0.612159	0.213136
rs10779341	1	207817152	0.5	9916.87	18511.6	13232.7	-0.624158	-0.25963	12322943	0.61255	0.212859
rs373812152	1	207837371	0	10667.7	20612.3	15134.4	-0.65867	-0.259901	12325062	0.612655	0.212784
rs2025371	1	207829549	0.0425532	9945.9	20820.4	15222.6	-0.738773	-0.259989	12325749	0.612689	0.21276
rs10779340	1	207817025	0.503546	9916.87	18517.8	13237.3	-0.624497	-0.260732	12331193	0.61296	0.212568
1:207770638	1	207770638	0	12139.3	23463	16217.1	-0.658973	-0.26078	12331551	0.612977	0.212555
1:207822760	1	207822760	0	9673.74	18702.2	13299.6	-0.659228	-0.26152	12337334	0.613265	0.212352
1:207823160	1	207823160	0	9757.23	18891.4	13468.4	-0.6607	-0.265789	12369974	0.614887	0.211204
rs114970589	1	207824538	0.0212766	9199.9	19115.3	13791.8	-0.731297	-0.26608	12372264	0.615001	0.211124
rs368201059	1	207697397	0	19554.5	37911	30222.5	-0.662038	-0.26967	12399552	0.616358	0.210167
rs596319	1	207766156	0.37234	13111.7	23903.8	16260.7	-0.600536	-0.272183	12419062	0.617327	0.209484
rs144861115	1	207823095	0.0035461	9734.07	18891.4	13467	-0.663076	-0.272682	12422802	0.617513	0.209354
rs4844597	1	207671269	0.946809	7511.68	16366.3	12020.1	-0.778765	-0.273058	12425655	0.617655	0.209254
rs609297	1	207765557	0.35461	13184.2	23913.7	16344.9	-0.595431	-0.275033	12440553	0.618396	0.208734
rs147969166	1	207697361	0.0106383	19507.3	37911	30210	-0.664453	-0.276677	12452855	0.619007	0.208304
rs146703867	1	207836450	0.0035461	10549.1	20529.5	15061	-0.665819	-0.280639	12483016	0.620507	0.207254
rs10863437	1	207817612	0.237589	9838.56	18365.7	13107.2	-0.624177	-0.282039	12493666	0.621036	0.206883
rs184770702	1	207646586	0	8264.57	16092	12293	-0.666343	-0.282159	12494589	0.621082	0.206851
rs11118194	1	207797900	0.0992908	9734.39	20080.5	13689.3	-0.724083	-0.286627	12528507	0.622768	0.205674
rs139727884	1	207686743	0.0070922	11664.8	22755.5	16535.7	-0.66823	-0.28763	12536170	0.623149	0.205408
rs55819427	1	207669111	0.0531915	7124.14	15069.1	11141.5	-0.749155	-0.288644	12543860	0.623531	0.205142
rs11591007	1	207837064	0.0035461	10505.1	20501.4	15000.1	-0.668632	-0.288796	12544993	0.623587	0.205103
rs149150945	1	207836989	0.0035461	10505.1	20501.4	15000.1	-0.668632	-0.288796	12544995	0.623587	0.205103
rs144572703	1	207648456	0	8237.14	16082.6	12461.6	-0.669088	-0.29012	12555086	0.624089	0.204753
rs56105884	1	207793913	0.0638298	8714.19	18267.8	12843.5	-0.740185	-0.290786	12560216	0.624344	0.204576
rs17044032	1	207619949	0.035461	12209.2	25588	20324.8	-0.739935	-0.290813	12560443	0.624355	0.204568
rs372838135	1	207770097	0	12457	24340.8	16981.1	-0.669875	-0.292402	12572404	0.62495	0.204155
rs145187473	1	207836980	0.0035461	10486.6	20502	14995.3	-0.670419	-0.293979	12584385	0.625545	0.203741
1:207620233	1	207620233	0	13120.1	25657.6	20556.5	-0.670696	-0.294784	12590491	0.625849	0.203531
rs57322361	1	207646724	0.0035461	8217.42	16092	12286	-0.672065	-0.298754	12620623	0.627347	0.202492
1:207683686	1	207683686	0	11632.8	22782.1	16643.6	-0.672144	-0.298985	12622279	0.627429	0.202435
rs73072567	1	207641223	0.0283688	9106.94	19158.9	14371.3	-0.743733	-0.30169	12642814	0.62845	0.201729
rs111269891	1	207684689	0	11493.8	22544.7	16368.7	-0.673693	-0.303478	12656551	0.629133	0.201258
rs114886545	1	207683624	0.0035461	11603.9	22782.1	16638.7	-0.674636	-0.306212	12677342	0.630166	0.200545
rs149903858	1	207829621	0.0212766	9945.9	20964.8	15321.2	-0.745685	-0.307277	12685357	0.630564	0.20027
rs4844599	1	207679229	0.184397	10346.1	19890	14414.7	-0.653612	-0.30829	12692949	0.630942	0.200011
rs76041657	1	207685106	0	11472.5	22544.7	16367.9	-0.675547	-0.308855	12697246	0.631155	0.199864
rs1257562	1	207640492	0.968085	8962.92	19066.2	14353.7	-0.754823	-0.309117	12699258	0.631255	0.199795
rs113566146	1	207685082	0.0035461	11470.3	22544.7	16365.3	-0.675734	-0.309397	12701302	0.631357	0.199725
rs2940253	1	207645743	0.184397	8012.36	15420.2	11704.1	-0.654695	-0.311061	12713722	0.631974	0.1993
rs17047661	1	207782889	0.152482	10031.8	19809.6	13262.7	-0.680404	-0.31198	12720596	0.632316	0.199066
rs4274065	1	207671476	0.925532	7325.78	16366.3	11985.1	-0.803824	-0.313642	12733050	0.632935	0.198641
rs113817104	1	207770038	0.0177305	12359.9	24340.8	16927.4	-0.6777	-0.3151	12744076	0.633483	0.198265
rs1831150	1	207670438	0.109929	7500.57	15335	11248.7	-0.715156	-0.316381	12753814	0.633967	0.197933
1:207641183	1	207641183	0	9716.66	19158.9	14671	-0.678928	-0.318662	12770808	0.634812	0.197355
rs9429774	1	207645895	0.184397	8012.36	15468.9	11734.9	-0.657847	-0.319121	12774322	0.634987	0.197235
rs9429936	1	207645956	0.184397	8012.36	15468.9	11734.9	-0.657847	-0.319121	12774323	0.634987	0.197235
rs12032275	1	207783507	0.205674	10358.7	19687.9	13654.9	-0.642176	-0.320468	12784594	0.635497	0.196886
rs144075435	1	207646168	0.0035461	7857.22	15511.6	11674.7	-0.680157	-0.322227	12797809	0.636154	0.196438
rs181863809	1	207648022	0	8123.51	16045.5	12390.2	-0.680666	-0.323704	12808875	0.636704	0.196062
rs113901839	1	207685236	0.0141844	11408.2	22544.7	16352.8	-0.681162	-0.325143	12819483	0.637232	0.195703
rs115667262	1	207685096	0.0106383	11404.4	22544.7	16352.4	-0.681503	-0.32613	12826895	0.6376	0.195452
rs41304099	1	207647544	0.0106383	8037.84	15904	12247	-0.682411	-0.328764	12846663	0.638583	0.194783
rs6540436	1	207822767	0.503546	9583.25	18277.5	12949.4	-0.645656	-0.329425	12851616	0.638829	0.194615
rs57587123	1	207825415	0.180851	9781.56	18962.3	13790.8	-0.661951	-0.329617	12853086	0.638902	0.194566
rs113724458	1	207769730	0.0070922	12279.3	24340.8	16985.3	-0.684238	-0.334065	12886498	0.640563	0.193438
rs7533520	1	207673945	0.946809	7281.18	16208.5	11927.7	-0.800241	-0.334642	12890738	0.640774	0.193295
rs34349246	1	207646163	0.0070922	7821.94	15511.6	11710.6	-0.684656	-0.335277	12895482	0.641009	0.193136
rs113911384	1	207683463	0.035461	10687.5	22782.1	16432.9	-0.756897	-0.339383	12925795	0.642516	0.192116
rs377366402	1	207679535	0	10903.4	21678.4	15811	-0.687247	-0.342793	12951651	0.643801	0.191248
rs7515149	1	207838352	0.29078	10375.8	19451.6	14141.5	-0.628446	-0.347739	12988489	0.645633	0.190015
rs11118241	1	207820278	0.496454	9702.48	18415.1	13033.6	-0.640788	-0.348033	12990680	0.645741	0.189941
rs11118242	1	207820313	0.496454	9702.48	18415.1	13033.6	-0.640788	-0.348033	12990681	0.645742	0.189941
rs11117872	1	207643566	0.0177305	9568.55	19062.9	14548.2	-0.689263	-0.348641	12995288	0.645971	0.189787
rs185108787	1	207825340	0	9781.56	19491.4	14215.5	-0.689475	-0.349256	12999806	0.646195	0.189636
rs137969912	1	207681384	0.0035461	11367.3	22684.3	16551.2	-0.690932	-0.353479	13031239	0.647758	0.188587
1:207647921	1	207647921	0	8037.84	16045.5	12345.8	-0.691269	-0.354458	13038368	0.648112	0.18835
rs55778354	1	207837358	0.0141844	10319.9	20612.3	15092.9	-0.691818	-0.35605	13050282	0.648704	0.187953
1:207681092	1	207681092	0	11367.3	22711.9	16570.6	-0.692146	-0.357003	13057242	0.64905	0.187722
rs61522287	1	207669248	0.0070922	7536.93	15092.5	11216	-0.694381	-0.363485	13104673	0.651408	0.186147
rs7512361	1	207686190	0.205674	11544.4	22311.6	16163	-0.658904	-0.364516	13112114	0.651778	0.1859
rs4844382	1	207770689	0.20922	12120.2	23444.4	16198.4	-0.659763	-0.366776	13128849	0.65261	0.185347
rs4844608	1	207770576	0.20922	12120.2	23444.4	16198.4	-0.659763	-0.366776	13128850	0.65261	0.185347
rs10863418	1	207798238	0.663121	9720.63	19674.1	13398.2	-0.705053	-0.370389	13155454	0.653932	0.184467
rs114394022	1	207681460	0	11367.3	22825.1	16641.3	-0.697118	-0.371423	13162895	0.654302	0.184222
rs6540437	1	207823865	0.315603	9955.29	18807.9	13404	-0.636172	-0.373037	13174742	0.654891	0.183831
rs76306710	1	207676291	0.0780142	8647.64	18693.4	13361.7	-0.770886	-0.37304	13174765	0.654892	0.18383
rs17615	1	207646462	0.184397	8118.68	16032.6	12206.2	-0.680457	-0.376942	13203370	0.656314	0.182888
rs111960594	1	207685767	0.0070922	11100.6	22351.3	16148.5	-0.699891	-0.379466	13222060	0.657243	0.182274
1:207682294	1	207682294	0.0070922	11124.4	22403.1	16266.9	-0.700062	-0.379962	13225857	0.657432	0.182149
rs1323722	1	207823405	0.237589	9714.87	18808.5	13394.1	-0.660652	-0.379971	13225924	0.657435	0.182147
rs190816585	1	207679914	0.0070922	11196.4	22560.7	16411.8	-0.700622	-0.381588	13237715	0.658021	0.18176
rs6662432	1	207824332	0.312057	9910.36	18807.9	13401.2	-0.640695	-0.386237	13271967	0.659724	0.180638
rs367871346	1	207647423	0	8338.19	16834.6	12897.7	-0.702588	-0.387291	13279654	0.660106	0.180386
rs111407736	1	207678864	0.035461	10278.7	22286.1	16039.1	-0.773889	-0.388042	13285183	0.660381	0.180206
rs150832133	1	207682257	0.0070922	11124.4	22479.2	16318.2	-0.703452	-0.389797	13297893	0.661012	0.17979
rs11117959	1	207684519	0.180851	11225.9	22285.2	16106.9	-0.685693	-0.390332	13301726	0.661203	0.179665
rs6691117	1	207782931	0.361702	10318.7	19574.8	13083.1	-0.640287	-0.393426	13324290	0.662325	0.178929
rs6540435	1	207685764	0.180851	11211.5	22285.2	16105.4	-0.686976	-0.393613	13325619	0.662391	0.178886
rs6666431	1	207822078	0.312057	9815.46	18681	13296.1	-0.643546	-0.394556	13332427	0.662729	0.178664
rs9429944	1	207670307	0.826241	7207.86	15740	11533.4	-0.781037	-0.394642	13333015	0.662758	0.178645
rs114928704	1	207620136	0.0177305	12665.9	25657.6	20432.9	-0.705925	-0.396968	13350147	0.66361	0.178087
1:207680049	1	207680049	0	11196.4	22711.9	16515.1	-0.7073	-0.400958	13379029	0.665046	0.177149
rs11587944	1	207680070	0	11196.4	22711.9	16515.1	-0.7073	-0.400958	13379033	0.665046	0.177148
rs187291065	1	207679983	0	11196.4	22711.9	16515.1	-0.7073	-0.400958	13379036	0.665046	0.177148
rs3991748	1	207680102	0	11196.4	22711.9	16515.1	-0.7073	-0.400958	13379039	0.665046	0.177148
rs7524058	1	207826333	0.0496454	9553.88	21062.1	15338.3	-0.790528	-0.402832	13392774	0.665729	0.176703
rs7542494	1	207809744	0.287234	10378.6	19848.1	14223.2	-0.648362	-0.403715	13399125	0.666045	0.176497
rs56806458	1	207832976	0.0212766	9787.36	21354.5	15586.3	-0.780171	-0.406027	13416145	0.666891	0.175945
rs58771335	1	207832811	0.0212766	9787.36	21354.5	15586.3	-0.780171	-0.406027	13416146	0.666891	0.175945
rs55972631	1	207825759	0.0496454	9542.12	21064.2	15339.6	-0.791859	-0.406507	13419598	0.667062	0.175834
rs57378727	1	207825539	0.0496454	9542.12	21064.2	15339.6	-0.791859	-0.406507	13419599	0.667062	0.175834
rs59204073	1	207825524	0.0496454	9542.12	21064.2	15339.6	-0.791859	-0.406507	13419600	0.667062	0.175834
rs60686677	1	207825757	0.0496454	9542.12	21064.2	15339.6	-0.791859	-0.406507	13419601	0.667062	0.175834
rs6667238	1	207822856	0.258865	9719.37	18809.3	13384.8	-0.660229	-0.406738	13421201	0.667142	0.175782
rs6667118	1	207822724	0.255319	9648.89	18678.4	13275.6	-0.660523	-0.407536	13426845	0.667422	0.175599
rs9429942	1	207668630	0.812057	6809.76	14923.5	10920.1	-0.784579	-0.408375	13432983	0.667728	0.175401
1:207694407	1	207694407	0	18434.7	37498	29230	-0.710052	-0.40894	13437007	0.667928	0.175271
rs186396511	1	207694562	0	18434.7	37498	29230	-0.710052	-0.40894	13437015	0.667928	0.17527
rs17616	1	207646923	0.184397	8017.58	16032.6	12184.6	-0.692988	-0.408988	13437380	0.667946	0.175259
1:207683340	1	207683340	0.0070922	11204.6	22807.4	16686.3	-0.710756	-0.410982	13452036	0.668675	0.174785
rs116578240	1	207695875	0	18406.4	37498	29237.7	-0.711589	-0.4134	13469612	0.669548	0.174218
rs150531546	1	207695690	0	18406.4	37498	29237.7	-0.711589	-0.4134	13469613	0.669548	0.174218
1:207680401	1	207680401	0	11147.3	22711.9	16515.2	-0.711695	-0.413706	13471757	0.669655	0.174149
1:207680773	1	207680773	0	11147.3	22711.9	16515.2	-0.711695	-0.413706	13471758	0.669655	0.174149
1:207680877	1	207680877	0	11147.3	22711.9	16515.2	-0.711695	-0.413706	13471759	0.669655	0.174149
rs141114017	1	207680876	0	11147.3	22711.9	16515.2	-0.711695	-0.413706	13471761	0.669655	0.174149
rs56009274	1	207680831	0	11147.3	22711.9	16515.2	-0.711695	-0.413706	13471764	0.669655	0.174149
rs11118220	1	207811604	0.287234	10339.4	19848.1	14205	-0.652149	-0.414358	13476496	0.66989	0.173996
rs12075041	1	207811106	0.287234	10339.4	19848.1	14205	-0.652149	-0.414358	13476500	0.669891	0.173996
rs35707912	1	207829220	0.113475	9756.11	20740.4	15010.9	-0.754191	-0.417117	13496401	0.67088	0.173355
1:207681808	1	207681808	0	10940.9	22320.6	16151.2	-0.712999	-0.417487	13499058	0.671012	0.17327
rs139039255	1	207681872	0	10940.9	22320.6	16151.2	-0.712999	-0.417487	13499061	0.671012	0.17327
rs189182213	1	207681913	0	10940.9	22320.6	16151.2	-0.712999	-0.417487	13499062	0.671012	0.17327
1:207798204	1	207798204	0	9823.32	20041.7	13727.3	-0.713057	-0.417658	13500326	0.671075	0.173229
rs7534213	1	207826142	0.0460993	9500.22	21062.1	15338.4	-0.796159	-0.418375	13505598	0.671337	0.173059
1:207640522	1	207640522	0	9342.35	19066.2	14399.7	-0.713361	-0.418538	13506708	0.671392	0.173024
1:207640674	1	207640674	0	9342.35	19066.2	14399.7	-0.713361	-0.418538	13506709	0.671392	0.173024
1:207640747	1	207640747	0	9342.35	19066.2	14399.7	-0.713361	-0.418538	13506710	0.671392	0.173024
rs183049427	1	207683284	0	11204.6	22870.5	16732.7	-0.713521	-0.419002	13509961	0.671554	0.172919
rs113630340	1	207833328	0.0106383	10345.8	21121.4	15451.3	-0.713708	-0.419546	13513942	0.671752	0.172791
rs116437580	1	207826344	0.0212766	9606.63	21062.1	15359.4	-0.785022	-0.419919	13516679	0.671888	0.172703
rs9429943	1	207669924	0.826241	7135.46	15740	11530.3	-0.791131	-0.420769	13522723	0.672188	0.172509
1:207678978	1	207678978	0	10906.4	22286.1	16214.4	-0.714614	-0.422172	13532796	0.672689	0.172186
1:207678985	1	207678985	0	10906.4	22286.1	16214.4	-0.714614	-0.422172	13532797	0.672689	0.172186
rs111838947	1	207679007	0	10906.4	22286.1	16214.4	-0.714614	-0.422172	13532798	0.672689	0.172186
rs183721903	1	207695675	0	18338	37498	29216.7	-0.715314	-0.424202	13547343	0.673412	0.171719
rs9429783	1	207680330	0.0602837	10307.6	22711.9	16289.9	-0.790009	-0.424272	13547855	0.673438	0.171703
rs1323720	1	207823161	0.258865	9655.32	18809.3	13380.9	-0.666841	-0.424705	13551023	0.673595	0.171601
rs115598132	1	207798070	0.0035461	9798.15	20041.7	13725.5	-0.715623	-0.425098	13553738	0.67373	0.171514
rs9429946	1	207683147	0.0638298	10371.6	22870.5	16346.1	-0.790776	-0.426328	13562696	0.674175	0.171227
rs11118196	1	207798057	0.184397	9725.3	19592.3	13335.6	-0.700405	-0.427956	13574512	0.674763	0.170849
rs114953760	1	207695689	0.0106383	18302.5	37498	29208.8	-0.717253	-0.429828	13588007	0.675433	0.170417
rs115127144	1	207694941	0.0106383	18302.5	37498	29208.8	-0.717253	-0.429828	13588008	0.675434	0.170417
rs12084587	1	207828765	0.0496454	9403.87	20949.7	15141.1	-0.801004	-0.431745	13601820	0.67612	0.169976
rs12089170	1	207828784	0.0496454	9403.87	20949.7	15141.1	-0.801004	-0.431745	13601821	0.67612	0.169976
rs1977464	1	207682776	0.0673759	10348.9	22870.5	16322.4	-0.792967	-0.432198	13604968	0.676277	0.169876
rs56245865	1	207809787	0.283688	10273.4	19848.1	14217.5	-0.658547	-0.43234	13605969	0.676326	0.169844
1:207824652	1	207824652	0	9313.48	19115.3	13806.1	-0.719028	-0.434975	13624896	0.677267	0.16924
rs79016951	1	207681674	0	10836.7	22249.4	16071.3	-0.719377	-0.435987	13631977	0.677619	0.169014
rs11117949	1	207682256	0.177305	10818.1	22222.7	16048.5	-0.719894	-0.438129	13647062	0.678369	0.168534
rs4308978	1	207836408	0.287234	10578.9	20481.4	15019.6	-0.660652	-0.438255	13647940	0.678413	0.168506
rs9728503	1	207836680	0.287234	10576.5	20481.4	15016.2	-0.660885	-0.438911	13652608	0.678645	0.168358
rs75512067	1	207680975	0.0070922	11041.2	22711.9	16487.5	-0.721257	-0.441441	13670420	0.67953	0.167791
1:207619475	1	207619475	0	12446.4	25642.9	20413.5	-0.722835	-0.446018	13702880	0.681144	0.166761
rs374190395	1	207619509	0	12446.4	25642.9	20413.5	-0.722835	-0.446018	13702884	0.681144	0.166761
rs74894771	1	207619626	0	12446.4	25642.9	20413.5	-0.722835	-0.446018	13702886	0.681144	0.166761
rs74151020	1	207674788	0.0248227	7728.96	17112.9	12677.9	-0.794857	-0.448082	13717357	0.681863	0.166303
rs143641573	1	207679137	0.0070922	10809	22286.1	16175.7	-0.723587	-0.4482	13718139	0.681902	0.166278
rs11117956	1	207684359	0.205674	11163.5	22285.2	16089.6	-0.691268	-0.449731	13729076	0.682446	0.165932
rs4308977	1	207646898	0.205674	8026.36	16032.6	12179.8	-0.691895	-0.451382	13740720	0.683025	0.165564
rs12084935	1	207677055	0.0390071	9620.82	21351.3	15122	-0.797182	-0.454739	13764694	0.684216	0.164807
rs4317806	1	207837177	0.312057	10518.4	20457.5	14956.1	-0.66523	-0.457828	13786521	0.685301	0.164119
rs10081975	1	207827937	0.0496454	9422.42	21220.2	15305.2	-0.81186	-0.461707	13813928	0.686664	0.163256
rs4310446	1	207676604	0.93617	8506.59	20066.1	14094	-0.858191	-0.467249	13852379	0.688575	0.162049
rs4427403	1	207836931	0.312057	10483.3	20457.1	14958.3	-0.668544	-0.467498	13854213	0.688666	0.161991
rs56729528	1	207830804	0.0496454	9463.47	21369.9	15499.4	-0.814544	-0.469115	13865593	0.689232	0.161635
rs594955	1	207770692	0.347518	12103.1	23444.4	15994	-0.661167	-0.470577	13875571	0.689728	0.161322
rs4844601	1	207689227	0.269504	11409.9	22534	15997.5	-0.680545	-0.47074	13876685	0.689783	0.161287
rs4076514	1	207837101	0.287234	10427.1	20457.1	14947	-0.673923	-0.475556	13910384	0.691458	0.160234
rs932859	1	207695880	0.0531915	16563.2	37498	28937.5	-0.817106	-0.476187	13914713	0.691673	0.160099
rs77240764	1	207830880	0.0212766	9555.11	21369.9	15540.3	-0.804908	-0.476862	13919446	0.691909	0.159951
rs80095068	1	207830777	0.0248227	9549.7	21369.9	15507.2	-0.805474	-0.478484	13930538	0.69246	0.159605
rs12567973	1	207681501	0.180851	10807.2	22222.7	16044.1	-0.720899	-0.480363	13943645	0.693112	0.159197
rs12567990	1	207681685	0.180851	10807.2	22222.7	16044.1	-0.720899	-0.480363	13943646	0.693112	0.159197
rs12084578	1	207828707	0.0496454	9343.31	21188.8	15282.5	-0.818811	-0.480892	13947261	0.693291	0.159084
rs12039306	1	207683409	0.180851	10958.5	22544.3	16418.8	-0.721369	-0.481567	13951882	0.693521	0.15894
rs1323721	1	207823240	0.315603	9581.74	18806.7	13349.1	-0.674353	-0.484448	13971780	0.69451	0.158321
rs112814732	1	207677489	0.0319149	9934.79	22286.1	15998.2	-0.80792	-0.485487	13979085	0.694873	0.158094
rs78411687	1	207677519	0.0319149	9934.79	22286.1	15998.2	-0.80792	-0.485487	13979090	0.694873	0.158094
1:207669467	1	207669467	0	7582.61	15855.4	11783.5	-0.73765	-0.488991	14003390	0.696081	0.15734
rs182300322	1	207669472	0	7582.61	15855.4	11783.5	-0.73765	-0.488991	14003394	0.696082	0.15734
rs185170825	1	207669869	0	7582.61	15855.4	11783.5	-0.73765	-0.488991	14003395	0.696082	0.15734
rs189589093	1	207669870	0	7582.61	15855.4	11783.5	-0.73765	-0.488991	14003398	0.696082	0.15734
rs79902302	1	207827935	0.0212766	9436.79	21220.2	15345.4	-0.810336	-0.492406	14027252	0.697267	0.156601
rs147774007	1	207829241	0.0070922	9922.73	20805.4	15227.3	-0.740385	-0.496925	14058779	0.698835	0.155626
rs111638745	1	207678682	0.0319149	9895.01	22286.1	16000	-0.811932	-0.496976	14059147	0.698853	0.155614
1:207668538	1	207668538	0	7132.79	14981.4	11061.1	-0.742105	-0.501913	14093292	0.70055	0.154561
rs12133621	1	207669030	0.0035461	7151.52	15024.1	11120.2	-0.742334	-0.502577	14098006	0.700785	0.154415
rs78752183	1	207829236	0.0035461	9922.73	20850.4	15255.6	-0.742545	-0.503188	14102266	0.700996	0.154284
1:207829279	1	207829279	0	9945.9	20922.8	15318.7	-0.743678	-0.506476	14124611	0.702107	0.153597
rs1032979	1	207641023	0.184397	9128.29	18969.8	14264	-0.731467	-0.507391	14130808	0.702415	0.153406
rs191130214	1	207669045	0.0106383	7151.52	15055.4	11140.8	-0.744415	-0.508614	14139457	0.702845	0.15314
rs142764189	1	207668928	0	7151.52	15072	11153.2	-0.745516	-0.511806	14161576	0.703944	0.152462
rs9429778	1	207651835	0.202128	6847.18	14000.3	10577.5	-0.715245	-0.512864	14168914	0.704309	0.152237
rs568515	1	207643673	0.184397	9032.56	18838.2	14164	-0.735048	-0.516548	14194075	0.70556	0.151466
rs114670454	1	207827798	0.0212766	9333.3	21220.2	15322	-0.821363	-0.52398	14244572	0.70807	0.149924
rs1048971	1	207646322	0.351064	7601.44	15018.5	11208	-0.680947	-0.52942	14281538	0.709908	0.148798
rs115112644	1	207831330	0.0212766	9406.33	21433	15577.5	-0.82355	-0.530244	14287125	0.710185	0.148628
rs183975875	1	207828887	0.0035461	9810.34	20891.5	15198.7	-0.755906	-0.541945	14365712	0.714092	0.146246
rs74151015	1	207669089	0.0177305	7080.24	15080.8	11148.5	-0.756115	-0.542551	14369767	0.714293	0.146123
rs11577173	1	207829760	0.0035461	9968.88	21245.2	15505.7	-0.756665	-0.544146	14380537	0.714829	0.145798
1:207829956	1	207829956	0	9968.88	21249.6	15509.5	-0.75687	-0.544739	14384535	0.715027	0.145677
rs145076154	1	207674374	0.0141844	7871.4	16828.3	12519.6	-0.759826	-0.553315	14441699	0.717869	0.143955
rs4844598	1	207672612	0.826241	7070.37	16423.3	11896	-0.84279	-0.554473	14449213	0.718242	0.143729
rs114798855	1	207832408	0.0035461	9904.03	21244	15538.8	-0.763134	-0.562908	14505292	0.72103	0.142047
rs78246144	1	207826695	0.0035461	9805.75	21057.2	15374.5	-0.764273	-0.566213	14527028	0.72211	0.141396
rs114382068	1	207831794	0	9881.26	21227.8	15514.8	-0.764674	-0.567376	14534465	0.72248	0.141174
rs138229133	1	207832702	0	9904.03	21279.4	15563.8	-0.764796	-0.567731	14536764	0.722594	0.141105
rs367884233	1	207832582	0	9904.03	21279.4	15563.8	-0.764796	-0.567731	14536770	0.722595	0.141105
rs77923586	1	207828975	0.0035461	9820.28	21100	15333.8	-0.764824	-0.567813	14537321	0.722622	0.141089
rs144153173	1	207828949	0	9820.28	21104.2	15337.2	-0.765022	-0.568386	14540966	0.722803	0.14098
rs376816209	1	207831624	0	9872.63	21229.5	15513.6	-0.765624	-0.570132	14552410	0.723372	0.140638
rs76311968	1	207831502	0	9872.63	21229.5	15513.6	-0.765624	-0.570132	14552411	0.723372	0.140638
rs74587156	1	207826823	0.0035461	9499.51	20464.7	14845.7	-0.76746	-0.575458	14587200	0.725101	0.139601
1:207673987	1	207673987	0	7859.07	16939.6	12594.2	-0.767983	-0.576976	14597294	0.725603	0.139301
rs6686325	1	207833357	0.429078	9497.26	19240.7	13913	-0.706027	-0.581369	14626141	0.727037	0.138443
rs140295351	1	207674145	0.0070922	7838.28	16939.6	12592.2	-0.770631	-0.584657	14647484	0.728098	0.13781
rs115631549	1	207826345	0.0070922	9743.12	21062.1	15356.1	-0.770913	-0.585474	14652751	0.72836	0.137654
1:207832103	1	207832103	0	9787.08	21159.9	15441.6	-0.771046	-0.58586	14655302	0.728487	0.137578
rs1571344	1	207670928	0.102837	7211.04	16393.4	11958.5	-0.821265	-0.590211	14683919	0.729909	0.136731
rs1986158	1	207670744	0.102837	7211.04	16393.4	11958.5	-0.821265	-0.590211	14683920	0.729909	0.136731
1:207671178	1	207671178	0.0141844	7511.68	16269.7	11978.8	-0.772842	-0.59107	14689475	0.730185	0.136567
1:207675078	1	207675078	0	7900.84	17112.9	12717.6	-0.772862	-0.591127	14689861	0.730204	0.136556
1:207833040	1	207833040	0	9853.96	21354.5	15602.7	-0.773389	-0.592654	14699616	0.730689	0.136267
1:207833229	1	207833229	0	9853.96	21354.5	15602.7	-0.773389	-0.592654	14699617	0.730689	0.136267
rs7531923	1	207833336	0.287234	10318.7	21130.6	15437.5	-0.716762	-0.595958	14720928	0.731749	0.135638
1:207674706	1	207674706	0	7871.4	17112.9	12711.2	-0.776595	-0.601953	14759617	0.733672	0.134498
1:207674728	1	207674728	0	7871.4	17112.9	12711.2	-0.776595	-0.601953	14759618	0.733672	0.134498
rs114467562	1	207674503	0	7871.4	17112.9	12711.2	-0.776595	-0.601953	14759620	0.733672	0.134498
1:207676905	1	207676905	0	9811.71	21351.3	15139.8	-0.777535	-0.604682	14777252	0.734549	0.13398
1:207830686	1	207830686	0	9814.1	21369.9	15538.2	-0.778164	-0.606505	14788985	0.735132	0.133635
rs10863341	1	207673084	0.826241	6925.44	16422.9	11889.5	-0.863478	-0.608016	14798561	0.735608	0.133354
1:207677145	1	207677145	0	9799.12	21351.3	15184.9	-0.778819	-0.608405	14800939	0.735726	0.133284
1:207671342	1	207671342	0	7511.68	16382.9	12038.1	-0.779777	-0.611184	14818902	0.736619	0.132757
rs375625642	1	207671398	0	7511.68	16382.9	12038.1	-0.779777	-0.611184	14818905	0.736619	0.132757
rs1887633	1	207671849	0.102837	7190.63	16519.1	12029.8	-0.831741	-0.617246	14857444	0.738535	0.131629
rs116760212	1	207677286	0.0106383	9766.71	21351.3	15176.9	-0.782132	-0.618016	14862345	0.738778	0.131486
1:207670609	1	207670609	0	7502.02	16405.6	12026	-0.782448	-0.618932	14868112	0.739065	0.131317
rs77011375	1	207825805	0.0035461	9617.38	21057.2	15353.9	-0.78367	-0.622477	14890629	0.740184	0.13066
rs114589181	1	207678791	0.0106383	10176.4	22286.1	15995.3	-0.783892	-0.623119	14894771	0.74039	0.130539
rs115050353	1	207670281	0.0070922	7195.5	15764.2	11581.2	-0.784285	-0.62426	14902146	0.740757	0.130324
rs79479584	1	207828056	0.0035461	9655.33	21166.4	15331.4	-0.784903	-0.626052	14913547	0.741323	0.129992
rs9429945	1	207676768	0.797872	8306.16	19648.6	13896	-0.861012	-0.627275	14921324	0.74171	0.129766
rs61822963	1	207673414	0.0460993	6811.45	16297.3	11837.5	-0.872397	-0.628788	14930873	0.742185	0.129488
1:207828442	1	207828442	0	9655.33	21188.8	15347.5	-0.785961	-0.629122	14933053	0.742293	0.129425
rs148450247	1	207828176	0	9655.33	21188.8	15347.5	-0.785961	-0.629122	14933055	0.742293	0.129425
rs368373815	1	207828483	0	9655.33	21188.8	15347.5	-0.785961	-0.629122	14933056	0.742293	0.129424
1:207825734	1	207825734	0	9594	21064.2	15353.3	-0.786437	-0.630503	14941761	0.742726	0.129171
rs143320542	1	207825662	0	9594	21064.2	15353.3	-0.786437	-0.630503	14941766	0.742726	0.129171
rs115328938	1	207827944	0	9655.33	21220.2	15366.4	-0.787441	-0.633415	14960136	0.743639	0.128638
rs7533408	1	207673631	0.826241	6782.16	16258.2	11756.2	-0.874301	-0.636028	14976863	0.744471	0.128152
rs116544051	1	207670593	0.0070922	7442.87	16405.6	12022.3	-0.790364	-0.641892	15013886	0.746311	0.12708
1:207830904	1	207830904	0	9691.97	21369.9	15569	-0.790686	-0.642827	15019888	0.746609	0.126906
rs12041397	1	207824408	0.262411	9045.36	19020	13672.5	-0.74324	-0.643169	15022153	0.746722	0.126841
rs74151019	1	207674764	0.0177305	7751.12	17112.9	12684.6	-0.791994	-0.64662	15043684	0.747792	0.126219
rs1887632	1	207671621	0.0141844	7480.86	16519.1	12125	-0.792171	-0.647134	15046768	0.747946	0.12613
rs7517879	1	207824708	0.312057	9161.86	19022.3	13700.1	-0.730566	-0.648473	15055104	0.74836	0.125889
rs146065777	1	207827050	0	9347.68	20684.9	14963.2	-0.794276	-0.65324	15084924	0.749842	0.12503
rs7543742	1	207673980	0.102837	7232.57	16880.9	12334.9	-0.847589	-0.658144	15115518	0.751363	0.12415
rs113698814	1	207678128	0	10045.4	22286.1	16040.7	-0.796847	-0.660696	15131074	0.752136	0.123703
rs375121451	1	207673647	0	7340.52	16306.4	12010	-0.79815	-0.664475	15154707	0.753311	0.123026
1:207676315	1	207676315	0.0106383	8874.07	19755.5	14032.2	-0.800301	-0.670715	15192925	0.755211	0.121932
rs11808043	1	207677875	0.0035461	9997.97	22286.1	16029.9	-0.801581	-0.67443	15215970	0.756356	0.121274
rs74935684	1	207831139	0.0106383	9505.95	21199.6	15446.8	-0.802063	-0.675825	15224485	0.75678	0.121031
rs369913589	1	207827158	0	9367.1	20894.5	15114.8	-0.802283	-0.676464	15228514	0.75698	0.120916
rs111910443	1	207678207	0.0070922	9987.99	22286.1	16022.5	-0.802579	-0.677325	15233661	0.757236	0.120769
rs12084490	1	207828540	0.0141844	9495.34	21188.8	15327.5	-0.802671	-0.67759	15235288	0.757317	0.120723
rs76441118	1	207827612	0.0035461	9501.4	21209.8	15384.9	-0.803023	-0.678611	15241543	0.757628	0.120544
rs114715994	1	207672533	0	7392.21	16532.9	12102	-0.804924	-0.684124	15274831	0.759282	0.119597
rs11118281	1	207832102	0.237589	9742.89	21150.6	15425.7	-0.77513	-0.687329	15294157	0.760243	0.119048
rs74679114	1	207827631	0.0035461	9469.87	21220.2	15387.5	-0.806837	-0.689674	15308303	0.760946	0.118646
rs11118278	1	207831357	0.237589	9734.16	21152.1	15424.3	-0.776095	-0.689921	15309752	0.761018	0.118605
1:207676017	1	207676017	0	8153.58	18283.3	13147	-0.807531	-0.691688	15320376	0.761546	0.118304
rs7536931	1	207677486	0.585106	9021.53	19729.4	13564.3	-0.782497	-0.694834	15339239	0.762484	0.117769
rs61822962	1	207672719	0.102837	6923.94	16457.7	11927.2	-0.865806	-0.705155	15400745	0.765541	0.116031
rs116469442	1	207676309	0.0070922	8834.72	19909.2	14132.5	-0.812495	-0.706086	15406308	0.765818	0.115875
rs56146462	1	207676203	0.0177305	8109.01	18277.1	13135.1	-0.812673	-0.706603	15409449	0.765974	0.115786
rs185676005	1	207831317	0	9505.95	21433	15599.7	-0.813015	-0.707594	15415296	0.766264	0.115621
rs58713623	1	207673809	0.0177305	7228.37	16306.4	12001.5	-0.813545	-0.709133	15424453	0.76672	0.115363
rs59179545	1	207672988	0.102837	6893.34	16457.7	11925.7	-0.870235	-0.716585	15468477	0.768908	0.114126
rs7539772	1	207833301	0.237589	9627.53	21178.4	15416.5	-0.788355	-0.722836	15505078	0.770727	0.113099
rs11118282	1	207832402	0.258865	9689.06	21150.9	15418.2	-0.780683	-0.734058	15571108	0.77401	0.111254
1:207676361	1	207676361	0	8874.07	20254.8	14346.6	-0.82526	-0.743111	15623492	0.776613	0.109795
1:207676450	1	207676450	0	8874.07	20254.8	14346.6	-0.82526	-0.743111	15623493	0.776614	0.109795
1:207676500	1	207676500	0	8874.07	20254.8	14346.6	-0.82526	-0.743111	15623494	0.776614	0.109795
1:207676572	1	207676572	0	8874.07	20254.8	14346.6	-0.82526	-0.743111	15623495	0.776614	0.109795
rs184248478	1	207676425	0	8874.07	20254.8	14346.6	-0.82526	-0.743111	15623496	0.776614	0.109795
rs374423961	1	207676593	0	8874.07	20254.8	14346.6	-0.82526	-0.743111	15623497	0.776614	0.109795
rs10863451	1	207832153	0.262411	9689.06	21148.2	15416.1	-0.780558	-0.745805	15639020	0.777385	0.109364
rs185310342	1	207673255	0.0106383	7087.48	16278.1	11851	-0.831494	-0.761193	15727065	0.781762	0.106926
rs12089713	1	207675300	0.0390071	6905.77	17112.9	12302.5	-0.907474	-0.770558	15779982	0.784392	0.105467
rs56027105	1	207673092	0.0035461	7114.39	16394	11945.1	-0.834797	-0.770775	15781209	0.784453	0.105433
rs2025935	1	207675655	0.156028	6759.88	16008.4	11476.6	-0.862106	-0.778639	15825812	0.78667	0.104207
1:207676235	1	207676235	0.0106383	8284.23	19164.9	13706.6	-0.838729	-0.782179	15845817	0.787665	0.103659
rs2025372	1	207829653	0.27305	9510.15	21085.6	15306.8	-0.796229	-0.788905	15883075	0.789517	0.102639
rs960087	1	207826858	0.241135	9266.76	20647.4	14916.9	-0.801157	-0.789693	15887572	0.78974	0.102516
rs10082154	1	207830383	0.312057	9630.5	21084.5	15268.9	-0.783605	-0.803236	15962894	0.793484	0.100462
rs960086	1	207827069	0.262411	9258.19	20647.4	14917	-0.802083	-0.805004	15972991	0.793986	0.100187
rs960088	1	207827067	0.262411	9258.19	20647.4	14917	-0.802083	-0.805004	15972992	0.793986	0.100187
rs4844611	1	207827538	0.258865	9258.19	20810.9	15024.3	-0.809967	-0.813632	16020338	0.79634	0.0989015
rs1570567	1	207832728	0.312057	9629.51	21167.9	15384.6	-0.787654	-0.815051	16028278	0.796735	0.0986863
rs11118280	1	207831669	0.312057	9619.76	21148.9	15363.3	-0.78777	-0.81539	16030173	0.796829	0.098635
rs12091425	1	207676856	0.0283688	8461.46	21351.3	15023.7	-0.92559	-0.822434	16068706	0.798744	0.0975923
rs79872673	1	207830931	0.0106383	9081.62	21365.1	15465.2	-0.855505	-0.830839	16114457	0.801018	0.0963575
rs61822964	1	207675712	0.0460993	7090.27	18277.1	13019.7	-0.946926	-0.834484	16134101	0.801995	0.0958284
rs2181694	1	207826776	0.308511	9262.09	20503.1	14783.3	-0.794644	-0.835448	16139209	0.802249	0.0956909
rs146065984	1	207672926	0.0070922	6934.35	16462.4	11947.8	-0.864594	-0.857203	16255571	0.808033	0.092571
rs75537967	1	207672697	0.0106383	6925.29	16460.4	11938.6	-0.865777	-0.860636	16273829	0.80894	0.0920834
rs77869629	1	207676805	0.070922	8117.53	21351.3	14948.6	-0.967086	-0.898688	16470474	0.818715	0.0868671
rs11118268	1	207828752	0.319149	9032.13	20776.1	14869.6	-0.833013	-0.947408	16711248	0.830684	0.0805643
1:207675478	1	207675478	0	6974.5	17112.9	12334.2	-0.897571	-0.952856	16737560	0.831992	0.079881
rs12075933	1	207675853	0.102837	6982.89	18277.1	12910.5	-0.962186	-0.953879	16742567	0.832241	0.0797511

## Sheet: Indo-Europeans
ID	CHR	BP	Freq	iHH_A1	iHH_B1	iHH_P1	XPEHH	Std_XPEHH	rank	rank.perc	rank.log
rs11808746	1	207624861	0.138298	22872.3	16201.4	19567.8	0.344826	1.82117	607958	0.0302204	1.5197
rs12036785	1	207792909	0.49867	19760.5	15622.8	16735	0.234955	1.71364	766419	0.0380972	1.41911
rs77828994	1	207652548	0.0212766	16377.1	12467.9	13895.1	0.272728	1.67912	824844	0.0410014	1.3872
rs17045328	1	207652176	0.142287	16096.6	12066.2	13466.5	0.2882	1.67877	825461	0.041032	1.38688
rs141885899	1	207652844	0.0119681	16329.2	12602.6	13904.5	0.259051	1.676	830323	0.0412737	1.38433
rs56203648	1	207793828	0.0398936	20425.8	15662.6	17201.8	0.265524	1.65231	872942	0.0433922	1.36259
rs3736999	1	207652811	0.00398936	16386.2	12765.3	13999.1	0.249707	1.64006	895156	0.0444964	1.35167
rs11576522	1	207789269	0.496011	20735.5	16750.1	17383.3	0.213439	1.63209	909851	0.0452269	1.3446
rs139029738	1	207792288	0.018617	21312.8	16677.8	18156.4	0.245233	1.62285	927319	0.0460952	1.33634
rs4317805	1	207652992	0.988032	15983.9	12604.9	13687.3	0.237498	1.62148	929945	0.0462257	1.33512
rs1475445	1	207652987	0	16186	12688.2	13840.7	0.243473	1.61608	940392	0.046745	1.33026
rs138313826	1	207652934	0.00664894	16181.4	12688.2	13837.4	0.24319	1.615	942495	0.0468496	1.32929
rs147029386	1	207652928	0.00664894	16181.4	12688.2	13837.4	0.24319	1.615	942497	0.0468497	1.32929
1:207624871	1	207624871	0.00531915	23623.1	18525.6	20872.3	0.243074	1.61455	943448	0.0468969	1.32886
rs117590864	1	207787240	0.0412234	21948.8	16808.6	18273.6	0.266821	1.61005	952118	0.0473279	1.32488
1:207652920	1	207652920	0.00398936	16148.1	12688.2	13816.2	0.241129	1.60707	957960	0.0476183	1.32223
rs370473407	1	207792561	0	21312.8	16979.7	18231.5	0.227293	1.55385	1066163	0.0529968	1.27575
rs56299185	1	207792289	0	21312.8	16979.7	18231.5	0.227293	1.55385	1066166	0.052997	1.27575
1:207792845	1	207792845	0.00265957	21114.8	16895	18071.6	0.222958	1.53718	1102632	0.0548096	1.26114
1:207624879	1	207624879	0.00132979	23617.8	18929.8	20963.1	0.22126	1.53065	1117272	0.0555374	1.25541
1:207792683	1	207792683	0	21114.8	16985.8	18105.1	0.217597	1.51656	1149085	0.0571187	1.24322
1:207792684	1	207792684	0	21114.8	16985.8	18105.1	0.217597	1.51656	1149086	0.0571188	1.24322
rs10429953	1	207788578	0.381649	20841.7	17260.8	17582.3	0.18852	1.51584	1150795	0.0572037	1.24258
1:207625271	1	207625271	0	23873.2	19235	21263.7	0.216023	1.51051	1163043	0.0578126	1.23798
rs3737002	1	207760773	0.378989	24087.7	20069.9	20472.7	0.182477	1.50395	1178337	0.0585728	1.2323
rs115513476	1	207793685	0	20430.3	16517.3	17458	0.212614	1.49739	1193901	0.0593464	1.22661
rs74153331	1	207793822	0.00132979	20421.7	16517.3	17452.2	0.21219	1.49576	1197705	0.0595355	1.22522
rs144309931	1	207793174	0.00398936	20216.2	16361.2	17279.4	0.211569	1.49337	1203384	0.0598178	1.22317
1:207792621	1	207792621	0.00664894	20975	16979.7	17997	0.211313	1.49239	1205764	0.0599361	1.22231
rs374249264	1	207738352	0	38866.1	31469.1	34682.9	0.211119	1.49164	1207549	0.0600249	1.22167
rs7515905	1	207738077	0.87367	38218.2	30496	33736.2	0.225716	1.49031	1210698	0.0601814	1.22054
rs3811381	1	207790088	0.37766	20856.5	17446	17676.8	0.178554	1.48901	1213918	0.0603415	1.21938
rs191751915	1	207787826	0	21948.8	17822	18572.2	0.20828	1.48072	1234159	0.0613476	1.2122
rs55908874	1	207787942	0	21948.8	17822	18572.2	0.20828	1.48072	1234165	0.0613479	1.2122
rs2182909	1	207653106	0.166223	15697.9	12424.4	13435.8	0.233863	1.47978	1236301	0.0614541	1.21145
1:207788519	1	207788519	0	21934.2	17822	18563.2	0.207616	1.47817	1240204	0.0616481	1.21008
rs56037198	1	207788002	0	21934.2	17822	18563.2	0.207616	1.47817	1240221	0.0616489	1.21007
rs56377846	1	207788359	0	21934.2	17822	18563.2	0.207616	1.47817	1240222	0.061649	1.21007
rs190338494	1	207787964	0.00265957	21925.8	17822	18557	0.207233	1.47669	1243949	0.0618342	1.20877
rs10429943	1	207789471	0.37367	20847.5	17600.6	17686.2	0.169301	1.45378	1301453	0.0646926	1.18915
rs139691972	1	207740108	0.018617	28783.2	23574.6	24983.2	0.199621	1.44742	1317793	0.0655049	1.18373
rs183283437	1	207740102	0.018617	28783.2	23574.6	24983.2	0.199621	1.44742	1317795	0.065505	1.18373
rs311313	1	207624911	0.831117	23098.2	18745.8	20566.9	0.208782	1.43701	1344694	0.0668421	1.17495
rs77925236	1	207625917	0.018617	23965	19685.4	21505.3	0.196718	1.43625	1346754	0.0669445	1.17429
1:207789749	1	207789749	0.00265957	21289.2	17541.9	18020.8	0.193609	1.42429	1378936	0.0685442	1.16403
rs147860921	1	207790125	0	22201.5	18296.8	18976.4	0.193436	1.42363	1380637	0.0686287	1.16349
rs3930521	1	207790295	0	22201.5	18296.8	18976.4	0.193436	1.42363	1380645	0.0686291	1.16349
rs72737299	1	207772946	0.128989	22179.8	17699	18453.4	0.225678	1.41967	1391104	0.069149	1.16021
rs41364345	1	207790427	0	22175.3	18296.8	18961.3	0.192254	1.41908	1392792	0.0692329	1.15969
rs41387145	1	207790495	0	22175.3	18296.8	18961.3	0.192254	1.41908	1392793	0.069233	1.15969
rs56307771	1	207790582	0.00930851	22148.4	18296.8	18940.9	0.191041	1.41442	1405328	0.0698561	1.1558
1:207625711	1	207625711	0	23965	19803.4	21538.9	0.190742	1.41327	1408448	0.0700112	1.15483
rs115563634	1	207625713	0	23965	19803.4	21538.9	0.190742	1.41327	1408453	0.0700114	1.15483
1:207789038	1	207789038	0	21133.7	17464.6	17871.7	0.190694	1.41308	1408969	0.0700371	1.15467
rs55736095	1	207788638	0	21133.7	17464.6	17871.7	0.190694	1.41308	1408996	0.0700384	1.15466
rs56176143	1	207788659	0	21133.7	17464.6	17871.7	0.190694	1.41308	1408997	0.0700384	1.15466
rs116125277	1	207790417	0.00132979	22137.2	18296.8	18932.3	0.190533	1.41246	1410685	0.0701224	1.15414
rs144800606	1	207625690	0.00664894	23953.3	19803.4	21530.7	0.190251	1.41138	1413603	0.0702674	1.15325
rs12029729	1	207645089	0.025266	19469.1	15934.1	17342	0.200371	1.40982	1417818	0.0704769	1.15195
rs7519119	1	207786152	0.488032	21360.8	18333.5	18261.3	0.152826	1.40235	1438166	0.0714884	1.14576
rs7542544	1	207786223	0.488032	21198.8	18201.8	18100.3	0.152426	1.40084	1442262	0.071692	1.14453
1:207789932	1	207789932	0	21289.2	17649.5	18038.9	0.187491	1.40076	1442476	0.0717026	1.14446
rs113247278	1	207790018	0	21289.2	17649.5	18038.9	0.187491	1.40076	1442481	0.0717029	1.14446
rs2274566	1	207753345	0.488032	25125.5	21611.5	21643.3	0.15066	1.39414	1460828	0.0726149	1.13897
rs12403552	1	207786170	0.378989	21262.8	18258.7	18153.7	0.152315	1.3891	1474943	0.0733165	1.1348
rs79577824	1	207789641	0.00132979	21289.2	17710.7	18033	0.184033	1.38746	1479622	0.0735491	1.13342
rs6681756	1	207789502	0	21289.2	17762.7	18050.7	0.181097	1.37617	1512063	0.0751617	1.124
rs1048971	1	207646322	0.246011	19006.7	15999.8	17037	0.172219	1.36932	1532060	0.0761557	1.1183
rs3849266	1	207752990	0.378989	24677.9	21315.8	21231.3	0.14646	1.36681	1539355	0.0765183	1.11623
rs74469966	1	207648954	0.0159574	19612.3	16407.9	17522.2	0.178395	1.36578	1542370	0.0766682	1.11539
rs55724061	1	207790713	0.00265957	21756.5	18202.6	18693.3	0.178346	1.36559	1542912	0.0766951	1.11523
rs41369546	1	207790670	0	21816.7	18296.8	18755.6	0.175952	1.35638	1570048	0.078044	1.10766
1:207790607	1	207790607	0.00797872	21810.3	18296.8	18751	0.175659	1.35525	1573372	0.0782092	1.10674
rs6656445	1	207789393	0	21076.4	17699.7	17880.1	0.174603	1.35119	1585515	0.0788128	1.1034
rs78953596	1	207789303	0.00797872	21061.2	17699.7	17868	0.173885	1.34843	1593854	0.0792273	1.10113
rs614709	1	207753275	0.392287	25156.9	21812.5	21729.3	0.14265	1.34216	1613015	0.0801798	1.09594
rs114304475	1	207786358	0.00531915	21651	18276.4	18492.2	0.169437	1.33132	1646863	0.0818623	1.08692
rs55882556	1	207792277	0	21312.8	17998	18413.5	0.169052	1.32984	1651461	0.0820908	1.08571
rs56216545	1	207791140	0.00797872	21288.5	17998	18396.7	0.167907	1.32544	1665023	0.082765	1.08215
rs311312	1	207625541	0.0452128	23099.2	19171.9	20751.5	0.186354	1.32148	1677247	0.0833726	1.07898
rs61730889	1	207791535	0	21261.8	17998	18376.9	0.166656	1.32062	1679986	0.0835088	1.07827
rs111393278	1	207786780	0.00531915	21640	18319.5	18505.8	0.166575	1.32031	1680947	0.0835565	1.07802
rs3818361	1	207784968	0.878989	22653.1	18995.8	19393.7	0.176079	1.31985	1682378	0.0836277	1.07765
rs11578101	1	207791853	0.00797872	21252.7	17998	18370.5	0.166228	1.31898	1685040	0.08376	1.07696
rs143703040	1	207786406	0	21708.7	18408.6	18578.6	0.164897	1.31386	1701113	0.084559	1.07284
rs41274770	1	207791434	0.00265957	21218.7	17998	18346.9	0.164627	1.31282	1704557	0.0847301	1.07196
rs193084668	1	207786440	0.00132979	21667.1	18384.3	18543.4	0.164298	1.31155	1708593	0.0849308	1.07093
rs6701713	1	207786289	0.878989	22106.6	18586	18869.3	0.173471	1.31089	1710708	0.0850359	1.0704
rs140331798	1	207786570	0	21683.4	18406.7	18563.7	0.163832	1.30976	1714359	0.0852174	1.06947
rs74994280	1	207786581	0	21683.4	18406.7	18563.7	0.163832	1.30976	1714373	0.0852181	1.06947
1:207645271	1	207645271	0.00398936	19551.1	16609.2	17615.4	0.163075	1.30685	1723601	0.0856768	1.06714
rs140056133	1	207786321	0.00797872	21883.6	18597.9	18720.7	0.162691	1.30537	1728245	0.0859076	1.06597
rs183153194	1	207645839	0.00265957	19213.8	16343.1	17299.4	0.161824	1.30204	1739021	0.0864433	1.06327
1:207645502	1	207645502	0	19282.7	16422.4	17371.3	0.160566	1.2972	1754493	0.0872124	1.05942
rs116421473	1	207645361	0	19282.7	16422.4	17371.3	0.160566	1.2972	1754503	0.0872129	1.05942
rs12069598	1	207645563	0	19282.7	16422.4	17371.3	0.160566	1.2972	1754506	0.087213	1.05942
rs143219239	1	207645459	0	19282.7	16422.4	17371.3	0.160566	1.2972	1754509	0.0872132	1.05942
1:207785468	1	207785468	0	22677.5	19323.2	19532.9	0.160064	1.29527	1760767	0.0875242	1.05787
rs114792804	1	207785443	0	22677.5	19323.2	19532.9	0.160064	1.29527	1760774	0.0875246	1.05787
1:207785381	1	207785381	0.00132979	22676.1	19323.2	19532	0.160003	1.29504	1761498	0.0875606	1.05769
rs56032207	1	207791063	0.00797872	21092.4	17998	18279.1	0.158654	1.28985	1778394	0.0884004	1.05355
rs2093761	1	207786542	0.878989	21650.4	18317.1	18511.1	0.167192	1.28933	1780198	0.0884901	1.05311
rs373078803	1	207645893	0	19213.8	16424.1	17323.9	0.156878	1.28302	1801024	0.0895253	1.04805
rs34349246	1	207646163	0.00132979	19230	16445.7	17339.6	0.156406	1.2812	1806966	0.0898207	1.04662
rs144075435	1	207646168	0	19284	16492.8	17383.5	0.156348	1.28098	1807704	0.0898574	1.04645
rs2093760	1	207786828	0.878989	21679.8	18401.6	18555.5	0.163941	1.27817	1817202	0.0903295	1.04417
1:207785944	1	207785944	0.00398936	22376.8	19224.3	19335.7	0.151848	1.26367	1865830	0.0927467	1.0327
1:207786184	1	207786184	0.00132979	21193.6	18219.2	18102	0.151224	1.26127	1874284	0.0931669	1.03074
rs1752684	1	207747296	0.868351	28767.8	24565.9	25122.6	0.157894	1.2574	1887517	0.0938247	1.02768
rs9429776	1	207649224	0	19739.6	17020.4	17825.7	0.148217	1.2497	1914148	0.0951485	1.0216
1:207760074	1	207760074	0.0106383	25840.1	22280.7	22534.7	0.148206	1.24966	1914255	0.0951538	1.02157
rs377165124	1	207649246	0.00132979	19738	17020.4	17824.6	0.148135	1.24939	1915171	0.0951993	1.02137
1:207790792	1	207790792	0.00930851	20835.7	17998	18119.5	0.14641	1.24275	1938820	0.0963749	1.01604
rs371074966	1	207786338	0.0132979	21304.6	18407.2	18266.5	0.146177	1.24186	1942100	0.0965379	1.0153
rs145298960	1	207753073	0	25306.5	21896.7	21878	0.144726	1.23628	1961926	0.0975234	1.01089
rs603237	1	207753010	0	25306.5	21896.7	21878	0.144726	1.23628	1961937	0.097524	1.01089
1:207786838	1	207786838	0	21948.8	19055.1	18973.2	0.141377	1.22339	2007708	0.0997992	1.00087
rs11811877	1	207786929	0	21948.8	19055.1	18973.2	0.141377	1.22339	2007717	0.0997996	1.00087
rs2940253	1	207645743	0.164894	19182.8	16353.8	17280	0.159553	1.22301	2009129	0.0998698	1.00057
rs511678	1	207645282	0.164894	19182.8	16353.8	17280	0.159553	1.22301	2009134	0.0998701	1.00056
rs41304099	1	207647544	0.0119681	19797.2	17219.6	17951.7	0.139489	1.21613	2034134	0.101113	0.995194
rs12038575	1	207740272	0.37234	26167.4	23533.1	22997.9	0.106107	1.21315	2044955	0.101651	0.99289
rs9429774	1	207645895	0.164894	19182.8	16403	17295.6	0.156549	1.21263	2046801	0.101742	0.992498
rs9429936	1	207645956	0.164894	19182.8	16403	17295.6	0.156549	1.21263	2046802	0.101742	0.992498
rs367871346	1	207647423	0.00265957	20504.7	17859.8	18637.3	0.138101	1.21079	2053696	0.102085	0.991037
rs74435922	1	207624443	0.018617	24464	21314	22724	0.137837	1.20978	2057301	0.102264	0.990276
rs9429775	1	207647339	0.00664894	20498.4	17859.8	18632.9	0.137795	1.20962	2057867	0.102292	0.990156
rs57322361	1	207646724	0	19625.8	17117.2	17795.6	0.13676	1.20564	2072774	0.103033	0.987022
rs4844596	1	207651935	0.722074	16601.9	14651.7	14971.6	0.124963	1.19933	2096271	0.104201	0.982126
rs184770702	1	207646586	0.00265957	19592.6	17117.2	17773.7	0.135064	1.19911	2097041	0.10424	0.981967
rs145057858	1	207621781	0.0172872	27032.7	23638.3	25111.7	0.134177	1.1957	2109859	0.104877	0.97932
rs372315126	1	207624466	0.00664894	24441.4	21373.2	22720.5	0.13414	1.19556	2110386	0.104903	0.979212
rs601356	1	207752550	0.398936	25299.8	22804.9	22022.8	0.103824	1.19515	2111889	0.104978	0.978902
rs9429777	1	207650191	0	19414.7	16992	17611.4	0.133285	1.19227	2123027	0.105531	0.976618
rs190597376	1	207649908	0.00132979	19398.2	16992	17600.2	0.132438	1.18901	2135207	0.106137	0.974134
rs61754517	1	207649609	0.00398936	19392.7	16992	17594.7	0.132155	1.18792	2139387	0.106345	0.973284
rs372421669	1	207650085	0.00664894	19391.7	16992	17595	0.132103	1.18772	2140153	0.106383	0.973129
rs140018719	1	207760271	0.00797872	25858.8	22672.7	22472.9	0.131489	1.18536	2149162	0.106831	0.971304
rs79018154	1	207624310	0.00531915	25196.2	22107.6	23457.9	0.130769	1.18259	2159858	0.107362	0.969148
rs3767933	1	207637359	0.578457	18459.7	16632	16579.7	0.104266	1.17939	2172055	0.107969	0.966703
rs595121	1	207760384	0	25858.8	22717.1	22492	0.129531	1.17783	2178034	0.108266	0.965509
rs7527218	1	207623829	0.722074	24115.5	21418.9	22487.7	0.118583	1.17704	2181128	0.10842	0.964892
rs113905197	1	207648539	0	19901	17510.9	18105.5	0.127946	1.17173	2201804	0.109447	0.960795
rs1143665	1	207648494	0	19901	17510.9	18105.5	0.127946	1.17173	2201806	0.109447	0.960795
rs1567190	1	207635789	0.579787	18502.9	16706.1	16598.9	0.102153	1.17172	2201869	0.109451	0.960782
rs144572703	1	207648456	0.00664894	19861.9	17510.9	18078	0.125982	1.16418	2231077	0.110902	0.955059
1:207626047	1	207626047	0	24044.8	21223.5	21911.5	0.124811	1.15967	2248906	0.111789	0.951602
rs3991865	1	207647993	0.00664894	19881.1	17548.5	18093.4	0.124802	1.15964	2249034	0.111795	0.951578
rs140024463	1	207626613	0.00664894	24033	21223.5	21903.3	0.124321	1.15779	2256422	0.112162	0.950153
rs181863809	1	207648022	0.00132979	19785.7	17473.7	18007.3	0.124259	1.15755	2257353	0.112209	0.949974
rs142980032	1	207739509	0.00930851	28764.2	25403.5	25462.2	0.124242	1.15749	2257586	0.11222	0.949929
1:207647921	1	207647921	0.00531915	19844	17539.8	18068	0.123432	1.15437	2269999	0.112837	0.947548
rs61734514	1	207760772	0.0106383	25402.9	22498.9	22090	0.121399	1.14655	2301431	0.1144	0.941576
rs17616	1	207646923	0.163564	19528.1	17057.9	17708	0.135241	1.13901	2331785	0.115908	0.935885
rs4308977	1	207646898	0.170213	19526	17057.9	17706.4	0.135137	1.13865	2333322	0.115985	0.935599
rs372460675	1	207648803	0.00664894	19676.3	17477.6	17947.6	0.118497	1.13539	2346551	0.116642	0.933144
rs189569885	1	207648877	0.00132979	19673.1	17477.6	17945.4	0.118332	1.13476	2349015	0.116765	0.932688
rs17615	1	207646462	0.164894	19494.9	17057.9	17686.2	0.133543	1.13314	2355538	0.117089	0.931483
rs2296160	1	207795320	0.878989	20722.7	18395.6	18013.4	0.119122	1.12425	2392024	0.118903	0.924808
1:207760265	1	207760265	0	25858.8	23045.9	22721.4	0.115163	1.12257	2398859	0.119243	0.923569
1:207760140	1	207760140	0	25840.1	23045.9	22711.4	0.114441	1.11979	2410248	0.119809	0.921512
1:207760148	1	207760148	0	25840.1	23045.9	22711.4	0.114441	1.11979	2410249	0.119809	0.921512
rs74820161	1	207760196	0	25840.1	23045.9	22711.4	0.114441	1.11979	2410283	0.11981	0.921506
1:207760221	1	207760221	0.00132979	25831.9	23045.9	22706	0.114124	1.11857	2415229	0.120056	0.920615
rs6687175	1	207757235	0.380319	25128.9	23129.2	22130.1	0.0829232	1.11601	2425767	0.12058	0.918724
rs12734030	1	207793964	0.375	20021.1	18476.9	17485.5	0.0802661	1.11475	2431065	0.120843	0.917777
rs117745867	1	207754102	0.00797872	26914.8	24061.9	23626.9	0.112046	1.11058	2448286	0.121699	0.914711
1:207648758	1	207648758	0.00797872	19508.9	17443.8	17834.7	0.111885	1.10996	2450866	0.121828	0.914254
rs376203607	1	207795326	0	20845.6	18671.5	18197.9	0.110142	1.10326	2479221	0.123237	0.909258
rs2274567	1	207753621	0.381649	25438.4	23503.6	22381.2	0.0791081	1.10157	2486494	0.123599	0.907986
rs138635417	1	207621988	0.00265957	26881.2	24120.4	25212.6	0.108367	1.09643	2508434	0.124689	0.904171
1:207622396	1	207622396	0	26453.4	23755.7	24797.3	0.107563	1.09334	2521803	0.125354	0.901862
rs188078143	1	207644254	0.00531915	19927.7	17899.1	18406.9	0.107361	1.09256	2525238	0.125525	0.901271
rs3886100	1	207739127	0.481383	28117.5	26210	25188.1	0.0702545	1.08939	2538735	0.126195	0.898956
rs148056721	1	207622847	0.00398936	26418.4	23755.7	24773.8	0.10624	1.08825	2543516	0.126433	0.898139
rs9429938	1	207650464	0	18632.4	16772.7	17021.4	0.105148	1.08405	2561191	0.127312	0.895132
rs12034598	1	207757515	0.378989	24830.7	23102.5	21927.9	0.0721418	1.08382	2562177	0.127361	0.894964
1:207637050	1	207637050	0.00265957	19272.6	17352.5	17363.5	0.104948	1.08328	2564508	0.127477	0.89457
rs61735651	1	207648173	0.0478723	19639.9	17424.3	17893.2	0.119695	1.08243	2568221	0.127661	0.893941
rs646817	1	207757936	0.390957	24869.3	23102.5	21950.6	0.0736933	1.08107	2574205	0.127959	0.89293
rs1752688	1	207758232	0.390957	24863.2	23102.5	21946.7	0.0734495	1.08014	2578305	0.128162	0.892239
rs188820915	1	207650789	0.00664894	18593.7	16772.7	16993.9	0.103068	1.07605	2596389	0.129061	0.889204
rs112464403	1	207754486	0	27031.8	24390.1	23870.1	0.102836	1.07515	2600286	0.129255	0.888552
rs1746659	1	207758544	0.390957	24819.5	23102.5	21922.4	0.0716905	1.07348	2607788	0.129628	0.887301
rs180686528	1	207622073	0.00132979	26773.4	24187	25152.3	0.101591	1.07036	2621629	0.130316	0.885002
rs116772674	1	207754253	0.00797872	26996.8	24390.1	23845.2	0.10154	1.07017	2622477	0.130358	0.884862
rs116994542	1	207747893	0	29109.2	26313	25803.5	0.100993	1.06807	2631743	0.130819	0.88333
rs56105884	1	207793913	0	20960.2	18957.1	18342.2	0.100448	1.06597	2640666	0.131262	0.88186
rs311315	1	207622318	0.0319149	26371	23673.5	24715	0.107907	1.06569	2641973	0.131327	0.881645
rs311316	1	207622223	0.0319149	26371	23673.5	24715	0.107907	1.06569	2641974	0.131327	0.881645
rs679515	1	207750568	0.944149	26057.4	23845.4	22821.7	0.0887132	1.06293	2653935	0.131922	0.879683
rs80133820	1	207650437	0.0199468	18485.1	16733.5	16909.5	0.0995488	1.06251	2655780	0.132014	0.879381
1:207749774	1	207749774	0.00797872	26154.7	23676.8	22920.5	0.099533	1.06245	2655992	0.132024	0.879347
1:207759703	1	207759703	0.00398936	25840.1	23400.6	22811.9	0.0991669	1.06104	2662260	0.132336	0.878323
rs138062179	1	207651374	0	18450.6	16712	16873	0.0989706	1.06029	2665799	0.132512	0.877746
rs74151009	1	207651485	0	18450.6	16712	16873	0.0989706	1.06029	2665818	0.132513	0.877743
rs200182370	1	207651360	0.00132979	18449.9	16712	16872.6	0.0989315	1.06014	2666448	0.132544	0.87764
1:207755560	1	207755560	0	26927.2	24392.5	23833.7	0.0988611	1.05986	2667673	0.132605	0.877441
rs75011079	1	207623961	0.00265957	24948.7	22604.9	23462.7	0.098652	1.05906	2671427	0.132791	0.87683
rs58340911	1	207651728	0	18437.7	16712	16863.8	0.0982678	1.05758	2678199	0.133128	0.875731
rs1746658	1	207756339	0	26926.5	24412.5	23834.8	0.0980188	1.05662	2682322	0.133333	0.875063
rs187391235	1	207651486	0.00664894	18431.1	16712	16859	0.097909	1.0562	2684200	0.133426	0.874759
rs140144058	1	207757176	0	26879.6	24387.6	23794.5	0.097291	1.05383	2695039	0.133965	0.873009
rs311317	1	207621832	0.827128	26300.4	23922.2	24737.9	0.0947784	1.05349	2696597	0.134042	0.872758
rs55862274	1	207795167	0	21091.7	19142.5	18492.5	0.0969684	1.05258	2700663	0.134245	0.872103
rs56059636	1	207794481	0	21091.7	19142.5	18492.5	0.0969684	1.05258	2700664	0.134245	0.872103
rs56116727	1	207794282	0	21091.7	19142.5	18492.5	0.0969684	1.05258	2700665	0.134245	0.872103
1:207756708	1	207756708	0.00132979	26826	24378	23753.6	0.0956935	1.04768	2722815	0.135346	0.868555
1:207755489	1	207755489	0.00132979	26839.2	24390.1	23761.9	0.0956865	1.04765	2722932	0.135352	0.868537
rs114462179	1	207756187	0.00930851	26858.1	24412.5	23784.3	0.0954729	1.04683	2726606	0.135534	0.867951
rs78150633	1	207755736	0.00265957	26835.4	24392.5	23777.9	0.0954488	1.04674	2727049	0.135556	0.867881
1:207636195	1	207636195	0	19024.4	17301.3	17180.3	0.0949444	1.0448	2736045	0.136003	0.86645
1:207635807	1	207635807	0.00398936	19009.7	17301.3	17169.2	0.09417	1.04182	2749686	0.136681	0.86429
1:207739624	1	207739624	0	28764.2	26179.2	25678.7	0.0941631	1.04179	2749836	0.136689	0.864267
rs9429955	1	207739534	0	28764.2	26179.2	25678.7	0.0941631	1.04179	2749888	0.136691	0.864259
rs142270195	1	207635899	0.00664894	19008.7	17301.3	17168.4	0.0941155	1.04161	2750635	0.136729	0.864141
rs111687361	1	207747290	0	30171.1	27470.9	27090.8	0.0937569	1.04023	2756865	0.137038	0.863158
rs149099494	1	207741193	0	30171.1	27470.9	27090.8	0.0937569	1.04023	2756876	0.137039	0.863156
rs79299123	1	207752970	0.00797872	25470.9	23216.2	22254.7	0.0926867	1.03612	2775898	0.137984	0.86017
rs34720009	1	207755502	0.0199468	26585.2	24246.3	23542.2	0.0920908	1.03382	2786125	0.138493	0.858573
rs184304137	1	207635176	0.0159574	20722.2	18899.8	19063.7	0.0920567	1.03369	2786750	0.138524	0.858476
rs10863322	1	207643949	0.722074	18978.1	17564.1	17587.3	0.0774292	1.0333	2788552	0.138613	0.858195
1:207739670	1	207739670	0.00132979	28692	26179.2	25636.4	0.0916502	1.03213	2793882	0.138878	0.857366
rs55665161	1	207795485	0.00797872	20319.3	18547.2	17870.5	0.0912495	1.03059	2800925	0.139228	0.856272
1:207623362	1	207623362	0.00265957	25953.4	23694.5	24439	0.0910586	1.02985	2804394	0.139401	0.855735
rs144077642	1	207740886	0	30076.3	27470.9	27023.8	0.0906098	1.02813	2812474	0.139803	0.854485
1:207752822	1	207752822	0.00132979	25416.6	23216.2	22225.5	0.0905549	1.02792	2813534	0.139855	0.854321
rs75924889	1	207758787	0.00531915	25869.4	23632.3	22886.5	0.0904466	1.0275	2815477	0.139952	0.854022
rs139527361	1	207636508	0	19272.6	17612.7	17454.7	0.0900646	1.02603	2822288	0.14029	0.852972
rs311314	1	207623868	0.0319149	24817.7	22520.6	23345.9	0.0971257	1.02556	2824453	0.140398	0.852639
rs113529561	1	207758777	0	25952.4	23725.6	22975.3	0.0897121	1.02467	2828606	0.140604	0.852001
rs630875	1	207758814	0	25944.7	23720.5	22969.2	0.0896273	1.02435	2830131	0.14068	0.851767
rs61821132	1	207651059	0.0305851	18379.9	16684.6	16817.2	0.0967688	1.02424	2830615	0.140704	0.851693
1:207622985	1	207622985	0.00664894	25981.5	23755.7	24470.7	0.0895644	1.02411	2831177	0.140732	0.851607
rs182176991	1	207644683	0.00531915	19888.9	18188.1	18455.9	0.0893961	1.02346	2834092	0.140877	0.85116
1:207636316	1	207636316	0.00398936	19254.9	17612.7	17441.2	0.0891478	1.0225	2838529	0.141098	0.85048
1:207759380	1	207759380	0	25924.4	23720.5	22954.9	0.0888447	1.02134	2844079	0.141374	0.849632
rs6681449	1	207750354	0.381649	25599.9	24205.4	22567.6	0.0560157	1.01413	2877652	0.143042	0.844535
rs71635139	1	207624289	0.0239362	24678.3	22466.3	23228.6	0.0939086	1.01359	2880198	0.143169	0.844151
rs17259031	1	207759130	0.00398936	25850.1	23720.5	22904.2	0.0859723	1.01029	2896309	0.14397	0.841729
1:207624388	1	207624388	0.0132979	24414.2	22405.6	22981.4	0.0858514	1.00983	2898548	0.144081	0.841393
1:207740946	1	207740946	0.00531915	29919.4	27470.9	26904.3	0.0853803	1.00801	2907261	0.144514	0.84009
rs55679602	1	207795479	0.00132979	20296.6	18671.5	17883.2	0.0834518	1.0006	2943150	0.146298	0.834761
rs55930963	1	207795472	0.00132979	20296.6	18671.5	17883.2	0.0834518	1.0006	2943151	0.146298	0.834761
rs599948	1	207752239	0.390957	25358	24065.6	22373.5	0.0523131	1.00012	2945384	0.146409	0.834432
rs7549152	1	207650938	0.0478723	18360.3	16684.6	16801.2	0.0957053	0.996403	2963588	0.147314	0.831756
rs117447527	1	207753547	0.00398936	25464.9	23456.4	22351.9	0.0821573	0.995617	2967495	0.147508	0.831184
rs61240730	1	207623930	0.0478723	24824.2	22565.5	23363.1	0.0953973	0.995298	2969062	0.147586	0.830954
rs369882840	1	207740795	0	28993.8	26713.5	26025.3	0.0819145	0.994683	2972033	0.147734	0.83052
rs114491310	1	207757393	0.00930851	25132.6	23171.3	22145.1	0.0812517	0.992133	2984432	0.14835	0.828712
1:207759418	1	207759418	0.00398936	25714.1	23720.5	22790.7	0.0806984	0.990005	2994863	0.148869	0.827197
rs147654348	1	207753594	0	25538.9	23559.3	22475.7	0.0806806	0.989937	2995233	0.148887	0.827143
rs140655957	1	207757844	0	25150.6	23209.8	22185.4	0.080305	0.988492	3002247	0.149236	0.826127
rs79106975	1	207757701	0	25150.6	23209.8	22185.4	0.080305	0.988492	3002249	0.149236	0.826127
1:207740856	1	207740856	0.00132979	28942.2	26713.5	25995.3	0.080134	0.987835	3005475	0.149396	0.82566
rs146809178	1	207740384	0.00398936	28915.9	26689.3	25958.4	0.0801281	0.987812	3005599	0.149402	0.825643
rs201880876	1	207755348	0.0119681	26424.7	24390.1	23519.6	0.0801199	0.98778	3005776	0.149411	0.825617
1:207758953	1	207758953	0.00398936	25697.2	23720.5	22825.9	0.0800399	0.987472	3007291	0.149486	0.825398
rs7539922	1	207773339	0.390957	22618.2	21540.6	19764.7	0.0488118	0.986859	3010305	0.149636	0.824963
rs375478403	1	207740693	0	28933.6	26713.5	25979.7	0.0798362	0.986689	3011212	0.149681	0.824832
rs201125141	1	207740314	0	28933.8	26732.1	25989.6	0.0791439	0.984026	3024458	0.15034	0.822926
rs3767934	1	207636208	0.117021	18887.6	17200.2	17054.3	0.0935862	0.983574	3026635	0.150448	0.822614
rs116145400	1	207757552	0.00664894	25115.9	23209.8	22164.9	0.078924	0.98318	3028546	0.150543	0.822339
rs145825758	1	207757938	0	25013.3	23147	22061.2	0.0775406	0.97786	3054617	0.151839	0.818617
rs9429778	1	207651835	0.163564	17368.7	15906.8	15874	0.0879219	0.975505	3066356	0.152422	0.816951
1:207739374	1	207739374	0	28800.8	26670.5	25800.9	0.0768457	0.975187	3068014	0.152505	0.816716
rs201585844	1	207644155	0.00398936	19913.4	18445.5	18495.4	0.0765737	0.974141	3073241	0.152765	0.815977
rs12728328	1	207698460	0.00664894	41756.4	38689.2	39049.4	0.0762923	0.973058	3078662	0.153034	0.815212
rs17045468	1	207657375	0.148936	8612.99	7933.74	7775.28	0.0821471	0.970532	3091166	0.153656	0.813451
1:207739452	1	207739452	0.00132979	28743.9	26670.5	25767.9	0.074869	0.967584	3105883	0.154387	0.811388
rs369487127	1	207795468	0.0119681	20117.1	18671.5	17776.9	0.0745692	0.966431	3111718	0.154677	0.810573
rs17045132	1	207643983	0	19816.8	18403.9	18427.1	0.0739689	0.964122	3123382	0.155257	0.808948
rs11118147	1	207774882	0.388298	23997.4	22994.2	21244.9	0.0427025	0.963727	3125413	0.155358	0.808666
1:207644154	1	207644154	0.00664894	19812.8	18403.9	18420.6	0.0737649	0.963337	3127386	0.155456	0.808392
1:207644133	1	207644133	0.00398936	19799	18403.9	18410	0.0730683	0.960658	3141071	0.156136	0.806496
rs677066	1	207773991	0.396277	23913	22942.8	21175.3	0.0414175	0.958861	3150320	0.156596	0.805219
rs61822977	1	207796065	0.50133	19408.8	18811.5	17225.3	0.0312601	0.958063	3154411	0.1568	0.804655
rs145201473	1	207777595	0.00664894	25523.5	23759.4	22510.9	0.0716196	0.955086	3169887	0.157569	0.80253
rs17046851	1	207747984	0.380319	25770.9	24756.3	22888.8	0.0401662	0.954124	3174804	0.157813	0.801857
rs77656847	1	207623480	0.0119681	25326.7	23586.2	23984.5	0.0711986	0.953466	3178065	0.157975	0.801411
rs608282	1	207765849	0.400266	24810.1	23987.8	22156.7	0.0337051	0.952231	3184370	0.158289	0.80055
1:207750834	1	207750834	0	26408.5	24608.2	23340.3	0.0706065	0.951189	3189638	0.158551	0.799832
rs74338130	1	207750870	0	26408.5	24608.2	23340.3	0.0706065	0.951189	3189646	0.158551	0.799831
rs188151322	1	207761270	0.00398936	25571.6	23859	22539.2	0.0693221	0.946249	3215570	0.15984	0.796316
rs650877	1	207748793	0.381649	25670.3	24719.7	22772	0.0377347	0.944917	3222473	0.160183	0.795384
rs3738468	1	207762358	0.381649	24992.6	24074.4	22143.9	0.037432	0.943771	3228194	0.160467	0.794614
rs144567151	1	207653993	0.0226064	10603.6	9837.11	9543.87	0.0750335	0.943342	3230370	0.160575	0.794321
rs11118131	1	207761196	0.382979	25012.1	24098.1	22158.8	0.0372303	0.943007	3232106	0.160662	0.794088
rs116178033	1	207751640	0	26345.7	24608.2	23285.7	0.0682262	0.942034	3237184	0.160914	0.793406
rs187750583	1	207751179	0	26345.7	24608.2	23285.7	0.0682262	0.942034	3237188	0.160914	0.793406
rs61297619	1	207751489	0	26345.7	24608.2	23285.7	0.0682262	0.942034	3237191	0.160914	0.793405
rs114610598	1	207751143	0.00797872	26315.2	24608.2	23265	0.0670678	0.937578	3260708	0.162083	0.790262
rs202213311	1	207775317	0.00265957	25533.5	23889.6	22703.4	0.0665461	0.935572	3271135	0.162602	0.788875
rs189159003	1	207740710	0.00797872	28544.1	26713.5	25750	0.0662831	0.93456	3276539	0.16287	0.788158
rs609297	1	207765557	0.390957	24837.8	23987.8	22180.6	0.0348194	0.933879	3280057	0.163045	0.787692
rs596319	1	207766156	0.390957	24816.9	23978	22168.8	0.0343904	0.932255	3288567	0.163468	0.786567
rs189993170	1	207752159	0	26208.2	24565.2	23187.4	0.0647417	0.928631	3307672	0.164418	0.784051
rs116117429	1	207750032	0	26154.7	24519.6	23088.5	0.0645555	0.927915	3311583	0.164612	0.783538
rs148231600	1	207750341	0	26154.7	24519.6	23088.5	0.0645555	0.927915	3311584	0.164612	0.783538
rs648598	1	207749808	0	26154.7	24519.6	23088.5	0.0645555	0.927915	3311587	0.164612	0.783537
rs7534980	1	207749852	0	26154.7	24519.6	23088.5	0.0645555	0.927915	3311590	0.164613	0.783537
rs74445055	1	207774946	0	25623.3	24021.8	22776.9	0.0645436	0.927869	3311858	0.164626	0.783502
rs141801747	1	207764944	0.382979	25009.9	24207.3	22282.7	0.0326146	0.925531	3324445	0.165252	0.781854
rs12757487	1	207749188	0.37766	25455.6	24719.7	22646.5	0.0293354	0.92082	3349382	0.166491	0.778609
1:207773138	1	207773138	0	23189.4	21780.2	20222.9	0.0626971	0.920767	3349673	0.166506	0.778571
rs6672474	1	207766708	0.390957	24733.2	23978	22106.9	0.0310102	0.919456	3356608	0.16685	0.777673
rs114384980	1	207773168	0.00797872	23173	21780.2	20211.3	0.061986	0.918032	3364118	0.167224	0.776702
rs34883952	1	207740868	0.0957447	28709.5	26593.1	25796.5	0.0765765	0.917188	3368774	0.167455	0.776102
rs17044576	1	207634670	0.0744681	20658.6	19111.6	19089.2	0.0778343	0.916108	3374694	0.167749	0.775339
rs143616521	1	207767449	0.389628	24680.9	23968	22076.6	0.0293098	0.913018	3391491	0.168584	0.773183
rs117975322	1	207761856	0.00398936	25571.6	24067.5	22614.1	0.0606208	0.912781	3392777	0.168648	0.773018
rs11118157	1	207778319	0.397606	23821.2	23141	21079	0.0289711	0.911736	3398470	0.168931	0.77229
1:207775743	1	207775743	0	25634.2	24138.4	22822.7	0.0601262	0.910879	3403104	0.169162	0.771698
rs111601514	1	207777317	0	25634.2	24138.4	22822.7	0.0601262	0.910879	3403107	0.169162	0.771698
rs138744517	1	207777189	0	25634.2	24138.4	22822.7	0.0601262	0.910879	3403108	0.169162	0.771698
rs17047564	1	207776754	0	25634.2	24138.4	22822.7	0.0601262	0.910879	3403110	0.169162	0.771698
rs183087939	1	207776126	0	25634.2	24138.4	22822.7	0.0601262	0.910879	3403111	0.169162	0.771697
rs184131338	1	207776645	0	25634.2	24138.4	22822.7	0.0601262	0.910879	3403112	0.169162	0.771697
rs7527824	1	207776583	0	25634.2	24138.4	22822.7	0.0601262	0.910879	3403113	0.169162	0.771697
1:207751999	1	207751999	0.00398936	26059.9	24565.2	23104.3	0.059068	0.906809	3424978	0.170249	0.768916
rs145927056	1	207655830	0	10446.7	9851.8	9515.3	0.0586293	0.905121	3434397	0.170717	0.767723
rs10779330	1	207762674	0.382979	24865.8	24201.1	22152.7	0.0270953	0.904633	3436954	0.170844	0.7674
rs1408079	1	207780048	0.389628	23814.4	23183.9	21109.6	0.0268307	0.903631	3442472	0.171118	0.766703
rs146922261	1	207749767	0.00531915	26103.9	24652.3	23145.9	0.0572132	0.899674	3464079	0.172192	0.763986
rs375149628	1	207777912	0.00132979	25642.6	24216.8	22747.2	0.0572116	0.899668	3464122	0.172195	0.76398
rs11118136	1	207772408	0.389628	23967.6	23361.5	21352.3	0.025614	0.899024	3467556	0.172365	0.76355
rs12141045	1	207772154	0.389628	23967.6	23361.5	21352.3	0.025614	0.899024	3467557	0.172365	0.76355
rs182689713	1	207774671	0.00398936	24297.8	22968.8	21483.6	0.0562464	0.895956	3484242	0.173195	0.761465
rs4844608	1	207770576	0.381649	24038.4	23450.1	21446.3	0.0247763	0.895853	3484797	0.173222	0.761396
rs4844382	1	207770689	0.384309	24029.8	23450.1	21439.8	0.0244192	0.894501	3492248	0.173593	0.760469
rs594955	1	207770692	0.384309	24029.8	23450.1	21439.8	0.0244192	0.894501	3492249	0.173593	0.760468
rs57555171	1	207653704	0	10469	9900.26	9469.17	0.0558531	0.894443	3492570	0.173609	0.760428
rs10863417	1	207796897	0.878989	20138.3	19125.4	17838.3	0.0516088	0.892394	3503885	0.174171	0.759024
rs147951060	1	207763863	0.381649	24787.8	24207.3	22111	0.0236936	0.891753	3507382	0.174345	0.758591
1:207780728	1	207780728	0.00398936	24464.6	23159.5	21663.6	0.0548199	0.890469	3514571	0.174702	0.757701
rs188999850	1	207768459	0.00132979	25635.6	24281.9	22836.2	0.0542491	0.888273	3527010	0.175321	0.756167
rs114713133	1	207773357	0	22950.5	21746.8	20082.1	0.0538718	0.886822	3535114	0.175724	0.75517
rs7530069	1	207773778	0	22950.5	21746.8	20082.1	0.0538718	0.886822	3535118	0.175724	0.75517
1:207752361	1	207752361	0	25472.3	24137	22485.9	0.0538433	0.886713	3535790	0.175757	0.755087
rs113430454	1	207752240	0	25472.3	24137	22485.9	0.0538433	0.886713	3535793	0.175757	0.755087
1:207653455	1	207653455	0	10436.9	9897.59	9444.25	0.0530547	0.883679	3552853	0.176605	0.752996
rs74151084	1	207752389	0	25436.8	24137	22459.4	0.0524499	0.881353	3565847	0.177251	0.751411
rs147739107	1	207773986	0.00132979	24282.9	23044.5	21480.9	0.0523441	0.880946	3568202	0.177368	0.751124
1:207769355	1	207769355	0	25644	24346.5	22877.5	0.0519212	0.87932	3577336	0.177822	0.750014
rs113724458	1	207769730	0	25644	24346.5	22877.5	0.0519212	0.87932	3577338	0.177822	0.750014
rs113817104	1	207770038	0	25644	24346.5	22877.5	0.0519212	0.87932	3577339	0.177822	0.750013
rs1257544	1	207769947	0	25644	24346.5	22877.5	0.0519212	0.87932	3577341	0.177823	0.750013
rs1257545	1	207769883	0	25644	24346.5	22877.5	0.0519212	0.87932	3577342	0.177823	0.750013
rs372838135	1	207770097	0	25644	24346.5	22877.5	0.0519212	0.87932	3577345	0.177823	0.750013
rs642690	1	207769170	0	25644	24346.5	22877.5	0.0519212	0.87932	3577346	0.177823	0.750013
1:207773338	1	207773338	0.00132979	22937.3	21780.2	20075.7	0.0517647	0.878718	3580843	0.177997	0.749588
rs149818399	1	207768610	0	25635.6	24346.5	22870.7	0.0515924	0.878055	3584642	0.178185	0.749128
rs17047502	1	207768733	0	25635.6	24346.5	22870.7	0.0515924	0.878055	3584643	0.178185	0.749128
rs73078635	1	207768777	0	25635.6	24346.5	22870.7	0.0515924	0.878055	3584647	0.178186	0.749127
rs139109623	1	207768439	0	25635.6	24363.9	22892.5	0.0508806	0.875317	3600383	0.178968	0.747225
rs181875929	1	207752362	0.00398936	25395.7	24137	22432.5	0.0508327	0.875133	3601454	0.179021	0.747096
rs114144376	1	207768974	0.00797872	25601.9	24346.5	22845.9	0.0502775	0.872997	3613284	0.179609	0.745671
rs17617	1	207653395	0.94016	10259	9887.24	9290.11	0.0369111	0.871436	3622259	0.180055	0.744594
rs112332047	1	207761411	0	25571.6	24347.9	22655.3	0.0490364	0.868224	3640631	0.180969	0.742397
rs140925933	1	207761764	0	25571.6	24347.9	22655.3	0.0490364	0.868224	3640632	0.180969	0.742397
rs374559734	1	207761720	0	25571.6	24347.9	22655.3	0.0490364	0.868224	3640633	0.180969	0.742397
rs6663530	1	207761441	0	25571.6	24347.9	22655.3	0.0490364	0.868224	3640634	0.180969	0.742397
rs76290594	1	207627183	0.00398936	21826.4	20784	20365.2	0.048937	0.867842	3642817	0.181077	0.742136
1:207774478	1	207774478	0	24329	23169.5	21556.4	0.048829	0.867426	3645150	0.181193	0.741858
rs111916928	1	207774559	0	24329	23169.5	21556.4	0.048829	0.867426	3645151	0.181193	0.741858
rs377132050	1	207761041	0	25563.7	24387.9	22665.7	0.0470844	0.860716	3683700	0.183109	0.737289
rs146134620	1	207635390	0.00664894	20676	19726.2	19158.5	0.0470263	0.860493	3684872	0.183168	0.737151
rs115328932	1	207774344	0.00797872	24279.9	23169.5	21517.9	0.0468094	0.859658	3689702	0.183408	0.736582
rs114358351	1	207762354	0	25571.6	24407.7	22682.5	0.0465838	0.85879	3694776	0.18366	0.735985
rs141804561	1	207697973	0	41302.1	39425.2	38898.3	0.0465088	0.858502	3696549	0.183748	0.735777
rs145561344	1	207698022	0	41302.1	39425.2	38898.3	0.0465088	0.858502	3696550	0.183748	0.735777
rs375388173	1	207697981	0	41302.1	39425.2	38898.3	0.0465088	0.858502	3696552	0.183748	0.735777
rs55728705	1	207795746	0	20326.7	19406.8	18057.3	0.0463096	0.857736	3700890	0.183964	0.735267
rs138383268	1	207738021	0.00265957	41874.2	40005.7	39488.6	0.0456476	0.855189	3715695	0.1847	0.733534
rs370205493	1	207635177	0.00132979	20644.4	19726.2	19139.8	0.0454968	0.85461	3719012	0.184865	0.733146
rs12729446	1	207698431	0.00930851	41254.1	39425.2	38863.8	0.0453438	0.854021	3722453	0.185036	0.732744
rs1041250	1	207655815	0.12234	10361.3	9780.37	9433.61	0.057698	0.853599	3724924	0.185159	0.732456
rs12117916	1	207653814	0.118351	10261.8	9709.31	9276.7	0.0553433	0.853125	3727668	0.185295	0.732136
rs12073268	1	207795905	0	20297.5	19406.8	18039.8	0.0448711	0.852203	3733076	0.185564	0.731507
1:207634798	1	207634798	0	20841.2	19930.4	19413.5	0.0446887	0.851501	3737089	0.185763	0.73104
1:207634800	1	207634800	0	20841.2	19930.4	19413.5	0.0446887	0.851501	3737090	0.185763	0.73104
1:207773236	1	207773236	0.00531915	22773.6	21780.2	19985.3	0.0446032	0.851172	3739056	0.185861	0.730812
rs311310	1	207635573	0.835106	19792.7	19121.8	18359	0.0344841	0.850661	3742150	0.186015	0.730452
rs55776508	1	207796136	0.00132979	20217.8	19340.2	17980	0.044374	0.850291	3744365	0.186125	0.730195
rs116488182	1	207749287	0	26164	25032.4	23248	0.044213	0.849672	3747991	0.186305	0.729775
1:207795886	1	207795886	0.00132979	20271.8	19406.8	18025	0.0436056	0.847335	3761712	0.186987	0.728188
rs55807214	1	207696913	0.00531915	40384.6	38680.2	38033.7	0.0431211	0.845472	3772663	0.187532	0.726926
rs73078619	1	207748665	0	26011.8	24918.6	23097.2	0.0429358	0.844759	3776882	0.187741	0.72644
1:207748409	1	207748409	0	26002.3	24910.1	23091.4	0.0429148	0.844678	3777370	0.187766	0.726384
rs12032275	1	207783507	0.385638	22566.1	22320.8	20158.6	0.0109295	0.843424	3784700	0.18813	0.725542
rs145605687	1	207749283	0.00132979	26116.1	25032.4	23211.9	0.0423813	0.842626	3789432	0.188365	0.724999
rs112575753	1	207778341	0	24639.5	23631	21846.1	0.0417921	0.84036	3802735	0.189026	0.723478
rs17047598	1	207778970	0	24639.5	23631	21846.1	0.0417921	0.84036	3802736	0.189026	0.723477
rs191099625	1	207779126	0	24639.5	23631	21846.1	0.0417921	0.84036	3802738	0.189027	0.723477
rs311309	1	207635087	1	20757.2	19933	19355.1	0.0405167	0.839567	3807257	0.189251	0.722961
rs111501453	1	207697936	0	41089.9	39425.2	38749.6	0.0413578	0.83869	3812500	0.189512	0.722364
1:207765968	1	207765968	0.00132979	24938.9	23935.6	22259	0.0410632	0.837557	3819329	0.189851	0.721587
rs593518	1	207766785	0.994681	24926	24052.3	22270.3	0.0356791	0.836765	3823820	0.190075	0.721076
rs113926236	1	207762370	0	25155.6	24151.3	22285.6	0.040742	0.836321	3826447	0.190205	0.720778
rs181187595	1	207762502	0	25155.6	24151.3	22285.6	0.040742	0.836321	3826449	0.190205	0.720778
rs373923823	1	207762386	0	25155.6	24151.3	22285.6	0.040742	0.836321	3826451	0.190205	0.720777
rs111418973	1	207699424	0	41975.5	40309.4	39643.6	0.0405021	0.835398	3831939	0.190478	0.720155
rs112052441	1	207737874	0	41975.5	40309.4	39643.6	0.0405021	0.835398	3831940	0.190478	0.720155
rs187304193	1	207699538	0	41975.5	40309.4	39643.6	0.0405021	0.835398	3831942	0.190478	0.720155
rs9429791	1	207737971	0	41975.5	40309.4	39643.6	0.0405021	0.835398	3831943	0.190478	0.720155
rs17259038	1	207773902	0.0970745	22808.4	21636.4	19946.5	0.0527505	0.835142	3833489	0.190555	0.719979
1:207774839	1	207774839	0.00531915	24122.6	23172	21432.5	0.0402074	0.834265	3838596	0.190809	0.719401
rs7548495	1	207653701	0.0478723	10397.6	9886.51	9413.6	0.050404	0.833946	3840525	0.190905	0.719183
rs367918864	1	207749060	0	25811.4	24798.6	22903.4	0.040027	0.833571	3842742	0.191015	0.718932
rs599644	1	207749132	0	25811.4	24798.6	22903.4	0.040027	0.833571	3842743	0.191015	0.718932
rs188473867	1	207697953	0.00398936	41030	39425.2	38707.2	0.0398984	0.833076	3845797	0.191167	0.718587
rs1746657	1	207748143	0	25928.9	24916.4	23057.7	0.0398351	0.832833	3847286	0.191241	0.718419
rs368277470	1	207748351	0	25928.9	24916.4	23057.7	0.0398351	0.832833	3847288	0.191241	0.718419
1:207748440	1	207748440	0.00132979	25921.4	24910.1	23043.9	0.0397969	0.832686	3848198	0.191286	0.718316
rs17258996	1	207653444	0.115691	10321.7	9827.64	9344.9	0.0490475	0.831649	3854472	0.191598	0.717609
rs139215245	1	207764826	0	25486.2	24500.1	22738.4	0.0394599	0.83139	3856006	0.191674	0.717436
rs17186848	1	207804883	0.492021	17913.4	17878.8	15886.8	0.00193693	0.830456	3861535	0.191949	0.716814
rs74151083	1	207697809	0.00132979	40968.2	39425.2	38668.9	0.0383894	0.827273	3880700	0.192902	0.714664
1:207696835	1	207696835	0	40465.2	38946.4	38155.9	0.0382548	0.826755	3883765	0.193054	0.714321
1:207696849	1	207696849	0	40465.2	38946.4	38155.9	0.0382548	0.826755	3883766	0.193054	0.714321
1:207779595	1	207779595	0	24595.8	23674	21842.9	0.0381994	0.826541	3885034	0.193117	0.714179
rs372560592	1	207779414	0	24595.8	23674	21842.9	0.0381994	0.826541	3885038	0.193118	0.714178
rs144874722	1	207771149	0.00265957	24680.7	23759	22008.6	0.0380589	0.826001	3888285	0.193279	0.713815
rs192804951	1	207634887	0.00664894	20702.6	19930.4	19316.7	0.0380175	0.825842	3889272	0.193328	0.713705
1:207627381	1	207627381	0	21828.1	21015.5	20417.2	0.0379405	0.825546	3891144	0.193421	0.713496
rs74153327	1	207779251	0.00132979	24541.9	23631	21790.9	0.0378248	0.825101	3893925	0.193559	0.713186
rs140630338	1	207627293	0.00664894	21819	21015.5	20410.7	0.0375241	0.823944	3900942	0.193908	0.712404
rs12032512	1	207653178	0.450798	8397.36	8347.51	7535.95	0.00595463	0.823714	3902323	0.193977	0.71225
rs115290463	1	207696672	0.00797872	40431.6	38946.4	38132.4	0.0374251	0.823563	3903258	0.194023	0.712146
rs150344795	1	207627599	0.00132979	21814.9	21015.5	20408.4	0.0373341	0.823213	3905387	0.194129	0.71191
rs12081383	1	207620289	0	27188	26198.1	26036.6	0.03709	0.822274	3910853	0.194401	0.711302
rs12135588	1	207627057	0.0292553	21670.2	20768.6	20262.5	0.0424922	0.822231	3911119	0.194414	0.711273
rs149522668	1	207771095	0	24680.7	23784.4	22021.1	0.0369922	0.821898	3913129	0.194514	0.711049
rs76482476	1	207771017	0	24680.7	23784.4	22021.1	0.0369922	0.821898	3913134	0.194514	0.711049
rs367801558	1	207748982	0.00132979	25732	24798.6	22858.8	0.0369475	0.821726	3914134	0.194564	0.710938
1:207643286	1	207643286	0	20201.4	19472.9	18996.1	0.0367289	0.820886	3919242	0.194818	0.710371
rs55862635	1	207797046	0	20295.2	19568.4	18087.7	0.0364654	0.819872	3925514	0.19513	0.709677
rs74153332	1	207796979	0	20295.2	19568.4	18087.7	0.0364654	0.819872	3925516	0.19513	0.709677
rs142375484	1	207766533	0	24969.1	24078.6	22313.9	0.0363153	0.819295	3928894	0.195298	0.709303
rs146525914	1	207766584	0.00132979	24967.3	24078.6	22312.6	0.0362442	0.819021	3930550	0.19538	0.70912
rs1410408	1	207666308	0.231383	9093.99	8862.45	8597.6	0.0257906	0.818156	3935695	0.195636	0.708552
rs600359	1	207766141	0	24938.9	24057.8	22284.5	0.0359697	0.817965	3936819	0.195691	0.708428
1:207767057	1	207767057	0	25019	24136.9	22366.2	0.0358919	0.817666	3938616	0.195781	0.70823
rs141831783	1	207642151	0.00265957	20041.1	19336.1	18844.1	0.0358114	0.817357	3940507	0.195875	0.708021
rs11117872	1	207643566	0	20182	19472.9	18983.5	0.0357706	0.8172	3941502	0.195924	0.707912
rs79569367	1	207771200	0	24680.7	23814.3	22035.6	0.0357355	0.817065	3942344	0.195966	0.707819
rs114223242	1	207697506	0.00398936	40681.2	39254.9	38406.9	0.0356921	0.816898	3943337	0.196015	0.70771
rs117723802	1	207762581	0.00797872	24997.8	24123	22156.5	0.0356207	0.816623	3944949	0.196096	0.707532
rs199538918	1	207643458	0.00265957	20175.1	19472.9	18979.1	0.0354292	0.815886	3949504	0.196322	0.707031
1:207620594	1	207620594	0	27137.5	26198.1	25983.9	0.0352279	0.815112	3954114	0.196551	0.706524
1:207621275	1	207621275	0	27137.5	26198.1	25983.9	0.0352279	0.815112	3954115	0.196551	0.706524
rs55778931	1	207797469	0	20265.2	19568.4	18067.6	0.0349849	0.814177	3959860	0.196837	0.705894
rs311318	1	207620574	0.00132979	27128.3	26198.1	25977.5	0.0348894	0.81381	3961954	0.196941	0.705664
rs6691117	1	207782931	0.397606	21902.7	21836.2	19656.1	0.00303959	0.813551	3963567	0.197021	0.705487
rs149291790	1	207766903	0.00930851	24988.9	24136.9	22341.6	0.0346902	0.813044	3966562	0.19717	0.705159
rs646288	1	207762755	0	25369.8	24510.3	22634	0.0344676	0.812188	3971689	0.197425	0.704598
1:207637551	1	207637551	0.00398936	20433.9	19743	19268.1	0.0343998	0.811927	3973308	0.197505	0.704421
rs151057565	1	207697532	0.00265957	40804	39425.2	38549	0.0343749	0.811831	3973881	0.197534	0.704359
rs34386700	1	207767671	0.0970745	25151.4	24031.9	22449	0.045532	0.810285	3983060	0.19799	0.703357
1:207620361	1	207620361	0.00398936	27102.8	26198.1	25975.4	0.0339508	0.8102	3983594	0.198017	0.703299
rs115270542	1	207772120	0.00930851	24635.4	23814.3	22000.3	0.0338986	0.809999	3984759	0.198074	0.703172
rs73072560	1	207635633	0	19919.5	19257.2	18512.1	0.0338166	0.809684	3986694	0.198171	0.702961
rs56348435	1	207699078	0.00398936	41686.3	40309.4	39441	0.0335863	0.808798	3992103	0.19844	0.702372
rs147302950	1	207779295	0.00531915	24436.2	23631	21715.5	0.0335066	0.808491	3993966	0.198532	0.702169
rs1257541	1	207770752	0	24674.1	23864.4	22050.9	0.033367	0.807955	3997254	0.198696	0.701812
rs55850140	1	207797237	0.00797872	20232.3	19568.4	18042.7	0.0333647	0.807946	3997312	0.198698	0.701806
rs147969166	1	207697361	0	40634.3	39302.9	38389.1	0.0333136	0.807749	3998450	0.198755	0.701682
rs368201059	1	207697397	0	40634.3	39302.9	38389.1	0.0333136	0.807749	3998451	0.198755	0.701682
rs138368440	1	207763535	0	25343.9	24517.7	22616.8	0.0331421	0.80709	4002480	0.198955	0.701244
rs138975227	1	207763188	0	25343.9	24517.7	22616.8	0.0331421	0.80709	4002481	0.198955	0.701244
rs640486	1	207763207	0	25343.9	24517.7	22616.8	0.0331421	0.80709	4002484	0.198956	0.701244
rs183247700	1	207762775	0.00398936	25280.6	24462.5	22559.9	0.0328969	0.806147	4008198	0.19924	0.700624
rs11576732	1	207763169	0.00797872	25334.8	24517.7	22610.4	0.0327852	0.805717	4010892	0.199373	0.700333
rs143923368	1	207763630	0.00797872	25334.8	24517.7	22610.4	0.0327852	0.805717	4010895	0.199374	0.700332
rs7521831	1	207697477	0.00132979	40599	39302.5	38360.3	0.0324562	0.804451	4018459	0.19975	0.699514
rs115411101	1	207763963	0	25293.9	24500.1	22582.7	0.031887	0.802262	4031735	0.20041	0.698082
rs138824359	1	207764020	0	25293.9	24500.1	22582.7	0.031887	0.802262	4031736	0.20041	0.698081
rs188259927	1	207764040	0	25293.9	24500.1	22582.7	0.031887	0.802262	4031739	0.20041	0.698081
rs625861	1	207764202	0	25293.9	24500.1	22582.7	0.031887	0.802262	4031742	0.20041	0.698081
1:207641619	1	207641619	0	20182.5	19551	18998.9	0.0317888	0.801885	4034002	0.200522	0.697837
rs73072567	1	207641223	0	20182.5	19551	18998.9	0.0317888	0.801885	4034005	0.200522	0.697837
rs77787441	1	207641335	0	20182.5	19551	18998.9	0.0317888	0.801885	4034006	0.200522	0.697837
rs10863336	1	207665920	0.482713	8813.78	8865.38	8407.99	-0.00583687	0.800992	4039514	0.200796	0.697244
rs149257151	1	207738031	0.00797872	41420.8	40159.8	39201.9	0.0309178	0.798534	4054405	0.201536	0.695646
1:207654837	1	207654837	0	10985.2	10653	10132.9	0.0307047	0.797715	4059489	0.201789	0.695102
1:207641183	1	207641183	0.00398936	20155.9	19551	18979.9	0.0304689	0.796808	4065066	0.202066	0.694506
1:207762564	1	207762564	0.00531915	24894.9	24151.3	22087.1	0.0303234	0.796248	4068504	0.202237	0.694139
rs17045761	1	207663356	0.117021	10317.2	9926.67	9808.17	0.0385828	0.795953	4070254	0.202324	0.693952
rs188416683	1	207783604	0.00398936	23732.3	23029.4	21213.1	0.0300666	0.79526	4074481	0.202534	0.693501
1:207620434	1	207620434	0.00398936	26987.1	26198.1	25888	0.0296719	0.793742	4083661	0.202991	0.692524
1:207772410	1	207772410	0	24298.5	23595.8	21677.1	0.0293455	0.792487	4091494	0.20338	0.691692
rs114868844	1	207772411	0	24298.5	23595.8	21677.1	0.0293455	0.792487	4091499	0.20338	0.691691
rs191708574	1	207772506	0	24298.5	23595.8	21677.1	0.0293455	0.792487	4091505	0.203381	0.69169
rs10127904	1	207748107	0.0944149	25430.5	24432.9	22544.8	0.0400163	0.791291	4099241	0.203765	0.69087
1:207770638	1	207770638	0	24159.8	23468.7	21528.3	0.0290247	0.791253	4099464	0.203776	0.690847
rs10863418	1	207798238	0.87766	19712.2	19288.6	17639.3	0.0217242	0.789765	4108433	0.204222	0.689897
1:207748065	1	207748065	0.00930851	25661	24942.6	22852.4	0.0283926	0.788822	4114299	0.204514	0.689278
rs17048010	1	207800889	0.0385638	18947.8	18326.8	16785.1	0.0333279	0.788123	4118732	0.204734	0.68881
rs3813946	1	207627693	0.117021	21324.4	20577.1	19932.4	0.0356693	0.786015	4131726	0.20538	0.687442
rs141282494	1	207764389	0.0106383	25186.5	24500.1	22497	0.0276312	0.785893	4132532	0.20542	0.687357
1:207642048	1	207642048	0	20041.1	19498.7	18882.2	0.0274352	0.785139	4137242	0.205654	0.686863
rs114928704	1	207620136	0	26926.6	26198.1	25874.7	0.0274289	0.785115	4137402	0.205662	0.686846
rs1032980	1	207640345	0.828457	19323.7	19036.4	18275.3	0.0149811	0.785052	4137766	0.20568	0.686808
rs6697005	1	207806730	0.87633	18439.1	18077.8	16302.3	0.0197873	0.783113	4149765	0.206277	0.68555
1:207619475	1	207619475	0	26897	26183.4	25846	0.0268902	0.783043	4150204	0.206298	0.685504
rs374190395	1	207619509	0	26897	26183.4	25846	0.0268902	0.783043	4150208	0.206299	0.685504
rs74894771	1	207619626	0	26897	26183.4	25846	0.0268902	0.783043	4150211	0.206299	0.685503
rs183924386	1	207783602	0.00132979	23687.3	23067.3	21200.8	0.0265226	0.781629	4159106	0.206741	0.684574
rs75282758	1	207641950	0.00265957	20003.5	19480.9	18853.6	0.0264739	0.781442	4160294	0.2068	0.68445
rs1507764	1	207642295	0.117021	19970.2	19308.8	18785.5	0.0336797	0.779228	4174192	0.207491	0.683001
1:207638424	1	207638424	0.00265957	20152.4	19646.5	19058.4	0.0254234	0.777401	4185598	0.208058	0.681816
1:207637886	1	207637886	0	20433.9	19928.8	19316.8	0.0250331	0.7759	4194991	0.208525	0.680843
1:207765403	1	207765403	0.00398936	25010.3	24394.1	22401.1	0.0249436	0.775556	4197140	0.208631	0.68062
rs11118166	1	207781995	0.389628	22476.3	22655.6	20206.5	-0.00794454	0.771962	4219464	0.209741	0.678316
1:207783905	1	207783905	0	23732.3	23173.9	21279.3	0.0238105	0.771198	4224168	0.209975	0.677832
rs113745806	1	207784091	0	23732.3	23173.9	21279.3	0.0238105	0.771198	4224172	0.209975	0.677832
rs142756244	1	207783677	0	23732.3	23173.9	21279.3	0.0238105	0.771198	4224173	0.209975	0.677832
rs74892671	1	207784933	0	23732.3	23173.9	21279.3	0.0238105	0.771198	4224175	0.209975	0.677832
rs10863420	1	207799874	0.878989	19604.5	19288.6	17570.7	0.0162493	0.770963	4225774	0.210055	0.677667
rs10158414	1	207770852	0.0970745	24409.9	23592.9	21770.6	0.0340405	0.770713	4227433	0.210137	0.677497
rs568515	1	207643673	0.164894	19774.7	19248.1	18627.1	0.0269934	0.764977	4263534	0.211932	0.673804
1:207804707	1	207804707	0.00531915	18460.4	18058.3	16356.6	0.0220267	0.764336	4267666	0.212137	0.673383
rs190973160	1	207783191	0.00398936	22778.1	22285.8	20326.6	0.0218477	0.763648	4272118	0.212359	0.67293
rs61822978	1	207800862	0.384309	17630.6	17815	15651	-0.0104055	0.762644	4278556	0.212679	0.672276
rs2063143	1	207641840	0.117021	19976.9	19422.5	18817.4	0.0281448	0.760348	4292794	0.213386	0.670834
1:207620233	1	207620233	0.0106383	26752.7	26198.1	25749.7	0.0209468	0.760183	4293817	0.213437	0.67073
rs311311	1	207639695	0.827128	19339.2	19204.2	18334.5	0.00700193	0.758209	4306232	0.214054	0.669476
1:207765318	1	207765318	0.00398936	24961.2	24459.7	22385.3	0.020298	0.757687	4309386	0.214211	0.669158
rs17618	1	207653364	0.0558511	10178.6	9890.65	9233.63	0.0286934	0.756088	4319561	0.214717	0.668134
rs34070762	1	207772608	0.0970745	24136.1	23432.6	21506.4	0.0295791	0.755351	4324233	0.214949	0.667664
rs12031281	1	207800154	0.384309	17463.4	17681.5	15467.9	-0.0124119	0.755047	4326147	0.215044	0.667472
rs1257562	1	207640492	1	19477.9	19132.9	18414.4	0.0178725	0.752133	4344888	0.215976	0.665595
rs1977465	1	207658507	0.550532	8296.83	8439.6	7768.19	-0.0170611	0.751553	4348510	0.216156	0.665233
rs191112290	1	207638244	0	20152.4	19779.3	19106	0.0186857	0.751486	4348927	0.216177	0.665191
rs4525038	1	207663937	0.958777	10616.1	10578.3	10205	0.00356353	0.748163	4370687	0.217258	0.663024
1:207638915	1	207638915	0	20152.4	19797.8	19099.5	0.0177524	0.747896	4372321	0.217339	0.662862
rs59824364	1	207662180	0.113032	10515.5	10262.7	10043.8	0.0243306	0.747338	4375849	0.217515	0.662511
rs12021671	1	207658145	0.546543	8326.57	8481.28	7790.55	-0.0184094	0.746558	4380943	0.217768	0.662006
rs11118196	1	207798057	0.37367	18880.4	19206.7	16992.4	-0.0171381	0.743858	4398269	0.218629	0.660292
rs371562412	1	207638130	0.00132979	20107.8	19779.3	19075	0.0164729	0.742975	4403889	0.218909	0.659737
rs116146912	1	207748388	0.0159574	25255.9	24850.8	22626.6	0.0161697	0.741809	4411438	0.219284	0.658993
rs111356379	1	207639550	0	20119.4	19797.8	19078.6	0.016114	0.741595	4412775	0.21935	0.658862
rs375722280	1	207639601	0	20119.4	19797.8	19078.6	0.016114	0.741595	4412778	0.21935	0.658861
1:207640522	1	207640522	0.00664894	19442.8	19132.9	18391.9	0.0160693	0.741422	4413884	0.219405	0.658753
rs4844609	1	207782916	0.99734	22217.4	21980.7	19950.3	0.010711	0.739683	4424932	0.219955	0.657667
1:207640747	1	207640747	0.00531915	19645.6	19345.1	18581.2	0.0154151	0.738906	4430029	0.220208	0.657167
rs1032979	1	207641023	0.168883	19644.1	19266.7	18549.6	0.0194008	0.738742	4431104	0.220261	0.657062
1:207638982	1	207638982	0.00398936	20097.7	19797.8	19063.1	0.0150375	0.737454	4439512	0.220679	0.656238
rs45573035	1	207640012	0.00132979	19469.6	19199	18429.5	0.0139941	0.733441	4465934	0.221993	0.653661
rs145300866	1	207638117	0.00398936	20127.5	19851.2	19098.5	0.0138228	0.732782	4470323	0.222211	0.653235
1:207653995	1	207653995	0	10713.5	10572	9913.19	0.0132934	0.730746	4483908	0.222886	0.651917
rs17044032	1	207619949	0.0465426	26698.3	26128.5	25692.8	0.0215759	0.730564	4485127	0.222947	0.651799
rs12028134	1	207800409	0.492021	17169.5	17618.6	15254.7	-0.0258209	0.725248	4519756	0.224668	0.648459
rs11803956	1	207803021	0.492021	17862.3	18330.9	15944.3	-0.0258947	0.724969	4521608	0.22476	0.648281
rs12041437	1	207803264	0.490691	17845.5	18320	15930.2	-0.0262458	0.723638	4530436	0.225199	0.647434
rs116785364	1	207799880	0.00797872	19603.4	19391.7	17607.1	0.0108582	0.721379	4545308	0.225938	0.64601
1:207640201	1	207640201	0.00531915	19328.9	19121.1	18297	0.0108046	0.721173	4546734	0.226009	0.645874
rs151161258	1	207800070	0	19594.2	19391.7	17593	0.0103899	0.719578	4557116	0.226525	0.644883
rs142081503	1	207799958	0.00265957	19586.4	19391.7	17587.2	0.00999234	0.718049	4567360	0.227034	0.643908
rs59909133	1	207666187	0	9387.8	9295.44	8937.37	0.00988688	0.717643	4570173	0.227174	0.643641
rs187651247	1	207633894	0.00132979	21175.9	20977.3	19988.9	0.00942098	0.715851	4581703	0.227747	0.642547
1:207634279	1	207634279	0.00265957	21153.2	20956.2	19982.4	0.00935256	0.715588	4583454	0.227834	0.642381
rs12034383	1	207803595	0.492021	17845.5	18363.6	15939.9	-0.0286238	0.714625	4589802	0.22815	0.64178
1:207798204	1	207798204	0	19825.2	19656.2	17818.9	0.00856392	0.712555	4603566	0.228834	0.640479
rs115598132	1	207798070	0	19825.2	19656.2	17818.9	0.00856392	0.712555	4603573	0.228834	0.640479
1:207782740	1	207782740	0	22258	22072.3	20003.2	0.00837782	0.711839	4608491	0.229079	0.640015
rs17047660	1	207782856	0	22258	22072.3	20003.2	0.00837782	0.711839	4608496	0.229079	0.640014
rs17047661	1	207782889	0	22258	22072.3	20003.2	0.00837782	0.711839	4608497	0.229079	0.640014
rs116542838	1	207633194	0	21396	21234.6	20226.6	0.00757325	0.708744	4629432	0.23012	0.638046
rs78677800	1	207632669	0.00265957	21154.4	21000.3	20028.3	0.00731103	0.707736	4636201	0.230456	0.637411
1:207633294	1	207633294	0	21389.8	21234.6	20219	0.0072823	0.707625	4636969	0.230495	0.637339
rs147846150	1	207633521	0	21389.8	21234.6	20219	0.0072823	0.707625	4636976	0.230495	0.637339
1:207628099	1	207628099	0	21029.2	20877.9	19898.7	0.00722356	0.707399	4638484	0.23057	0.637198
1:207628206	1	207628206	0	21029.2	20877.9	19898.7	0.00722356	0.707399	4638485	0.23057	0.637197
rs74857976	1	207634617	0	21166.1	21023.7	20002.9	0.00675333	0.705591	4650735	0.231179	0.636052
1:207633680	1	207633680	0.00132979	21377.8	21234.6	20211.7	0.00672055	0.705464	4651587	0.231221	0.635972
rs369140831	1	207628091	0.00132979	21014.8	20877.9	19888.5	0.00653919	0.704767	4656433	0.231462	0.63552
1:207781024	1	207781024	0	23338	23186.2	21033.5	0.00652579	0.704715	4656794	0.23148	0.635487
rs17047631	1	207781200	0	23338	23186.2	21033.5	0.00652579	0.704715	4656797	0.23148	0.635486
rs375393554	1	207781150	0	23338	23186.2	21033.5	0.00652579	0.704715	4656800	0.23148	0.635486
1:207782998	1	207782998	0.0159574	22098.8	21959.8	19850.2	0.00631233	0.703894	4662429	0.23176	0.634961
rs141941832	1	207634483	0.00664894	21153.1	21023.7	19993.9	0.00613973	0.70323	4666922	0.231983	0.634543
rs143079233	1	207634294	0.00664894	21153.1	21023.7	19993.9	0.00613973	0.70323	4666923	0.231983	0.634543
rs112116427	1	207798921	0	19918.2	19799	17949.3	0.00600186	0.7027	4670370	0.232155	0.634222
rs74153335	1	207798505	0	19918.2	19799	17949.3	0.00600186	0.7027	4670376	0.232155	0.634222
rs73089156	1	207632889	0	21335.9	21214.4	20204.6	0.00571299	0.701589	4677922	0.23253	0.633521
rs12066341	1	207664199	0	10804.8	10743.5	10368.6	0.00569247	0.70151	4678449	0.232556	0.633472
rs149048095	1	207634274	0.00664894	21153.2	21048	20002.4	0.0049869	0.698796	4696985	0.233478	0.631754
rs150973349	1	207632805	0.00664894	21313.3	21214.4	20188.5	0.00465312	0.697512	4705477	0.2339	0.63097
rs17048124	1	207804885	0	18878.5	18793	16854.1	0.00453772	0.697069	4708528	0.234052	0.630688
rs186385146	1	207805407	0	18878.5	18793	16854.1	0.00453772	0.697069	4708529	0.234052	0.630688
rs370632376	1	207780961	0.0159574	23281.3	23186.2	20995.7	0.00408947	0.695345	4720449	0.234644	0.62959
1:207633284	1	207633284	0.00398936	21317.9	21234.6	20170.9	0.00391339	0.694667	4724961	0.234868	0.629175
rs311306	1	207630444	0.835106	20399.7	20645.8	19371.5	-0.0119913	0.694315	4727353	0.234987	0.628956
rs311304	1	207629702	0.835106	20394.5	20645.8	19367.8	-0.0122463	0.693457	4733105	0.235273	0.628427
rs138834666	1	207798943	0.00132979	19869.9	19799	17913.5	0.00357314	0.693359	4733813	0.235308	0.628362
rs116190805	1	207806556	0	18858.5	18793	16843.1	0.00347819	0.692993	4736261	0.23543	0.628138
rs139676797	1	207805740	0	18858.5	18793	16843.1	0.00347819	0.692993	4736262	0.23543	0.628138
rs17048149	1	207805725	0	18858.5	18793	16843.1	0.00347819	0.692993	4736265	0.23543	0.628138
rs368808505	1	207806511	0	18858.5	18793	16843.1	0.00347819	0.692993	4736266	0.23543	0.628137
rs75698544	1	207806567	0	18858.5	18793	16843.1	0.00347819	0.692993	4736267	0.23543	0.628137
rs11118194	1	207797900	0	19754.4	19694.9	17802.8	0.00301439	0.691209	4748129	0.23602	0.627051
rs55756449	1	207797789	0	19754.4	19694.9	17802.8	0.00301439	0.691209	4748130	0.23602	0.627051
rs74153333	1	207797967	0	19754.4	19694.9	17802.8	0.00301439	0.691209	4748131	0.23602	0.627051
1:207666323	1	207666323	0.00265957	9802.8	9773.77	9363.61	0.00296637	0.691025	4749280	0.236077	0.626946
1:207805553	1	207805553	0.00132979	18845.4	18793	16834.5	0.00278318	0.69032	4754019	0.236313	0.626513
1:207805645	1	207805645	0.00132979	18845.4	18793	16834.5	0.00278318	0.69032	4754020	0.236313	0.626513
rs311307	1	207631778	0.835106	20360.9	20642.1	19328.8	-0.0137179	0.688507	4766424	0.236929	0.625381
rs7525160	1	207668414	0.477394	8785.07	9057.87	8432.87	-0.03058	0.686454	4780316	0.23762	0.624117
rs78338787	1	207781587	0	23227.1	23186.2	20962.5	0.00176112	0.686389	4780773	0.237643	0.624075
rs4314882	1	207658025	0.99867	8918.14	8948.61	8330.85	-0.00341086	0.684774	4791793	0.238191	0.623076
rs311302	1	207629416	0.827128	20381.8	20688.9	19362	-0.0149564	0.68434	4794719	0.238336	0.62281
1:207663686	1	207663686	0	10753.4	10741.6	10350.8	0.00109701	0.683835	4798156	0.238507	0.622499
rs74443173	1	207663610	0	10753.4	10741.6	10350.8	0.00109701	0.683835	4798167	0.238507	0.622498
rs12059417	1	207654301	0.0478723	10648.2	10557.7	9863.21	0.00853463	0.683796	4798443	0.238521	0.622473
rs1408078	1	207800555	0.87766	17561.1	17724.9	15556.1	-0.00928585	0.68327	4802045	0.2387	0.622147
rs4844610	1	207802552	0.945479	18721.3	18997	16763.5	-0.0146222	0.680938	4818238	0.239505	0.620685
rs1408077	1	207804141	0.878989	18189	18374.1	16142.6	-0.0101225	0.680397	4822072	0.239696	0.62034
1:207806689	1	207806689	0.00132979	18793.4	18793	16794	2.31756e-05	0.679704	4826826	0.239932	0.619912
rs112862881	1	207799715	0	19798.4	19799	17873.2	-3.32931e-05	0.679487	4828408	0.240011	0.61977
rs1830763	1	207800389	0.878989	17507.4	17692.1	15497.6	-0.0104989	0.679105	4831072	0.240143	0.61953
1:207662884	1	207662884	0	11050.6	11054.6	10660.8	-0.000361754	0.678224	4837120	0.240444	0.618987
rs149290411	1	207799477	0.00132979	19779.3	19799	17862.3	-0.000999561	0.675771	4854206	0.241293	0.617455
rs11803366	1	207806989	0.492021	18102.3	18820.8	16204.3	-0.0389214	0.675595	4855370	0.241351	0.617351
rs12068225	1	207662306	0	11036.5	11054.6	10651.4	-0.0016408	0.673304	4871214	0.242138	0.615936
rs374597014	1	207662492	0	11036.5	11054.6	10651.4	-0.0016408	0.673304	4871219	0.242139	0.615936
rs74654308	1	207662432	0	11036.5	11054.6	10651.4	-0.0016408	0.673304	4871220	0.242139	0.615936
1:207662699	1	207662699	0.00531915	11025.9	11054.6	10644.4	-0.0026025	0.669605	4896875	0.243414	0.613655
rs6700109	1	207664607	0.94016	10453.1	10640.7	10090.1	-0.0177828	0.669254	4899242	0.243532	0.613445
1:207781571	1	207781571	0.00531915	23098.9	23186.2	20858.9	-0.00377592	0.665092	4928069	0.244965	0.610897
1:207633750	1	207633750	0.0106383	21148.7	21234.6	20034.7	-0.00405533	0.664017	4935416	0.24533	0.61025
rs311308	1	207632487	1	21154.4	21285.3	20081.2	-0.00616652	0.659313	4967338	0.246917	0.60745
1:207632652	1	207632652	0	21154.4	21285.3	20081.2	-0.00616652	0.655897	4990844	0.248085	0.6054
rs139593110	1	207631810	0	21154.4	21285.3	20081.2	-0.00616652	0.655897	4990849	0.248085	0.605399
rs77276388	1	207631951	0	21154.4	21285.3	20081.2	-0.00616652	0.655897	4990854	0.248085	0.605399
rs77625468	1	207632129	0	21154.4	21285.3	20081.2	-0.00616652	0.655897	4990855	0.248085	0.605399
rs117673630	1	207629523	0.00265957	20439.3	20578.4	19381.2	-0.00678446	0.65352	5007306	0.248903	0.603969
rs140681893	1	207782073	0	22564.6	22722.2	20294.3	-0.00696081	0.652842	5012095	0.249141	0.603554
rs41304115	1	207628076	0.0119681	20621.3	20765.8	19590.4	-0.00697961	0.65277	5012588	0.249166	0.603512
rs74153328	1	207782038	0.00132979	22562.3	22722.2	20292.6	-0.00706323	0.652448	5014766	0.249274	0.603323
rs311305	1	207630032	1	20550.2	20749.4	19509.2	-0.00964683	0.645875	5060716	0.251558	0.599362
1:207628785	1	207628785	0	20777.3	20967.5	19726.7	-0.00910939	0.644578	5069773	0.252008	0.598585
rs116762805	1	207628788	0	20777.3	20967.5	19726.7	-0.00910939	0.644578	5069775	0.252008	0.598585
rs189580087	1	207628894	0.00398936	20758.7	20955.1	19709.5	-0.00942033	0.643382	5078130	0.252424	0.59787
1:207630123	1	207630123	0	20550.2	20749.4	19509.2	-0.00964683	0.642511	5084139	0.252722	0.597356
rs187308251	1	207630001	0	20550.2	20749.4	19509.2	-0.00964683	0.642511	5084144	0.252723	0.597356
rs370417516	1	207631291	0	20557.8	20759.7	19508.2	-0.00977117	0.642032	5087544	0.252892	0.597065
rs80182520	1	207631332	0	20557.8	20759.7	19508.2	-0.00977117	0.642032	5087550	0.252892	0.597065
rs139362462	1	207630959	0	20563.6	20767.7	19525.8	-0.00987342	0.641639	5090439	0.253036	0.596818
rs143756161	1	207800563	0.00132979	17758.8	17940	15785.5	-0.0101518	0.640568	5098144	0.253419	0.596161
rs146939930	1	207629863	0.00664894	20539	20749.4	19501.2	-0.0101926	0.640412	5099236	0.253473	0.596068
1:207630577	1	207630577	0.00398936	20547.2	20760.7	19510.3	-0.0103344	0.639866	5103044	0.253662	0.595744
rs73089153	1	207631048	0	20552.4	20767.7	19507.4	-0.0104209	0.639533	5105317	0.253775	0.595551
rs150868219	1	207630836	0.00664894	20542.4	20760.7	19506.9	-0.0105679	0.638968	5109189	0.253968	0.595222
1:207633133	1	207633133	0.0106383	20989.3	21214.4	19963.4	-0.010667	0.638587	5111900	0.254102	0.594991
rs17259045	1	207782707	0.0691489	21203.3	21251.8	18980	-0.00228848	0.638433	5112928	0.254154	0.594904
rs79658187	1	207666591	0.00531915	9768.54	9873.77	9361.63	-0.010714	0.638406	5113118	0.254163	0.594888
1:207800400	1	207800400	0	17518.9	17708.1	15513.4	-0.0107393	0.638309	5113784	0.254196	0.594831
rs146796037	1	207631753	0.00664894	20537.9	20759.7	19489.1	-0.0107417	0.6383	5113849	0.254199	0.594826
1:207631758	1	207631758	0.00132979	20534.6	20759.7	19487.6	-0.0108989	0.637695	5118187	0.254415	0.594457
1:207800417	1	207800417	0	17582.9	17776	15588.3	-0.0109217	0.637607	5118850	0.254448	0.594401
1:207800547	1	207800547	0	17582.9	17776	15588.3	-0.0109217	0.637607	5118851	0.254448	0.594401
1:207631460	1	207631460	0.00132979	20532.4	20759.7	19481.7	-0.0110094	0.63727	5121227	0.254566	0.5942
rs17044525	1	207632796	0.0545213	21023.8	21121.8	19955.2	-0.00464875	0.636518	5126317	0.254819	0.593768
rs73072593	1	207658291	0	8557.53	8654.34	8005.06	-0.0112491	0.636348	5127595	0.254883	0.59366
rs140203865	1	207631187	0	20435.8	20667.6	19395.3	-0.0112745	0.63625	5128269	0.254916	0.593603
rs41304111	1	207628347	0.00930851	20700.6	20948.8	19670.2	-0.0119174	0.633777	5145601	0.255778	0.592137
1:207802263	1	207802263	0	18989.8	19222.5	17017.6	-0.0121812	0.632763	5152833	0.256137	0.591528
1:207802328	1	207802328	0	18989.8	19222.5	17017.6	-0.0121812	0.632763	5152834	0.256137	0.591527
1:207802497	1	207802497	0	18989.8	19222.5	17017.6	-0.0121812	0.632763	5152835	0.256137	0.591527
rs113895824	1	207802472	0	18989.8	19222.5	17017.6	-0.0121812	0.632763	5152838	0.256137	0.591527
rs79148804	1	207801672	0	18989.8	19222.5	17017.6	-0.0121812	0.632763	5152841	0.256137	0.591527
rs371076989	1	207631021	0.00265957	20514	20767.7	19473.9	-0.012291	0.63234	5155981	0.256294	0.591262
1:207801283	1	207801283	0	18975.4	19222.5	17006.6	-0.0129364	0.629858	5173631	0.257171	0.589778
rs6663887	1	207664423	0.890957	10442.7	10636.5	10081	-0.0183899	0.629334	5177224	0.25735	0.589477
rs187921077	1	207658159	0.00664894	8537.22	8654.34	7989.8	-0.0136258	0.627206	5192213	0.258095	0.588221
rs12139795	1	207631205	0.117021	20430.7	20663.4	19390.4	-0.0113222	0.625723	5202570	0.258609	0.587356
rs12140602	1	207631158	0.117021	20430.7	20663.4	19390.4	-0.0113222	0.625723	5202571	0.258609	0.587356
rs11580627	1	207801545	0.00797872	18951.7	19222.5	16991.2	-0.0141887	0.625041	5207606	0.25886	0.586935
1:207797771	1	207797771	0.0212766	19211.5	19424.3	17290.8	-0.011013	0.623096	5221568	0.259554	0.585773
rs369924081	1	207629553	0.00664894	20363.1	20678.4	19345.4	-0.0153671	0.620509	5240241	0.260482	0.584222
rs116126557	1	207804363	0	18461.8	18761.6	16490.2	-0.0161102	0.61765	5260673	0.261498	0.582532
rs144445965	1	207804277	0	18461.8	18761.6	16490.2	-0.0161102	0.61765	5260675	0.261498	0.582532
rs17048122	1	207804477	0	18461.8	18761.6	16490.2	-0.0161102	0.61765	5260676	0.261498	0.582532
rs61617974	1	207804685	0.00132979	18453.3	18761.6	16484.9	-0.0165728	0.615871	5273627	0.262142	0.581464
1:207663938	1	207663938	0.00930851	10437.8	10613.9	10099.3	-0.0167273	0.615277	5277963	0.262357	0.581107
1:207665093	1	207665093	0.00398936	10536.8	10715.8	10173.8	-0.0168435	0.61483	5281108	0.262513	0.580849
rs115578711	1	207802561	0	18858.6	19197	16919.9	-0.017784	0.611213	5307193	0.26381	0.578709
rs115941223	1	207802719	0	18858.6	19197	16919.9	-0.017784	0.611213	5307194	0.26381	0.578709
rs61821130	1	207630888	0.0478723	20478.4	20740.2	19456.6	-0.0126996	0.607647	5332726	0.265079	0.576624
rs74153336	1	207804162	0	18410.2	18761.6	16456.6	-0.0189072	0.606893	5338341	0.265358	0.576167
1:207665320	1	207665320	0	10543.9	10746	10188.3	-0.0189861	0.606589	5340591	0.26547	0.575984
1:207665881	1	207665881	0	10543.9	10746	10188.3	-0.0189861	0.606589	5340592	0.26547	0.575984
rs115883226	1	207665226	0	10543.9	10746	10188.3	-0.0189861	0.606589	5340596	0.26547	0.575984
rs369275376	1	207665687	0	10543.9	10746	10188.3	-0.0189861	0.606589	5340603	0.265471	0.575983
rs57291226	1	207665118	0	10543.9	10746	10188.3	-0.0189861	0.606589	5340604	0.265471	0.575983
rs11581832	1	207804238	0.00797872	18407.8	18761.6	16454.9	-0.0190404	0.60638	5342038	0.265542	0.575867
1:207667253	1	207667253	0.00398936	9630.79	9821.54	9238.86	-0.0196129	0.604178	5358321	0.266352	0.574545
1:207803818	1	207803818	0	18380.3	18745.5	16444.9	-0.0196731	0.603947	5359996	0.266435	0.574409
rs138113558	1	207803725	0	18380.3	18745.5	16444.9	-0.0196731	0.603947	5360000	0.266435	0.574409
rs143121529	1	207803603	0	18380.3	18745.5	16444.9	-0.0196731	0.603947	5360001	0.266435	0.574409
rs150585675	1	207803744	0	18380.3	18745.5	16444.9	-0.0196731	0.603947	5360002	0.266435	0.574409
1:207803825	1	207803825	0	18356.2	18745.5	16429.1	-0.0209845	0.598903	5396743	0.268261	0.571442
rs189822933	1	207803958	0	18356.2	18745.5	16429.1	-0.0209845	0.598903	5396748	0.268262	0.571441
rs114995634	1	207803821	0.00797872	18352.4	18745.5	16426.4	-0.021193	0.598101	5402431	0.268544	0.570984
rs80343690	1	207804030	0.00797872	18352.4	18745.5	16426.4	-0.021193	0.598101	5402440	0.268545	0.570984
rs6690215	1	207656050	0.50266	7743.47	8269.08	7217.48	-0.065674	0.596716	5412472	0.269043	0.570178
rs74151012	1	207666626	0	9832.17	10058.4	9456.68	-0.0227467	0.592125	5445440	0.270682	0.567541
1:207640674	1	207640674	0.0305851	18765.2	19132.9	17942.4	-0.0194067	0.591856	5447341	0.270777	0.567389
1:207658504	1	207658504	0.00265957	8385.98	8580.62	7887.53	-0.022945	0.591362	5450927	0.270955	0.567103
rs9429941	1	207667303	0.892287	9621.96	9934.15	9267.98	-0.0319301	0.583679	5507025	0.273743	0.562657
rs60799840	1	207667840	0	9803.11	10054.3	9435.16	-0.0252975	0.582313	5517062	0.274242	0.561866
rs11807805	1	207666597	0.018617	9801.91	10058.4	9435.24	-0.0258296	0.580267	5531801	0.274975	0.560707
rs74151013	1	207667603	0	9796.03	10054.3	9427.38	-0.0260198	0.579535	5537231	0.275245	0.560281
1:207803200	1	207803200	0	17939.1	18423.7	16027.7	-0.0266592	0.577076	5554941	0.276125	0.558894
rs11117911	1	207667985	0.018617	9785.93	10054.3	9422.92	-0.0270513	0.575568	5566082	0.276679	0.558024
rs11117913	1	207668235	0.018617	9785.93	10054.3	9422.92	-0.0270513	0.575568	5566083	0.276679	0.558024
rs9429779	1	207664721	0.843085	10131.5	10537.3	9829.44	-0.0392691	0.573903	5578372	0.27729	0.557066
rs76124527	1	207667549	0.018617	9778.82	10054.3	9415.13	-0.0277783	0.572772	5586810	0.277709	0.55641
rs9429780	1	207667190	0.892287	9621.96	9967.87	9279.13	-0.0353192	0.572251	5590573	0.277896	0.556117
rs9429781	1	207667222	0.892287	9621.96	9967.87	9279.13	-0.0353192	0.572251	5590574	0.277896	0.556117
rs148316350	1	207803500	0	17982.4	18498.3	16078.4	-0.0282838	0.570827	5601165	0.278423	0.555295
rs17048088	1	207803471	0	17982.4	18498.3	16078.4	-0.0282838	0.570827	5601167	0.278423	0.555295
rs7517706	1	207803278	0	17982.4	18498.3	16078.4	-0.0282838	0.570827	5601172	0.278423	0.555295
rs75988169	1	207803067	0.00132979	17907.6	18423.7	16001.5	-0.0284123	0.570333	5604847	0.278606	0.55501
rs149132689	1	207803064	0.00132979	17899.4	18423.7	15996.1	-0.0288725	0.568563	5617718	0.279246	0.554014
rs6665881	1	207656605	0.426862	7802.19	8313.41	7254.39	-0.0634662	0.566475	5633576	0.280034	0.552789
rs368246274	1	207628294	0.0119681	20269	20877.9	19375.8	-0.0295961	0.56578	5638887	0.280298	0.55238
rs116740900	1	207667835	0.00664894	9755.3	10054.3	9398.19	-0.0301865	0.563509	5655802	0.281139	0.551079
rs61821136	1	207665084	0.0425532	10398.2	10680.6	10065.5	-0.026797	0.557092	5703249	0.283497	0.547451
rs376436856	1	207667164	0.00531915	9725.25	10048.8	9384.61	-0.032732	0.553718	5728599	0.284757	0.545525
rs368839023	1	207627874	0.00664894	20075.3	20819	19232.9	-0.0363799	0.539687	5833808	0.289987	0.537621
1:207782615	1	207782615	0	22024.1	22874.4	20084.7	-0.0378809	0.533914	5877599	0.292164	0.534374
rs138424287	1	207782608	0	22024.1	22874.4	20084.7	-0.0378809	0.533914	5877603	0.292164	0.534373
rs186518225	1	207782543	0	22024.1	22874.4	20084.7	-0.0378809	0.533914	5877607	0.292164	0.534373
rs71635141	1	207658395	0.0199468	8199.12	8518.77	7737.05	-0.0382449	0.532514	5888473	0.292704	0.533571
rs11118167	1	207782154	0.345745	20827.7	22432.9	19169.7	-0.0742477	0.522391	5965686	0.296542	0.527913
rs7543913	1	207656502	0.12234	8011.45	8401.81	7439.69	-0.0475757	0.498844	6147472	0.305579	0.514877
rs142084919	1	207656489	0	8117.51	8508.64	7546.26	-0.0470591	0.498612	6149272	0.305668	0.51475
rs74151010	1	207656414	0	8117.51	8508.64	7546.26	-0.0470591	0.498612	6149275	0.305668	0.51475
rs1876453	1	207627918	0.0478723	19846.3	20733.3	19041.4	-0.0437234	0.496391	6166581	0.306529	0.513529
rs370634417	1	207656248	0.00265957	8110.78	8508.64	7541.7	-0.0478884	0.495422	6174133	0.306904	0.512998
rs76651797	1	207656588	0	8141.13	8550.09	7574.91	-0.0490132	0.491096	6207736	0.308574	0.51064
rs150182880	1	207807107	0.00132979	19293.9	20267.5	17472.5	-0.0492282	0.490269	6214209	0.308896	0.510188
rs2182912	1	207660344	0.909574	11220.8	12075.7	10898.7	-0.073429	0.483406	6267101	0.311525	0.506507
rs11804509	1	207807110	0	19293.9	20317.2	17483.3	-0.0516761	0.480854	6286874	0.312508	0.505139
rs145711772	1	207807131	0	19293.9	20317.2	17483.3	-0.0516761	0.480854	6286875	0.312508	0.505139
rs147060451	1	207807263	0	19293.9	20317.2	17483.3	-0.0516761	0.480854	6286876	0.312508	0.505139
rs148421245	1	207660865	0.0106383	11149.2	11745.8	10767.2	-0.0521309	0.479104	6300645	0.313193	0.504189
rs2182911	1	207660071	0.909574	11294.7	12177.4	10967.9	-0.0752472	0.477061	6317035	0.314007	0.50306
rs150340715	1	207660066	0	12013.8	12782.4	11620.9	-0.0620166	0.441081	6601149	0.32813	0.483954
1:207658651	1	207658651	0	11985.7	12768.5	11597	-0.0632668	0.436272	6639355	0.330029	0.481448
rs201592897	1	207658791	0	11985.7	12768.5	11597	-0.0632668	0.436272	6639366	0.33003	0.481447
rs75573330	1	207659691	0	11985.7	12768.5	11597	-0.0632668	0.436272	6639369	0.33003	0.481447
rs116624244	1	207659775	0.00132979	11974.6	12768.5	11589.1	-0.0641916	0.432715	6667971	0.331452	0.47958
1:207660012	1	207660012	0.00132979	11938.9	12744.8	11563.5	-0.0653189	0.428379	6702538	0.33317	0.477334
rs12121195	1	207659797	0.00664894	11921.3	12726.5	11539.3	-0.0653595	0.428223	6703772	0.333231	0.477254
rs7519408	1	207661289	0.958777	11090.4	12094.5	10832.8	-0.0866699	0.414605	6813427	0.338682	0.470208
rs373721952	1	207627834	0.0305851	19440.2	20819	18764	-0.0685258	0.409046	6858198	0.340907	0.467364
rs77625332	1	207660124	0	11245.4	12093	10921.2	-0.0726666	0.400118	6929743	0.344464	0.462856
rs147499620	1	207661101	0.00265957	11149.2	12009.1	10847.6	-0.074298	0.393843	6980477	0.346986	0.459688
rs4618970	1	207661640	0.958777	11020.2	12096.8	10788.1	-0.09321	0.390429	7008635	0.348385	0.45794
rs75907730	1	207660123	0.00664894	11165.8	12093	10865.2	-0.07977	0.372796	7154431	0.355633	0.448998
rs57881438	1	207660918	0	11149.2	12078.7	10870.2	-0.0800785	0.371609	7164074	0.356112	0.448414
rs61822967	1	207694165	0.385638	21330.9	23934.3	20123.1	-0.115158	0.366017	7210041	0.358397	0.445636
rs114953760	1	207695689	0	35485.7	38584.8	34815	-0.0837288	0.357569	7280179	0.361883	0.441432
rs150531546	1	207695690	0	35485.7	38584.8	34815	-0.0837288	0.357569	7280180	0.361883	0.441431
rs2182913	1	207660378	0.843085	10650.3	11839.4	10441.2	-0.105845	0.35572	7295644	0.362652	0.44051
rs147742969	1	207661861	0.018617	11323.1	12318.6	11066.4	-0.0842612	0.355521	7297238	0.362731	0.440415
rs191587591	1	207695907	0	35460.9	38584.8	34797.5	-0.0844266	0.354885	7302466	0.362991	0.440104
rs932859	1	207695880	0	35460.9	38584.8	34797.5	-0.0844266	0.354885	7302468	0.362991	0.440104
rs116578240	1	207695875	0.00797872	35443.9	38584.8	34785.4	-0.0849074	0.353036	7317735	0.36375	0.439197
1:207661246	1	207661246	0	11149.2	12158	10893.6	-0.0866238	0.346434	7373154	0.366505	0.43592
rs57024577	1	207661139	0	11149.2	12158	10893.6	-0.0866238	0.346434	7373161	0.366505	0.43592
1:207694407	1	207694407	0	35381.1	38584.8	34743.9	-0.0866803	0.346217	7374908	0.366592	0.435817
rs115127144	1	207694941	0	35381.1	38584.8	34743.9	-0.0866803	0.346217	7374912	0.366592	0.435817
rs186396511	1	207694562	0	35381.1	38584.8	34743.9	-0.0866803	0.346217	7374916	0.366592	0.435817
rs183721903	1	207695675	0.00132979	35351.7	38584.8	34719.3	-0.0875111	0.343021	7401495	0.367914	0.434254
1:207661370	1	207661370	0	11119.3	12147.9	10871.2	-0.0884731	0.339321	7432935	0.369476	0.432413
rs77207256	1	207661398	0	11119.3	12147.9	10871.2	-0.0884731	0.339321	7432949	0.369477	0.432412
rs115749816	1	207661321	0.00265957	11078.8	12125.5	10834.3	-0.0902787	0.332376	7491853	0.372405	0.428984
1:207661562	1	207661562	0	11043.2	12127.9	10813.4	-0.0936932	0.319243	7602711	0.377916	0.422605
rs79578547	1	207661637	0	11043.2	12127.9	10813.4	-0.0936932	0.319243	7602717	0.377916	0.422605
rs76484450	1	207661485	0.018617	11031.1	12127.9	10804.8	-0.0947902	0.315024	7638246	0.379682	0.42058
rs77357299	1	207691563	0.0704787	21011	23151.3	19605.5	-0.0970029	0.310188	7679491	0.381732	0.418241
rs61821134	1	207661446	0.0492021	11011.8	12121.1	10789.5	-0.0959809	0.308988	7689583	0.382234	0.417671
rs61821135	1	207661679	0.0425532	11124.5	12249.7	10907.3	-0.0963527	0.307655	7700812	0.382792	0.417037
rs17258955	1	207627998	0.0545213	18641.5	20681.1	18206.2	-0.10383	0.280838	7929331	0.394151	0.404337
1:207696657	1	207696657	0.0465426	34587.8	38426.7	34211.9	-0.105253	0.275737	7973054	0.396325	0.401949
1:207690214	1	207690214	0.0106383	20628	23030.5	19401.4	-0.11017	0.255868	8144481	0.404846	0.39271
rs10779311	1	207693866	0.99734	22579.5	25529.5	21495	-0.122793	0.220587	8450293	0.420047	0.376702
1:207693784	1	207693784	0	22587.2	25548.3	21505.6	-0.123189	0.205793	8579652	0.426477	0.370104
rs6656401	1	207692049	0.945479	20925.3	24247.3	19969.3	-0.147348	0.190302	8715108	0.433211	0.363301
rs56244519	1	207808062	0.00398936	17797.1	20579.7	16736.4	-0.14527	0.120863	9319875	0.463272	0.334163
1:207691777	1	207691777	0.00265957	21204.7	24549	20251.7	-0.14645	0.116326	9359616	0.465248	0.332316
rs139654448	1	207689775	0	20628	23900.2	19606.7	-0.147237	0.113297	9386052	0.466562	0.331091
rs74151082	1	207689762	0	20628	23900.2	19606.7	-0.147237	0.113297	9386057	0.466562	0.33109
rs55760434	1	207807808	0	17901.6	20765.6	16834.7	-0.148409	0.108791	9425298	0.468513	0.329278
1:207808221	1	207808221	0	17769	20775.3	16769	-0.156308	0.0784096	9691736	0.481757	0.317172
rs10863358	1	207690871	0.389628	19819.4	23998.7	18961.7	-0.191341	0.0775674	9699106	0.482123	0.316842
rs76306710	1	207676291	0.0305851	16435.2	19240.9	16254.7	-0.157609	0.0774957	9699784	0.482157	0.316812
rs56168670	1	207808077	0.00531915	17652.8	20672.8	16666.8	-0.157921	0.0722041	9745727	0.484441	0.314759
rs114495320	1	207807556	0.0412234	17247.1	20317.2	16279.9	-0.163819	0.0657096	9802792	0.487277	0.312224
rs4844601	1	207689227	0.389628	19246.8	23380.8	18392.1	-0.194571	0.0653352	9806141	0.487444	0.312075
rs4266886	1	207685786	0.865691	17654.9	21377.4	16827.7	-0.191323	0.0581186	9869193	0.490578	0.309292
rs112003429	1	207692051	0	21430.3	25191.7	20639.8	-0.161707	0.0576418	9873333	0.490784	0.30911
rs371022303	1	207692306	0	21430.3	25191.7	20639.8	-0.161707	0.0576418	9873334	0.490784	0.30911
rs78768177	1	207692321	0	21430.3	25191.7	20639.8	-0.161707	0.0576418	9873335	0.490784	0.30911
rs112771478	1	207693055	0.00132979	21420.3	25191.7	20633.5	-0.162175	0.0558411	9889157	0.49157	0.308414
rs75029494	1	207689709	0.00930851	20210	23814	19244.4	-0.164099	0.0484426	9953925	0.49479	0.305579
rs7513259	1	207689503	0	20221.1	23848.8	19271.2	-0.165008	0.0449451	9984337	0.496302	0.304254
rs4844602	1	207690551	0.00797872	20628	24335	19659.3	-0.165267	0.0439507	9993094	0.496737	0.303874
rs78301018	1	207689595	0.00265957	20199.3	23848.8	19253.7	-0.166087	0.0407931	10020895	0.498119	0.302667
rs189556882	1	207689352	0.00531915	20123.5	23764.7	19166.7	-0.166312	0.0399292	10028359	0.49849	0.302344
rs112216625	1	207690619	0	20628	24375.4	19710.1	-0.166924	0.0375741	10048802	0.499506	0.301459
rs144047769	1	207690803	0.00265957	20581.7	24375.4	19674.7	-0.169172	0.0289299	10123974	0.503243	0.298223
rs143144118	1	207690332	0	20628	24513	19762.9	-0.172554	0.0159222	10237345	0.508878	0.293386
rs375784103	1	207690279	0	20628	24513	19762.9	-0.172554	0.0159222	10237346	0.508878	0.293386
rs147393469	1	207688652	0	20004.7	23839.5	19129.6	-0.175376	0.00506497	10330570	0.513512	0.289449
rs115924259	1	207688746	0.0106383	19948.6	23839.5	19087.5	-0.178184	-0.00573416	10423783	0.518146	0.285548
rs78302073	1	207679148	0.0119681	18777	22615.1	18211.5	-0.185987	-0.0357447	10681499	0.530956	0.274941
rs9429782	1	207669355	0.111702	12364.4	15191.8	12368.8	-0.205933	-0.038111	10702029	0.531977	0.274107
rs7533408	1	207673631	0.888298	13562.8	16849.7	13684.5	-0.217	-0.0403476	10720987	0.532919	0.273339
rs56407145	1	207693365	0.0226064	20845.1	25191.7	20188.1	-0.189395	-0.0408052	10724828	0.53311	0.273183
rs9429943	1	207669924	0.889628	13193.8	16397.2	13303.6	-0.217366	-0.0415842	10731589	0.533446	0.27291
rs4844600	1	207679307	0.865691	16330.1	20363	15680	-0.220708	-0.0427954	10741856	0.533956	0.272494
rs7533520	1	207673945	0.910904	13418.4	16800.4	13565.8	-0.224778	-0.0447778	10758361	0.534777	0.271827
rs9429944	1	207670307	0.888298	13167.4	16380.2	13283.3	-0.218326	-0.0448199	10758729	0.534795	0.271813
rs145076154	1	207674374	0.00531915	14312.1	17310.2	14333.8	-0.190191	-0.051916	10818625	0.537772	0.269402
rs116314676	1	207688267	0	19517.1	23618.3	18741.1	-0.19073	-0.0539893	10836092	0.538641	0.268701
rs2025935	1	207675655	0.121011	13421.2	16594.7	13512.6	-0.212244	-0.0560629	10853737	0.539518	0.267994
rs1831150	1	207670438	0.12367	12887.2	15975.1	12967.6	-0.214792	-0.06465	10926622	0.543141	0.265088
rs10863341	1	207673084	0.889628	13572.7	16990.4	13752	-0.224582	-0.0659152	10937446	0.543679	0.264658
rs4844598	1	207672612	0.889628	13572.8	16990.7	13752.2	-0.224598	-0.0659671	10937849	0.543699	0.264642
rs4274065	1	207671476	0.910904	13433.8	16933.7	13635.7	-0.231531	-0.0683458	10957966	0.544699	0.263844
rs4844597	1	207671269	0.910904	13426.4	16933.7	13630.5	-0.232082	-0.0702675	10974444	0.545518	0.263191
1:207676315	1	207676315	0.00398936	16440.1	19983.4	16314.5	-0.195174	-0.0710822	10981339	0.545861	0.262918
rs140295351	1	207674145	0	14363.3	17469.4	14410.8	-0.195772	-0.0733832	11001031	0.546839	0.26214
rs111838947	1	207679007	0	18777	22866.4	18284.5	-0.197036	-0.0782452	11041746	0.548863	0.260536
rs143641573	1	207679137	0	18777	22866.4	18284.5	-0.197036	-0.0782452	11041747	0.548863	0.260536
1:207687843	1	207687843	0.00398936	19381.9	23612.9	18661.7	-0.197456	-0.0798594	11055238	0.549534	0.260005
rs7525170	1	207668447	0.910904	12472.3	15781.1	12574.9	-0.235307	-0.081521	11069322	0.550234	0.259453
rs61822966	1	207688605	0.00797872	19362.1	23618.3	18620.6	-0.198703	-0.084656	11095583	0.551539	0.258423
rs12043913	1	207693563	0.381649	19352.3	24467.8	18929	-0.234545	-0.0860178	11107072	0.552111	0.257974
rs116469442	1	207676309	0	16440.1	20137.1	16362.1	-0.202836	-0.100554	11229702	0.558206	0.253205
rs7543742	1	207673980	0.0691489	14021.9	17414.5	14134.6	-0.216684	-0.10458	11264088	0.559915	0.251878
rs9429942	1	207668630	0.841755	12198.6	15611.9	12347.6	-0.246718	-0.105949	11275806	0.560498	0.251426
rs111638745	1	207678682	0	18488.2	22717	18035.6	-0.20598	-0.112644	11331861	0.563284	0.249272
rs111910443	1	207678207	0	18488.2	22717	18035.6	-0.20598	-0.112644	11331862	0.563284	0.249272
1:207678978	1	207678978	0	18477.1	22717	18029.8	-0.206583	-0.114967	11351111	0.564241	0.248535
rs111407736	1	207678864	0	18477.1	22717	18029.8	-0.206583	-0.114967	11351114	0.564241	0.248535
1:207673987	1	207673987	0.00531915	14206.7	17469.4	14282	-0.206737	-0.115559	11355964	0.564482	0.24835
rs114467562	1	207674503	0	14312.1	17599.7	14450.2	-0.206777	-0.115711	11357215	0.564545	0.248302
rs1571344	1	207670928	0.0691489	13687.2	17056.7	13843.9	-0.220079	-0.116347	11362591	0.564812	0.248096
rs1986158	1	207670744	0.0691489	13687.2	17056.7	13843.9	-0.220079	-0.116347	11362592	0.564812	0.248096
1:207671178	1	207671178	0.00531915	13683.6	16833	13801.7	-0.207143	-0.117118	11369019	0.565131	0.247851
rs112814732	1	207677489	0	18465.2	22717	18017.9	-0.207224	-0.117431	11371488	0.565254	0.247756
rs78411687	1	207677519	0	18465.2	22717	18017.9	-0.207224	-0.117431	11371493	0.565254	0.247756
1:207676235	1	207676235	0.00398936	16458.6	20248.4	16601.6	-0.207231	-0.117459	11371714	0.565265	0.247748
rs61822963	1	207673414	0.0452128	13619.1	16888.8	13736.4	-0.21518	-0.118477	11380169	0.565686	0.247425
1:207674706	1	207674706	0.00664894	14298.5	17599.7	14441	-0.207729	-0.119372	11387751	0.566062	0.247136
rs11808043	1	207677875	0.00132979	18449.6	22717	18006.7	-0.208069	-0.12068	11398585	0.566601	0.246723
rs113698814	1	207678128	0.00265957	18445.1	22717	18002.8	-0.208315	-0.121628	11406544	0.566997	0.246419
rs114589181	1	207678791	0.00930851	18439.5	22717	18001.6	-0.208619	-0.122796	11416594	0.567496	0.246037
rs4310446	1	207676604	0.932181	15705.3	20102.6	15781	-0.246854	-0.126167	11444918	0.568904	0.244961
rs7512361	1	207686190	0.392287	17933.1	22930.8	17435.3	-0.24583	-0.128747	11466486	0.569976	0.244143
rs185170825	1	207669869	0	13380.7	16512.6	13469.9	-0.210307	-0.129287	11471153	0.570208	0.243967
rs189589093	1	207669870	0	13380.7	16512.6	13469.9	-0.210307	-0.129287	11471154	0.570208	0.243966
rs74151019	1	207674764	0	14303.5	17654.5	14453.1	-0.210485	-0.129972	11476880	0.570493	0.24375
rs74151020	1	207674788	0	14303.5	17654.5	14453.1	-0.210485	-0.129972	11476881	0.570493	0.24375
rs59179545	1	207672988	0.0691489	13594.4	17025.1	13777.3	-0.225028	-0.133501	11506484	0.571964	0.242631
rs61822962	1	207672719	0.0691489	13594.4	17025.1	13777.3	-0.225028	-0.133501	11506485	0.571965	0.242631
rs1887633	1	207671849	0.0691489	13642.1	17086.5	13829	-0.225132	-0.13386	11509438	0.572111	0.242519
rs185310342	1	207673255	0.00398936	13652.4	16869.4	13754.6	-0.211582	-0.134191	11512103	0.572244	0.242419
1:207669467	1	207669467	0.00664894	13391.7	16564.5	13486	-0.212627	-0.138213	11545798	0.573919	0.24115
rs375121451	1	207673647	0	13660.7	16898.4	13768.8	-0.212694	-0.138471	11548008	0.574029	0.241067
rs58713623	1	207673809	0	13660.7	16898.4	13768.8	-0.212694	-0.138471	11548010	0.574029	0.241066
rs12089713	1	207675300	0	14291.6	17699.2	14449	-0.213844	-0.142892	11585312	0.575883	0.239666
1:207678985	1	207678985	0.00664894	18334.6	22717	17929.9	-0.214323	-0.144737	11600632	0.576644	0.239092
rs1887632	1	207671621	0.043883	13676.2	17086.5	13855	-0.22263	-0.145196	11604448	0.576834	0.238949
rs12130494	1	207687374	0.378989	17982.7	23117.1	17535.4	-0.251164	-0.147264	11621643	0.577689	0.238306
rs9429945	1	207676768	0.824468	15110.7	19648.6	15195.5	-0.262607	-0.148769	11634343	0.57832	0.237832
rs182300322	1	207669472	0.00398936	13307.3	16512.6	13419.4	-0.215806	-0.150438	11647846	0.578991	0.237328
rs4562624	1	207685965	0.945479	17797.9	22629.9	17255	-0.240192	-0.152904	11668266	0.580006	0.236567
rs115050353	1	207670281	0.018617	13224	16421.4	13332.4	-0.21655	-0.153302	11671608	0.580172	0.236443
rs55819427	1	207669111	0.0505319	12618	15803.8	12707.1	-0.225124	-0.154138	11678407	0.58051	0.23619
1:207675478	1	207675478	0.00132979	14245.1	17699.2	14416.9	-0.217103	-0.155426	11689021	0.581038	0.235795
rs116544051	1	207670593	0	13737.3	17068.8	13883.9	-0.217141	-0.155575	11690167	0.581095	0.235753
1:207670609	1	207670609	0.00664894	13731.7	17068.8	13880.1	-0.217547	-0.157138	11703029	0.581734	0.235275
rs56027105	1	207673092	0.00265957	13636.4	16956.7	13788.3	-0.217924	-0.158585	11715131	0.582336	0.234826
1:207674728	1	207674728	0.0106383	14152.8	17599.7	14327.4	-0.217972	-0.158771	11716557	0.582407	0.234774
rs140851361	1	207686235	0.00398936	18414.2	22904.8	17824.4	-0.218226	-0.159746	11724389	0.582796	0.234483
1:207676361	1	207676361	0	16440.1	20482.6	16424.2	-0.219852	-0.166001	11775045	0.585314	0.232611
rs191130214	1	207669045	0.00398936	12661.3	15790.1	12733.3	-0.220837	-0.16979	11806193	0.586862	0.231464
rs114715994	1	207672533	0	13705.8	17100.3	13878.9	-0.221273	-0.171465	11819898	0.587544	0.23096
1:207675078	1	207675078	0.00531915	14126.8	17631.4	14327.9	-0.221611	-0.172767	11830548	0.588073	0.230569
rs7536931	1	207677486	0.68617	15138	19866.9	14998.8	-0.271842	-0.17372	11838393	0.588463	0.230281
rs74151015	1	207669089	0	12661.3	15815.5	12740.8	-0.222442	-0.175963	11856712	0.589374	0.229609
rs61522287	1	207669248	0.018617	12669.6	15827.2	12750.6	-0.222519	-0.17626	11859140	0.589494	0.22952
rs146065984	1	207672926	0	13616.6	17029.8	13794.6	-0.22368	-0.180723	11895725	0.591313	0.228183
rs75537967	1	207672697	0	13606.4	17027.8	13786.8	-0.224307	-0.183138	11915464	0.592294	0.227463
rs6540435	1	207685764	0.378989	17648.7	22904.3	17209.1	-0.260661	-0.183428	11917842	0.592412	0.227376
rs12133621	1	207669030	0.00664894	12581.9	15759.4	12662.4	-0.225178	-0.186487	11942564	0.593641	0.226476
1:207676572	1	207676572	0.00132979	16160.1	20327	16185.2	-0.229402	-0.202735	12074779	0.600213	0.221694
rs78608133	1	207687416	0	18727.5	23566.9	18240.8	-0.229848	-0.204447	12088725	0.600907	0.221193
rs56146462	1	207676203	0.0425532	14923.5	18976.2	15143.2	-0.240245	-0.208364	12120533	0.602488	0.220052
rs184248478	1	207676425	0.00531915	16255.2	20482.6	16298.6	-0.231162	-0.209504	12129974	0.602957	0.219714
1:207671342	1	207671342	0	13449.7	16950.3	13651.8	-0.23133	-0.210149	12135085	0.603211	0.219531
rs375625642	1	207671398	0.00132979	13439.7	16950.3	13644.4	-0.232074	-0.213012	12158483	0.604374	0.218694
rs11117959	1	207684519	0.378989	17482.3	22902.3	17108.6	-0.270049	-0.219176	12208041	0.606837	0.216928
1:207668538	1	207668538	0	12498.1	15793.9	12596.3	-0.23405	-0.220611	12219457	0.607405	0.216522
rs4844599	1	207679229	0.381649	15601	20440.2	15154	-0.270169	-0.220902	12221906	0.607527	0.216435
1:207676500	1	207676500	0.00664894	16069.3	20327	16126.8	-0.235036	-0.224404	12249727	0.60891	0.215447
rs11117956	1	207684359	0.390957	17456.2	22902.3	17086.1	-0.271541	-0.226095	12262888	0.609564	0.214981
rs139727884	1	207686743	0	18470.9	23375.7	17980.9	-0.235498	-0.226182	12263612	0.6096	0.214955
rs79059245	1	207686842	0	18470.9	23375.7	17980.9	-0.235498	-0.226182	12263617	0.6096	0.214955
1:207676450	1	207676450	0.00531915	16092.7	20370.2	16158.9	-0.235703	-0.226969	12270132	0.609924	0.214724
rs142764189	1	207668928	0.00398936	12429.3	15760.5	12559.9	-0.237447	-0.233676	12323240	0.612564	0.212849
rs11117949	1	207682256	0.378989	17298	22776.9	17028.7	-0.275159	-0.238632	12362409	0.614511	0.21147
1:207686500	1	207686500	0.00531915	18405.6	23375.7	17921.6	-0.239041	-0.239809	12371351	0.614955	0.211156
1:207676017	1	207676017	0	14946.3	18982.4	15160.4	-0.239046	-0.239829	12371492	0.614962	0.211151
rs147269753	1	207686005	0	18106.9	23019.3	17597.1	-0.240038	-0.243641	12401629	0.61646	0.210095
rs115075067	1	207687553	0.0239362	18454.2	23552.3	18074.1	-0.243932	-0.243777	12402659	0.616512	0.210059
rs141863929	1	207685853	0	17811.2	22668.3	17277.4	-0.241141	-0.247887	12434649	0.618102	0.20894
rs12075933	1	207675853	0.0691489	14534.7	18854.8	14849.3	-0.260227	-0.255486	12494514	0.621077	0.206854
rs11117991	1	207694357	0.335106	24287.7	32133.7	24530.4	-0.279937	-0.256729	12504470	0.621572	0.206508
rs61822964	1	207675712	0.0505319	14605	18854.8	14900.9	-0.255401	-0.262717	12551663	0.623918	0.204872
rs113901839	1	207685236	0	18126.4	23163.8	17648.5	-0.245224	-0.263589	12558496	0.624258	0.204636
rs12037841	1	207684192	0.94016	17567.6	23016.7	17233.5	-0.270164	-0.2637	12559326	0.624299	0.204607
1:207676905	1	207676905	0	16736.9	21445.7	16615.5	-0.247907	-0.273908	12638935	0.628256	0.201863
1:207677145	1	207677145	0	16736.9	21445.7	16615.5	-0.247907	-0.273908	12638936	0.628256	0.201863
rs116760212	1	207677286	0	16736.9	21445.7	16615.5	-0.247907	-0.273908	12638938	0.628257	0.201863
rs12084935	1	207677055	0	16736.9	21445.7	16615.5	-0.247907	-0.273908	12638939	0.628257	0.201863
rs12091425	1	207676856	0	16736.9	21445.7	16615.5	-0.247907	-0.273908	12638940	0.628257	0.201863
rs77869629	1	207676805	0	16736.9	21445.7	16615.5	-0.247907	-0.273908	12638942	0.628257	0.201863
rs111269891	1	207684689	0	18055	23161.8	17605.8	-0.249081	-0.278425	12673930	0.629996	0.200662
rs113566146	1	207685082	0	18055	23161.8	17605.8	-0.249081	-0.278425	12673931	0.629996	0.200662
rs115667262	1	207685096	0	18055	23161.8	17605.8	-0.249081	-0.278425	12673932	0.629996	0.200662
rs76041657	1	207685106	0.00132979	18040.3	23161.8	17597.1	-0.249897	-0.281565	12698398	0.631212	0.199825
rs12039306	1	207683409	0.378989	17350.8	23109.8	17131.2	-0.286619	-0.282269	12703973	0.631489	0.199634
1:207682294	1	207682294	0.00398936	17847.5	22957.3	17509.7	-0.251775	-0.288787	12754318	0.633992	0.197916
rs111960594	1	207685767	0	17837.9	22970.5	17359.3	-0.252886	-0.29306	12787290	0.635631	0.196795
rs12567990	1	207681685	0.380319	16898.6	22600.8	16751.3	-0.290752	-0.298834	12831554	0.637831	0.195294
rs137969912	1	207681384	0.00132979	17864.2	23062.4	17680.7	-0.255402	-0.302737	12861582	0.639324	0.194279
rs150832133	1	207682257	0.00531915	17832.4	23033.4	17514.7	-0.25593	-0.304769	12877329	0.640106	0.193748
rs12567973	1	207681501	0.378989	16821.7	22600.8	16706.7	-0.295312	-0.31537	12958650	0.644149	0.191014
rs374423961	1	207676593	0.0172872	15668.6	20306.6	15834.2	-0.25929	-0.317692	12976071	0.645015	0.19043
rs75512067	1	207680975	0	17791.8	23089.9	17629.5	-0.260658	-0.322953	13016330	0.647016	0.189085
1:207681092	1	207681092	0.00132979	17784.8	23089.9	17624.5	-0.261051	-0.324466	13028292	0.647611	0.188686
rs114394022	1	207681460	0.00265957	17846.7	23203.1	17685.3	-0.262467	-0.329913	13069842	0.649676	0.187303
rs113911384	1	207683463	0	17947.6	23391.7	17639.2	-0.264926	-0.339369	13141518	0.653239	0.184928
1:207683340	1	207683340	0.00265957	17922.8	23370.3	17647	-0.265391	-0.341158	13154839	0.653901	0.184488
rs114886545	1	207683624	0.00265957	17913.4	23391.7	17610.3	-0.266835	-0.346714	13197305	0.656012	0.183088
1:207683686	1	207683686	0.00531915	17892.2	23391.7	17591	-0.268018	-0.351263	13231305	0.657702	0.181971
rs183049427	1	207683284	0	17922.8	23433.5	17679.9	-0.26809	-0.351538	13233310	0.657802	0.181905
rs1977464	1	207682776	0	17922.8	23433.5	17679.9	-0.26809	-0.351538	13233312	0.657802	0.181905
rs9429946	1	207683147	0	17922.8	23433.5	17679.9	-0.26809	-0.351538	13233317	0.657802	0.181905
rs189182213	1	207681913	0.00132979	17463.8	22874.8	17183.6	-0.269909	-0.358535	13285155	0.660379	0.180207
rs139039255	1	207681872	0.00132979	17446	22874.8	17171.7	-0.27093	-0.362461	13314767	0.661851	0.17924
rs56010952	1	207679660	0.0119681	16919.7	22251	16624.8	-0.273913	-0.373936	13399988	0.666087	0.176469
rs377366402	1	207679535	0	16919.7	22274.3	16632.8	-0.274957	-0.377951	13429297	0.667544	0.17552
1:207680877	1	207680877	0.00930851	17309.8	23089.9	17339.6	-0.288126	-0.428604	13798668	0.685904	0.163736
rs79016951	1	207681674	0	16948.9	22627.4	16798.3	-0.288957	-0.431799	13821767	0.687053	0.16301
1:207681808	1	207681808	0.00531915	16975	22698.7	16856.7	-0.290567	-0.437992	13866338	0.689268	0.161612
1:207680401	1	207680401	0	17259.8	23089.9	17286.6	-0.291019	-0.439729	13878883	0.689892	0.161219
1:207680773	1	207680773	0	17259.8	23089.9	17286.6	-0.291019	-0.439729	13878884	0.689892	0.161219
rs56009274	1	207680831	0	17259.8	23089.9	17286.6	-0.291019	-0.439729	13878891	0.689892	0.161219
rs9429783	1	207680330	0	17259.8	23089.9	17286.6	-0.291019	-0.439729	13878893	0.689892	0.161219
rs141114017	1	207680876	0.00398936	17223.2	23089.9	17258.5	-0.293138	-0.44788	13936661	0.692764	0.159415
rs185027042	1	207808381	0.00265957	13804.7	18507.3	13811.5	-0.293157	-0.447956	13937169	0.692789	0.159399
rs190816585	1	207679914	0.00265957	16989	22901.7	17035.6	-0.298644	-0.46906	14085120	0.700143	0.154813
rs12033963	1	207808286	0.293883	12750	17753.1	12829.2	-0.331032	-0.471049	14099043	0.700835	0.154384
1:207680049	1	207680049	0	16989	23052.8	17109.1	-0.305223	-0.494364	14259310	0.708802	0.149475
rs187291065	1	207679983	0	16989	23052.8	17109.1	-0.305223	-0.494364	14259317	0.708802	0.149475
rs11587944	1	207680070	0.00398936	16976.7	23052.8	17100.7	-0.30595	-0.497158	14278304	0.709746	0.148897
rs3991748	1	207680102	0.00664894	16897.7	23052.8	17058.2	-0.310609	-0.515082	14400276	0.715809	0.145203
rs6661764	1	207808385	0.393617	12071.2	17177.7	12224	-0.352793	-0.53374	14525550	0.722036	0.141441
rs56311085	1	207808403	0.0957447	12797.8	19167	13247	-0.403916	-0.737406	15775122	0.78415	0.105601
rs55815533	1	207808630	0.00132979	14637.1	21362.2	15240.2	-0.378068	-0.774546	15979585	0.794313	0.100008
rs56237243	1	207808437	0	14556.6	21320.6	15162	-0.381625	-0.78823	16052986	0.797962	0.0980178
rs11118216	1	207808529	0.00132979	14573.1	21362.2	15185.5	-0.382448	-0.791396	16069542	0.798785	0.0975701
rs56366665	1	207808490	0.00132979	14573.1	21362.2	15185.5	-0.382448	-0.791396	16069548	0.798785	0.0975699
1:207808617	1	207808617	0.00265957	14556.2	21362.2	15179.4	-0.383607	-0.795852	16093251	0.799964	0.0969298
rs17048254	1	207808450	0.00531915	14494.5	21305.8	15116.7	-0.38521	-0.802019	16125814	0.801582	0.0960519
rs185149712	1	207808958	0	14434.1	21245.2	15117.1	-0.386536	-0.807119	16152596	0.802913	0.0953312
1:207809116	1	207809116	0.00132979	14320.8	21184.9	15029.5	-0.391573	-0.826492	16253848	0.807947	0.0926174
rs147683764	1	207809058	0.00930851	14288.4	21184.9	15012.1	-0.393837	-0.835201	16298514	0.810167	0.0914256
rs56302750	1	207808714	0.00797872	14296.8	21245.2	15022.2	-0.396092	-0.843875	16343039	0.81238	0.0902408
rs79926392	1	207863592	0.00930851	13439.9	19972.7	14753.7	-0.396136	-0.844043	16343875	0.812422	0.0902185
rs12562739	1	207856658	0.152926	11487.7	18116.2	12766.6	-0.455528	-0.87754	16512790	0.820818	0.0857531
rs12563415	1	207856666	0.152926	11487.7	18116.2	12766.6	-0.455528	-0.87754	16512791	0.820818	0.0857531
rs55638397	1	207856040	0.152926	11487.7	18116.2	12766.6	-0.455528	-0.87754	16512797	0.820818	0.0857529
rs76287248	1	207864463	0.0851064	12965.4	20309.5	14489.7	-0.448803	-0.891973	16583635	0.82434	0.0838938
1:207863720	1	207863720	0	13459.4	20324.8	14868.8	-0.412161	-0.90568	16649371	0.827607	0.0821757
rs145296721	1	207863746	0	13459.4	20324.8	14868.8	-0.412161	-0.90568	16649376	0.827607	0.0821756
rs140280994	1	207864063	0	13423.2	20324.8	14838.7	-0.414859	-0.916055	16698280	0.830038	0.0809018
1:207863838	1	207863838	0.00132979	13399.5	20324.8	14821.6	-0.416625	-0.922851	16730080	0.831619	0.0800756
rs55952744	1	207860158	0.151596	11154.5	17903	12438.6	-0.473122	-0.938012	16800883	0.835139	0.0782415
rs11577168	1	207855800	0.235372	11428.6	18157.7	12746.7	-0.46297	-0.939833	16809204	0.835552	0.0780264
rs377683064	1	207864249	0	13332.6	20324.8	14760.5	-0.421632	-0.942106	16819714	0.836075	0.077755
1:207864174	1	207864174	0.00132979	13314.9	20324.8	14747	-0.422959	-0.947211	16842998	0.837232	0.0771542
rs34860402	1	207856009	0.238032	11372.7	18113.1	12692.2	-0.46542	-0.948645	16849572	0.837559	0.0769847
rs149813890	1	207864498	0.00132979	13144	20108.9	14583.4	-0.425198	-0.955823	16882692	0.839205	0.0761319
rs181428492	1	207865033	0	13144	20158.6	14595.7	-0.427667	-0.965319	16925652	0.841341	0.0750282
rs139094318	1	207864497	0.00132979	13144	20186	14595.4	-0.429027	-0.970551	16949288	0.842515	0.0744221
rs74184055	1	207852226	0.152926	11181.2	18134.7	12541.8	-0.483597	-0.974016	16964699	0.843282	0.0740274
rs187011843	1	207864167	0.00664894	13222.2	20324.8	14682.6	-0.429941	-0.974067	16964938	0.843293	0.0740213
rs1570563	1	207853924	0.527926	11225.1	18154.7	12593.8	-0.480777	-0.979237	16987858	0.844433	0.073435
1:207862894	1	207862894	0.00398936	13522.3	20820.4	15026	-0.431594	-0.980423	16993153	0.844696	0.0732996
rs10779362	1	207856787	0.530585	10960.1	17736.1	12274.4	-0.481342	-0.981342	16997155	0.844895	0.0731973
rs55689175	1	207859699	0.151596	11056.2	18006.5	12400.5	-0.487745	-0.988275	17027693	0.846413	0.0724178
rs10779359	1	207852600	0.530585	11074	18028.3	12445.4	-0.487341	-1.00369	17096079	0.849812	0.0706771
rs6687503	1	207852642	0.527926	11065.3	18028.3	12441.6	-0.488129	-1.00663	17108723	0.850441	0.070356
rs1853526	1	207854703	0.529255	11050.4	18029	12434.7	-0.48952	-1.01181	17130968	0.851546	0.0697917
rs41274776	1	207812791	0.151596	11666.6	19142.9	12821.3	-0.495206	-1.01392	17140069	0.851999	0.069561
rs56386223	1	207812173	0.151596	11666.6	19142.9	12821.3	-0.495206	-1.01392	17140070	0.851999	0.069561
rs72468035	1	207812405	0.151596	11666.6	19142.9	12821.3	-0.495206	-1.01392	17140075	0.851999	0.0695609
rs3085	1	207857254	0.239362	10981.6	17817.1	12318	-0.483938	-1.01525	17145793	0.852283	0.069416
rs75758158	1	207858661	0.152926	10966.1	18000.8	12349.7	-0.495613	-1.01532	17146115	0.852299	0.0694078
rs36019152	1	207862698	0.0984043	12620.9	20520.8	14269.2	-0.486086	-1.02036	17167226	0.853349	0.0688735
rs11577114	1	207857812	0.0851064	11251.7	18301	12646.6	-0.486434	-1.02156	17172266	0.853599	0.068746
rs10746386	1	207855095	0.291223	11147.6	18001.2	12497.7	-0.479215	-1.02206	17174374	0.853704	0.0686927
rs11118340	1	207854035	0.239362	11113.8	18071.3	12491.1	-0.486131	-1.02314	17178818	0.853925	0.0685803
rs2147022	1	207854409	0.239362	11112	18071.3	12489.8	-0.486298	-1.02374	17181399	0.854053	0.0685151
rs2147023	1	207854484	0.239362	11112	18071.3	12489.8	-0.486298	-1.02374	17181400	0.854053	0.068515
rs2147024	1	207854552	0.239362	11112	18071.3	12489.8	-0.486298	-1.02374	17181401	0.854053	0.068515
rs11578756	1	207854919	0.0837766	11103.3	18071.7	12484.1	-0.487108	-1.02388	17182044	0.854085	0.0684988
rs56149234	1	207813556	0.152926	11720.4	19291.8	12872.3	-0.498349	-1.02472	17185636	0.854264	0.068408
rs138819223	1	207862718	0	13577	21164.7	15149.9	-0.443955	-1.02797	17199167	0.854936	0.0680662
rs72644191	1	207852121	0.239362	11133.9	18133.7	12512.6	-0.48778	-1.02907	17203763	0.855165	0.0679501
rs74401244	1	207844799	0.152926	10758.7	17733	12120.5	-0.499716	-1.02942	17205304	0.855242	0.0679112
rs367740619	1	207862708	0.00132979	13564.8	21164.7	15142.6	-0.444853	-1.03142	17213688	0.855658	0.0676997
rs11118345	1	207854827	0.291223	11117.7	18001.5	12483.9	-0.481914	-1.0321	17216524	0.855799	0.0676281
rs11583249	1	207861724	0.0864362	12701.9	20727.7	14376.9	-0.489723	-1.03288	17219890	0.855967	0.0675432
rs55821028	1	207843000	0.152926	10835.1	17892.8	12213.3	-0.501609	-1.03592	17232953	0.856616	0.0672139
rs11590898	1	207857396	0.0864362	11119.6	18162.3	12509	-0.490643	-1.03605	17233494	0.856643	0.0672002
rs80121755	1	207862359	0.0851064	12670.2	20727.7	14350.5	-0.49222	-1.04148	17256197	0.857771	0.0666285
rs11118354	1	207856868	0.292553	10976.9	17824.6	12315.2	-0.484788	-1.04279	17261438	0.858032	0.0664966
rs12411037	1	207857158	0.292553	10976.9	17824.6	12315.2	-0.484788	-1.04279	17261448	0.858032	0.0664964
rs74978335	1	207862528	0.087766	12662.2	20727.7	14344.4	-0.492853	-1.04366	17264967	0.858207	0.0664078
rs11118337	1	207852693	0.288564	11263.5	18302	12665.1	-0.48544	-1.04521	17271390	0.858527	0.0662463
rs61823003	1	207863027	0.00398936	13377.2	20962.7	14946.7	-0.449194	-1.04812	17283254	0.859116	0.0659481
rs11577935	1	207861994	0.0824468	12637.6	20727.7	14329.3	-0.494798	-1.05036	17292216	0.859562	0.0657229
rs11578338	1	207862004	0.0824468	12637.6	20727.7	14329.3	-0.494798	-1.05036	17292217	0.859562	0.0657229
rs76844119	1	207858173	0.0837766	11158	18301	12572	-0.494798	-1.05036	17292246	0.859563	0.0657222
rs74231794	1	207850717	0.151596	10944.2	18169.3	12369.6	-0.506922	-1.05419	17307941	0.860343	0.0653282
rs12025522	1	207854355	0.291223	11087.4	18061.6	12468.8	-0.487981	-1.05466	17309798	0.860436	0.0652816
rs56245865	1	207809787	0.238032	11656.8	19142.9	12782.6	-0.496041	-1.05878	17326416	0.861262	0.0648648
rs7542494	1	207809744	0.238032	11656.8	19142.9	12782.6	-0.496041	-1.05878	17326421	0.861262	0.0648647
rs12032970	1	207854672	0.289894	11050.8	18033.6	12436	-0.489735	-1.06118	17336061	0.861741	0.0646232
rs72644190	1	207851806	0.239362	11113.8	18277.6	12511.2	-0.49749	-1.064	17347827	0.862326	0.0643285
rs184936216	1	207856745	0	11521.6	18145.3	12802.6	-0.454188	-1.06733	17361163	0.862989	0.0639948
rs2296158	1	207851611	0.530585	10990.4	18204.6	12401.2	-0.504649	-1.06818	17364632	0.863161	0.063908
rs72644193	1	207858814	0.239362	10928.5	17999.8	12324.3	-0.498981	-1.06936	17369369	0.863397	0.0637895
rs41274780	1	207813056	0.0890957	11589.8	19128.3	12764.5	-0.501045	-1.07187	17379530	0.863902	0.0635356
rs12144801	1	207857773	0.292553	11021.1	18041.5	12403.8	-0.492862	-1.07281	17383356	0.864092	0.06344
rs4097398	1	207857760	0.292553	11021.1	18041.5	12403.8	-0.492862	-1.07281	17383369	0.864093	0.0634396
rs117667834	1	207856450	0	11556.9	18231.6	12851.1	-0.455869	-1.07379	17387203	0.864283	0.0633439
rs144415844	1	207856484	0	11556.9	18231.6	12851.1	-0.455869	-1.07379	17387207	0.864284	0.0633438
rs117010160	1	207852742	0.00398936	11803.1	18647	13145.4	-0.457323	-1.07939	17409414	0.865387	0.0627894
rs60467252	1	207824382	0.164894	8244.22	13701.3	9127.41	-0.507976	-1.08352	17425472	0.866186	0.062389
rs12022909	1	207859743	0.293883	10741.5	17644.6	12075.8	-0.496316	-1.08565	17433767	0.866598	0.0621823
rs2296156	1	207851169	0.289894	11179.7	18365	12585.1	-0.496346	-1.08577	17434241	0.866622	0.0621705
rs143005619	1	207855398	0	11637.2	18419.2	12971	-0.459187	-1.08655	17437311	0.866774	0.0620941
rs72468037	1	207851554	0.0864362	11158	18499.6	12601.4	-0.505588	-1.08752	17441023	0.866959	0.0620016
rs56161922	1	207809833	0.152926	11403	19142.9	12634.4	-0.518062	-1.09248	17460366	0.86792	0.0615202
1:207852774	1	207852774	0	11816.5	18739.3	13185.3	-0.461132	-1.09404	17466342	0.868217	0.0613716
1:207852775	1	207852775	0	11816.5	18739.3	13185.3	-0.461132	-1.09404	17466343	0.868217	0.0613716
rs115664052	1	207853813	0	11816.5	18739.3	13185.3	-0.461132	-1.09404	17466365	0.868218	0.061371
rs372038616	1	207853635	0	11816.5	18739.3	13185.3	-0.461132	-1.09404	17466380	0.868219	0.0613707
rs74231795	1	207859330	0.0864362	11006.8	18284.1	12444.6	-0.507516	-1.09415	17466816	0.868241	0.0613598
rs10863463	1	207843903	0.530585	10607.3	17744.2	12012.4	-0.514512	-1.10492	17508335	0.870305	0.0603287
rs11118220	1	207811604	0.238032	11492.1	19142.9	12709.1	-0.510274	-1.10998	17528023	0.871283	0.0598406
rs12075041	1	207811106	0.238032	11492.1	19142.9	12709.1	-0.510274	-1.10998	17528030	0.871284	0.0598405
rs144105127	1	207854759	0.00398936	11165.4	17787.6	12466.9	-0.46568	-1.11153	17534016	0.871581	0.0596922
rs34509370	1	207850879	0.0970745	10986.5	18355.6	12457	-0.513268	-1.11396	17543308	0.872043	0.0594621
rs12738067	1	207858527	0.0984043	10809.7	18086.2	12268.1	-0.514705	-1.11891	17562418	0.872993	0.0589893
rs2296159	1	207851760	0.291223	10966.6	18178.4	12375.2	-0.50538	-1.11936	17564147	0.873079	0.0589465
rs146215050	1	207855555	0.0106383	11501.4	18361.9	12854.2	-0.467811	-1.11972	17565503	0.873146	0.058913
1:207855948	1	207855948	0.00265957	11354.5	18150.6	12687.8	-0.469091	-1.12465	17584161	0.874074	0.0584519
rs115922103	1	207809835	0.0851064	11629.1	19497.8	12900.3	-0.516794	-1.12611	17589717	0.87435	0.0583147
rs11118359	1	207858546	0.292553	10815.6	17979.3	12235.3	-0.50823	-1.12996	17604183	0.875069	0.0579577
rs374726454	1	207861377	0	12954.6	20741	14574.3	-0.470658	-1.13068	17606968	0.875207	0.057889
rs67422482	1	207850560	0.289894	10978.4	18256.1	12430.3	-0.508568	-1.13121	17609043	0.875311	0.0578378
rs3738469	1	207818422	0.152926	10145.7	17242.9	11319	-0.530348	-1.13471	17622137	0.875961	0.057515
rs34451130	1	207850589	0.288564	10967	18256.1	12422.9	-0.509614	-1.1351	17623546	0.876031	0.0574803
rs12119104	1	207861207	0.293883	11396.5	18974.1	12922	-0.509764	-1.13566	17625617	0.876134	0.0574292
rs12567945	1	207841934	0.152926	10510.5	17871.2	11978.4	-0.530813	-1.1363	17627995	0.876253	0.0573707
rs12410867	1	207852018	0.0305851	10980.9	17834.5	12276.1	-0.484973	-1.14088	17645061	0.877101	0.0569504
1:207860024	1	207860024	0	11231.9	18037.4	12534.3	-0.473694	-1.14235	17650327	0.877363	0.0568208
rs116152900	1	207860064	0	11231.9	18037.4	12534.3	-0.473694	-1.14235	17650347	0.877364	0.0568203
rs142841925	1	207860141	0	11231.9	18037.4	12534.3	-0.473694	-1.14235	17650353	0.877364	0.0568202
rs41274778	1	207812958	0.0851064	11589.8	19527.2	12854.1	-0.521686	-1.14295	17652549	0.877473	0.0567662
rs11118328	1	207850539	0.9375	10335.3	17597.1	11773.1	-0.532174	-1.14348	17654478	0.877569	0.0567187
rs57587123	1	207825415	0.152926	10787.8	18382.1	12221.9	-0.532957	-1.14368	17655247	0.877607	0.0566998
rs74692669	1	207818120	0.152926	10194.5	17380	11371.7	-0.533471	-1.14544	17661634	0.877925	0.0565427
rs11118360	1	207858586	0.293883	10770.2	17979.3	12198.7	-0.512444	-1.14562	17662260	0.877956	0.0565273
rs11589472	1	207849644	0.239362	10614.3	17857.5	12057.7	-0.520216	-1.14574	17662707	0.877978	0.0565163
rs2147021	1	207849214	0.0970745	11280	19027.6	12858.6	-0.522857	-1.14698	17667390	0.878211	0.0564012
rs371650700	1	207862690	0.00531915	12893.7	20742.1	14529.8	-0.475426	-1.14901	17674838	0.878581	0.0562181
1:207855044	1	207855044	0	11233	18077.4	12581.5	-0.475806	-1.15048	17680119	0.878844	0.0560884
rs141116994	1	207855083	0	11233	18077.4	12581.5	-0.475806	-1.15048	17680133	0.878844	0.0560881
rs12143527	1	207849916	0.527926	10405.2	17623.5	11838	-0.526932	-1.15119	17682724	0.878973	0.0560244
rs17045979	1	207842704	0.152926	10482.2	17925.4	11955.3	-0.536542	-1.156	17700349	0.879849	0.0555917
rs56132412	1	207839018	0.152926	11275.5	19285.7	12829	-0.536731	-1.15665	17702680	0.879965	0.0555346
1:207854006	1	207854006	0.00132979	11303.8	18225.2	12671.2	-0.477667	-1.15763	17706208	0.88014	0.055448
rs12045913	1	207844625	0.291223	10661.7	17860.2	12087.7	-0.515916	-1.15854	17709406	0.880299	0.0553696
rs12563520	1	207844062	0.291223	10661.7	17860.2	12087.7	-0.515916	-1.15854	17709407	0.880299	0.0553696
rs144986906	1	207860609	0.00265957	11927.1	19262	13390.5	-0.479324	-1.16401	17729373	0.881292	0.0548802
1:207854816	1	207854816	0	11165.4	18039.4	12528.9	-0.479737	-1.1656	17735195	0.881581	0.0547376
rs55883147	1	207840002	0.152926	11139.3	19144.9	12697.6	-0.541559	-1.17324	17762291	0.882928	0.0540746
rs76654222	1	207847023	0.0851064	11179.2	19001.9	12760.4	-0.530484	-1.17325	17762322	0.88293	0.0540738
rs77380139	1	207847062	0.0851064	11179.2	19001.9	12760.4	-0.530484	-1.17325	17762324	0.88293	0.0540738
rs57715085	1	207815468	0.152926	10023.7	17237.2	11188.2	-0.542122	-1.17517	17769383	0.883281	0.0539012
rs41314532	1	207857222	0.00265957	11057.7	17925.3	12405	-0.483088	-1.17848	17781284	0.883872	0.0536105
rs6684643	1	207846242	0.291223	11116.2	18752.4	12652.1	-0.522917	-1.18457	17802725	0.884938	0.0530871
1:207861091	1	207861091	0	11931.7	19382.4	13425.1	-0.485167	-1.18648	17809381	0.885269	0.0529248
rs145531017	1	207860727	0	11931.7	19382.4	13425.1	-0.485167	-1.18648	17809391	0.885269	0.0529245
rs12045949	1	207844773	0.00265957	10903.2	17712.3	12231.1	-0.485199	-1.18661	17809825	0.885291	0.0529139
rs147560709	1	207860628	0	11927.1	19382.4	13420.2	-0.485551	-1.18796	17814525	0.885525	0.0527993
rs183088178	1	207854473	0	11125.7	18084.7	12503.4	-0.485807	-1.18894	17817954	0.885695	0.0527157
rs138210967	1	207861872	0	12736.5	20728.9	14402.5	-0.487058	-1.19376	17834617	0.886523	0.0523098
1:207859647	1	207859647	0	11224.3	18294.9	12609.8	-0.488541	-1.19946	17854147	0.887494	0.0518345
1:207858482	1	207858482	0	11226.7	18304	12623.2	-0.488829	-1.20057	17857759	0.887674	0.0517466
rs142790051	1	207862294	0	12711.2	20729.3	14380.8	-0.489068	-1.20149	17860903	0.88783	0.0516702
rs6683750	1	207845122	0.37766	11037.6	18725.4	12583.4	-0.528576	-1.20359	17867852	0.888175	0.0515012
rs150093163	1	207851246	0	11339.1	18508.2	12741.7	-0.489952	-1.20489	17872196	0.888391	0.0513957
rs11578598	1	207842489	0.0864362	10584	18159	12100.3	-0.539826	-1.20542	17873911	0.888477	0.051354
rs11589830	1	207842479	0.0864362	10584	18159	12100.3	-0.539826	-1.20542	17873912	0.888477	0.051354
rs114626298	1	207850938	0	11310.9	18474.1	12710.3	-0.490602	-1.20739	17880775	0.888818	0.0511872
rs146085934	1	207862473	0	12690.8	20728.5	14365.1	-0.490628	-1.20749	17881156	0.888837	0.051178
rs11578682	1	207842833	0.0864362	10469.8	17974.5	11961.7	-0.540456	-1.20759	17881460	0.888852	0.0511706
1:207859103	1	207859103	0	11196.2	18290.7	12599	-0.490815	-1.20821	17883594	0.888958	0.0511188
rs115023184	1	207859196	0	11196.2	18290.7	12599	-0.490815	-1.20821	17883605	0.888959	0.0511185
rs147576801	1	207859074	0	11196.2	18290.7	12599	-0.490815	-1.20821	17883612	0.888959	0.0511183
rs10494885	1	207815189	0.531915	10205.2	17556.6	11398.2	-0.542537	-1.20933	17887382	0.889146	0.0510268
rs36001492	1	207841745	0.0970745	10665	18331.4	12220.3	-0.541651	-1.2117	17895321	0.889541	0.0508341
rs10863434	1	207814835	0.529255	10194	17553.2	11390	-0.543439	-1.21269	17898656	0.889707	0.0507532
rs11118222	1	207811783	0	11767.4	19246.3	12935	-0.491986	-1.21271	17898724	0.88971	0.0507515
rs10779339	1	207814451	0.530585	10200.3	17568.2	11399.6	-0.543672	-1.21356	17901561	0.889851	0.0506827
1:207858895	1	207858895	0.00132979	11169.4	18290.7	12579.1	-0.493211	-1.21742	17914537	0.890496	0.050368
rs367721439	1	207844701	0.00265957	10889.8	17843.5	12249	-0.493807	-1.21971	17922219	0.890878	0.0501818
rs6701416	1	207815863	0.531915	10058.9	17355.1	11270.9	-0.545428	-1.2201	17923464	0.89094	0.0501516
rs7550883	1	207815424	0.530585	10054.2	17363	11254.4	-0.546345	-1.22352	17935015	0.891514	0.0498718
rs111550667	1	207811815	0.00265957	11733.3	19246.3	12912	-0.494889	-1.22387	17936145	0.89157	0.0498445
1:207812661	1	207812661	0	11730.1	19244.4	12897.2	-0.495067	-1.22456	17938421	0.891683	0.0497894
rs113858419	1	207812565	0	11730.1	19244.4	12897.2	-0.495067	-1.22456	17938437	0.891684	0.049789
rs369294064	1	207812457	0	11730.1	19244.4	12897.2	-0.495067	-1.22456	17938447	0.891685	0.0497887
rs4385710	1	207815787	0.530585	10046.4	17355.1	11263.9	-0.546674	-1.22474	17939062	0.891715	0.0497738
rs189986327	1	207812277	0	11691.5	19182.8	12851.2	-0.495151	-1.22489	17939562	0.89174	0.0497617
rs11588445	1	207847908	0.0851064	10879.3	18775.7	12475.5	-0.545702	-1.22565	17941953	0.891859	0.0497039
rs375807109	1	207843736	0	11055.5	18145	12449.9	-0.495466	-1.22609	17943449	0.891933	0.0496677
1:207854746	1	207854746	0.00265957	11135.2	18281.7	12558.2	-0.495795	-1.22736	17947639	0.892142	0.0495663
rs12743911	1	207816480	0.531915	10034.3	17355.1	11254	-0.547882	-1.22924	17953560	0.892436	0.049423
rs115019854	1	207860246	0	11937.4	19612.4	13474.7	-0.496486	-1.23002	17956091	0.892562	0.0493618
rs142183756	1	207860285	0	11937.4	19612.4	13474.7	-0.496486	-1.23002	17956100	0.892562	0.0493616
rs200341616	1	207843334	0	11044	18145	12442.3	-0.49651	-1.23011	17956427	0.892578	0.0493537
rs75088854	1	207838826	0.0864362	11263.3	19471.3	12873.9	-0.547395	-1.23148	17960995	0.892805	0.0492432
rs79133635	1	207838915	0.0864362	11263.3	19471.3	12873.9	-0.547395	-1.23148	17960999	0.892806	0.0492431
rs79996524	1	207838769	0.0864362	11263.3	19471.3	12873.9	-0.547395	-1.23148	17961000	0.892806	0.0492431
rs56235509	1	207839769	0.152926	10945.6	19135.4	12551.3	-0.558603	-1.23182	17962170	0.892864	0.0492148
1:207844793	1	207844793	0	10903.2	17945.9	12291.3	-0.498302	-1.237	17979613	0.893731	0.0487932
1:207858029	1	207858029	0.00664894	11112.3	18302.6	12535	-0.498992	-1.23966	17988254	0.89416	0.0485846
rs11118322	1	207848051	0.37766	10944.5	18744.8	12506.5	-0.538084	-1.2398	17988743	0.894185	0.0485728
rs148224326	1	207848133	0	11696	19266	13220.4	-0.499097	-1.24006	17989641	0.894229	0.0485511
rs76096193	1	207848351	0	11696	19266	13220.4	-0.499097	-1.24006	17989654	0.89423	0.0485508
rs79845315	1	207848067	0	11696	19266	13220.4	-0.499097	-1.24006	17989657	0.89423	0.0485507
rs9651101	1	207817631	0.530585	9908.25	17188.4	11118.3	-0.550867	-1.24036	17990602	0.894277	0.0485279
rs4308978	1	207836408	0.291223	11931.5	20432.7	13615.4	-0.537958	-1.2405	17991035	0.894299	0.0485174
rs9728503	1	207836680	0.291223	11931.5	20432.7	13615.4	-0.537958	-1.2405	17991044	0.894299	0.0485172
1:207843693	1	207843693	0.00132979	11013	18145	12417.4	-0.499321	-1.24092	17992401	0.894367	0.0484845
rs4844386	1	207813726	0.531915	10162.1	17643.6	11335.9	-0.551711	-1.24351	18000853	0.894787	0.0482805
rs6686325	1	207833357	0.397606	11181.2	19192.9	12716.2	-0.540309	-1.24373	18001613	0.894824	0.0482622
rs10779341	1	207817152	0.527926	9990.21	17348.8	11224.3	-0.55192	-1.24429	18003500	0.894918	0.0482166
rs114739935	1	207810388	0	11823.5	19497.8	13047.3	-0.500212	-1.24435	18003708	0.894929	0.0482116
rs139844764	1	207810625	0	11823.5	19497.8	13047.3	-0.500212	-1.24435	18003714	0.894929	0.0482115
rs369565301	1	207848698	0	11681.6	19266	13210.1	-0.500321	-1.24477	18005032	0.894994	0.0481797
rs10779340	1	207817025	0.527926	9991.83	17355.1	11230.3	-0.552119	-1.24503	18005847	0.895035	0.04816
rs56051908	1	207845713	0.00265957	11504.3	18974.9	13007.9	-0.500398	-1.24506	18005951	0.89504	0.0481575
rs4844385	1	207813601	0.530585	10159.1	17647.3	11336.6	-0.552209	-1.24536	18006904	0.895087	0.0481345
rs78674318	1	207845631	0	11515	19007.8	13023.5	-0.5012	-1.24815	18015932	0.895536	0.0479168
rs6657436	1	207847410	0.37766	10917.2	18743.6	12487.7	-0.54051	-1.24903	18018736	0.895676	0.0478493
rs144283757	1	207860666	0.0106383	11738.1	19382.4	13280	-0.50152	-1.24938	18019864	0.895732	0.0478221
1:207848409	1	207848409	0.00132979	11662.7	19266	13193.9	-0.501941	-1.251	18025004	0.895987	0.0476982
rs116554794	1	207858545	0	11000.5	18172.8	12424.8	-0.501982	-1.25116	18025515	0.896013	0.0476859
1:207843322	1	207843322	0.00265957	10977.6	18145	12394.3	-0.502542	-1.25331	18032494	0.896359	0.0475178
1:207848738	1	207848738	0	11651.9	19266	13190.5	-0.502873	-1.25459	18036519	0.89656	0.0474209
rs370448222	1	207848905	0	11651.9	19266	13190.5	-0.502873	-1.25459	18036540	0.896561	0.0474203
rs10494884	1	207847876	0.37633	10899.7	18743.6	12477.1	-0.542113	-1.25514	18038349	0.896651	0.0473768
rs12095484	1	207846003	0	11523.8	19059.2	13042	-0.503136	-1.2556	18039808	0.896723	0.0473417
rs150667539	1	207848703	0.00265957	11648.2	19266	13188	-0.503184	-1.25578	18040442	0.896755	0.0473264
1:207848697	1	207848697	0.00531915	11646.7	19266	13187.4	-0.503316	-1.25629	18042090	0.896836	0.0472867
rs6657161	1	207847128	0.288564	10897.4	18742.5	12483	-0.542271	-1.25653	18042915	0.896877	0.0472669
rs75544149	1	207842007	0.0864362	10365	18057.2	11919.9	-0.555108	-1.25804	18047747	0.897118	0.0471506
rs139431514	1	207834182	0	12744.2	21091.7	14388.2	-0.503803	-1.25816	18048112	0.897136	0.0471418
rs144508171	1	207833683	0	12744.2	21091.7	14388.2	-0.503803	-1.25816	18048114	0.897136	0.0471418
rs11576446	1	207838465	0.0864362	11354.5	19791.4	13007.2	-0.555631	-1.25984	18053539	0.897406	0.0470112
rs6669885	1	207847195	0.37367	10883.2	18743.6	12468.8	-0.543628	-1.26091	18057141	0.897585	0.0469246
rs189013070	1	207833605	0.00132979	12717.7	21091.7	14369.9	-0.505887	-1.26618	18073780	0.898412	0.0465246
1:207860430	1	207860430	0.0159574	11812.3	19612.4	13404.5	-0.507025	-1.27055	18087651	0.899101	0.0461914
rs115987778	1	207815711	0.0851064	9992.24	17489.3	11257.7	-0.559778	-1.27412	18098910	0.899661	0.0459212
rs77792203	1	207839653	0.0864362	11049	19346.5	12681.5	-0.560175	-1.27549	18103172	0.899873	0.0458189
rs11585607	1	207837740	0.0837766	11218.1	19644.5	12866	-0.56027	-1.27581	18104106	0.899919	0.0457965
rs142079089	1	207859241	0.00531915	10999.7	18288.2	12440	-0.50839	-1.27581	18104109	0.899919	0.0457964
rs145233513	1	207850247	0	10799.4	17959.7	12220.7	-0.508644	-1.27678	18107227	0.900074	0.0457216
rs149988050	1	207849937	0	10799.4	17959.7	12220.7	-0.508644	-1.27678	18107230	0.900074	0.0457216
rs57994498	1	207813259	0.00398936	11779.9	19597.8	13005.9	-0.509023	-1.27824	18111843	0.900304	0.0456109
rs187761228	1	207850524	0.00265957	10793.7	17959.7	12216.7	-0.509173	-1.27882	18113630	0.900393	0.0455681
1:207842987	1	207842987	0.00797872	10776.6	17933.1	12188.1	-0.509266	-1.27918	18114673	0.900444	0.0455431
rs116806443	1	207839944	0.0864362	10941.3	19178.5	12560.9	-0.561249	-1.27919	18114710	0.900446	0.0455422
rs141503126	1	207839962	0.0864362	10941.3	19178.5	12560.9	-0.561249	-1.27919	18114712	0.900446	0.0455421
rs4844388	1	207842900	0.394947	10007.3	17343.3	11433.6	-0.549886	-1.28	18117204	0.90057	0.0454824
rs12409159	1	207842104	0.194149	10224	17862.8	11763.7	-0.557981	-1.28057	18118993	0.900659	0.0454395
1:207846722	1	207846722	0	11418.9	19013.2	12944.5	-0.509867	-1.28149	18121914	0.900804	0.0453695
rs145603965	1	207846601	0	11418.9	19013.2	12944.5	-0.509867	-1.28149	18121926	0.900805	0.0453692
rs17186897	1	207839505	0.0970745	10963	19230.6	12590.2	-0.561978	-1.2817	18122544	0.900836	0.0453544
rs145442237	1	207844485	0	10783.6	17959.8	12203.9	-0.510111	-1.28243	18124712	0.900943	0.0453025
rs147547930	1	207849645	0	10785	17989	12216.9	-0.511607	-1.28818	18142024	0.901804	0.0448878
rs7512100	1	207837490	0.527926	10986.6	19327.7	12606.5	-0.564867	-1.29252	18155559	0.902477	0.044564
1:207846527	1	207846527	0.00132979	11378.2	19013.2	12913.2	-0.513438	-1.29522	18163705	0.902882	0.0443691
rs35931500	1	207837547	0.0837766	10975.7	19356.2	12607.4	-0.567331	-1.30013	18178736	0.903629	0.0440099
rs373799944	1	207850791	0.0106383	10988.4	18400	12452.6	-0.515507	-1.30318	18188035	0.904091	0.0437878
rs11587761	1	207838419	0.0864362	11001.2	19439	12649.9	-0.569279	-1.30684	18198935	0.904633	0.0435276
rs74883767	1	207823764	0.0837766	9899.42	17492.4	11237.2	-0.569292	-1.30688	18199082	0.90464	0.0435241
rs138523101	1	207812981	0.00132979	11607.9	19462.9	12847.8	-0.516822	-1.30824	18203151	0.904843	0.043427
rs7515238	1	207838429	0.531915	10884.2	19239.8	12510	-0.569671	-1.31042	18209863	0.905176	0.0432669
rs11118237	1	207818719	0.291223	9862.59	17215.7	11105.8	-0.557072	-1.31157	18213264	0.905345	0.0431858
rs10863437	1	207817612	0.292553	9855.11	17203	11089.1	-0.557093	-1.31165	18213534	0.905359	0.0431794
rs6540438	1	207824438	0.0824468	10489.5	18567.3	12049.8	-0.571024	-1.31285	18217120	0.905537	0.0430939
rs192021844	1	207813054	0	11607.9	19526.5	12866.4	-0.520084	-1.32078	18240535	0.906701	0.042536
rs10779353	1	207837590	0.531915	10876.4	19291.6	12513.9	-0.573079	-1.32312	18247356	0.90704	0.0423736
rs74150881	1	207823248	0.0837766	9786.52	17381	11122.6	-0.57437	-1.32437	18251096	0.907226	0.0422846
rs10863461	1	207840776	0.291223	10914.2	19117.4	12529.9	-0.560533	-1.32444	18251259	0.907234	0.0422808
rs12729557	1	207846068	0.0172872	11273.9	18992.5	12844.7	-0.521551	-1.32643	18257193	0.907529	0.0421396
rs77011375	1	207825805	0.0837766	11512.6	20477	13333.3	-0.575858	-1.32949	18266181	0.907976	0.0419258
rs78246144	1	207826695	0.0837766	11504.6	20477	13326	-0.57656	-1.33191	18273239	0.908326	0.041758
rs78159416	1	207820375	0.152926	9421.25	16973.6	10741.8	-0.588692	-1.33525	18282733	0.908798	0.0415325
rs7521762	1	207822581	0.0851064	9758.78	17398.5	11110.4	-0.578217	-1.33762	18289474	0.909133	0.0413724
1:207845010	1	207845010	0.00398936	11153.1	18846.6	12699	-0.524615	-1.33821	18291185	0.909219	0.0413317
rs35728110	1	207821397	0.0970745	9711.04	17321	11057.5	-0.578657	-1.33913	18293761	0.909347	0.0412706
rs149150945	1	207836989	0.0837766	11454.2	20452.8	13250.4	-0.579763	-1.34294	18304997	0.909905	0.0410039
rs11591007	1	207837064	0.0864362	11453.8	20452.8	13250	-0.579796	-1.34305	18305324	0.909921	0.0409962
rs7515149	1	207838352	0.289894	10985.1	19367.8	12620.3	-0.56707	-1.34875	18321514	0.910726	0.0406122
rs201798840	1	207818670	0.00132979	10234.6	17345	11415.5	-0.527532	-1.34943	18323444	0.910822	0.0405665
rs116640366	1	207817763	0	10309	17482.3	11494.3	-0.52817	-1.35188	18330207	0.911158	0.0404062
rs6540436	1	207822767	0.531915	9396.97	16802	10687.5	-0.581111	-1.35304	18333535	0.911324	0.0403274
rs74856277	1	207841724	0	10874.2	18450.1	12402.8	-0.528673	-1.35382	18335648	0.911429	0.0402773
rs183516913	1	207847118	0	11192.1	19002.4	12770.1	-0.529363	-1.35647	18343057	0.911797	0.0401019
rs117189354	1	207840060	0.00265957	11420.6	19394.9	12987.4	-0.529595	-1.35737	18345693	0.911928	0.0400395
rs7517879	1	207824708	0.37234	10433.3	18442.2	11977.4	-0.569635	-1.35994	18353059	0.912294	0.0398651
rs115047031	1	207818658	0	10234.6	17399.7	11429.1	-0.530685	-1.36156	18357685	0.912524	0.0397557
rs77654757	1	207822796	0.0837766	9659.6	17359.3	11028.7	-0.586174	-1.36502	18367497	0.913012	0.0395236
rs6662432	1	207824332	0.37633	9790.16	17332.3	11108.2	-0.571196	-1.36588	18369896	0.913131	0.0394669
rs117153239	1	207841916	0.00132979	10799.3	18387.2	12333.6	-0.532171	-1.36727	18373732	0.913322	0.0393762
rs12744104	1	207819000	0.0970745	9423.7	16956.3	10760.1	-0.58741	-1.36927	18379134	0.91359	0.0392485
1:207847590	1	207847590	0	11061.1	18846	12624.5	-0.532865	-1.36994	18380957	0.913681	0.0392055
rs12041397	1	207824408	0.292553	10438.3	18510.7	11988.2	-0.572864	-1.37029	18381916	0.913729	0.0391828
rs1323722	1	207823405	0.292553	9773.63	17333	11100.9	-0.572923	-1.37051	18382546	0.91376	0.0391679
rs144570877	1	207842582	0.00132979	10630.1	18116.2	12121.1	-0.533119	-1.37092	18383630	0.913814	0.0391423
rs142382480	1	207847695	0	11056	18846	12622.3	-0.533331	-1.37174	18385998	0.913931	0.0390864
rs138475184	1	207818273	0	10229.3	17438.4	11414.3	-0.533414	-1.37205	18386847	0.913974	0.0390663
rs375434043	1	207842353	0	10651.9	18162	12151.5	-0.53359	-1.37273	18388657	0.914064	0.0390236
rs6667238	1	207822856	0.292553	9767.76	17333.7	11098.9	-0.573567	-1.37291	18389137	0.914088	0.0390122
rs11810866	1	207841901	0	10799.3	18415.8	12341.2	-0.533722	-1.37324	18390033	0.914132	0.0389911
1:207847653	1	207847653	0.00265957	11051.5	18846	12619.4	-0.533738	-1.3733	18390175	0.914139	0.0389877
rs6540437	1	207823865	0.375	9769.95	17332.3	11095.1	-0.573263	-1.37375	18391487	0.914204	0.0389567
rs138773096	1	207815889	0	10337.8	17634.5	11551.8	-0.534047	-1.37449	18393513	0.914305	0.0389089
rs377092271	1	207816137	0	10337.8	17634.5	11551.8	-0.534047	-1.37449	18393521	0.914305	0.0389087
rs74150875	1	207816394	0	10337.8	17634.5	11551.8	-0.534047	-1.37449	18393527	0.914306	0.0389086
rs1323720	1	207823161	0.291223	9763.53	17333.7	11096.1	-0.574	-1.37452	18393599	0.914309	0.0389069
rs7539772	1	207833301	0.291223	11898.2	21130.6	13763.8	-0.574335	-1.37576	18396988	0.914478	0.0388269
rs73080604	1	207817731	0.0146277	10232.5	17463.5	11434.5	-0.534546	-1.37641	18398800	0.914568	0.0387841
rs146703867	1	207836450	0	11990.4	20480.9	13671.5	-0.535387	-1.37964	18407483	0.914999	0.0385792
rs12080578	1	207820612	0.0851064	9576.83	17284.7	10949.1	-0.590478	-1.37984	18408049	0.915028	0.0385658
rs371442154	1	207814027	0	10483.5	17908.5	11649.1	-0.535475	-1.37998	18408429	0.915046	0.0385569
rs188683254	1	207847229	0	11005	18813.9	12576.3	-0.536243	-1.38293	18416499	0.915448	0.0383665
rs1323721	1	207823240	0.37633	9739.63	17331.1	11073.7	-0.576302	-1.38532	18422878	0.915765	0.0382161
rs77155824	1	207814828	0.00132979	10325.3	17664.7	11516	-0.536968	-1.38573	18424019	0.915821	0.0381892
rs114356310	1	207816573	0	10282.7	17592.7	11502.4	-0.537017	-1.38591	18424442	0.915842	0.0381792
rs74323095	1	207816601	0	10282.7	17592.7	11502.4	-0.537017	-1.38591	18424466	0.915844	0.0381787
rs77854369	1	207816590	0	10282.7	17592.7	11502.4	-0.537017	-1.38591	18424467	0.915844	0.0381786
1:207816711	1	207816711	0	10282.2	17592.7	11503.3	-0.537071	-1.38612	18425001	0.91587	0.0381661
rs114470251	1	207816982	0	10282.2	17592.7	11503.3	-0.537071	-1.38612	18425009	0.915871	0.0381659
1:207839242	1	207839242	0	11395.2	19499.2	12977.8	-0.537177	-1.38653	18426085	0.915924	0.0381405
rs115530097	1	207839270	0	11395.2	19499.2	12977.8	-0.537177	-1.38653	18426095	0.915925	0.0381403
rs12745818	1	207819401	0.0970745	9362.67	16935.8	10704.3	-0.592697	-1.38748	18428547	0.916046	0.0380825
rs4427403	1	207836931	0.37766	11461.4	20408.5	13240.8	-0.576966	-1.38785	18429606	0.916099	0.0380575
rs185108787	1	207825340	0	11047.3	18911.3	12557.4	-0.537574	-1.38806	18430127	0.916125	0.0380453
rs6666431	1	207822078	0.37633	9652.64	17205.4	10965.7	-0.577994	-1.39176	18440174	0.916624	0.0378086
1:207840052	1	207840052	0.00132979	11420.6	19582.1	13035	-0.539202	-1.39432	18446977	0.916963	0.0376484
rs4317806	1	207837177	0.37766	11439.2	20408.9	13224.2	-0.578923	-1.3953	18449642	0.917095	0.0375856
rs148801689	1	207818839	0.00797872	10004.7	17162.2	11172.5	-0.539654	-1.39606	18451679	0.917196	0.0375377
rs11577173	1	207829760	0.0824468	11583.7	21011.1	13475.1	-0.595449	-1.39695	18454056	0.917314	0.0374817
rs77923586	1	207828975	0.0837766	11444.9	20764.4	13322.3	-0.595693	-1.3978	18456305	0.917426	0.0374288
1:207815484	1	207815484	0	10201.9	17508.7	11400.7	-0.54012	-1.39785	18456410	0.917432	0.0374263
1:207847892	1	207847892	0	10936.8	18777.3	12513.9	-0.540517	-1.39937	18460433	0.917631	0.0373317
rs4076514	1	207837101	0.291223	11416.3	20408.5	13210.2	-0.580905	-1.4002	18462706	0.917744	0.0372782
1:207814186	1	207814186	0.0106383	10427.8	17908.5	11605.2	-0.540798	-1.40046	18463373	0.917778	0.0372625
rs114644769	1	207842622	0.00531915	10565.3	18148.7	12081	-0.541024	-1.40133	18465805	0.917899	0.0372053
rs7531923	1	207833336	0.291223	11784.3	21082.8	13656.9	-0.581693	-1.40312	18470626	0.918138	0.037092
rs79872673	1	207830931	0.087766	11626.3	21130.9	13545.1	-0.597466	-1.4039	18472664	0.918239	0.037044
rs139681570	1	207813847	0.00132979	10417.1	17908.5	11595.8	-0.541828	-1.40442	18473934	0.918303	0.0370142
rs201814462	1	207847406	0.00797872	10942.9	18813.9	12534.9	-0.541909	-1.40473	18474694	0.91834	0.0369963
rs76441118	1	207827612	0.0837766	11389.6	20726.5	13275.1	-0.598713	-1.40819	18483568	0.918781	0.0367878
1:207818301	1	207818301	0.00797872	10041.5	17301.3	11252.4	-0.544055	-1.41298	18495955	0.919397	0.0364968
1:207840268	1	207840268	0.00930851	11373.8	19602.1	13010.6	-0.544325	-1.41402	18498730	0.919535	0.0364317
rs6667118	1	207822724	0.291223	9585.69	17202.8	10932.4	-0.584801	-1.41468	18500392	0.919618	0.0363926
rs116192843	1	207838763	0	11296.4	19473.8	12899.2	-0.544583	-1.41501	18501220	0.919659	0.0363732
1:207838717	1	207838717	0.0385638	11134.3	19473.8	12816	-0.559042	-1.41655	18505154	0.919854	0.0362809
1:207816612	1	207816612	0.00664894	10197.9	17592.7	11436.6	-0.5453	-1.41777	18508178	0.920005	0.0362099
rs6696840	1	207819729	0.445479	9313.18	16803.3	10631	-0.590147	-1.42173	18518242	0.920505	0.0359738
rs11118238	1	207819159	0.444149	9279.79	16761	10601	-0.591216	-1.42576	18528472	0.921014	0.035734
rs2181694	1	207826776	0.291223	11061.1	19922.9	12851	-0.588431	-1.42818	18534427	0.92131	0.0355944
rs11118282	1	207832402	0.291223	11711.1	21103.3	13610.2	-0.588893	-1.4299	18538868	0.92153	0.0354904
rs11118281	1	207832102	0.289894	11710.7	21103	13609.7	-0.588913	-1.42997	18539031	0.921538	0.0354865
rs7555024	1	207813637	0	10212.6	17678.4	11381.2	-0.548724	-1.43094	18541548	0.921664	0.0354276
rs372085384	1	207818729	0	10061	17422.5	11309.9	-0.549096	-1.43237	18545202	0.921845	0.035342
rs1570567	1	207832728	0.37766	11722.1	21120.1	13614.6	-0.588752	-1.43273	18546086	0.921889	0.0353213
rs11118278	1	207831357	0.289894	11699.3	21104.4	13609.2	-0.589951	-1.43383	18548784	0.922023	0.0352581
rs74444104	1	207839535	0	11162.6	19351.5	12767	-0.550203	-1.43663	18555818	0.922373	0.0350935
1:207841249	1	207841249	0	11221.5	19460.5	12846	-0.550557	-1.43799	18559279	0.922545	0.0350125
rs74811364	1	207841214	0	11221.5	19460.5	12846	-0.550557	-1.43799	18559303	0.922546	0.0350119
rs75352843	1	207821718	0	10097.2	17518.6	11384.1	-0.551004	-1.43971	18563584	0.922759	0.0349118
rs181586836	1	207838513	0	11404.9	19793.8	13045.2	-0.551324	-1.44094	18566731	0.922915	0.0348381
rs11118241	1	207820278	0.531915	9280.26	16990.2	10643	-0.604748	-1.4411	18567108	0.922934	0.0348293
rs113001246	1	207841206	0.0146277	11164.5	19381.1	12788.9	-0.551564	-1.44186	18568952	0.923026	0.0347862
rs367604803	1	207813953	0.00531915	10313	17908.5	11508.8	-0.551873	-1.44305	18571938	0.923174	0.0347164
1:207818744	1	207818744	0.00265957	10027.1	17422.5	11284	-0.552471	-1.44535	18577634	0.923457	0.0345832
rs11118242	1	207820313	0.527926	9236.23	16939.5	10602	-0.606516	-1.44769	18583519	0.92375	0.0344456
rs10082154	1	207830383	0.37367	11525.5	20850.4	13381.9	-0.592812	-1.44819	18584752	0.923811	0.0344168
rs145849932	1	207821810	0.00132979	10073.7	17518.6	11366.4	-0.553339	-1.44869	18585982	0.923872	0.0343881
rs6659617	1	207820201	0.442819	9371.98	17035.2	10721.7	-0.59756	-1.44966	18588348	0.92399	0.0343328
rs75553932	1	207819228	0.0757979	9260.12	16954.4	10642.7	-0.604813	-1.44969	18588439	0.923994	0.0343307
rs10863451	1	207832153	0.37633	11658.8	21100.6	13569	-0.593241	-1.44982	18588732	0.924009	0.0343238
rs11118268	1	207828752	0.37766	11296	20457.4	13119.2	-0.593894	-1.45231	18594909	0.924316	0.0341795
rs78752183	1	207829236	0.0837766	11124.7	20514.8	13025.2	-0.611981	-1.45389	18598946	0.924517	0.0340852
rs2025371	1	207829549	0.0917553	11158.8	20585.2	13047	-0.612349	-1.45515	18602055	0.924671	0.0340127
1:207838329	1	207838329	0.00132979	11274.4	19648.1	12911.6	-0.555449	-1.45681	18606096	0.924872	0.0339183
rs11118280	1	207831669	0.369681	11632.7	21101.3	13554.9	-0.595516	-1.45849	18610303	0.925081	0.0338201
rs2025372	1	207829653	0.291223	11480.1	20851.4	13355.5	-0.596807	-1.45932	18612526	0.925192	0.0337683
rs960087	1	207826858	0.292553	11047.8	20078	12874.2	-0.597391	-1.4615	18617843	0.925456	0.0336442
1:207838235	1	207838235	0.00398936	11258.9	19648.1	12905.7	-0.556827	-1.46211	18619382	0.925533	0.0336083
rs12038371	1	207821046	0.394947	9058.27	16500.5	10341	-0.599716	-1.46867	18635213	0.926319	0.0332392
1:207824652	1	207824652	0	10612.4	18571.3	12134.4	-0.559595	-1.47276	18645023	0.926807	0.0330107
rs114970589	1	207824538	0	10612.4	18571.3	12134.4	-0.559595	-1.47276	18645029	0.926807	0.0330105
rs960086	1	207827069	0.289894	11061.8	20164.4	12891.5	-0.60042	-1.47276	18645052	0.926809	0.03301
rs960088	1	207827067	0.289894	11061.8	20164.4	12891.5	-0.60042	-1.47276	18645053	0.926809	0.03301
rs7544931	1	207822556	0	9944.68	17405.2	11242.6	-0.559732	-1.47328	18646266	0.926869	0.0329817
rs55972631	1	207825759	0	11695.8	20484	13464.5	-0.560416	-1.47591	18652702	0.927189	0.0328318
rs60686677	1	207825757	0	11695.8	20484	13464.5	-0.560416	-1.47591	18652704	0.927189	0.0328318
rs143956752	1	207822110	0.00132979	9928.73	17405.2	11230.2	-0.561336	-1.47945	18661203	0.927611	0.0326339
rs143178914	1	207839761	0.00398936	11034.5	19347.7	12676.8	-0.561545	-1.48025	18663090	0.927705	0.03259
rs35707912	1	207829220	0.182181	11035.4	20404.8	12927.1	-0.61466	-1.48025	18663096	0.927705	0.0325899
rs11809767	1	207824054	0	9952.23	17451.4	11262.9	-0.561622	-1.48055	18663806	0.927741	0.0325734
rs143343462	1	207824242	0	9952.23	17451.4	11262.9	-0.561622	-1.48055	18663809	0.927741	0.0325733
1:207833040	1	207833040	0	12129.8	21306.7	13979.3	-0.563358	-1.48723	18679836	0.928538	0.0322005
rs56806458	1	207832976	0	12129.8	21306.7	13979.3	-0.563358	-1.48723	18679850	0.928538	0.0322002
rs58771335	1	207832811	0	12129.8	21306.7	13979.3	-0.563358	-1.48723	18679851	0.928538	0.0322002
1:207823856	1	207823856	0	9955.48	17494.2	11276.3	-0.563747	-1.48872	18683376	0.928714	0.0321182
rs146202977	1	207837526	0	11015.8	19357.7	12636	-0.563757	-1.48876	18683485	0.928719	0.0321157
1:207833229	1	207833229	0.00265957	12124.4	21306.7	13975.8	-0.563799	-1.48892	18683873	0.928738	0.0321067
rs139226954	1	207838396	0	11060.4	19441.9	12696.4	-0.564065	-1.48995	18686316	0.92886	0.0320499
1:207823411	1	207823411	0	9950.07	17494.7	11275.4	-0.56432	-1.49093	18688623	0.928974	0.0319963
rs4844611	1	207827538	0.291223	11093.1	20327.6	12947.9	-0.60566	-1.49225	18691857	0.929135	0.0319211
1:207823808	1	207823808	0.00132979	9937.23	17494.2	11264.5	-0.565582	-1.49578	18700230	0.929551	0.0317266
rs12084490	1	207828540	0	11853	20870.1	13655.5	-0.565739	-1.49639	18701704	0.929625	0.0316924
rs12084578	1	207828707	0	11853	20870.1	13655.5	-0.565739	-1.49639	18701705	0.929625	0.0316924
rs115631549	1	207826345	0	11628.5	20481.9	13419.3	-0.566086	-1.49772	18704746	0.929776	0.0316218
rs116437580	1	207826344	0	11628.5	20481.9	13419.3	-0.566086	-1.49772	18704747	0.929776	0.0316217
rs7524058	1	207826333	0	11628.5	20481.9	13419.3	-0.566086	-1.49772	18704764	0.929777	0.0316213
rs7534213	1	207826142	0	11628.5	20481.9	13419.3	-0.566086	-1.49772	18704765	0.929777	0.0316213
rs115605131	1	207821279	0	9871.64	17404.7	11194.2	-0.567076	-1.50153	18713483	0.93021	0.031419
rs144282616	1	207819739	0.00531915	9479.14	16712.7	10734.9	-0.567076	-1.50153	18713486	0.93021	0.0314189
1:207823007	1	207823007	0	9867.04	17415.9	11193.8	-0.568182	-1.50578	18723303	0.930698	0.0311911
1:207823160	1	207823160	0	9867.04	17415.9	11193.8	-0.568182	-1.50578	18723304	0.930698	0.0311911
rs144861115	1	207823095	0	9867.04	17415.9	11193.8	-0.568182	-1.50578	18723313	0.930699	0.0311909
rs372583594	1	207841364	0.0212766	10280.7	18450.1	11925	-0.584803	-1.51243	18738528	0.931455	0.0308381
rs368857428	1	207823363	0	9829.69	17383.1	11155.9	-0.57009	-1.51312	18740169	0.931537	0.0308001
rs12085338	1	207820735	0	9773.74	17292.4	11091.7	-0.570567	-1.51496	18744418	0.931748	0.0307016
rs143320542	1	207825662	0	11555.5	20484	13348.2	-0.57248	-1.52231	18761174	0.932581	0.0303136
rs57378727	1	207825539	0	11555.5	20484	13348.2	-0.57248	-1.52231	18761184	0.932581	0.0303133
rs59204073	1	207825524	0	11555.5	20484	13348.2	-0.57248	-1.52231	18761186	0.932581	0.0303133
rs373812152	1	207837371	0	11593.7	20563.7	13385.8	-0.573063	-1.52456	18766340	0.932838	0.030194
rs55778354	1	207837358	0	11593.7	20563.7	13385.8	-0.573063	-1.52456	18766343	0.932838	0.0301939
1:207825734	1	207825734	0.00398936	11524.2	20484	13324.9	-0.575198	-1.53277	18784736	0.933752	0.0297685
rs79479584	1	207828056	0.00265957	11630.4	20683.1	13441.7	-0.575691	-1.53467	18789168	0.933972	0.029666
rs143425776	1	207820860	0.00398936	9722.11	17292.4	11052.4	-0.575864	-1.53533	18790595	0.934043	0.029633
rs148450247	1	207828176	0.00132979	11635.6	20705.5	13453.6	-0.576329	-1.53712	18794652	0.934245	0.0295393
rs115112644	1	207831330	0	12003.5	21385.4	13910.6	-0.577507	-1.54165	18804645	0.934742	0.0293084
rs185676005	1	207831317	0	12003.5	21385.4	13910.6	-0.577507	-1.54165	18804653	0.934742	0.0293083
rs56729528	1	207830804	0	11862.3	21135.8	13713.6	-0.577604	-1.54202	18805508	0.934784	0.0292885
rs77240764	1	207830880	0	11862.3	21135.8	13713.6	-0.577604	-1.54202	18805513	0.934785	0.0292884
rs80095068	1	207830777	0	11862.3	21135.8	13713.6	-0.577604	-1.54202	18805516	0.934785	0.0292883
rs10081975	1	207827937	0	11633.6	20736.9	13455.3	-0.57802	-1.54362	18808943	0.934955	0.0292092
rs114670454	1	207827798	0	11633.6	20736.9	13455.3	-0.57802	-1.54362	18808947	0.934955	0.0292091
rs115328938	1	207827944	0	11633.6	20736.9	13455.3	-0.57802	-1.54362	18808948	0.934955	0.0292091
rs74679114	1	207827631	0	11633.6	20736.9	13455.3	-0.57802	-1.54362	18808967	0.934956	0.0292086
rs79902302	1	207827935	0	11633.6	20736.9	13455.3	-0.57802	-1.54362	18808969	0.934957	0.0292086
rs114608601	1	207838679	0.0398936	10823	19598	12588.2	-0.59375	-1.54573	18813438	0.935179	0.0291054
rs368373815	1	207828483	0.0106383	11671.5	20830.9	13496.5	-0.579284	-1.54848	18819655	0.935488	0.0289619
1:207830904	1	207830904	0.00132979	11841.6	21135.8	13698.3	-0.579345	-1.54872	18820145	0.935512	0.0289506
1:207830686	1	207830686	0.00132979	11841	21135.8	13697	-0.579396	-1.54891	18820557	0.935533	0.0289411
rs145187473	1	207836980	0.00265957	11456.9	20453.4	13254	-0.579556	-1.54953	18821922	0.9356	0.0289096
rs138229133	1	207832702	0	11892.7	21231.6	13774.4	-0.57956	-1.54955	18821978	0.935603	0.0289083
rs367884233	1	207832582	0	11892.7	21231.6	13774.4	-0.57956	-1.54955	18821982	0.935603	0.0289082
rs376816209	1	207831624	0	11861.4	21181.9	13743.5	-0.579855	-1.55068	18824406	0.935724	0.0288523
rs114798855	1	207832408	0.00398936	11855.2	21196.4	13737.3	-0.581062	-1.55532	18834352	0.936218	0.0286229
rs74935684	1	207831139	0.0319149	11649	21152.7	13521.2	-0.596542	-1.55612	18836120	0.936306	0.0285821
rs76311968	1	207831502	0.00132979	11837.3	21181.9	13727	-0.581888	-1.5585	18841096	0.936553	0.0284674
rs111551944	1	207819470	0	9498.39	17016.1	10824.2	-0.583038	-1.56292	18850638	0.937028	0.0282475
rs113662630	1	207819550	0	9498.39	17016.1	10824.2	-0.583038	-1.56292	18850641	0.937028	0.0282475
rs12084587	1	207828765	0	11500	20631.1	13320.1	-0.584449	-1.56835	18862169	0.937601	0.0279819
rs12089170	1	207828784	0	11500	20631.1	13320.1	-0.584449	-1.56835	18862170	0.937601	0.0279819
1:207822760	1	207822760	0	9602.23	17226.7	10951.9	-0.584466	-1.56841	18862289	0.937607	0.0279792
rs144153173	1	207828949	0	11571.9	20768.6	13409.3	-0.584865	-1.56995	18865560	0.93777	0.0279039
rs183975875	1	207828887	0.00398936	11461.9	20572.9	13276.5	-0.584943	-1.57025	18866218	0.937802	0.0278887
rs113630340	1	207833328	0.0146277	11738	21073.6	13622.3	-0.585187	-1.57119	18868157	0.937899	0.0278441
1:207819060	1	207819060	0	9455.89	16977	10789.3	-0.585221	-1.57132	18868463	0.937914	0.0278371
rs149903858	1	207829621	0.0119681	11539.4	20728.2	13353.1	-0.585731	-1.57328	18872623	0.938121	0.0277413
1:207828442	1	207828442	0.00531915	11519.6	20705.5	13361.1	-0.58635	-1.57566	18877479	0.938362	0.0276296
1:207820482	1	207820482	0	9617.18	17286.7	10978.2	-0.586385	-1.5758	18877763	0.938376	0.027623
rs114382068	1	207831794	0.00930851	11782.8	21180.2	13691.7	-0.586426	-1.57595	18878061	0.938391	0.0276162
1:207832103	1	207832103	0	11743	21112.3	13634.1	-0.586595	-1.5766	18879458	0.93846	0.0275841
rs181294145	1	207820277	0.00265957	9430.56	16964.6	10752	-0.587176	-1.57884	18884209	0.938697	0.0274748
rs74587156	1	207826823	0.00265957	11052.1	19884.3	12835.8	-0.587312	-1.57936	18885273	0.938749	0.0274503
1:207820489	1	207820489	0.00132979	9606.23	17286.7	10970.9	-0.587523	-1.58018	18887004	0.938835	0.0274105
1:207829956	1	207829956	0.00265957	11674.1	21015.5	13532	-0.58789	-1.58158	18889883	0.938979	0.0273443
1:207819760	1	207819760	0	9541.06	17204	10890.6	-0.589537	-1.58792	18903160	0.939639	0.0270392
rs139906011	1	207819851	0	9541.06	17204	10890.6	-0.589537	-1.58792	18903171	0.939639	0.0270389
rs143412707	1	207819939	0	9541.06	17204	10890.6	-0.589537	-1.58792	18903173	0.939639	0.0270389
1:207822823	1	207822823	0.0106383	9614.26	17362	11003	-0.591037	-1.59369	18915341	0.940244	0.0267594
1:207819271	1	207819271	0.00132979	9388.69	16960.7	10729.7	-0.591395	-1.59507	18918103	0.940381	0.026696
rs369913589	1	207827158	0	11195.4	20411.2	13045.6	-0.600582	-1.6304	18987377	0.943825	0.0251086
rs146065777	1	207827050	0.00797872	11015.7	20098.5	12850.4	-0.601328	-1.63327	18993046	0.944107	0.024979
rs147774007	1	207829241	0.00265957	11211.5	20469.8	13072.6	-0.602011	-1.6359	18998068	0.944356	0.0248641
1:207829279	1	207829279	0	11278.7	20687.6	13173.3	-0.606617	-1.65362	19030807	0.945984	0.0241164

## Sheet: Indian Austroasiatic
ID	CHR	BP	Freq	iHH_A1	iHH_B1	iHH_P1	XPEHH	Std_XPEHH	rank	rank.perc	rank.log
rs11576522	1	207789269	0.337638	38265.6	18396.5	22452	0.732389	3.34228	14551	0.000723302	3.14068
rs12036785	1	207792909	0.346863	36472.8	17669.9	21854	0.724706	3.33996	14623	0.000726881	3.13854
rs2274566	1	207753345	0.321033	43736.5	21757.6	25887.6	0.698221	3.20977	21314	0.00105948	2.97491
rs10429953	1	207788578	0.51476	38225.1	18907.1	22547	0.703953	3.20699	21501	0.00106877	2.97111
rs72737299	1	207772946	0.095941	40238.2	18026.3	23669.8	0.802982	3.19977	21908	0.001089	2.96297
rs190338494	1	207787964	0	39678.1	19468.3	23787.2	0.712011	3.18788	22602	0.0011235	2.94943
rs191751915	1	207787826	0	39678.1	19468.3	23787.2	0.712011	3.18788	22603	0.00112355	2.94941
rs55908874	1	207787942	0	39678.1	19468.3	23787.2	0.712011	3.18788	22604	0.0011236	2.94939
rs56037198	1	207788002	0	39678.1	19468.3	23787.2	0.712011	3.18788	22605	0.00112365	2.94937
rs56377846	1	207788359	0	39678.1	19468.3	23787.2	0.712011	3.18788	22606	0.0011237	2.94935
rs3849266	1	207752990	0.285978	43761.1	21461.9	25849.8	0.712467	3.18423	22812	0.00113394	2.94541
rs117590864	1	207787240	0.0571956	39678.1	18438.8	23480	0.766341	3.18213	22937	0.00114015	2.94304
rs7542544	1	207786223	0.330258	38918.2	19572.7	23038.9	0.687326	3.16751	23760	0.00118106	2.92773
rs7519119	1	207786152	0.330258	39039.7	19648.2	23178.1	0.686594	3.16468	23951	0.00119056	2.92425
rs10429943	1	207789471	0.512915	38245.4	19246.9	22649.4	0.686672	3.14069	25467	0.00126592	2.8976
1:207789038	1	207789038	0	38467.8	19110.9	22866.7	0.69956	3.13944	25539	0.00126949	2.89637
rs55736095	1	207788638	0	38467.8	19110.9	22866.7	0.69956	3.13944	25540	0.00126954	2.89635
rs56176143	1	207788659	0	38467.8	19110.9	22866.7	0.69956	3.13944	25541	0.00126959	2.89634
rs12403552	1	207786170	0.512915	38876	19573.4	23012.1	0.686206	3.13891	25579	0.00127148	2.89569
1:207789749	1	207789749	0.00369004	38577.4	19172.3	23013.4	0.699198	3.13804	25636	0.00127432	2.89472
rs3737002	1	207760773	0.287823	41007.1	20440.7	24306.7	0.696218	3.12251	26652	0.00132482	2.87784
rs144309931	1	207793174	0.00184502	36743.6	18391	22341	0.692102	3.11043	27540	0.00136896	2.86361
rs115513476	1	207793685	0	36831.7	18445.8	22412.5	0.691519	3.10817	27710	0.00137741	2.86094
rs74153331	1	207793822	0	36831.7	18445.8	22412.5	0.691519	3.10817	27711	0.00137746	2.86092
1:207789932	1	207789932	0	38670.9	19390.6	23111	0.690301	3.10343	28047	0.00139416	2.85569
rs113247278	1	207790018	0	38670.9	19390.6	23111	0.690301	3.10343	28048	0.00139421	2.85567
rs79577824	1	207789641	0.00184502	38577.4	19364.5	23059.7	0.689223	3.09924	28371	0.00141027	2.8507
rs145298960	1	207753073	0	43826.1	22042.8	26067.4	0.687246	3.09155	28965	0.00143979	2.8417
rs603237	1	207753010	0	43826.1	22042.8	26067.4	0.687246	3.09155	28967	0.00143989	2.84167
1:207786184	1	207786184	0	38925.7	19590.1	23052.2	0.686628	3.08914	29159	0.00144944	2.8388
rs6681756	1	207789502	0	38577.4	19420	23071.5	0.686364	3.08811	29229	0.00145292	2.83776
rs6656445	1	207789393	0	38388.4	19346.1	22825.9	0.685264	3.08384	29583	0.00147051	2.83253
rs78953596	1	207789303	0.00553506	38381.8	19346.1	22819.2	0.685093	3.08317	29646	0.00147365	2.83161
1:207788519	1	207788519	0.00738007	38624.1	19468.3	23359.3	0.685087	3.08315	29647	0.0014737	2.83159
rs56203648	1	207793828	0.0553506	36831.7	17591.2	22157.3	0.738961	3.08302	29660	0.00147434	2.8314
rs114304475	1	207786358	0.00369004	39445.6	19893.1	23708	0.68455	3.08106	29827	0.00148264	2.82896
rs614709	1	207753275	0.527675	43715.4	21958.6	25919.5	0.688544	3.07708	30141	0.00149825	2.82442
rs111393278	1	207786780	0.00553506	39401.2	19962.5	23692.8	0.679942	3.06313	31275	0.00155462	2.80838
rs140056133	1	207786321	0	39459.8	20023.9	23750.4	0.678356	3.05697	31802	0.00158082	2.80112
rs143703040	1	207786406	0	39445.6	20027.3	23747.9	0.677827	3.05491	31963	0.00158882	2.79893
rs193084668	1	207786440	0	39445.6	20027.3	23747.9	0.677827	3.05491	31965	0.00158892	2.7989
1:207792845	1	207792845	0.00369004	37290.6	18937.6	23037.8	0.677589	3.05398	32040	0.00159265	2.79788
rs371074966	1	207786338	0.00184502	39410.6	20023.9	23704.2	0.677108	3.05211	32188	0.0016	2.79588
rs74994280	1	207786581	0	39407	20049.6	23717.5	0.675732	3.04676	32623	0.00162163	2.79005
rs140331798	1	207786570	0.00738007	39391.2	20049.6	23702.7	0.675331	3.0452	32756	0.00162824	2.78828
rs56299185	1	207792289	0	37315.5	19031.8	23107.4	0.673296	3.03728	33422	0.00166134	2.77954
1:207792621	1	207792621	0	37290.6	19031.8	23092	0.672628	3.03468	33649	0.00167263	2.7766
1:207792683	1	207792683	0	37290.6	19031.8	23092	0.672628	3.03468	33650	0.00167268	2.77659
1:207792684	1	207792684	0	37290.6	19031.8	23092	0.672628	3.03468	33651	0.00167273	2.77658
rs370473407	1	207792561	0.00738007	37249.5	19031.8	23064.8	0.671526	3.0304	34025	0.00169132	2.77177
rs3811381	1	207790088	0.501845	36713.6	19192.9	22127.1	0.64861	2.99467	37492	0.00186365	2.72963
1:207785468	1	207785468	0	39650.9	20539	24296.8	0.657789	2.97697	39320	0.00195452	2.70896
1:207785944	1	207785944	0	39650.9	20539	24296.8	0.657789	2.97697	39321	0.00195457	2.70895
rs114792804	1	207785443	0	39650.9	20539	24296.8	0.657789	2.97697	39322	0.00195462	2.70894
rs139029738	1	207792288	0.0258303	37315.5	18713.7	22983.9	0.690151	2.97239	39786	0.00197769	2.70384
1:207785381	1	207785381	0.00369004	39479.3	20539	24225.3	0.65345	2.96009	41191	0.00204752	2.68877
1:207786838	1	207786838	0	39678.1	20706.5	24162.7	0.650353	2.94804	42600	0.00211756	2.67416
rs11811877	1	207786929	0	39678.1	20706.5	24162.7	0.650353	2.94804	42601	0.00211761	2.67415
rs12038575	1	207740272	0.274908	46227.1	23805.2	28298	0.663662	2.93794	43723	0.00217339	2.66286
rs601356	1	207752550	0.538745	43804.4	22883.7	26234.6	0.64931	2.93021	44662	0.00222006	2.65363
rs139691972	1	207740108	0.0258303	46527.9	23846.2	28670.2	0.668427	2.89131	49577	0.00246438	2.60829
rs183283437	1	207740102	0.0258303	46527.9	23846.2	28670.2	0.668427	2.89131	49578	0.00246443	2.60828
rs116125277	1	207790417	0	37830.8	20043.6	23540.8	0.635212	2.88915	49880	0.00247944	2.60565
rs3930521	1	207790295	0	37830.8	20043.6	23540.8	0.635212	2.88915	49882	0.00247954	2.60563
rs41364345	1	207790427	0	37830.8	20043.6	23540.8	0.635212	2.88915	49883	0.00247959	2.60562
rs41387145	1	207790495	0	37830.8	20043.6	23540.8	0.635212	2.88915	49884	0.00247964	2.60561
rs56307771	1	207790582	0.00553506	37819.2	20043.6	23532	0.634905	2.88795	50055	0.00248814	2.60413
1:207752822	1	207752822	0	43938.1	23294.9	26485.2	0.634544	2.88655	50229	0.00249679	2.60262
rs79299123	1	207752970	0.00553506	43912.4	23294.9	26474.1	0.63396	2.88428	50540	0.00251225	2.59994
rs147860921	1	207790125	0.00369004	37780.6	20043.6	23509.5	0.633886	2.88399	50571	0.00251379	2.59967
1:207749774	1	207749774	0.0110701	44547.3	23779.5	27134.5	0.62773	2.86005	54034	0.00268593	2.57091
1:207760074	1	207760074	0.0147601	41985.3	22478.9	25974.2	0.624745	2.84843	55714	0.00276944	2.55761
rs679515	1	207750568	0.95203	44447.6	23949.3	27084.5	0.618374	2.83486	57797	0.00287298	2.54167
rs55724061	1	207790713	0.00184502	36992.4	19945.1	23186.2	0.617728	2.82114	60159	0.00299039	2.52427
rs55882556	1	207792277	0	37315.5	20158.9	23410.2	0.615764	2.8135	61431	0.00305362	2.51519
rs41274770	1	207791434	0	37307.9	20158.9	23404	0.615561	2.81271	61571	0.00306058	2.5142
rs61730889	1	207791535	0	37307.9	20158.9	23404	0.615561	2.81271	61573	0.00306067	2.51418
rs11578101	1	207791853	0.00184502	37305.4	20158.9	23402.5	0.615493	2.81245	61610	0.00306251	2.51392
rs56216545	1	207791140	0.00184502	37305.4	20158.9	23402.5	0.615493	2.81245	61611	0.00306256	2.51391
rs41369546	1	207790670	0	36992.4	20043.6	23210.7	0.612803	2.80198	63386	0.0031508	2.50158
1:207790607	1	207790607	0.00922509	36983.6	20043.6	23205.5	0.612564	2.80105	63555	0.0031592	2.50042
rs56032207	1	207791063	0.00922509	36911.2	20158.9	23232.3	0.604868	2.77112	69000	0.00342986	2.46472
rs61734514	1	207760772	0.00184502	41601	22868.4	25594.7	0.598366	2.74583	73989	0.00367785	2.43441
1:207790792	1	207790792	0.00553506	36355.3	19998.5	22944.1	0.597682	2.74317	74530	0.00370474	2.43124
rs12028134	1	207800409	0.348708	34662.2	19577.4	21246	0.571275	2.7413	74904	0.00372333	2.42907
rs12031281	1	207800154	0.309963	35342.3	19640.2	21609.4	0.587502	2.74065	75018	0.003729	2.42841
rs6701713	1	207786289	0.850554	39430.2	19956.9	23703.3	0.680957	2.7405	75058	0.00373099	2.42818
rs2093761	1	207786542	0.850554	39416	19960	23700.7	0.680439	2.73875	75450	0.00375047	2.42591
1:207752361	1	207752361	0	43885.4	24194.2	26642.1	0.595467	2.73455	76277	0.00379158	2.42118
rs113430454	1	207752240	0	43885.4	24194.2	26642.1	0.595467	2.73455	76278	0.00379163	2.42117
rs181875929	1	207752362	0	43885.4	24194.2	26642.1	0.595467	2.73455	76280	0.00379173	2.42116
rs74151084	1	207752389	0	43885.4	24194.2	26642.1	0.595467	2.73455	76281	0.00379178	2.42116
rs3818361	1	207784968	0.850554	39849.4	20211.6	24198.3	0.678852	2.7334	76478	0.00380157	2.42004
rs6681449	1	207750354	0.52214	44144.6	24309.3	26777.1	0.596611	2.73293	76604	0.00380784	2.41932
rs599948	1	207752239	0.527675	43804.4	24122.8	26521.5	0.596578	2.7328	76631	0.00380918	2.41917
rs114384980	1	207773168	0.00553506	41168.3	22719.1	25418.6	0.594465	2.73065	77094	0.00383219	2.41655
1:207750834	1	207750834	0	44725.8	24712.1	27557	0.593257	2.72596	78073	0.00388086	2.41107
rs74338130	1	207750870	0	44725.8	24712.1	27557	0.593257	2.72596	78074	0.00388091	2.41107
rs116178033	1	207751640	0	44720.5	24712.1	27532.6	0.593139	2.7255	78175	0.00388593	2.41051
rs187750583	1	207751179	0	44720.5	24712.1	27532.6	0.593139	2.7255	78176	0.00388598	2.4105
rs61297619	1	207751489	0	44720.5	24712.1	27532.6	0.593139	2.7255	78177	0.00388603	2.41049
rs7539922	1	207773339	0.52952	40730.6	22474.3	24989	0.594609	2.72543	78197	0.00388702	2.41038
1:207773138	1	207773138	0.00369004	41110.6	22719.1	25342.2	0.593063	2.7252	78250	0.00388966	2.41009
rs116117429	1	207750032	0	44547.3	24623.5	27322.5	0.592849	2.72437	78446	0.0038994	2.409
rs148231600	1	207750341	0	44547.3	24623.5	27322.5	0.592849	2.72437	78447	0.00389945	2.409
rs648598	1	207749808	0	44547.3	24623.5	27322.5	0.592849	2.72437	78449	0.00389955	2.40899
rs7534980	1	207749852	0	44547.3	24623.5	27322.5	0.592849	2.72437	78450	0.0038996	2.40898
rs114610598	1	207751143	0.00553506	44691.3	24712.1	27517.2	0.592487	2.72296	78724	0.00391322	2.40747
rs2093760	1	207786828	0.850554	39386.9	20053	23701.4	0.675054	2.72059	79203	0.00393703	2.40483
1:207773338	1	207773338	0	41041	22713.8	25367.8	0.591598	2.7195	79431	0.00394836	2.40358
rs114713133	1	207773357	0	40968.5	22680.4	25303.5	0.591301	2.71835	79688	0.00396114	2.40218
rs7530069	1	207773778	0	40968.5	22680.4	25303.5	0.591301	2.71835	79690	0.00396124	2.40217
rs74820161	1	207760196	0	42391.9	23506.1	26396.7	0.589696	2.7121	81075	0.00403008	2.39469
rs140018719	1	207760271	0.0110701	41713.8	23132.9	25691.5	0.589575	2.71163	81188	0.0040357	2.39408
rs189993170	1	207752159	0	44392.9	24622.3	27369.3	0.589426	2.71105	81326	0.00404256	2.39334
rs142980032	1	207739509	0.0129151	46822.1	25976.2	29323.8	0.589172	2.71007	81523	0.00405235	2.39229
1:207773236	1	207773236	0.00184502	40907.3	22713.8	25313.8	0.588337	2.70682	82205	0.00408625	2.38867
rs595121	1	207760384	0	41713.8	23177.4	25723	0.587656	2.70417	82749	0.00411329	2.38581
1:207751999	1	207751999	0.00184502	44307.7	24622.3	27335.1	0.587504	2.70358	82885	0.00412005	2.3851
rs146922261	1	207749767	0.00553506	44754.4	24893.8	27494	0.586572	2.69995	83681	0.00415962	2.38095
rs6687175	1	207757235	0.51845	41356.1	23369.3	25327.1	0.570799	2.69615	84504	0.00420053	2.3767
rs12734030	1	207793964	0.494465	35993	20417.1	22072.9	0.566951	2.69083	85739	0.00426192	2.37039
rs55665161	1	207795485	0.0110701	36764.9	20498.2	22918.8	0.58421	2.69077	85756	0.00426276	2.37031
1:207760140	1	207760140	0.00369004	41690.9	23287.9	26055.8	0.582349	2.68353	87363	0.00434265	2.36225
rs17186848	1	207804883	0.357934	35167.1	20185.3	21827	0.555155	2.6784	88499	0.00439911	2.35663
rs56105884	1	207793913	0	37333.3	20898.1	23198.7	0.580227	2.67527	89259	0.00443689	2.35292
rs147654348	1	207753594	0	42774.5	23946.4	26099.5	0.580123	2.67487	89346	0.00444122	2.3525
rs376203607	1	207795326	0	36825.8	20622.5	22982.2	0.579818	2.67368	89619	0.00445479	2.35117
rs61822978	1	207800862	0.309963	34927.3	19773.7	21572.4	0.568914	2.66974	90558	0.00450146	2.34665
rs55679602	1	207795479	0	36764.9	20622.5	22956.6	0.578164	2.66725	91112	0.004529	2.344
rs55930963	1	207795472	0	36764.9	20622.5	22956.6	0.578164	2.66725	91113	0.00452905	2.34399
rs12034598	1	207757515	0.51476	41020.1	23369.3	25188.4	0.56264	2.66484	91675	0.00455699	2.34132
rs369487127	1	207795468	0.00369004	36709.1	20622.5	22885.3	0.576645	2.66134	92518	0.00459889	2.33735
1:207759703	1	207759703	0.00553506	41985.3	23598.7	26238.9	0.576128	2.65933	92974	0.00462156	2.33521
rs2274567	1	207753621	0.520295	42480.7	23890.7	25914.4	0.575563	2.65413	94281	0.00468653	2.32915
rs650877	1	207748793	0.52214	44422.6	24984.2	27077.1	0.575504	2.65391	94348	0.00468986	2.32884
1:207760148	1	207760148	0.00738007	41374.2	23287.9	25918.6	0.574723	2.65386	94360	0.00469045	2.32879
1:207748409	1	207748409	0	44725.7	25183.2	27450.9	0.574371	2.6525	94681	0.00470641	2.32731
rs12757487	1	207749188	0.52214	44373.9	24984.2	27055.8	0.574407	2.6498	95320	0.00473817	2.32439
1:207760265	1	207760265	0	41713.8	23506.1	26109	0.573571	2.64938	95431	0.00474369	2.32388
rs367918864	1	207749060	0	44472.4	25063.2	27191.6	0.57347	2.64899	95540	0.00474911	2.32339
rs599644	1	207749132	0	44472.4	25063.2	27191.6	0.57347	2.64899	95541	0.00474916	2.32338
rs1746657	1	207748143	0	44695.3	25189.2	27440.9	0.57345	2.64891	95560	0.0047501	2.3233
rs368277470	1	207748351	0	44695.3	25189.2	27440.9	0.57345	2.64891	95562	0.0047502	2.32329
rs73078619	1	207748665	0	44678.4	25183.2	27428.6	0.573315	2.64839	95671	0.00475562	2.32279
rs146809178	1	207740384	0.00369004	47775.1	26961.4	31150.1	0.572099	2.64366	96960	0.00481969	2.31698
rs375478403	1	207740693	0	47775.1	26985.5	31156.4	0.571204	2.64018	97830	0.00486294	2.3131
rs17046851	1	207747984	0.520295	44334.7	25029.2	27139	0.571724	2.63976	97952	0.004869	2.31256
rs116488182	1	207749287	0	44776.6	25296.9	27599.3	0.571004	2.6394	98060	0.00487437	2.31208
rs145605687	1	207749283	0	44776.6	25296.9	27599.3	0.571004	2.6394	98061	0.00487442	2.31208
rs201125141	1	207740314	0	47775.1	27004.2	31163.5	0.570514	2.63749	98574	0.00489992	2.30981
rs114491310	1	207757393	0.00553506	41403.3	23411.4	25392.3	0.570137	2.63603	98945	0.00491836	2.30818
rs1746659	1	207758544	0.52583	41334.4	23369.3	25323.5	0.570273	2.63433	99372	0.00493959	2.30631
1:207748065	1	207748065	0.00922509	44561.6	25215.5	27286	0.569413	2.63321	99704	0.00495609	2.30486
rs367801558	1	207748982	0.00184502	44276.6	25063.2	27113.4	0.569058	2.63183	100119	0.00497672	2.30306
rs369882840	1	207740795	0	47647.8	26985.5	31133.1	0.568537	2.6298	100650	0.00500312	2.30076
rs646817	1	207757936	0.52583	41282.3	23369.3	25302.7	0.569014	2.62961	100692	0.0050052	2.30058
rs1752688	1	207758232	0.523985	41280.4	23369.3	25302.4	0.568966	2.62944	100743	0.00500774	2.30036
rs145825758	1	207757938	0	41336.4	23413.8	25377	0.568417	2.62933	100761	0.00500863	2.30028
rs79106975	1	207757701	0	41419.4	23476.6	25472.8	0.567744	2.62672	101485	0.00504462	2.29717
rs3886100	1	207739127	0.311808	46770.7	26794.8	29274.6	0.557051	2.62449	102047	0.00507256	2.29477
rs75924889	1	207758787	0.00369004	42138.9	23899.1	26369.4	0.567129	2.62432	102079	0.00507415	2.29464
1:207800417	1	207800417	0	34795.9	19734.7	21449.3	0.567123	2.6243	102080	0.0050742	2.29463
1:207800547	1	207800547	0	34795.9	19734.7	21449.3	0.567123	2.6243	102081	0.00507425	2.29463
rs61822977	1	207796065	0.354244	35887.7	20896.7	22281.7	0.540804	2.62241	102618	0.00510094	2.29235
rs116145400	1	207757552	0.00553506	41370	23476.6	25451.8	0.566551	2.62208	102720	0.00510601	2.29192
rs34720009	1	207755502	0.00738007	43440.7	24659.8	27415.3	0.566223	2.6208	103070	0.00512341	2.29044
rs17259038	1	207773902	0.0350554	40953.2	22570.1	25254.8	0.595806	2.62031	103207	0.00513022	2.28986
rs117745867	1	207754102	0.0147601	43034.8	24442.8	26969.4	0.565673	2.61866	103683	0.00515388	2.28787
1:207800400	1	207800400	0.00369004	34625.3	19666.8	21331.5	0.565654	2.61859	103704	0.00515493	2.28778
1:207760221	1	207760221	0.00922509	41376.4	23506.1	25971.2	0.565451	2.6178	103926	0.00516596	2.28685
rs140655957	1	207757844	0.00922509	41321.1	23476.6	25388.5	0.565369	2.61748	104044	0.00517183	2.28636
rs143756161	1	207800563	0	35007.9	19898.7	21690.7	0.564918	2.61572	104501	0.00519454	2.28445
1:207748440	1	207748440	0.00369004	44288.2	25183.2	27272.3	0.564542	2.61426	104890	0.00521388	2.28284
rs116146912	1	207748388	0.00738007	44146.2	25123.7	27141.7	0.563698	2.61098	105786	0.00525842	2.27914
rs56116727	1	207794282	0	37082.3	21106.6	23236.4	0.563552	2.61041	105972	0.00526766	2.27838
rs630875	1	207758814	0	42138.9	23987.3	26397.8	0.563445	2.61	106061	0.00527209	2.27802
rs113529561	1	207758777	0	42138.9	23992.4	26391.1	0.563235	2.60918	106296	0.00528377	2.27706
1:207759380	1	207759380	0	41985.3	23918.7	26315	0.562662	2.60695	106903	0.00531394	2.27458
1:207759418	1	207759418	0	41985.3	23918.7	26315	0.562662	2.60695	106904	0.00531399	2.27458
rs17259031	1	207759130	0	41985.3	23918.7	26315	0.562662	2.60695	106907	0.00531414	2.27457
rs10127904	1	207748107	0.0350554	44659.3	24705.8	27278.4	0.592024	2.60619	107088	0.00532314	2.27383
1:207755560	1	207755560	0	43480.6	24806.3	27492.2	0.561218	2.60133	108356	0.00538617	2.26872
rs112464403	1	207754486	0	43387.6	24757.2	27432.3	0.561057	2.60071	108534	0.00539502	2.26801
rs116994542	1	207747893	0	46568.5	26585.8	29926.7	0.560546	2.59872	109101	0.0054232	2.26574
rs116772674	1	207754253	0.00553506	43358.2	24757.2	27414.9	0.560381	2.59808	109269	0.00543155	2.26508
1:207739624	1	207739624	0	46822.1	26753.3	29522.6	0.559697	2.59541	110046	0.00547017	2.262
rs9429955	1	207739534	0	46822.1	26753.3	29522.6	0.559697	2.59541	110050	0.00547037	2.26198
rs1746658	1	207756339	0	43413.7	24806.3	27462	0.559679	2.59535	110062	0.00547097	2.26194
rs114462179	1	207756187	0.00553506	43395.9	24806.3	27451.1	0.559268	2.59375	110568	0.00549612	2.25994
rs55862274	1	207795167	0	36901.3	21106.6	23164.7	0.55866	2.59138	111255	0.00553027	2.25725
rs140144058	1	207757176	0	43354	24806.3	27390.8	0.558302	2.58999	111642	0.00554951	2.25575
rs201880876	1	207755348	0.00184502	43234.1	24757.2	27369	0.557513	2.58692	112605	0.00559738	2.25202
rs56059636	1	207794481	0.00184502	36829.3	21106.6	23134.8	0.556707	2.58378	113574	0.00564554	2.24829
1:207804707	1	207804707	0.00738007	35527.2	20364.8	22251.1	0.556492	2.58295	113818	0.00565767	2.24736
rs78150633	1	207755736	0.00184502	43268.7	24806.3	27404.4	0.556332	2.58233	114005	0.00566697	2.24665
1:207756708	1	207756708	0.00553506	43256.4	24806.3	27292.7	0.556048	2.58122	114325	0.00568287	2.24543
rs12041437	1	207803264	0.356089	35134.6	20681.8	21937.7	0.529933	2.57999	114636	0.00569833	2.24425
1:207740856	1	207740856	0.00553506	47036.4	26985.5	30880.8	0.55562	2.57956	114780	0.00570549	2.24371
rs11803956	1	207803021	0.357934	35134.6	20692.6	21939.7	0.529408	2.57794	115272	0.00572995	2.24185
1:207739670	1	207739670	0.00184502	46598.1	26753.3	29431.3	0.554902	2.57676	115642	0.00574834	2.24046
rs12034383	1	207803595	0.357934	35134.6	20725.4	21947.9	0.527827	2.57177	117240	0.00582777	2.2345
1:207758953	1	207758953	0.00369004	41602.3	23918.7	26157.8	0.553496	2.5713	117376	0.00583453	2.23399
1:207755489	1	207755489	0.00738007	42999.2	24757.2	27269	0.552066	2.56574	119035	0.005917	2.2279
1:207780728	1	207780728	0.00553506	41843.7	24136.1	26187.2	0.550234	2.55861	121271	0.00602815	2.21982
rs189159003	1	207740710	0.00922509	46725	26985.5	30724.6	0.548978	2.55372	122766	0.00610246	2.2145
rs11118147	1	207774882	0.52952	41342.9	23924.3	25661.6	0.547006	2.54723	124800	0.00620357	2.20736
1:207739374	1	207739374	0	47040.5	27255.3	29698.6	0.545761	2.54121	126771	0.00630154	2.20055
rs1752684	1	207747296	0.841328	46239.2	24837.1	29277.3	0.621489	2.53999	127155	0.00632063	2.19924
rs111687361	1	207747290	0	47844.6	27743	31576.7	0.544975	2.53815	127824	0.00635388	2.19696
rs149099494	1	207741193	0	47844.6	27743	31576.7	0.544975	2.53815	127828	0.00635408	2.19695
rs144077642	1	207740886	0	47807.5	27743	31547	0.5442	2.53514	128823	0.00640354	2.19358
rs34883952	1	207740868	0.0350554	47634.8	26865.1	31074.4	0.572734	2.5342	129126	0.0064186	2.19256
1:207740946	1	207740946	0.00184502	47785.8	27743	31523.1	0.543747	2.53337	129406	0.00643252	2.19162
rs182689713	1	207774671	0.00369004	41100.1	23948.7	25752.8	0.540097	2.51918	134013	0.00666153	2.17643
rs11118157	1	207778319	0.535055	41379.3	24127	25589.6	0.539451	2.51894	134075	0.00666461	2.17623
rs188151322	1	207761270	0.00553506	41389.2	24125.9	25767.8	0.539734	2.51777	134483	0.00668489	2.17491
rs202213311	1	207775317	0.00184502	42547	24818.8	27219.7	0.539009	2.51495	135394	0.00673017	2.17197
rs145201473	1	207777595	0.00738007	42172	24619.4	26679.7	0.538222	2.51188	136485	0.00678441	2.16849
rs1408079	1	207780048	0.52952	41280.5	24127	25560.7	0.537059	2.50999	137191	0.0068195	2.16625
rs11118136	1	207772408	0.52952	40547.1	23704.1	25302.9	0.536818	2.50909	137473	0.00683352	2.16536
rs12141045	1	207772154	0.52952	40547.1	23704.1	25302.9	0.536818	2.50909	137475	0.00683362	2.16535
rs12073268	1	207795905	0	36771.5	21494	23152.6	0.536951	2.50694	138250	0.00687214	2.16291
rs55728705	1	207795746	0	36764.9	21494	23148.8	0.536771	2.50624	138511	0.00688511	2.16209
rs147739107	1	207773986	0.00184502	41063.1	24024.9	25729.9	0.536021	2.50332	139518	0.00693517	2.15894
rs677066	1	207773991	0.535055	40841.9	23923.1	25455.7	0.534864	2.50177	140045	0.00696137	2.15731
rs11118196	1	207798057	0.498155	35473.9	21165.4	22115.8	0.516427	2.49796	141358	0.00702663	2.15325
1:207739452	1	207739452	0.00738007	46520	27255.3	29485.8	0.534634	2.49793	141376	0.00702753	2.1532
rs74445055	1	207774946	0	42547	24951.8	27244.8	0.533662	2.49415	142835	0.00710005	2.14874
rs144874722	1	207771149	0.00369004	41069.2	24101.5	25955	0.532984	2.49151	143826	0.00714931	2.14574
rs190973160	1	207783191	0.00553506	39874.8	23406.4	24943.3	0.532736	2.49054	144216	0.0071687	2.14456
rs112575753	1	207778341	0	41931.3	24617	26345	0.532594	2.48999	144434	0.00717953	2.1439
rs147302950	1	207779295	0	41931.3	24617	26345	0.532594	2.48999	144436	0.00717963	2.1439
rs17047598	1	207778970	0	41931.3	24617	26345	0.532594	2.48999	144437	0.00717968	2.14389
rs191099625	1	207779126	0	41931.3	24617	26345	0.532594	2.48999	144438	0.00717973	2.14389
rs74153327	1	207779251	0	41931.3	24617	26345	0.532594	2.48999	144441	0.00717988	2.14388
rs4844382	1	207770689	0.527675	40476	23792.6	25287.6	0.531333	2.48855	144982	0.00720677	2.14226
rs594955	1	207770692	0.527675	40476	23792.6	25287.6	0.531333	2.48855	144983	0.00720682	2.14226
rs149522668	1	207771095	0	41069.2	24126.9	25977.8	0.531933	2.48742	145441	0.00722959	2.14089
rs76482476	1	207771017	0	41069.2	24126.9	25977.8	0.531933	2.48742	145443	0.00722969	2.14088
1:207775743	1	207775743	0	42547	24999.6	27266.8	0.531752	2.48672	145688	0.00724187	2.14015
1:207774478	1	207774478	0	41100.1	24149.8	25811.6	0.531732	2.48664	145712	0.00724306	2.14008
rs111916928	1	207774559	0	41100.1	24149.8	25811.6	0.531732	2.48664	145713	0.00724311	2.14007
1:207779595	1	207779595	0	41877.1	24617	26317.2	0.531301	2.48496	146315	0.00727304	2.13828
rs115328932	1	207774344	0.00553506	41077.3	24149.8	25790.1	0.531177	2.48448	146494	0.00728193	2.13775
rs79569367	1	207771200	0	41069.2	24156.8	26003.8	0.530694	2.4826	147165	0.00731529	2.13577
1:207770638	1	207770638	0.00553506	40477.6	23811.2	25278.2	0.530592	2.48221	147349	0.00732443	2.13523
rs17259045	1	207782707	0.0221402	39027.2	22325.7	24356.2	0.558519	2.48116	147780	0.00734586	2.13396
rs139109623	1	207768439	0	41981.7	24707.2	26877.8	0.53014	2.48045	148032	0.00735838	2.13322
rs115270542	1	207772120	0.00553506	41045.2	24156.8	25985.8	0.530108	2.48032	148076	0.00736057	2.13309
rs55776508	1	207796136	0	36401.3	21425.4	22989	0.530026	2.48	148200	0.00736674	2.13272
1:207795886	1	207795886	0.00738007	36506.9	21494	23036.9	0.529727	2.47884	148626	0.00738791	2.13148
rs117975322	1	207761856	0.00738007	41348.3	24348.3	25791.5	0.529568	2.47822	148865	0.00739979	2.13078
rs4844609	1	207782916	0.998155	39033.2	23054.5	24544.3	0.526548	2.47381	150507	0.00748141	2.12602
rs116190805	1	207806556	0	35788	21099.5	22722.2	0.528362	2.47353	150600	0.00748603	2.12575
rs139676797	1	207805740	0	35788	21099.5	22722.2	0.528362	2.47353	150602	0.00748613	2.12574
rs17048149	1	207805725	0	35788	21099.5	22722.2	0.528362	2.47353	150603	0.00748618	2.12574
rs368808505	1	207806511	0	35788	21099.5	22722.2	0.528362	2.47353	150605	0.00748628	2.12573
rs75698544	1	207806567	0	35788	21099.5	22722.2	0.528362	2.47353	150607	0.00748638	2.12573
rs1257541	1	207770752	0	41054.1	24206.9	25969.7	0.528253	2.47311	150766	0.00749429	2.12527
rs17048124	1	207804885	0	35782	21099.5	22715.5	0.528194	2.47288	150841	0.00749801	2.12505
rs186385146	1	207805407	0	35782	21099.5	22715.5	0.528194	2.47288	150842	0.00749806	2.12505
rs375149628	1	207777912	0	42534.7	25096.6	27157	0.527586	2.47051	151700	0.00754071	2.12259
1:207765968	1	207765968	0.00184502	41111.6	24263.6	25783	0.527311	2.46944	152095	0.00756035	2.12146
rs6691117	1	207782931	0.52952	38849.3	22957.3	24281.8	0.526053	2.46879	152333	0.00757218	2.12078
rs12032275	1	207783507	0.52583	39779.6	23515.8	24835.2	0.52568	2.46739	152876	0.00759917	2.11923
1:207803200	1	207803200	0	35194.5	20785.5	22027.5	0.526636	2.46682	153067	0.00760866	2.11869
rs149132689	1	207803064	0	35194.5	20785.5	22027.5	0.526636	2.46682	153070	0.00760881	2.11868
rs75988169	1	207803067	0	35194.5	20785.5	22027.5	0.526636	2.46682	153075	0.00760906	2.11867
rs114868844	1	207772411	0	40510.2	23938.3	25537.7	0.526073	2.46463	153967	0.0076534	2.11615
rs191708574	1	207772506	0	40510.2	23938.3	25537.7	0.526073	2.46463	153968	0.00765345	2.11614
rs593518	1	207766785	0.998155	41202	24395.7	25922.5	0.52408	2.46411	154140	0.007662	2.11566
rs10779330	1	207762674	0.51845	40823.1	24506.4	25504.8	0.510314	2.46409	154146	0.0076623	2.11564
1:207781024	1	207781024	0	40927.2	24188.2	25839.6	0.525929	2.46407	154158	0.0076629	2.11561
1:207781571	1	207781571	0	40927.2	24188.2	25839.6	0.525929	2.46407	154159	0.00766295	2.1156
rs17047631	1	207781200	0	40927.2	24188.2	25839.6	0.525929	2.46407	154160	0.007663	2.1156
rs375393554	1	207781150	0	40927.2	24188.2	25839.6	0.525929	2.46407	154161	0.00766305	2.1156
rs78338787	1	207781587	0	40927.2	24188.2	25839.6	0.525929	2.46407	154163	0.00766314	2.11559
1:207806689	1	207806689	0.00369004	35681.8	21099.5	22614.6	0.525391	2.46198	155017	0.0077056	2.11319
rs4844608	1	207770576	0.523985	40176.6	23792.6	25186.9	0.523908	2.46076	155548	0.00773199	2.11171
rs370632376	1	207780961	0.00738007	40886.9	24188.2	25819.5	0.524946	2.46024	155741	0.00774158	2.11117
rs372560592	1	207779414	0.00553506	41601.3	24617	26204.3	0.524695	2.45927	156145	0.00776167	2.11005
rs596319	1	207766156	0.531365	41019.4	24306.2	25694.5	0.523314	2.45853	156423	0.00777548	2.10927
rs6672474	1	207766708	0.531365	41019.4	24306.2	25694.5	0.523314	2.45853	156424	0.00777553	2.10927
rs143616521	1	207767449	0.531365	41023.4	24311.4	25699.4	0.523197	2.45809	156626	0.00778558	2.10871
rs609297	1	207765557	0.531365	41023.9	24315.9	25698.1	0.523025	2.45745	156881	0.00779825	2.108
rs608282	1	207765849	0.5369	41021.5	24315.9	25690.7	0.522967	2.45723	156957	0.00780203	2.10779
rs148316350	1	207803500	0	35222	20860	22075.6	0.523838	2.45594	157465	0.00782728	2.10639
rs17048088	1	207803471	0	35222	20860	22075.6	0.523838	2.45594	157466	0.00782733	2.10639
rs7517706	1	207803278	0	35222	20860	22075.6	0.523838	2.45594	157468	0.00782743	2.10638
1:207769355	1	207769355	0	41684.7	24689	26735.8	0.523775	2.45569	157540	0.00783101	2.10618
rs113724458	1	207769730	0	41684.7	24689	26735.8	0.523775	2.45569	157542	0.00783111	2.10618
rs113817104	1	207770038	0	41684.7	24689	26735.8	0.523775	2.45569	157543	0.00783116	2.10617
rs1257544	1	207769947	0	41684.7	24689	26735.8	0.523775	2.45569	157544	0.00783121	2.10617
rs1257545	1	207769883	0	41684.7	24689	26735.8	0.523775	2.45569	157545	0.00783126	2.10617
rs372838135	1	207770097	0	41684.7	24689	26735.8	0.523775	2.45569	157546	0.00783131	2.10617
rs642690	1	207769170	0	41684.7	24689	26735.8	0.523775	2.45569	157550	0.00783151	2.10615
rs149818399	1	207768610	0	41682.2	24689	26732.4	0.523715	2.45546	157657	0.00783682	2.10586
rs17047502	1	207768733	0	41682.2	24689	26732.4	0.523715	2.45546	157658	0.00783687	2.10586
rs73078635	1	207768777	0	41682.2	24689	26732.4	0.523715	2.45546	157661	0.00783702	2.10585
1:207782998	1	207782998	0.00738007	38964.5	23080.9	24467.5	0.523646	2.45519	157796	0.00784373	2.10548
1:207805553	1	207805553	0.00369004	35609.1	21099.5	22643.1	0.523351	2.45404	158224	0.00786501	2.1043
1:207805645	1	207805645	0.00369004	35609.1	21099.5	22643.1	0.523351	2.45404	158225	0.00786506	2.1043
rs114144376	1	207768974	0.00553506	41655.7	24689	26715.4	0.523078	2.45298	158633	0.00788534	2.10318
rs116785364	1	207799880	0.00553506	36017.1	21350.4	22783.9	0.522924	2.45238	158927	0.00789995	2.10238
rs111601514	1	207777317	0	42172	24999.6	27115.7	0.522899	2.45228	158960	0.00790159	2.10229
rs138744517	1	207777189	0	42172	24999.6	27115.7	0.522899	2.45228	158962	0.00790169	2.10228
rs17047564	1	207776754	0	42172	24999.6	27115.7	0.522899	2.45228	158963	0.00790174	2.10228
rs184131338	1	207776645	0	42172	24999.6	27115.7	0.522899	2.45228	158964	0.00790179	2.10227
rs7527824	1	207776583	0	42172	24999.6	27115.7	0.522899	2.45228	158965	0.00790184	2.10227
1:207782740	1	207782740	0	39033.2	23146.2	24568.5	0.522581	2.45104	159443	0.0079256	2.10097
rs17047660	1	207782856	0	39033.2	23146.2	24568.5	0.522581	2.45104	159444	0.00792565	2.10096
rs17047661	1	207782889	0	39033.2	23146.2	24568.5	0.522581	2.45104	159445	0.0079257	2.10096
rs600359	1	207766141	0	41111.6	24386	25815	0.522279	2.44987	159877	0.00794718	2.09979
rs142375484	1	207766533	0	41131.5	24406.8	25844.7	0.521911	2.44844	160364	0.00797138	2.09847
rs146525914	1	207766584	0	41131.5	24406.8	25844.7	0.521911	2.44844	160365	0.00797143	2.09846
rs11118166	1	207781995	0.52214	39788.1	23647.2	24792	0.520323	2.44734	160795	0.00799281	2.0973
1:207774839	1	207774839	0.0110701	40677.2	24149.8	25625.8	0.521391	2.44642	161173	0.0080116	2.09628
rs3738468	1	207762358	0.520295	40977.8	24360.9	25367.9	0.520052	2.44632	161209	0.00801339	2.09618
1:207767057	1	207767057	0	41208.4	24480.3	25950.1	0.520775	2.44402	162195	0.0080624	2.09354
rs151161258	1	207800070	0	35935.8	21350.4	22671.5	0.520662	2.44358	162339	0.00806956	2.09315
rs117723802	1	207762581	0.0110701	41077.4	24409.5	25473.3	0.520488	2.4429	162598	0.00808243	2.09246
rs149291790	1	207766903	0.00553506	41196.4	24480.3	25939.3	0.520484	2.44289	162600	0.00808253	2.09245
rs11118131	1	207761196	0.520295	41105	24468.8	25439.1	0.51873	2.44137	163193	0.00811201	2.09087
rs116126557	1	207804363	0	35527.2	21123.4	22422.5	0.519918	2.44069	163445	0.00812454	2.0902
rs144445965	1	207804277	0	35527.2	21123.4	22422.5	0.519918	2.44069	163446	0.00812458	2.0902
rs17048122	1	207804477	0	35527.2	21123.4	22422.5	0.519918	2.44069	163447	0.00812463	2.0902
rs61617974	1	207804685	0	35527.2	21123.4	22422.5	0.519918	2.44069	163448	0.00812468	2.09019
1:207803818	1	207803818	0	35489.1	21107.2	22422.8	0.519611	2.43949	163934	0.00814884	2.0889
rs138113558	1	207803725	0	35489.1	21107.2	22422.8	0.519611	2.43949	163936	0.00814894	2.0889
rs143121529	1	207803603	0	35489.1	21107.2	22422.8	0.519611	2.43949	163937	0.00814899	2.0889
rs150585675	1	207803744	0	35489.1	21107.2	22422.8	0.519611	2.43949	163938	0.00814904	2.08889
1:207762564	1	207762564	0	41077.4	24437.8	25500.8	0.519328	2.43839	164325	0.00816828	2.08787
rs113926236	1	207762370	0	41077.4	24437.8	25500.8	0.519328	2.43839	164326	0.00816833	2.08787
rs181187595	1	207762502	0	41077.4	24437.8	25500.8	0.519328	2.43839	164328	0.00816843	2.08786
rs373923823	1	207762386	0	41077.4	24437.8	25500.8	0.519328	2.43839	164329	0.00816848	2.08786
rs112332047	1	207761411	0	41389.2	24628.8	25903.1	0.519103	2.43752	164665	0.00818518	2.08697
rs140925933	1	207761764	0	41389.2	24628.8	25903.1	0.519103	2.43752	164667	0.00818528	2.08697
rs374559734	1	207761720	0	41389.2	24628.8	25903.1	0.519103	2.43752	164668	0.00818533	2.08696
rs6663530	1	207761441	0	41389.2	24628.8	25903.1	0.519103	2.43752	164670	0.00818543	2.08696
rs140681893	1	207782073	0	39849.5	23713.9	24872.9	0.519051	2.43731	164757	0.00818975	2.08673
rs74153328	1	207782038	0	39849.5	23713.9	24872.9	0.519051	2.43731	164758	0.0081898	2.08673
1:207803825	1	207803825	0	35459.3	21107.2	22408.7	0.518771	2.43623	165196	0.00821157	2.08557
rs189822933	1	207803958	0	35459.3	21107.2	22408.7	0.518771	2.43623	165198	0.00821167	2.08557
rs114995634	1	207803821	0.00553506	35456.2	21107.2	22406.8	0.518682	2.43588	165345	0.00821898	2.08518
rs80343690	1	207804030	0.00553506	35456.2	21107.2	22406.8	0.518682	2.43588	165352	0.00821933	2.08516
rs74153336	1	207804162	0	35477.9	21123.4	22399.3	0.518529	2.43529	165597	0.00823151	2.08452
rs11581832	1	207804238	0.00553506	35475.9	21123.4	22398.1	0.518472	2.43506	165686	0.00823593	2.08429
rs377132050	1	207761041	0.00184502	41521.3	24758.7	25935	0.517031	2.42946	168043	0.00835309	2.07815
rs2296160	1	207795320	0.852399	36642.1	20346.5	22721.7	0.588289	2.42805	168646	0.00838307	2.0766
rs114358351	1	207762354	0	41391.3	24694.2	25921.1	0.516503	2.4274	168909	0.00839614	2.07592
rs141801747	1	207764944	0.520295	41023.9	24514.4	25595.7	0.514893	2.42701	169069	0.00840409	2.07551
rs11803366	1	207806989	0.357934	36373.4	22269.2	22988.6	0.490631	2.42665	169207	0.00841095	2.07515
rs188416683	1	207783604	0.00553506	40578.7	24224.4	25865.3	0.515882	2.42499	169949	0.00844784	2.07325
rs147951060	1	207763863	0.520295	40997.8	24514.4	25572.1	0.514256	2.42462	170138	0.00845723	2.07277
rs4844610	1	207802552	0.957565	35603.4	21358.8	22647.3	0.510979	2.42432	170266	0.00846359	2.07245
1:207772410	1	207772410	0.00553506	40089	23938.3	25364.9	0.515622	2.42398	170448	0.00847264	2.07198
rs34386700	1	207767671	0.0350554	41923.7	24375.3	26711.2	0.542283	2.42057	171816	0.00854064	2.06851
rs183924386	1	207783602	0	40578.7	24262.4	25909.3	0.514317	2.4189	172417	0.00857052	2.06699
rs55862635	1	207797046	0	36196.2	21653.6	22970.3	0.51378	2.41681	173334	0.0086161	2.06469
rs74153332	1	207796979	0	36196.2	21653.6	22970.3	0.51378	2.41681	173335	0.00861615	2.06469
rs55778931	1	207797469	0	36179.7	21653.6	22957.6	0.513324	2.41504	174016	0.00865	2.06298
rs183247700	1	207762775	0.00184502	41375.9	24767.8	26073.4	0.513157	2.41439	174306	0.00866441	2.06226
rs183087939	1	207776126	0.00553506	41751.8	24999.6	26941.1	0.512884	2.41333	174728	0.00868539	2.06121
rs55850140	1	207797237	0.00553506	36162.2	21653.6	22943.3	0.512842	2.41316	174820	0.00868996	2.06098
1:207798204	1	207798204	0	36069.5	21614.9	22880.4	0.512065	2.41014	176108	0.00875399	2.05779
rs115598132	1	207798070	0	36069.5	21614.9	22880.4	0.512065	2.41014	176109	0.00875404	2.05779
rs139215245	1	207764826	0	41382.1	24807.2	26079.5	0.511716	2.40878	176615	0.00877919	2.05655
rs10158414	1	207770852	0.0350554	41037.3	23935.4	25884.2	0.539121	2.40877	176619	0.00877939	2.05654
rs1830763	1	207800389	0.852399	35172.6	19650.8	21536.5	0.582149	2.40734	177216	0.00880906	2.05507
rs646288	1	207762755	0	41375.9	24815.6	26084.6	0.511228	2.40689	177414	0.00881891	2.05459
rs115411101	1	207763963	0	41356.4	24807.2	26056.1	0.511096	2.40637	177671	0.00883168	2.05396
rs138824359	1	207764020	0	41356.4	24807.2	26056.1	0.511096	2.40637	177673	0.00883178	2.05395
rs188259927	1	207764040	0	41356.4	24807.2	26056.1	0.511096	2.40637	177674	0.00883183	2.05395
rs625861	1	207764202	0	41356.4	24807.2	26056.1	0.511096	2.40637	177675	0.00883188	2.05395
rs141282494	1	207764389	0.00184502	41345.3	24807.2	26044.5	0.510827	2.40533	178157	0.00885584	2.05277
rs188999850	1	207768459	0.00922509	41033.2	24621.4	26392.8	0.510764	2.40508	178245	0.00886021	2.05256
rs138368440	1	207763535	0	41366.3	24824.8	26075.6	0.510625	2.40454	178482	0.008872	2.05198
rs138975227	1	207763188	0	41366.3	24824.8	26075.6	0.510625	2.40454	178483	0.00887204	2.05198
rs640486	1	207763207	0	41366.3	24824.8	26075.6	0.510625	2.40454	178486	0.00887219	2.05197
rs11576732	1	207763169	0.00553506	41358.8	24824.8	26071.2	0.510443	2.40383	178772	0.00888641	2.05127
rs143923368	1	207763630	0.00553506	41358.8	24824.8	26071.2	0.510443	2.40383	178773	0.00888646	2.05127
rs112116427	1	207798921	0	36234.2	21757.7	23084.8	0.510034	2.40224	179435	0.00891937	2.04967
rs112862881	1	207799715	0	36234.2	21757.7	23084.8	0.510034	2.40224	179436	0.00891942	2.04966
rs138834666	1	207798943	0	36234.2	21757.7	23084.8	0.510034	2.40224	179437	0.00891947	2.04966
rs149290411	1	207799477	0	36234.2	21757.7	23084.8	0.510034	2.40224	179438	0.00891952	2.04966
rs74153335	1	207798505	0	36234.2	21757.7	23084.8	0.510034	2.40224	179441	0.00891967	2.04965
1:207765403	1	207765403	0.00553506	41153.7	24722.2	25917.2	0.509612	2.4006	180138	0.00895431	2.04797
rs11118194	1	207797900	0	36031.6	21653.6	22909.5	0.509224	2.39909	180778	0.00898612	2.04643
rs55756449	1	207797789	0	36031.6	21653.6	22909.5	0.509224	2.39909	180787	0.00898657	2.04641
rs74153333	1	207797967	0	36031.6	21653.6	22909.5	0.509224	2.39909	180789	0.00898667	2.0464
1:207783905	1	207783905	0	40578.7	24389.6	26006.3	0.509084	2.39855	181028	0.00899855	2.04583
rs113745806	1	207784091	0	40578.7	24389.6	26006.3	0.509084	2.39855	181034	0.00899885	2.04581
rs142756244	1	207783677	0	40578.7	24389.6	26006.3	0.509084	2.39855	181036	0.00899895	2.04581
rs74892671	1	207784933	0	40578.7	24389.6	26006.3	0.509084	2.39855	181041	0.0089992	2.0458
1:207802263	1	207802263	0	35710.5	21500.5	22782	0.507369	2.39188	183954	0.009144	2.03886
rs79148804	1	207801672	0	35710.5	21500.5	22782	0.507369	2.39188	183955	0.00914405	2.03886
1:207801283	1	207801283	0	35697.3	21500.5	22773.6	0.507001	2.39045	184579	0.00917507	2.03739
1:207765318	1	207765318	0	41153.7	24787.8	25984.4	0.506963	2.3903	184636	0.0091779	2.03726
rs11580627	1	207801545	0.00553506	35674.1	21500.5	22762.1	0.506349	2.38791	185678	0.00922969	2.03481
rs34070762	1	207772608	0.0350554	40498.2	23775.1	25483.1	0.532616	2.38449	187204	0.00930555	2.03126
rs115578711	1	207802561	0	35733.2	21558.7	22810.9	0.505299	2.38382	187484	0.00931947	2.03061
rs115941223	1	207802719	0	35733.2	21558.7	22810.9	0.505299	2.38382	187485	0.00931952	2.03061
1:207802497	1	207802497	0	35773.4	21584.2	22831.9	0.505241	2.3836	187601	0.00932528	2.03034
rs113895824	1	207802472	0	35773.4	21584.2	22831.9	0.505241	2.3836	187602	0.00932533	2.03034
rs17048010	1	207800889	0.0608856	35435.6	20270.7	22236.1	0.558543	2.37886	189692	0.00942922	2.02552
rs1408078	1	207800555	0.854244	34772.1	19683.6	21411.9	0.569028	2.36311	197203	0.00980258	2.00866
1:207802328	1	207802328	0.00553506	35421.2	21500.5	22658.9	0.499236	2.36024	198624	0.00987322	2.00554
rs142081503	1	207799958	0.0202952	35907.6	21350.4	22643.5	0.519878	2.33696	210209	0.0104491	1.98092
1:207782615	1	207782615	0	39062.6	23876.4	24724.1	0.492275	2.33316	212119	0.010544	1.97699
rs138424287	1	207782608	0	39062.6	23876.4	24724.1	0.492275	2.33316	212121	0.0105441	1.97699
rs186518225	1	207782543	0	39062.6	23876.4	24724.1	0.492275	2.33316	212123	0.0105442	1.97699
rs61822967	1	207694165	0.280443	39969.7	24655.5	25170.2	0.483122	2.31313	222500	0.01106	1.95624
rs374249264	1	207738352	0.00369004	52020.8	32053.9	37663.7	0.484226	2.30185	228498	0.0113582	1.94469
rs11118167	1	207782154	0.487085	37309.7	23450.9	23617	0.464343	2.29912	229991	0.0114324	1.94186
rs150182880	1	207807107	0.00184502	37571.1	23229.8	24549.1	0.4808	2.28853	235849	0.0117236	1.93094
rs11804509	1	207807110	0	37571.1	23279.4	24564.5	0.478664	2.28022	240383	0.011949	1.92267
rs145711772	1	207807131	0	37571.1	23279.4	24564.5	0.478664	2.28022	240384	0.011949	1.92267
rs147060451	1	207807263	0	37571.1	23279.4	24564.5	0.478664	2.28022	240386	0.0119491	1.92266
rs6697005	1	207806730	0.861624	35395.9	20384.4	22116	0.551829	2.27372	243990	0.0121283	1.9162
1:207797771	1	207797771	0.0221402	35748.5	21653.6	22527.5	0.501335	2.26776	247406	0.0122981	1.91016
rs4844599	1	207679229	0.516605	34812.6	22160.3	20913.1	0.45168	2.23914	264146	0.0131302	1.88173
rs55760434	1	207807808	0	37141.8	23279.4	24407.1	0.467171	2.23552	266424	0.0132434	1.878
1:207690214	1	207690214	0.0147601	38151.9	23930.9	24330.3	0.466406	2.23254	268119	0.0133277	1.87525
rs10863418	1	207798238	0.854244	36014.3	21247.3	22730.4	0.52769	2.22372	273430	0.0135917	1.86673
rs10863420	1	207799874	0.854244	36014.3	21247.3	22730.4	0.52769	2.22372	273431	0.0135917	1.86673
rs10863417	1	207796897	0.852399	35951.6	21210.6	22656.2	0.527673	2.22367	273446	0.0135925	1.8667
rs1408077	1	207804141	0.861624	35195.3	20735.8	21984.2	0.52905	2.19702	290464	0.0144384	1.84048
rs114495320	1	207807556	0.0110701	36730.2	23279.4	24221.1	0.456029	2.19218	293898	0.0146091	1.83538
rs141885899	1	207652844	0.0110701	20789.5	13193	16422.2	0.454761	2.18725	297379	0.0147821	1.83026
rs4562624	1	207685965	0.95203	37237.1	23838.9	23397.1	0.445985	2.17586	305153	0.0151686	1.81906
rs56244519	1	207808062	0.00922509	36163.4	23081.3	23960.8	0.449027	2.16494	312802	0.0155488	1.8083
rs141863929	1	207685853	0	37250.5	23877.3	23421	0.444736	2.14825	324789	0.0161446	1.79197
1:207808221	1	207808221	0	36656.5	23502.4	24296.7	0.444491	2.1473	325438	0.0161769	1.7911
rs4317805	1	207652992	0.99631	20611.8	13238.9	16348.8	0.442705	2.14442	327541	0.0162814	1.78831
rs140851361	1	207686235	0.00553506	37514.8	24071.3	23829.5	0.443717	2.14428	327648	0.0162867	1.78817
rs3736999	1	207652811	0.00553506	20789.5	13356.8	16488.9	0.44242	2.13924	331322	0.0164694	1.78332
rs56168670	1	207808077	0.00184502	36536.1	23502.4	24245.6	0.441199	2.13449	334737	0.0166391	1.77887
rs77828994	1	207652548	0.0276753	20789.5	13057.2	16357	0.465106	2.13256	336245	0.0167141	1.77692
rs17045328	1	207652176	0.243542	19997.5	12621.2	15675.1	0.460228	2.12996	338251	0.0168138	1.77433
rs4844601	1	207689227	0.527675	37596.3	24323.3	23721.8	0.435471	2.12969	338457	0.016824	1.77407
rs1475445	1	207652987	0	20611.8	13279.4	16363.3	0.439651	2.12847	339343	0.0168681	1.77293
rs138313826	1	207652934	0.00922509	20604.7	13279.4	16358.9	0.439307	2.12713	340382	0.0169197	1.77161
rs147029386	1	207652928	0.00922509	20604.7	13279.4	16358.9	0.439307	2.12713	340383	0.0169198	1.77161
1:207652920	1	207652920	0.00184502	20593.2	13279.4	16355.1	0.43875	2.12497	342044	0.0170023	1.76949
rs4266886	1	207685786	0.839483	37173.6	22586.4	23021.9	0.498249	2.12351	343119	0.0170558	1.76813
rs7512361	1	207686190	0.527675	37245.8	24139.8	23475.5	0.433678	2.12297	343519	0.0170757	1.76762
rs11117956	1	207684359	0.527675	37128.7	24113.3	23323.9	0.431627	2.11529	349516	0.0173738	1.76011
rs189556882	1	207689352	0.00369004	38151.9	24666.6	24461.9	0.436124	2.11475	349878	0.0173918	1.75966
rs6540435	1	207685764	0.523985	37122.6	24113.3	23332.8	0.431461	2.11467	349944	0.017395	1.75957
rs11117959	1	207684519	0.52214	37121	24113.3	23326.3	0.431419	2.11452	350101	0.0174028	1.75938
rs7515905	1	207738077	0.843173	50938.4	31080.8	36222.9	0.494026	2.11022	353478	0.0175707	1.75521
rs75029494	1	207689709	0.00184502	38151.9	24715.6	24444.3	0.434142	2.10704	355853	0.0176888	1.7523
rs7513259	1	207689503	0	38151.9	24750.8	24485.7	0.432719	2.10151	360137	0.0179017	1.74711
rs78301018	1	207689595	0	38151.9	24750.8	24485.7	0.432719	2.10151	360138	0.0179018	1.7471
rs147269753	1	207686005	0	37346.2	24228.3	23628	0.432709	2.10147	360183	0.017904	1.74705
rs111960594	1	207685767	0	37237.3	24179.5	23464.1	0.431805	2.09795	363052	0.0180466	1.7436
rs139654448	1	207689775	0	38151.9	24803.9	24542.2	0.430575	2.09317	366796	0.0182327	1.73915
rs74151082	1	207689762	0	38151.9	24803.9	24542.2	0.430575	2.09317	366803	0.0182331	1.73914
rs116314676	1	207688267	0	38103.5	24782	24496.3	0.430187	2.09166	367947	0.0182899	1.73779
rs147393469	1	207688652	0	38103.5	24782	24496.3	0.430187	2.09166	367950	0.0182901	1.73778
rs61822966	1	207688605	0	38103.5	24782	24496.3	0.430187	2.09166	367952	0.0182902	1.73778
rs12130494	1	207687374	0.520295	37156.4	24286.2	23513.8	0.425228	2.09134	368215	0.0183033	1.73747
rs115924259	1	207688746	0.00553506	38074.2	24782	24475.8	0.429419	2.08867	370378	0.0184108	1.73493
rs111269891	1	207684689	0	37443	24372.8	23772.4	0.429352	2.08841	370566	0.0184201	1.73471
rs113566146	1	207685082	0	37443	24372.8	23772.4	0.429352	2.08841	370567	0.0184202	1.73471
rs115667262	1	207685096	0	37443	24372.8	23772.4	0.429352	2.08841	370569	0.0184203	1.7347
rs113901839	1	207685236	0	37442.5	24372.8	23779.8	0.429339	2.08836	370609	0.0184223	1.73466
1:207687843	1	207687843	0.00184502	38058.4	24782	24478	0.429004	2.08706	371666	0.0184748	1.73342
rs76041657	1	207685106	0.00369004	37425.6	24372.8	23750.3	0.428886	2.0866	372044	0.0184936	1.73298
rs11117949	1	207682256	0.51845	36566.9	24223.5	23239.7	0.411817	2.08621	372331	0.0185079	1.73264
rs6656401	1	207692049	0.95203	38286.4	25109.4	24620	0.421853	2.08361	374493	0.0186153	1.73013
1:207682294	1	207682294	0.00369004	37426.7	24399.8	23940.6	0.42781	2.08241	375464	0.0186636	1.729
rs139727884	1	207686743	0	37539.2	24544.8	23981.7	0.424885	2.07103	384804	0.0191279	1.71833
rs79059245	1	207686842	0	37539.2	24544.8	23981.7	0.424885	2.07103	384808	0.0191281	1.71833
rs150832133	1	207682257	0.00369004	37426.7	24479.6	23955.3	0.424545	2.06971	385875	0.0191811	1.71713
rs12037841	1	207684192	0.946494	36818.4	24235.2	23443.5	0.418194	2.06962	385967	0.0191857	1.71702
1:207686500	1	207686500	0.00184502	37512.8	24544.8	23942.4	0.424181	2.0683	386994	0.0192367	1.71587
rs78608133	1	207687416	0	37757.3	24736	24306.5	0.422921	2.0634	391217	0.0194466	1.71116
1:207693784	1	207693784	0	39943.1	26174.1	25661	0.422684	2.06248	391981	0.0194846	1.71031
rs78302073	1	207679148	0.0166052	36692.2	24045.8	23875.4	0.422601	2.06215	392326	0.0195018	1.70993
rs10779311	1	207693866	0.994465	39813.5	26155.3	25589.1	0.420152	2.05581	397772	0.0197725	1.70394
rs56010952	1	207679660	0.0166052	36391.8	23916.6	22592.4	0.419773	2.05115	401725	0.019969	1.69964
rs115075067	1	207687553	0.00738007	37611.8	24721.4	24226.7	0.419649	2.05067	402184	0.0199918	1.69915
rs12567973	1	207681501	0.52214	36648.4	24223.5	23123.1	0.414045	2.04948	403214	0.020043	1.69804
rs377366402	1	207679535	0	36391.8	23939.8	22603.6	0.418802	2.04737	405049	0.0201342	1.69607
rs12567990	1	207681685	0.520295	36626.9	24223.5	23115.2	0.413458	2.04728	405133	0.0201384	1.69598
rs117447527	1	207753547	0.0590406	37453.8	23814.8	23833.6	0.452803	2.0472	405209	0.0201422	1.69589
rs12039306	1	207683409	0.52214	36754	24372.6	23301.3	0.410789	2.03729	413972	0.0205777	1.6866
rs137969912	1	207681384	0.00184502	37419.8	24688.4	24185.1	0.415865	2.03595	415162	0.0206369	1.68536
rs79016951	1	207681674	0	36682.3	24250.2	23169.7	0.41387	2.02819	422232	0.0209883	1.67802
rs10863358	1	207690871	0.52583	37394.4	24860.7	23716	0.408233	2.02772	422613	0.0210073	1.67763
1:207691777	1	207691777	0	38430.1	25411	24828.2	0.413658	2.02736	422978	0.0210254	1.67726
rs4844602	1	207690551	0.0110701	38099.6	25197	24457.3	0.413477	2.02666	423657	0.0210592	1.67656
1:207681808	1	207681808	0	36757.6	24321.4	23289.7	0.412987	2.02475	425590	0.0211553	1.67458
rs139039255	1	207681872	0	36757.6	24321.4	23289.7	0.412987	2.02475	425594	0.0211555	1.67458
rs111638745	1	207678682	0	36711.7	24297.1	23984	0.412737	2.02378	426394	0.0211952	1.67376
rs111910443	1	207678207	0	36711.7	24297.1	23984	0.412737	2.02378	426396	0.0211953	1.67376
rs112814732	1	207677489	0	36711.7	24297.1	23984	0.412737	2.02378	426397	0.0211954	1.67376
rs113698814	1	207678128	0	36711.7	24297.1	23984	0.412737	2.02378	426398	0.0211954	1.67376
rs11808043	1	207677875	0	36711.7	24297.1	23984	0.412737	2.02378	426402	0.0211956	1.67375
rs78411687	1	207677519	0	36711.7	24297.1	23984	0.412737	2.02378	426411	0.0211961	1.67374
1:207678978	1	207678978	0	36692.2	24297.1	23982.3	0.412205	2.02171	428285	0.0212892	1.67184
1:207678985	1	207678985	0	36692.2	24297.1	23982.3	0.412205	2.02171	428286	0.0212893	1.67184
rs111407736	1	207678864	0	36692.2	24297.1	23982.3	0.412205	2.02171	428289	0.0212894	1.67184
rs111838947	1	207679007	0	36692.2	24297.1	23982.3	0.412205	2.02171	428290	0.0212895	1.67184
rs143641573	1	207679137	0	36692.2	24297.1	23982.3	0.412205	2.02171	428291	0.0212895	1.67183
rs189182213	1	207681913	0.0110701	36725	24321.4	23236.9	0.412101	2.02131	428684	0.0213091	1.67144
rs4844600	1	207679307	0.832103	35245.8	22074.7	21435.3	0.467914	2.02112	428874	0.0213185	1.67124
rs112216625	1	207690619	0	38099.6	25237.4	24523.1	0.411876	2.02043	429556	0.0213524	1.67055
rs144047769	1	207690803	0	38099.6	25237.4	24523.1	0.411876	2.02043	429557	0.0213524	1.67055
rs114589181	1	207678791	0.00553506	36672.1	24297.1	23960.9	0.411658	2.01959	430365	0.0213926	1.66974
1:207683340	1	207683340	0.00369004	37160.3	24630.7	23824.7	0.41125	2.018	431790	0.0214634	1.6683
rs114394022	1	207681460	0	37419.8	24829.2	24211.5	0.41018	2.01384	435587	0.0216522	1.6645
rs113911384	1	207683463	0	37027.9	24610.4	23700.5	0.408505	2.00732	441626	0.0219524	1.65852
rs114886545	1	207683624	0	37027.9	24610.4	23700.5	0.408505	2.00732	441627	0.0219524	1.65852
1:207683686	1	207683686	0.00369004	37009.8	24610.4	23680.2	0.408014	2.00541	443404	0.0220408	1.65677
rs183049427	1	207683284	0	37426.7	24894.7	24059.8	0.407731	2.00431	444423	0.0220914	1.65578
rs1977464	1	207682776	0	37426.7	24894.7	24059.8	0.407731	2.00431	444424	0.0220915	1.65578
rs9429946	1	207683147	0	37426.7	24894.7	24059.8	0.407731	2.00431	444426	0.0220916	1.65577
rs17045468	1	207657375	0.239852	14467.9	9420.17	11243.1	0.42908	2.00134	447232	0.022231	1.65304
rs77357299	1	207691563	0.108856	38278.1	24013.3	24273.4	0.466271	1.99961	448937	0.0223158	1.65139
rs143144118	1	207690332	0	38151.9	25413.3	24691.8	0.406301	1.99875	449797	0.0223585	1.65056
rs375784103	1	207690279	0	38151.9	25413.3	24691.8	0.406301	1.99875	449803	0.0223588	1.65055
rs190816585	1	207679914	0.00369004	36391.7	24565.1	23570.6	0.393015	1.94707	502318	0.0249693	1.60259
rs112003429	1	207692051	0	38595.8	26053.7	25227.3	0.392983	1.94694	502438	0.0249752	1.60249
rs112771478	1	207693055	0	38595.8	26053.7	25227.3	0.392983	1.94694	502439	0.0249753	1.60249
rs371022303	1	207692306	0	38595.8	26053.7	25227.3	0.392983	1.94694	502445	0.0249756	1.60248
rs56407145	1	207693365	0	38595.8	26053.7	25227.3	0.392983	1.94694	502447	0.0249757	1.60248
rs78768177	1	207692321	0	38595.8	26053.7	25227.3	0.392983	1.94694	502456	0.0249761	1.60248
rs2182909	1	207653106	0.151292	20349	13056.2	16123.9	0.443771	1.94047	509348	0.0253187	1.59656
rs75512067	1	207680975	0	36470.2	24716.2	23819.4	0.389035	1.93159	519170	0.0258069	1.58826
1:207680877	1	207680877	0.00184502	36394	24716.2	23788.6	0.386944	1.92345	528275	0.0262595	1.58071
1:207680049	1	207680049	0	36391.7	24716.2	23764.6	0.386881	1.92321	528515	0.0262715	1.58052
1:207680401	1	207680401	0	36391.7	24716.2	23764.6	0.386881	1.92321	528516	0.0262715	1.58051
1:207680773	1	207680773	0	36391.7	24716.2	23764.6	0.386881	1.92321	528517	0.0262716	1.58051
rs11587944	1	207680070	0	36391.7	24716.2	23764.6	0.386881	1.92321	528522	0.0262718	1.58051
rs187291065	1	207679983	0	36391.7	24716.2	23764.6	0.386881	1.92321	528530	0.0262722	1.5805
rs3991748	1	207680102	0	36391.7	24716.2	23764.6	0.386881	1.92321	528531	0.0262723	1.5805
rs56009274	1	207680831	0	36391.7	24716.2	23764.6	0.386881	1.92321	528532	0.0262723	1.5805
rs9429783	1	207680330	0	36391.7	24716.2	23764.6	0.386881	1.92321	528536	0.0262725	1.5805
rs141114017	1	207680876	0.00184502	36380.3	24716.2	23756.8	0.386568	1.92199	529871	0.0263389	1.5794
1:207681092	1	207681092	0.00922509	36314.7	24716.2	23747	0.384765	1.91498	537608	0.0267235	1.57311
rs12043913	1	207693563	0.48893	36401.6	25435.9	23613.1	0.358448	1.89487	560396	0.0278562	1.55508
rs12021671	1	207658145	0.579336	14954.5	10373.3	11734.3	0.365785	1.87254	586491	0.0291533	1.53531
rs11808746	1	207624861	0.243542	24584.7	16703.4	20243.9	0.386515	1.86212	599077	0.029779	1.52609
rs71635141	1	207658395	0.00369004	15122.3	10470.2	11852.6	0.367633	1.84834	615945	0.0306174	1.51403
rs1977465	1	207658507	0.583026	14783.5	10305.9	11610	0.360791	1.83389	634382	0.0315339	1.50122
rs1410408	1	207666308	0.304428	16926.2	11956.2	12936.5	0.347612	1.8256	644984	0.0320609	1.49402
rs10863336	1	207665920	0.50369	16860.8	11959.2	12894	0.343493	1.82408	646991	0.0321607	1.49267
rs73072593	1	207658291	0	15122.3	10546.3	11911.2	0.360393	1.82018	652073	0.0324133	1.48928
rs187921077	1	207658159	0.00369004	15103.5	10546.3	11901.4	0.359149	1.81534	658781	0.0327467	1.48483
rs4844596	1	207651935	0.739852	22400.5	15213.1	18337.4	0.386926	1.80432	673990	0.0335027	1.47492
1:207658504	1	207658504	0.00184502	14874.1	10477.6	11748.7	0.350379	1.78123	705709	0.0350794	1.45495
rs74469966	1	207648954	0.0202952	24637.3	17024.3	20304.6	0.36962	1.77622	712782	0.035431	1.45062
rs7525160	1	207668414	0.50369	16973.1	12206.7	12984.5	0.329647	1.77096	720394	0.0358094	1.446
rs12029729	1	207645089	0.0276753	24009.2	16628.1	19842.1	0.367341	1.76771	725153	0.036046	1.44314
rs9429779	1	207664721	0.944649	19214.4	13724.3	14972.9	0.336492	1.75729	740794	0.0368234	1.43388
1:207624871	1	207624871	0.00738007	26836.3	19027.5	22546.6	0.343869	1.7559	742840	0.0369251	1.43268
rs4314882	1	207658025	1	15259.6	10760.4	12093.3	0.349336	1.7539	745808	0.0370727	1.43095
rs61821132	1	207651059	0.00922509	24230.2	17247.5	20251	0.339931	1.74059	766039	0.0380783	1.41932
rs9429776	1	207649224	0	24639.6	17554.9	20614.2	0.339023	1.73706	771355	0.0383426	1.41632
rs7549152	1	207650938	0.0166052	24205.8	17247.5	20237.4	0.338925	1.73668	771936	0.0383714	1.41599
rs377165124	1	207649246	0.00369004	24634.5	17554.9	20611.3	0.338817	1.73626	772536	0.0384013	1.41565
rs6663887	1	207664423	0.961255	19311.3	13823.6	15071	0.334317	1.73419	775614	0.0385543	1.41393
rs138062179	1	207651374	0	24224.3	17273.6	20259	0.338176	1.73376	776287	0.0385877	1.41355
rs74151009	1	207651485	0	24224.3	17273.6	20259	0.338176	1.73376	776293	0.038588	1.41355
rs6700109	1	207664607	0.97417	19314.5	13827.7	15074.7	0.334182	1.73367	776443	0.0385955	1.41346
rs144567151	1	207653993	0.0258303	17477.3	12215.5	14146.6	0.358195	1.73359	776558	0.0386012	1.4134
rs200182370	1	207651360	0.00369004	24222.3	17273.6	20257.9	0.338094	1.73344	776796	0.038613	1.41327
rs80133820	1	207650437	0.00738007	24253.2	17296.4	20285.2	0.338051	1.73327	777054	0.0386259	1.41312
rs17617	1	207653395	0.979705	16761.9	12002.7	13684.7	0.333983	1.73291	777593	0.0386526	1.41282
rs58340911	1	207651728	0	24208.6	17273.6	20250.1	0.337529	1.73124	780293	0.0387869	1.41132
rs187391235	1	207651486	0.00922509	24198.2	17273.6	20243.5	0.337101	1.72958	782897	0.0389163	1.40987
rs188820915	1	207650789	0	24282.6	17335.6	20318.9	0.336995	1.72917	783579	0.0389502	1.40949
rs9429938	1	207650464	0	24282.6	17335.6	20318.9	0.336995	1.72917	783585	0.0389505	1.40949
rs4525038	1	207663937	0.97417	19559.7	14022.8	15270.1	0.33279	1.72835	784916	0.0390167	1.40875
rs12728328	1	207698460	0.00922509	54957.3	39263	42451.3	0.336274	1.72636	788170	0.0391784	1.40695
rs372315126	1	207624466	0.00922509	30588.9	21875.1	26012.9	0.335287	1.72252	794186	0.0394775	1.40365
rs71635139	1	207624289	0.00738007	31708.4	22700.3	27105.9	0.334204	1.71831	800886	0.0398105	1.4
rs59909133	1	207666187	0	17301.5	12389.2	13334.6	0.333967	1.71739	802337	0.0398826	1.39922
rs9429777	1	207650191	0	24500.9	17554.9	20544.6	0.333378	1.7151	806142	0.0400718	1.39716
1:207666323	1	207666323	0.00369004	17838.2	12782.8	13800.8	0.333243	1.71458	806964	0.0401126	1.39672
rs190597376	1	207649908	0	24491.5	17554.9	20539.1	0.332997	1.71362	808427	0.0401853	1.39593
rs372421669	1	207650085	0.00922509	24463.3	17554.9	20522.3	0.331842	1.70912	815787	0.0405512	1.392
rs6690215	1	207656050	0.562731	13471.1	9769.65	10796.9	0.321268	1.70741	818638	0.0406929	1.39048
rs41304099	1	207647544	0.00738007	24902.8	17886.3	20871.2	0.330949	1.70565	821464	0.0408334	1.38898
rs311314	1	207623868	0.0166052	31678.6	22754.7	27112.7	0.330871	1.70535	821959	0.040858	1.38872
rs61754517	1	207649609	0.00184502	24438.7	17554.9	20511.6	0.330837	1.70522	822153	0.0408676	1.38862
rs61821136	1	207665084	0.00922509	19293.8	13867.6	15078.9	0.330229	1.70285	826210	0.0410693	1.38648
rs12066341	1	207664199	0	19361.1	13930.5	15145.1	0.329187	1.6988	832881	0.0414009	1.38299
rs183153194	1	207645839	0.00369004	23659.5	17024.5	19828.1	0.329111	1.6985	833360	0.0414247	1.38274
rs61240730	1	207623930	0.0166052	31668.2	22799.5	27126.3	0.328573	1.69641	836873	0.0415993	1.38091
rs1048971	1	207646322	0.245387	23380	16634	19507.7	0.34043	1.69467	839796	0.0417446	1.3794
1:207665093	1	207665093	0.00369004	19302.1	13902.8	15099.8	0.32812	1.69465	839827	0.0417462	1.37938
rs75011079	1	207623961	0	31708.4	22839	27166.5	0.328114	1.69462	839905	0.0417501	1.37934
1:207645502	1	207645502	0	23745.5	17103.7	19909.3	0.328095	1.69455	839980	0.0417538	1.3793
rs116421473	1	207645361	0	23745.5	17103.7	19909.3	0.328095	1.69455	839983	0.0417539	1.3793
rs12069598	1	207645563	0	23745.5	17103.7	19909.3	0.328095	1.69455	839984	0.041754	1.3793
rs143219239	1	207645459	0	23745.5	17103.7	19909.3	0.328095	1.69455	839987	0.0417541	1.3793
1:207667253	1	207667253	0.00553506	17935.6	12919.4	13845	0.328053	1.69439	840241	0.0417668	1.37917
1:207645271	1	207645271	0.00553506	23991.2	17290.6	20130.2	0.327526	1.69234	843643	0.0419359	1.37741
rs6665881	1	207656605	0.439114	13476.7	9838.45	10830.9	0.314665	1.69221	843903	0.0419488	1.37728
rs9429941	1	207667303	0.957565	17933.6	13032	13895.3	0.319265	1.69144	845110	0.0420088	1.37666
rs7548495	1	207653701	0.0166052	16878.4	12173.8	13823.8	0.326745	1.6893	848753	0.0421899	1.37479
1:207653455	1	207653455	0	16888.1	12184.9	13834.1	0.326413	1.68801	850853	0.0422943	1.37372
rs57555171	1	207653704	0	16890.2	12187.6	13836.4	0.326317	1.68763	851506	0.0423267	1.37339
rs7527218	1	207623829	0.736162	30822.5	21652.9	26127.4	0.353105	1.68725	852118	0.0423571	1.37307
1:207665320	1	207665320	0	19302.1	13935.9	15110.8	0.325743	1.6854	855144	0.0425076	1.37153
1:207665881	1	207665881	0	19302.1	13935.9	15110.8	0.325743	1.6854	855145	0.0425076	1.37153
rs115883226	1	207665226	0	19302.1	13935.9	15110.8	0.325743	1.6854	855151	0.0425079	1.37153
rs369275376	1	207665687	0	19302.1	13935.9	15110.8	0.325743	1.6854	855168	0.0425087	1.37152
rs57291226	1	207665118	0	19302.1	13935.9	15110.8	0.325743	1.6854	855171	0.0425089	1.37152
rs145927056	1	207655830	0	17029.3	12305.2	13950.9	0.324918	1.68219	860656	0.0427815	1.36874
rs9429780	1	207667190	0.957565	17933.6	13068.3	13911	0.316487	1.68082	863022	0.0428992	1.36755
rs9429781	1	207667222	0.957565	17933.6	13068.3	13911	0.316487	1.68082	863023	0.0428992	1.36755
rs373078803	1	207645893	0	23659.5	17105.5	19861.4	0.324363	1.68003	864367	0.042966	1.36687
rs144075435	1	207646168	0	23685.4	17127.1	19885.8	0.324196	1.67938	865468	0.0430207	1.36632
rs34349246	1	207646163	0	23685.4	17127.1	19885.8	0.324196	1.67938	865477	0.0430212	1.36632
rs311312	1	207625541	0.0184502	27228.3	19742.1	23064.9	0.321503	1.66891	883874	0.0439357	1.35718
rs55807214	1	207696913	0.00553506	54153.8	39277	41926.2	0.321188	1.66768	886036	0.0440431	1.35612
1:207625271	1	207625271	0	27280.4	19805.2	23120	0.320223	1.66393	892771	0.0443779	1.35283
rs74435922	1	207624443	0.0258303	30629.6	21816	26013	0.339324	1.66316	894098	0.0444439	1.35219
1:207624879	1	207624879	0	26836.3	19500	22734.2	0.319338	1.66049	898922	0.0446837	1.34985
rs79658187	1	207666591	0.00738007	17892.2	13044.6	13873.5	0.315988	1.64746	922096	0.0458356	1.3388
rs142084919	1	207656489	0	13709.7	10009.2	11047.1	0.314597	1.64205	932162	0.046336	1.33408
rs74151010	1	207656414	0	13709.7	10009.2	11047.1	0.314597	1.64205	932171	0.0463364	1.33408
rs370634417	1	207656248	0.00369004	13703.3	10009.2	11042.5	0.314128	1.64022	935370	0.0464954	1.33259
1:207663938	1	207663938	0.00369004	19032	13904.8	14987.6	0.313885	1.63928	937219	0.0465873	1.33173
rs11117911	1	207667985	0	17979.7	13152.2	13972.4	0.312659	1.63451	946333	0.0470404	1.32753
rs11117913	1	207668235	0	17979.7	13152.2	13972.4	0.312659	1.63451	946334	0.0470404	1.32753
rs116740900	1	207667835	0	17979.7	13152.2	13972.4	0.312659	1.63451	946335	0.0470405	1.32753
rs60799840	1	207667840	0	17979.7	13152.2	13972.4	0.312659	1.63451	946343	0.0470409	1.32752
rs74151013	1	207667603	0	17979.7	13152.2	13972.4	0.312659	1.63451	946345	0.047041	1.32752
rs76124527	1	207667549	0	17979.7	13152.2	13972.4	0.312659	1.63451	946346	0.047041	1.32752
1:207647921	1	207647921	0.00553506	24656.8	18052.6	20825.6	0.311761	1.63101	952908	0.0473672	1.32452
rs311315	1	207622318	0.0166052	32475	23778.3	27986.3	0.311698	1.63077	953395	0.0473914	1.3243
rs311316	1	207622223	0.0166052	32475	23778.3	27986.3	0.311698	1.63077	953396	0.0473915	1.3243
rs3991865	1	207647993	0.00922509	24652.9	18052.6	20823.3	0.311604	1.6304	954049	0.0474239	1.324
rs141804561	1	207697973	0	54691.3	40065.1	42501.9	0.311199	1.62883	957093	0.0475752	1.32262
rs145561344	1	207698022	0	54691.3	40065.1	42501.9	0.311199	1.62883	957094	0.0475753	1.32262
rs375388173	1	207697981	0	54691.3	40065.1	42501.9	0.311199	1.62883	957098	0.0475755	1.32262
rs12729446	1	207698431	0.00553506	54664.1	40065.1	42485.7	0.310702	1.62689	960635	0.0477513	1.32101
rs77656847	1	207623480	0.00184502	32491.8	23820.2	28020.1	0.310453	1.62593	962506	0.0478443	1.32017
rs372460675	1	207648803	0.00922509	24673.4	18089.8	20842.4	0.310378	1.62563	963060	0.0478719	1.31992
rs114223242	1	207697506	0.00184502	54297.5	39848.9	42213.3	0.309383	1.62176	970253	0.0482294	1.31669
rs111501453	1	207697936	0	54574.6	40065.1	42433.3	0.309062	1.62052	972546	0.0483434	1.31566
rs74151083	1	207697809	0	54574.6	40065.1	42433.3	0.309062	1.62052	972562	0.0483442	1.31566
1:207622396	1	207622396	0	32491.8	23860.4	28030.3	0.308764	1.61936	974786	0.0484547	1.31466
1:207622985	1	207622985	0	32491.8	23860.4	28030.3	0.308764	1.61936	974787	0.0484548	1.31466
1:207623362	1	207623362	0	32491.8	23860.4	28030.3	0.308764	1.61936	974788	0.0484548	1.31466
rs148056721	1	207622847	0	32491.8	23860.4	28030.3	0.308764	1.61936	974798	0.0484553	1.31466
rs188473867	1	207697953	0.00184502	54550.5	40065.1	42416.7	0.30862	1.6188	975894	0.0485098	1.31417
rs7533520	1	207673945	0.957565	24727.1	18315.6	18938.6	0.300149	1.61836	976716	0.0485507	1.3138
rs11807805	1	207666597	0	17992.8	13220.8	14009.4	0.308178	1.61708	979144	0.0486714	1.31273
rs376436856	1	207667164	0	17992.8	13220.8	14009.4	0.308178	1.61708	979148	0.0486716	1.31272
rs61735651	1	207648173	0.0166052	24501.4	18003.2	20715.5	0.308177	1.61708	979151	0.0486717	1.31272
rs74151012	1	207666626	0	17992.8	13220.8	14009.4	0.308178	1.61708	979153	0.0486718	1.31272
rs147969166	1	207697361	0	54297.5	39899.7	42229.4	0.308108	1.61681	979647	0.0486964	1.3125
rs368201059	1	207697397	0	54297.5	39899.7	42229.4	0.308108	1.61681	979650	0.0486965	1.3125
rs7521831	1	207697477	0	54297.5	39899.7	42229.4	0.308108	1.61681	979655	0.0486968	1.3125
rs76651797	1	207656588	0	13665.8	10050.7	11039.4	0.307255	1.61349	986139	0.0490191	1.30963
rs367871346	1	207647423	0.00369004	25092.1	18459.8	21268.2	0.306954	1.61232	988409	0.0491319	1.30864
rs138383268	1	207738021	0.00184502	55155.5	40580.2	42984.2	0.306877	1.61202	989001	0.0491613	1.30838
rs189569885	1	207648877	0.00184502	24582.2	18089.8	20787.9	0.306675	1.61123	990542	0.0492379	1.3077
rs9429775	1	207647339	0.00922509	25081.7	18459.8	21262	0.306543	1.61072	991504	0.0492857	1.30728
rs113905197	1	207648539	0	24577.7	18089.8	20796.1	0.306491	1.61052	991848	0.0493028	1.30713
rs1143665	1	207648494	0	24577.7	18089.8	20796.1	0.306491	1.61052	991849	0.0493029	1.30713
rs144572703	1	207648456	0	24577.7	18089.8	20796.1	0.306491	1.61052	991852	0.049303	1.30713
1:207648758	1	207648758	0.00553506	24565	18089.8	20788.5	0.305974	1.6085	995575	0.0494881	1.3055
rs7533408	1	207673631	0.9631	24795.5	18364	19000.3	0.300269	1.60393	1004637	0.0499386	1.30156
rs181863809	1	207648022	0.00369004	24448.3	18052.6	20702.4	0.303269	1.59798	1016394	0.050523	1.29651
rs145057858	1	207621781	0.0221402	32722.1	23720.2	28041.8	0.321725	1.59749	1017364	0.0505712	1.2961
rs151057565	1	207697532	0.00184502	54212.6	40065.1	42261.7	0.302408	1.59463	1023197	0.0508611	1.29361
rs184770702	1	207646586	0	23968.4	17717.2	20298.6	0.302196	1.59381	1024889	0.0509453	1.2929
rs57322361	1	207646724	0	23968.4	17717.2	20298.6	0.302196	1.59381	1024892	0.0509454	1.2929
rs17618	1	207653364	0.0258303	16528.1	12006.1	13567.9	0.319648	1.58974	1032920	0.0513445	1.28951
rs115290463	1	207696672	0.00553506	53410.9	39522.8	41584.6	0.301136	1.58969	1032997	0.0513483	1.28947
rs4274065	1	207671476	0.957565	24640.9	18389.9	18962.6	0.292604	1.58952	1033371	0.0513669	1.28932
1:207625711	1	207625711	0	27437.5	20323.2	23421.8	0.300149	1.58585	1040865	0.0517394	1.28618
rs115563634	1	207625713	0	27437.5	20323.2	23421.8	0.300149	1.58585	1040873	0.0517398	1.28618
rs185310342	1	207673255	0.00553506	24808.5	18383.6	19018.4	0.299725	1.5842	1044174	0.0519039	1.2848
1:207696835	1	207696835	0.00184502	53321	39522.8	41551	0.299451	1.58313	1046476	0.0520183	1.28384
rs12059417	1	207654301	0.0166052	17749.9	13156.7	14765	0.299448	1.58312	1046505	0.0520197	1.28383
rs144800606	1	207625690	0.00922509	27418.1	20323.2	23410.5	0.299443	1.5831	1046543	0.0520216	1.28382
rs111418973	1	207699424	0	55155.5	40883.9	43095.2	0.29942	1.58301	1046727	0.0520308	1.28374
rs112052441	1	207737874	0	55155.5	40883.9	43095.2	0.29942	1.58301	1046729	0.0520309	1.28374
rs187304193	1	207699538	0	55155.5	40883.9	43095.2	0.29942	1.58301	1046735	0.0520312	1.28374
rs9429791	1	207737971	0	55155.5	40883.9	43095.2	0.29942	1.58301	1046740	0.0520314	1.28373
1:207653995	1	207653995	0	17762.7	13171.1	14778.4	0.299076	1.58167	1049482	0.0521677	1.2826
1:207696849	1	207696849	0.00738007	53286.5	39522.8	41552.7	0.298805	1.58062	1051500	0.052268	1.28176
rs61822963	1	207673414	0.00922509	24806.9	18403.1	19024.4	0.298599	1.57982	1053163	0.0523507	1.28108
rs375121451	1	207673647	0	24805.1	18413.5	19025.2	0.297965	1.57735	1058118	0.052597	1.27904
rs58713623	1	207673809	0	24805.1	18413.5	19025.2	0.297965	1.57735	1058120	0.0525971	1.27904
1:207654837	1	207654837	0	17849.2	13252	14855.8	0.297807	1.57674	1059324	0.0526569	1.27854
rs138635417	1	207621988	0.00369004	32578.1	24216.9	28236.7	0.296586	1.57199	1069197	0.0531477	1.27452
rs149257151	1	207738031	0.00553506	54783.6	40744.6	42798	0.296068	1.56997	1073424	0.0533578	1.2728
rs12032512	1	207653178	0.431734	13923.5	10502.9	11546.8	0.281926	1.56833	1076812	0.0535262	1.27143
rs10863341	1	207673084	0.961255	24791.2	18541.6	19108.7	0.290473	1.56646	1080773	0.0537231	1.26984
rs4844598	1	207672612	0.961255	24791.2	18542	19108.8	0.290451	1.56637	1080975	0.0537332	1.26976
rs56027105	1	207673092	0.00184502	24808.5	18486.3	19101.9	0.294156	1.56254	1089084	0.0541363	1.26651
rs56348435	1	207699078	0.00184502	54834	40883.9	42941	0.293573	1.56027	1093921	0.0543767	1.26459
rs180686528	1	207622073	0	32578.1	24291.8	28258.7	0.2935	1.55998	1094531	0.054407	1.26435
rs9429778	1	207651835	0.145756	22931	16468.4	19169.6	0.331047	1.55472	1105789	0.0549666	1.2599
rs375625642	1	207671398	0.00184502	24619.2	18406.5	18957.2	0.290823	1.54957	1116880	0.0555179	1.25557
rs511678	1	207645282	0.151292	23648.5	17035.2	19823.4	0.328019	1.54436	1128215	0.0560814	1.25118
rs59179545	1	207672988	0.0129151	24798.1	18576.3	19127.4	0.288881	1.54202	1133385	0.0563384	1.2492
rs61822962	1	207672719	0.0129151	24798.1	18576.3	19127.4	0.288881	1.54202	1133386	0.0563384	1.2492
rs75537967	1	207672697	0	24799.2	18579	19129	0.288778	1.54162	1134231	0.0563804	1.24887
rs146065984	1	207672926	0	24800.6	18581	19130.8	0.288726	1.54141	1134669	0.0564022	1.2487
rs2940253	1	207645743	0.149446	23615.2	17035.2	19806.7	0.326608	1.53953	1138800	0.0566075	1.24713
rs77925236	1	207625917	0.0258303	27437.5	20205.2	23372.4	0.305971	1.53869	1140681	0.056701	1.24641
rs1887632	1	207671621	0.00922509	24726.5	18542.8	19076.7	0.287796	1.5378	1142539	0.0567934	1.2457
rs12117916	1	207653814	0.132841	16752.6	12060.9	13698	0.328585	1.53611	1146208	0.0569758	1.24431
rs9429774	1	207645895	0.151292	23627.3	17084.4	19833.6	0.324239	1.53142	1156593	0.057492	1.24039
rs9429936	1	207645956	0.151292	23627.3	17084.4	19833.6	0.324239	1.53142	1156594	0.0574921	1.24039
rs1041250	1	207655815	0.140221	16918.6	12233.7	13856.8	0.324213	1.53133	1156786	0.0575016	1.24032
rs3767933	1	207637359	0.490775	23126.2	17777.5	19750.9	0.263034	1.53062	1158418	0.0575827	1.23971
rs114715994	1	207672533	0	24817.4	18651.5	19170.1	0.285618	1.52933	1161215	0.0577218	1.23866
rs17258996	1	207653444	0.132841	16771.4	12115	13732.8	0.325236	1.52466	1171740	0.0582449	1.23474
1:207624388	1	207624388	0.00738007	30439.2	22907.6	26396.1	0.284263	1.52406	1173059	0.0583105	1.23425
rs1887633	1	207671849	0.0147601	24621.7	18542.8	19022.7	0.283547	1.52127	1179145	0.058613	1.23201
rs311313	1	207624911	0.850554	26536.6	19316	22483	0.317591	1.51533	1192288	0.0592663	1.22719
rs145076154	1	207674374	0.00738007	24889.2	18784.8	19162.7	0.281388	1.51287	1197765	0.0595386	1.2252
rs1567190	1	207635789	0.490775	22806.1	17640.1	19479.9	0.256857	1.50704	1211353	0.060214	1.2203
rs9429943	1	207669924	0.961255	23341.3	17749.4	18121	0.273874	1.50295	1220906	0.0606889	1.21689
rs9429944	1	207670307	0.961255	23341.3	17749.4	18121	0.273874	1.50295	1220907	0.0606889	1.21689
rs7543742	1	207673980	0.0129151	24917.6	18857.2	19220.6	0.278678	1.50233	1222292	0.0607578	1.2164
rs7543913	1	207656502	0.140221	13576.6	9902.38	10925	0.315573	1.50177	1223663	0.0608259	1.21591
1:207671178	1	207671178	0.00738007	23931	18185.7	18638	0.274537	1.48622	1259810	0.0626227	1.20327
rs4844597	1	207671269	0.957565	23853.3	18290.8	18619.8	0.265525	1.48601	1260326	0.0626484	1.20309
rs140295351	1	207674145	0	24889.2	18915.8	19229.6	0.274434	1.48583	1260781	0.062671	1.20293
1:207673987	1	207673987	0.00184502	24867.5	18915.8	19218.2	0.273561	1.48243	1268807	0.0630699	1.20018
rs115050353	1	207670281	0	23348.4	17773.5	18135.2	0.272817	1.47953	1275650	0.0634101	1.19784
rs4308977	1	207646898	0.160517	23871.5	17657.9	20214.9	0.301503	1.46513	1310354	0.0651352	1.18618
rs182300322	1	207669472	0	23369.8	17864.7	18185.4	0.26862	1.46321	1315085	0.0653703	1.18462
rs185170825	1	207669869	0	23369.8	17864.7	18185.4	0.26862	1.46321	1315087	0.0653704	1.18462
rs189589093	1	207669870	0	23369.8	17864.7	18185.4	0.26862	1.46321	1315089	0.0653705	1.18462
1:207669467	1	207669467	0.00369004	23364.4	17864.7	18182.1	0.268388	1.46231	1317287	0.0654798	1.18389
rs17615	1	207646462	0.151292	23884.9	17657.9	20224.7	0.302065	1.45554	1333750	0.0662981	1.1785
rs17616	1	207646923	0.151292	23875	17657.9	20217.2	0.301648	1.45411	1337483	0.0664837	1.17728
rs114467562	1	207674503	0	24889.2	19080.1	19392.9	0.26579	1.4522	1342406	0.0667284	1.17569
1:207674706	1	207674706	0.00369004	24881.5	19080.1	19388.4	0.265479	1.45099	1345574	0.0668859	1.17467
rs1571344	1	207670928	0.0129151	23919.8	18402.7	18738.9	0.262208	1.43827	1378350	0.0685151	1.16421
rs1986158	1	207670744	0.0129151	23919.8	18402.7	18738.9	0.262208	1.43827	1378352	0.0685152	1.16421
rs116544051	1	207670593	0	23924.4	18414.9	18746.4	0.261738	1.43644	1383098	0.0687511	1.16272
1:207670609	1	207670609	0.00369004	23921.6	18414.9	18744.6	0.261623	1.43599	1384256	0.0688087	1.16236
1:207637050	1	207637050	0.00369004	23728.9	18286.5	20320.1	0.260532	1.43175	1395335	0.0693594	1.15889
rs148421245	1	207660865	0.0147601	19324.9	14935.7	15726.1	0.257642	1.42051	1425352	0.0708515	1.14965
rs184304137	1	207635176	0.0202952	25922	19734	22280.2	0.272748	1.41471	1441058	0.0716322	1.14489
rs79018154	1	207624310	0.0276753	29233.5	22271.4	25574.9	0.272013	1.41197	1448363	0.0719953	1.1427
rs311317	1	207621832	0.839483	31827.8	23945.4	27703.8	0.284566	1.40228	1474557	0.0732974	1.13491
1:207671342	1	207671342	0.0110701	23567.9	18307.4	18470	0.25258	1.40082	1478533	0.073495	1.13374
1:207662699	1	207662699	0	18135.7	14101.3	14705.6	0.251615	1.39706	1488993	0.074015	1.13068
1:207662884	1	207662884	0	18135.7	14101.3	14705.6	0.251615	1.39706	1488994	0.074015	1.13068
rs12068225	1	207662306	0	18135.7	14101.3	14705.6	0.251615	1.39706	1489006	0.0740156	1.13068
rs374597014	1	207662492	0	18135.7	14101.3	14705.6	0.251615	1.39706	1489013	0.074016	1.13067
rs74654308	1	207662432	0	18135.7	14101.3	14705.6	0.251615	1.39706	1489018	0.0740162	1.13067
rs188078143	1	207644254	0.00738007	24355.5	18940	21183.4	0.251482	1.39654	1490471	0.0740884	1.13025
rs74443173	1	207663610	0	17515.7	13658	14262.1	0.248771	1.386	1519534	0.0755331	1.12186
rs2182913	1	207660378	0.944649	19223.5	15139.2	15795	0.238848	1.38402	1525042	0.0758069	1.12029
rs17045761	1	207663356	0.112546	17089.1	12843.1	13658.4	0.285638	1.384	1525125	0.075811	1.12027
rs139527361	1	207636508	0	23728.9	18546.7	20448	0.246404	1.37679	1545685	0.076833	1.11445
1:207675078	1	207675078	0	24328.7	19021.5	19077.1	0.246089	1.37557	1549215	0.0770085	1.11346
rs12089713	1	207675300	0	24328.7	19021.5	19077.1	0.246089	1.37557	1549221	0.0770088	1.11346
rs74151019	1	207674764	0	24328.7	19021.5	19077.1	0.246089	1.37557	1549240	0.0770097	1.11345
rs74151020	1	207674788	0	24328.7	19021.5	19077.1	0.246089	1.37557	1549241	0.0770098	1.11345
1:207636316	1	207636316	0.00553506	23699.8	18546.7	20429.6	0.245175	1.37202	1559074	0.0774986	1.11071
rs6661764	1	207808385	0.352399	25647.7	20578.8	18272.9	0.220193	1.37144	1560784	0.0775836	1.11023
1:207635807	1	207635807	0.00553506	23286.1	18235.2	20026.6	0.2445	1.36939	1566553	0.0778703	1.10863
rs142270195	1	207635899	0.00922509	23284	18235.2	20025.1	0.24441	1.36904	1567594	0.0779221	1.10834
1:207636195	1	207636195	0.00738007	23278.1	18235.2	20023.3	0.244159	1.36806	1570357	0.0780594	1.10757
rs2182911	1	207660071	0.957565	19261.3	15233.2	15852.8	0.234622	1.36787	1570974	0.0780901	1.1074
rs2182912	1	207660344	0.957565	19261.3	15233.2	15852.8	0.234622	1.36787	1570975	0.0780901	1.1074
rs1831150	1	207670438	0.132841	22890.5	17344.3	17695.5	0.277457	1.36127	1590000	0.0790358	1.10218
rs7519408	1	207661289	0.97417	19339	15291.2	15880.4	0.234846	1.35364	1612417	0.0801501	1.0961
rs147499620	1	207661101	0.00369004	19324.9	15196.9	15834.5	0.240305	1.35307	1614075	0.0802325	1.09565
1:207674728	1	207674728	0.0184502	24100	19021.5	18946.4	0.236642	1.33882	1656190	0.082326	1.08446
rs57881438	1	207660918	0	19324.9	15268.6	15872.2	0.235598	1.33476	1668180	0.082922	1.08133
rs182176991	1	207644683	0.00738007	24334.9	19229	21283.1	0.235493	1.33435	1669488	0.082987	1.08099
rs75907730	1	207660123	0	19268	15250.4	15863.9	0.233837	1.32791	1689384	0.083976	1.07584
rs77625332	1	207660124	0	19268	15250.4	15863.9	0.233837	1.32791	1689385	0.0839761	1.07584
rs115749816	1	207661321	0	19344.9	15322.2	15896.7	0.233126	1.32515	1697820	0.0843954	1.07368
1:207637551	1	207637551	0.00553506	26869.6	21284.1	23498.7	0.233037	1.3248	1698968	0.0844524	1.07339
1:207626047	1	207626047	0	27487.5	21783.8	24055.4	0.232562	1.32295	1704826	0.0847436	1.07189
rs140024463	1	207626613	0.00922509	27468.1	21783.8	24044	0.231857	1.32021	1713331	0.0851664	1.06973
1:207694407	1	207694407	0	49794.5	39516.4	39770.2	0.231189	1.31761	1721410	0.085568	1.06769
rs114953760	1	207695689	0	49794.5	39516.4	39770.2	0.231189	1.31761	1721419	0.0855684	1.06769
rs115127144	1	207694941	0	49794.5	39516.4	39770.2	0.231189	1.31761	1721420	0.0855685	1.06769
rs150531546	1	207695690	0	49794.5	39516.4	39770.2	0.231189	1.31761	1721424	0.0855687	1.06769
rs183721903	1	207695675	0	49794.5	39516.4	39770.2	0.231189	1.31761	1721429	0.0855689	1.06768
rs186396511	1	207694562	0	49794.5	39516.4	39770.2	0.231189	1.31761	1721432	0.0855691	1.06768
rs12121195	1	207659797	0.00184502	17926.9	14229.9	15051.5	0.230955	1.3167	1724146	0.085704	1.067
rs191587591	1	207695907	0	49777.1	39516.4	39759.6	0.230838	1.31625	1725537	0.0857731	1.06665
rs932859	1	207695880	0	49777.1	39516.4	39759.6	0.230838	1.31625	1725551	0.0857738	1.06665
1:207638424	1	207638424	0.00369004	26876.9	21341	23510.9	0.230639	1.31547	1727984	0.0858947	1.06603
rs116578240	1	207695875	0.00553506	49762.8	39516.4	39751	0.230551	1.31513	1728978	0.0859442	1.06578
rs57024577	1	207661139	0	19324.9	15354.7	15899	0.229971	1.31287	1736086	0.0862975	1.064
rs73072567	1	207641223	0	26494.4	21072.5	23156.2	0.228967	1.30897	1748387	0.0869089	1.06094
rs77787441	1	207641335	0	26494.4	21072.5	23156.2	0.228967	1.30897	1748388	0.086909	1.06094
1:207640747	1	207640747	0	26355.1	20979.8	23032.6	0.228102	1.30561	1758898	0.0874314	1.05833
1:207641183	1	207641183	0.00553506	26453.6	21072.5	23130.9	0.227425	1.30297	1767313	0.0878497	1.05626
rs370205493	1	207635177	0	25922	20660.2	22616.1	0.226885	1.30087	1773904	0.0881773	1.05464
1:207658651	1	207658651	0	17926.9	14291.8	15080.4	0.226619	1.29984	1777128	0.0883376	1.05385
rs116624244	1	207659775	0	17926.9	14291.8	15080.4	0.226619	1.29984	1777141	0.0883382	1.05385
rs201592897	1	207658791	0	17926.9	14291.8	15080.4	0.226619	1.29984	1777148	0.0883386	1.05385
rs75573330	1	207659691	0	17926.9	14291.8	15080.4	0.226619	1.29984	1777156	0.088339	1.05385
rs146134620	1	207635390	0.00922509	25899.8	20660.2	22603.2	0.226027	1.29753	1784611	0.0887096	1.05203
rs59824364	1	207662180	0.191882	17039.3	13309.4	13734.8	0.247053	1.29703	1786208	0.0887889	1.05164
rs17044576	1	207634670	0.0867159	25663.1	19948.5	22254.7	0.251902	1.29444	1794319	0.0891921	1.04967
rs45573035	1	207640012	0.00184502	26225.6	20941.2	22939.2	0.22502	1.29362	1796982	0.0893245	1.04903
1:207661246	1	207661246	0.00184502	19227.6	15354.7	15853.7	0.224926	1.29325	1798129	0.0893815	1.04875
rs191112290	1	207638244	0	26876.9	21473.8	23572.4	0.224435	1.29134	1804334	0.08969	1.04726
1:207637886	1	207637886	0	26869.6	21473.8	23569.1	0.224163	1.29028	1807693	0.0898569	1.04645
rs145300866	1	207638117	0	26869.6	21473.8	23569.1	0.224163	1.29028	1807708	0.0898577	1.04644
rs10863322	1	207643949	0.736162	23727.7	18696.9	20707.7	0.238287	1.2898	1809329	0.0899382	1.04606
1:207640201	1	207640201	0	26225.6	20968	22954.3	0.223739	1.28863	1813222	0.0901318	1.04512
1:207640522	1	207640522	0	26239.1	20979.8	22967.3	0.223693	1.28845	1813835	0.0901622	1.04498
rs371562412	1	207638130	0.00369004	26854	21473.8	23559.2	0.223579	1.28801	1815299	0.090235	1.04462
1:207638915	1	207638915	0	26876.9	21502.8	23571.8	0.223087	1.2861	1821502	0.0905433	1.04314
rs12033963	1	207808286	0.398524	25805.9	21110.6	18375.4	0.20083	1.28383	1828941	0.0909131	1.04137
rs111356379	1	207639550	0	26852.8	21502.8	23556.3	0.222187	1.2826	1833020	0.0911159	1.04041
rs375722280	1	207639601	0	26852.8	21502.8	23556.3	0.222187	1.2826	1833033	0.0911165	1.0404
1:207663686	1	207663686	0.0258303	17314.2	13658	14148.2	0.237203	1.28206	1834819	0.0912053	1.03998
1:207638982	1	207638982	0.00553506	26840.7	21502.8	23549.7	0.221739	1.28085	1838890	0.0914077	1.03902
1:207634798	1	207634798	0	25922	20767.2	22714.4	0.221717	1.28077	1839178	0.091422	1.03895
1:207634800	1	207634800	0	25922	20767.2	22714.4	0.221717	1.28077	1839179	0.091422	1.03895
rs192804951	1	207634887	0	25922	20767.2	22714.4	0.221717	1.28077	1839200	0.0914231	1.03894
1:207644154	1	207644154	0	24344.9	19536.7	21419	0.220026	1.27419	1860977	0.0925056	1.03383
rs201585844	1	207644155	0.00553506	24337.5	19536.7	21413.5	0.219722	1.27301	1864822	0.0926967	1.03294
1:207640674	1	207640674	0.00553506	26134.4	20979.8	22902.9	0.219694	1.2729	1865206	0.0927158	1.03285
rs17045132	1	207643983	0	24330.9	19536.7	21419.1	0.219452	1.27196	1868467	0.0928779	1.03209
1:207620594	1	207620594	0	32722.1	26279.9	29205.3	0.219245	1.27115	1871082	0.0930079	1.03148
1:207621275	1	207621275	0	32722.1	26279.9	29205.3	0.219245	1.27115	1871083	0.0930079	1.03148
rs311318	1	207620574	0	32722.1	26279.9	29205.3	0.219245	1.27115	1871108	0.0930092	1.03147
1:207644133	1	207644133	0.00369004	24309.6	19536.7	21397.2	0.218573	1.26854	1879890	0.0934457	1.02944
rs1257562	1	207640492	1	26239.1	20979.8	22967.3	0.223693	1.26717	1884484	0.0936741	1.02838
rs12081383	1	207620289	0	32653.7	26279.9	29171.6	0.217151	1.26301	1898251	0.0943584	1.02522
1:207620434	1	207620434	0.00184502	32634.7	26279.9	29159.4	0.216569	1.26074	1905840	0.0947356	1.02349
rs73072560	1	207635633	0	25069.6	20191.2	21926.5	0.216409	1.26012	1907972	0.0948416	1.023
1:207620361	1	207620361	0.00553506	32625.5	26279.9	29155	0.216289	1.25966	1909496	0.0949174	1.02265
rs311309	1	207635087	1	25922	20767.2	22714.4	0.221717	1.25952	1909987	0.0949418	1.02254
rs3767934	1	207636208	0.134686	23224.5	18134.2	19963.2	0.24741	1.25851	1913330	0.0951079	1.02178
rs17044032	1	207619949	0.0166052	32520.3	26210.3	29071.8	0.215713	1.25741	1917041	0.0952924	1.02094
rs150340715	1	207660066	0	19398.4	15634.9	16091.4	0.215684	1.2573	1917417	0.0953111	1.02086
1:207619475	1	207619475	0	32577.7	26265.2	29128.5	0.215382	1.25613	1921250	0.0955016	1.01999
rs374190395	1	207619509	0	32577.7	26265.2	29128.5	0.215382	1.25613	1921270	0.0955026	1.01998
rs74894771	1	207619626	0	32577.7	26265.2	29128.5	0.215382	1.25613	1921276	0.0955029	1.01998
rs4618970	1	207661640	0.97417	18826.5	15271.1	15626	0.2093	1.25591	1922055	0.0955416	1.01981
rs114928704	1	207620136	0	32584.5	26279.9	29138.3	0.21503	1.25476	1925988	0.0957371	1.01892
1:207620233	1	207620233	0.00184502	32547.9	26279.9	29116.3	0.213907	1.25039	1940891	0.0964779	1.01557
rs185027042	1	207808381	0.00369004	26781.1	21738.2	19314.3	0.208624	1.22984	2012922	0.100058	0.999746
1:207661562	1	207661562	0	18832.6	15302.3	15642.6	0.207588	1.22581	2026953	0.100756	0.996729
rs76484450	1	207661485	0	18832.6	15302.3	15642.6	0.207588	1.22581	2026999	0.100758	0.99672
rs79578547	1	207661637	0	18832.6	15302.3	15642.6	0.207588	1.22581	2027005	0.100759	0.996718
rs61821134	1	207661446	0.0129151	18804.2	15295.4	15623.2	0.206523	1.22167	2041955	0.101502	0.993527
rs77207256	1	207661398	0	18818.4	15322.2	15642.6	0.20553	1.21781	2055774	0.102189	0.990598
rs11117991	1	207694357	0.487085	39547.3	33065.3	27615.6	0.179011	1.20986	2084399	0.103611	0.984592
rs78677800	1	207632669	0.00369004	26650.7	21747.9	23592.5	0.203299	1.20913	2086982	0.10374	0.984054
rs1032979	1	207641023	0.160517	26212.1	20883.3	22907.3	0.227274	1.20855	2089114	0.103846	0.983611
1:207696657	1	207696657	0.0258303	49069.7	39516.4	39445	0.216525	1.2049	2102438	0.104508	0.98085
rs61821135	1	207661679	0.00922509	18856.7	15424.1	15707.7	0.200938	1.19994	2120586	0.10541	0.977117
rs7536931	1	207677486	0.706642	25370.5	20843.2	18326.2	0.196557	1.19605	2134832	0.106118	0.974209
rs1032980	1	207640345	0.839483	26096.2	20883.3	22842.1	0.22284	1.19394	2142457	0.106497	0.972661
rs41304115	1	207628076	0.00184502	26339.6	21587.3	23340.6	0.198967	1.19228	2148512	0.106798	0.971435
rs311311	1	207639695	0.839483	26096.2	20909.3	22855.1	0.221597	1.18975	2157529	0.107247	0.969616
rs4310446	1	207676604	0.968635	25167.1	20781.6	18882.3	0.191472	1.18771	2164919	0.107614	0.968131
rs147742969	1	207661861	0	18868.7	15492.9	15743	0.197118	1.18509	2174829	0.108107	0.966148
rs311310	1	207635573	0.848708	24966.5	20055.8	21808	0.219018	1.18297	2182700	0.108498	0.964579
1:207633133	1	207633133	0	26695.5	21988.3	23714.9	0.193982	1.17289	2220993	0.110401	0.957026
rs116542838	1	207633194	0	26695.5	21988.3	23714.9	0.193982	1.17289	2221008	0.110402	0.957023
rs73089156	1	207632889	0	26695.5	21988.3	23714.9	0.193982	1.17289	2221020	0.110403	0.957021
rs76290594	1	207627183	0.00553506	26226.4	21602.6	23305.1	0.193952	1.17277	2221516	0.110427	0.956924
1:207628099	1	207628099	0	26339.6	21697.6	23386.8	0.193873	1.17246	2222632	0.110483	0.956706
1:207628206	1	207628206	0	26339.6	21697.6	23386.8	0.193873	1.17246	2222633	0.110483	0.956705
rs369140831	1	207628091	0	26339.6	21697.6	23386.8	0.193873	1.17246	2222657	0.110484	0.956701
rs150973349	1	207632805	0.00922509	26658	21988.3	23692.5	0.192577	1.16742	2241616	0.111426	0.953012
rs61821130	1	207630888	0.0166052	26041.9	21488.1	23116.9	0.192207	1.16598	2247096	0.111699	0.951951
rs12135588	1	207627057	0.0166052	26181.3	21605.3	23270.9	0.192107	1.1656	2248611	0.111774	0.951659
rs139362462	1	207630959	0	26064.3	21515.6	23141.4	0.191788	1.16435	2253403	0.112012	0.950734
rs371076989	1	207631021	0	26064.3	21515.6	23141.4	0.191788	1.16435	2253414	0.112013	0.950732
rs73089153	1	207631048	0	26064.3	21515.6	23141.4	0.191788	1.16435	2253419	0.112013	0.950731
rs370417516	1	207631291	0	26054.1	21507.6	23131.8	0.19177	1.16428	2253666	0.112025	0.950684
rs80182520	1	207631332	0	26054.1	21507.6	23131.8	0.19177	1.16428	2253682	0.112026	0.95068
rs117673630	1	207629523	0.00184502	25815.1	21310.4	22931.6	0.191766	1.16427	2253705	0.112027	0.950676
1:207633284	1	207633284	0.00184502	26635	21988.3	23679	0.191716	1.16407	2254450	0.112064	0.950533
1:207630577	1	207630577	0.00553506	26053	21508.6	23131.8	0.191679	1.16393	2254980	0.112091	0.95043
rs150868219	1	207630836	0.00922509	26045.3	21508.6	23127	0.191386	1.16279	2259332	0.112307	0.949593
rs147846150	1	207633521	0	26658.9	22027	23704.7	0.190855	1.16072	2267466	0.112711	0.948032
rs140203865	1	207631187	0	25915.6	21415.5	23011.4	0.190733	1.16025	2269268	0.112801	0.947687
1:207632652	1	207632652	0	26650.7	22032.8	23701.9	0.190281	1.15849	2275982	0.113135	0.946404
rs139593110	1	207631810	0	26650.7	22032.8	23701.9	0.190281	1.15849	2275998	0.113135	0.946401
rs77276388	1	207631951	0	26650.7	22032.8	23701.9	0.190281	1.15849	2276013	0.113136	0.946398
rs77625468	1	207632129	0	26650.7	22032.8	23701.9	0.190281	1.15849	2276014	0.113136	0.946398
rs189580087	1	207628894	0.00184502	26178.1	21685.2	23298.8	0.188291	1.15075	2306219	0.114638	0.940673
rs187651247	1	207633894	0.00184502	26311.9	21797	23389.7	0.188249	1.15059	2306871	0.11467	0.94055
1:207628785	1	207628785	0	26178.1	21697.6	23304	0.187722	1.14854	2314763	0.115062	0.939067
rs116762805	1	207628788	0	26178.1	21697.6	23304	0.187722	1.14854	2314774	0.115063	0.939065
rs41304111	1	207628347	0	26178.1	21697.6	23304	0.187722	1.14854	2314796	0.115064	0.93906
1:207634279	1	207634279	0.00184502	26275.1	21781.6	23375.7	0.187552	1.14788	2317418	0.115194	0.938569
1:207660012	1	207660012	0.0129151	17018.2	14109.9	14581.7	0.187406	1.14731	2319649	0.115305	0.938151
1:207633680	1	207633680	0.00184502	26554.5	22027	23641.6	0.186932	1.14547	2326855	0.115663	0.936804
rs187308251	1	207630001	0	25912.9	21497.3	23059.6	0.186812	1.145	2328681	0.115754	0.936463
rs369924081	1	207629553	0	25815.1	21426.3	22971.2	0.186339	1.14316	2335936	0.116115	0.935112
rs146939930	1	207629863	0.00922509	25894.4	21497.3	23048.5	0.1861	1.14223	2339578	0.116296	0.934436
1:207633294	1	207633294	0.00553506	26476.2	21988.3	23598.5	0.185735	1.14081	2345112	0.116571	0.93341
rs311308	1	207632487	1	26650.7	22032.8	23701.9	0.190281	1.13774	2357159	0.11717	0.931184
rs74857976	1	207634617	0	26296.1	21860.5	23417.4	0.184739	1.13693	2360417	0.117332	0.930584
1:207631758	1	207631758	0	25867	21507.6	23020.5	0.184563	1.13625	2363233	0.117472	0.930067
rs141941832	1	207634483	0.00922509	26274.8	21860.5	23405.1	0.183926	1.13377	2373092	0.117962	0.928259
rs143079233	1	207634294	0.00922509	26274.8	21860.5	23405.1	0.183926	1.13377	2373093	0.117962	0.928258
1:207661370	1	207661370	0.0239852	18664.5	15322.2	15554.1	0.197322	1.13323	2375352	0.118074	0.927845
rs146796037	1	207631753	0.00922509	25842.2	21507.6	23005.3	0.183605	1.13252	2378175	0.118214	0.927329
rs149048095	1	207634274	0.00922509	26274.8	21873.5	23405.6	0.183332	1.13146	2382362	0.118423	0.926565
1:207627381	1	207627381	0	26229.1	21836.7	23388	0.183277	1.13125	2383155	0.118462	0.926421
rs150344795	1	207627599	0	26229.1	21836.7	23388	0.183277	1.13125	2383172	0.118463	0.926418
1:207630123	1	207630123	0.00369004	25820.5	21497.3	23006.3	0.183239	1.1311	2383778	0.118493	0.926307
rs140630338	1	207627293	0.00922509	26214.2	21836.7	23379.1	0.182711	1.12904	2392215	0.118912	0.924773
rs141831783	1	207642151	0.00369004	24570.2	20468.9	21905.5	0.182626	1.12872	2393435	0.118973	0.924551
1:207643286	1	207643286	0	24712.2	20605.7	22046.9	0.181728	1.12522	2407633	0.119679	0.921983
rs11117872	1	207643566	0	24712.2	20605.7	22046.9	0.181728	1.12522	2407645	0.119679	0.921981
rs199538918	1	207643458	0	24712.2	20605.7	22046.9	0.181728	1.12522	2407661	0.11968	0.921978
rs311305	1	207630032	1	25912.9	21497.3	23059.6	0.186812	1.1243	2411594	0.119876	0.921269
rs56146462	1	207676203	0.00922509	24174	20164.4	19021	0.181361	1.12379	2413664	0.119979	0.920896
1:207676905	1	207676905	0	26931.9	22470.4	19891.4	0.181111	1.12282	2417593	0.120174	0.92019
1:207677145	1	207677145	0	26931.9	22470.4	19891.4	0.181111	1.12282	2417594	0.120174	0.92019
rs116760212	1	207677286	0	26931.9	22470.4	19891.4	0.181111	1.12282	2417614	0.120175	0.920186
rs12084935	1	207677055	0	26931.9	22470.4	19891.4	0.181111	1.12282	2417616	0.120175	0.920186
rs12091425	1	207676856	0	26931.9	22470.4	19891.4	0.181111	1.12282	2417617	0.120175	0.920186
rs77869629	1	207676805	0	26931.9	22470.4	19891.4	0.181111	1.12282	2417644	0.120176	0.920181
1:207676017	1	207676017	0	24175.2	20170.6	19024.3	0.181101	1.12278	2417762	0.120182	0.92016
rs17044525	1	207632796	0.0239852	26591	21895.8	23615.2	0.194277	1.12187	2421521	0.120369	0.919485
rs12075933	1	207675853	0.0129151	24148	20164.4	19005.9	0.180283	1.1196	2430550	0.120818	0.917869
rs61822964	1	207675712	0.0129151	24148	20164.4	19005.9	0.180283	1.1196	2430571	0.120819	0.917865
rs2025935	1	207675655	0.132841	22094.6	18032	17339.3	0.203185	1.10727	2481239	0.123338	0.908905
1:207633750	1	207633750	0.0110701	26268.2	22027	23460.9	0.176091	1.1033	2497858	0.124164	0.906005
rs1876453	1	207627918	0.0166052	25673.1	21554.5	22956.3	0.174858	1.0985	2518313	0.12518	0.902463
1:207642048	1	207642048	0	24570.2	20634.4	21960.8	0.174574	1.0974	2522911	0.125409	0.901671
rs75282758	1	207641950	0	24570.2	20634.4	21960.8	0.174574	1.0974	2522964	0.125412	0.901662
rs374423961	1	207676593	0.00922509	24951.9	20971	18840.5	0.173811	1.09443	2535655	0.126043	0.899483
1:207631460	1	207631460	0.00922509	25572.9	21507.6	22834.6	0.173126	1.09176	2546885	0.126601	0.897564
rs368246274	1	207628294	0.00738007	25794.9	21697.6	23089.8	0.172978	1.09119	2549434	0.126727	0.897129
rs311306	1	207630444	0.848708	25900.7	21393.7	22993.6	0.191173	1.08909	2558252	0.127166	0.89563
rs368839023	1	207627874	0.00922509	25703.1	21640.3	23008.8	0.172057	1.0876	2564531	0.127478	0.894565
rs17258955	1	207627998	0.0184502	25520.1	21502.3	22843.5	0.171306	1.08468	2576985	0.128097	0.892461
rs311304	1	207629702	0.848708	25760.9	21393.7	22926.3	0.18576	1.07084	2637085	0.131084	0.882449
rs373721952	1	207627834	0.00553506	25578.4	21640.3	22931.3	0.167193	1.06869	2646753	0.131565	0.88086
rs311307	1	207631778	0.848708	25713.6	21389.7	22880.4	0.184108	1.06526	2661720	0.132309	0.878411
rs311302	1	207629416	0.839483	25762.4	21420.9	22940.4	0.18455	1.06471	2664138	0.132429	0.878016
rs12139795	1	207631205	0.134686	25909.3	21411.3	23006	0.190686	1.06453	2664915	0.132468	0.87789
rs12140602	1	207631158	0.134686	25909.3	21411.3	23006	0.190686	1.06453	2664916	0.132468	0.87789
1:207675478	1	207675478	0.0276753	22275.5	18725.6	17900.9	0.173594	1.04469	2752405	0.136817	0.863861
rs568515	1	207643673	0.151292	24429.5	20380.9	21786.7	0.181193	1.0419	2765079	0.137447	0.861866
rs1507764	1	207642295	0.134686	24482.3	20441.7	21841	0.180374	1.02927	2822560	0.140304	0.85293
rs3813946	1	207627693	0.134686	25562.4	21398.4	22810.8	0.177808	1.02049	2863400	0.142334	0.846691
rs9429945	1	207676768	0.822878	23964.1	20238.4	17906.1	0.168977	1.01214	2902518	0.144279	0.840798
rs2063143	1	207641840	0.134686	24482.3	20576	21884.5	0.173822	1.00686	2927393	0.145515	0.837092
rs76306710	1	207676291	0.0571956	22751.8	19301	17718.3	0.164484	1.00356	2943378	0.14631	0.834727
rs56311085	1	207808403	0.0387454	25191.2	21420.8	19174.9	0.162132	1.00191	2951435	0.14671	0.83354
1:207676235	1	207676235	0.00553506	24335.1	21033.2	19304	0.145816	0.985535	3030071	0.150619	0.82212
1:207641619	1	207641619	0.0239852	23855.5	20704.6	21606.3	0.141659	0.925512	3333836	0.165719	0.780629
1:207676315	1	207676315	0.00553506	22781.7	20043.5	17858.9	0.12805	0.916432	3382304	0.168128	0.77436
rs116469442	1	207676309	0	22781.7	20197.3	17925.8	0.120411	0.886717	3543983	0.176165	0.754081
rs9429942	1	207668630	0.944649	18905.1	16957.3	15666.8	0.108735	0.886634	3544433	0.176187	0.754026
rs7525170	1	207668447	0.95572	18886.3	17002.5	15675.3	0.10508	0.872664	3623229	0.180104	0.744477
rs17048254	1	207808450	0.00184502	25481.7	22809.1	19883.7	0.1108	0.849335	3755845	0.186696	0.728865
rs55815533	1	207808630	0.00369004	25528.9	22865.6	19941.7	0.110181	0.846925	3769583	0.187379	0.72728
rs11118216	1	207808529	0	25481.7	22865.6	19903.9	0.108329	0.839721	3810960	0.189435	0.722539
rs56366665	1	207808490	0	25481.7	22865.6	19903.9	0.108329	0.839721	3810964	0.189436	0.722538
rs56237243	1	207808437	0.00184502	25429.8	22823.9	19859.2	0.108113	0.838882	3815950	0.189683	0.72197
1:207808617	1	207808617	0.00184502	25461.4	22865.6	19889.7	0.107531	0.836617	3829057	0.190335	0.720481
rs12133621	1	207669030	0.00184502	18954	17030.6	15733.5	0.107006	0.834576	3840881	0.190923	0.719142
1:207668538	1	207668538	0	18932.6	17015.2	15706.6	0.106779	0.833693	3845962	0.191175	0.718568
rs191130214	1	207669045	0.00553506	18954	17061.5	15746.6	0.105193	0.827524	3882321	0.192983	0.714482
rs55819427	1	207669111	0.0129151	18947.9	17075.1	15747.3	0.104074	0.82317	3907928	0.194256	0.711627
rs74151015	1	207669089	0	18954	17086.8	15755.7	0.103708	0.821746	3916242	0.194669	0.710704
rs61522287	1	207669248	0	18954.2	17098.5	15760.1	0.103034	0.819127	3931860	0.195445	0.708975
rs142764189	1	207668928	0.00184502	18937.6	17105.8	15750.5	0.101726	0.814039	3961702	0.196929	0.705691
1:207676361	1	207676361	0.00184502	22728.7	20542.8	17957.2	0.101114	0.811658	3976028	0.197641	0.704124
rs9429782	1	207669355	0.191882	18391.3	16527.8	15179.9	0.106832	0.81079	3981368	0.197906	0.703541
rs184248478	1	207676425	0.00184502	22699.3	20542.8	17935.6	0.0998218	0.806631	4006648	0.199163	0.700792
1:207676500	1	207676500	0	22502	20532	17782.1	0.091616	0.774713	4200380	0.208793	0.680285
1:207676450	1	207676450	0.0110701	22389.2	20519.5	17727.4	0.0872032	0.757548	4307436	0.214114	0.669354
1:207676572	1	207676572	0.0258303	22419.1	20532	17735.3	0.0879268	0.724991	4514038	0.224384	0.649008
rs60467252	1	207824382	0.112546	16224.8	15321.4	13194.7	0.0572894	0.605779	5326096	0.26475	0.577164
1:207809116	1	207809116	0	21527.9	22106.1	18289.3	-0.026504	0.315259	7575243	0.376551	0.424177
rs147683764	1	207809058	0	21527.9	22106.1	18289.3	-0.026504	0.315259	7575246	0.376551	0.424176
rs185149712	1	207808958	0	21527.9	22106.1	18289.3	-0.026504	0.315259	7575247	0.376551	0.424176
rs79926392	1	207863592	0.0110701	20473.9	21023.8	18296	-0.0265048	0.315256	7575275	0.376552	0.424175
1:207863720	1	207863720	0	20568.7	21427.8	18486.8	-0.0409186	0.259191	8037678	0.399537	0.398443
rs145296721	1	207863746	0	20568.7	21427.8	18486.8	-0.0409186	0.259191	8037681	0.399538	0.398442
rs140280994	1	207864063	0	20579.1	21441.7	18481	-0.0410609	0.258637	8042446	0.399774	0.398185
rs187011843	1	207864167	0	20579.1	21441.7	18481	-0.0410609	0.258637	8042447	0.399774	0.398185
rs149813890	1	207864498	0.00184502	20363.7	21242.5	18256.3	-0.0422537	0.253997	8081406	0.401711	0.396086
rs139094318	1	207864497	0.00184502	20363.7	21300.6	18275.8	-0.0449851	0.243373	8170560	0.406143	0.391321
rs377683064	1	207864249	0	20489.9	21441.7	18400.7	-0.0454033	0.241747	8184223	0.406822	0.390596
rs181428492	1	207865033	0	20363.7	21314.4	18279.8	-0.0456306	0.240862	8191695	0.407193	0.390199
1:207863838	1	207863838	0.00369004	20468	21427.8	18413	-0.0458255	0.240104	8197979	0.407506	0.389866
1:207864174	1	207864174	0.00369004	20425.3	21441.7	18358.4	-0.0485647	0.229449	8287763	0.411969	0.385136
rs76287248	1	207864463	0.0479705	20241.3	21426.4	18243.7	-0.0568988	0.202218	8517807	0.423404	0.373245
rs36019152	1	207862698	0.0369004	20279.4	21562.3	18260.5	-0.0613435	0.16794	8808683	0.437863	0.358662
1:207862894	1	207862894	0.00369004	20473.9	21864	18544.5	-0.0656915	0.162831	8852381	0.440035	0.356513
rs10779362	1	207856787	0.597786	16923.6	18642.9	14986.4	-0.0967556	0.162038	8859043	0.440366	0.356186
rs371650700	1	207862690	0.00184502	20309.4	21783.6	18389.7	-0.0700742	0.145783	8997480	0.447247	0.349452
rs55952744	1	207860158	0.180812	17283.1	18815.8	15262.7	-0.0849711	0.145688	8998252	0.447286	0.349415
rs61823003	1	207863027	0	20473.9	22019.6	18599.3	-0.0727847	0.135241	9087383	0.451716	0.345134
rs74978335	1	207862528	0.0498155	20168.4	21769.3	18280.2	-0.0763835	0.131688	9117705	0.453223	0.343688
rs12022909	1	207859743	0.367159	16868.1	18554.5	14892.4	-0.0952868	0.129289	9138139	0.454239	0.342715
rs12562739	1	207856658	0.180812	17356.2	19005.7	15433.2	-0.090788	0.125518	9170657	0.455856	0.341173
rs12563415	1	207856666	0.180812	17356.2	19005.7	15433.2	-0.090788	0.125518	9170658	0.455856	0.341173
rs55638397	1	207856040	0.180812	17356.2	19005.7	15433.2	-0.090788	0.125518	9170665	0.455856	0.341172
rs146085934	1	207862473	0	20181.2	21770	18288.2	-0.075786	0.123567	9187344	0.456685	0.340383
rs11577168	1	207855800	0.230627	17368.8	19002.6	15476.6	-0.089897	0.123251	9190016	0.456818	0.340257
rs11118345	1	207854827	0.367159	17070.9	18846.4	15196	-0.0989473	0.11482	9262270	0.46041	0.336856
rs10746386	1	207855095	0.367159	17065.9	18846.1	15193.4	-0.099225	0.113722	9271877	0.460887	0.336405
rs374726454	1	207861377	0	20028.1	21661.6	18245.8	-0.0784029	0.113387	9274805	0.461033	0.336268
rs1853526	1	207854703	0.597786	17288.8	19333.1	15374.3	-0.111763	0.107202	9328315	0.463693	0.33377
rs34860402	1	207856009	0.228782	17283.4	19002.6	15393.4	-0.0948267	0.105411	9343722	0.464458	0.333053
rs138819223	1	207862718	0	20473.9	22209.7	18644.3	-0.0813791	0.101811	9374547	0.465991	0.331623
rs367740619	1	207862708	0	20473.9	22209.7	18644.3	-0.0813791	0.101811	9374550	0.465991	0.331623
rs11118354	1	207856868	0.367159	16904.2	18731.5	15016.8	-0.102642	0.100217	9388068	0.466663	0.330997
rs12411037	1	207857158	0.367159	16904.2	18731.5	15016.8	-0.102642	0.100217	9388069	0.466663	0.330997
rs55689175	1	207859699	0.180812	17149.4	18919.2	15222.8	-0.0982123	0.0997727	9391885	0.466852	0.33082
rs11583249	1	207861724	0.0498155	19876.7	21648.3	18132.8	-0.085379	0.0991266	9397461	0.46713	0.330563
rs1323720	1	207823161	0.369004	17030.8	18877.4	14719.1	-0.102943	0.0990262	9398338	0.467173	0.330522
rs1323722	1	207823405	0.369004	17022.8	18876.6	14712.8	-0.103374	0.0973211	9413315	0.467918	0.329831
rs1570563	1	207853924	0.597786	17334.6	19440.2	15460.6	-0.11464	0.0966912	9418660	0.468183	0.329584
rs144105127	1	207854759	0.00553506	17127	18625.3	15170.7	-0.0838672	0.0921328	9458224	0.47015	0.327764
rs1323721	1	207823240	0.418819	17005.1	18874.8	14698	-0.104314	0.0913986	9464474	0.470461	0.327477
rs6540437	1	207823865	0.418819	17005.5	18876	14698.9	-0.104357	0.0912279	9465937	0.470533	0.32741
rs6662432	1	207824332	0.418819	17005.5	18876	14698.9	-0.104357	0.0912279	9465938	0.470533	0.327409
rs75758158	1	207858661	0.180812	17097.4	18911.1	15191.9	-0.100818	0.0907376	9470088	0.47074	0.327219
rs138210967	1	207861872	0	19899.3	21649.5	18147	-0.0842985	0.0904552	9472504	0.47086	0.327108
rs3085	1	207857254	0.230627	16957.3	18723.9	15055.2	-0.0991043	0.0899315	9476958	0.471081	0.326904
rs6667238	1	207822856	0.370849	16990.6	18877.4	14686.3	-0.105304	0.0896963	9479025	0.471184	0.326809
rs142790051	1	207862294	0	19887.1	21649.9	18123.5	-0.0849299	0.0879992	9493357	0.471896	0.326153
rs10779359	1	207852600	0.597786	17182.4	19315.5	15322.9	-0.117024	0.0879773	9493514	0.471904	0.326146
rs6687503	1	207852642	0.597786	17182.4	19315.5	15322.9	-0.117024	0.0879773	9493515	0.471904	0.326146
rs11577935	1	207861994	0.0498155	19810.5	21648.3	18076.9	-0.088713	0.0870586	9501411	0.472297	0.325785
rs11578338	1	207862004	0.0498155	19810.5	21648.3	18076.9	-0.088713	0.0870586	9501412	0.472297	0.325785
rs6686325	1	207833357	0.369004	18118.3	20170.1	16042.2	-0.10728	0.0818831	9545657	0.474496	0.323767
rs80121755	1	207862359	0.0516605	19776.6	21648.3	18069.1	-0.0904259	0.0808584	9554538	0.474938	0.323363
rs72644193	1	207858814	0.230627	17081.3	18910	15181.2	-0.101703	0.080528	9557368	0.475078	0.323235
1:207860024	1	207860024	0	17368.4	18950.3	15368.1	-0.08717	0.0792857	9567925	0.475603	0.322755
rs116152900	1	207860064	0	17368.4	18950.3	15368.1	-0.08717	0.0792857	9567926	0.475603	0.322755
rs142841925	1	207860141	0	17368.4	18950.3	15368.1	-0.08717	0.0792857	9567927	0.475603	0.322755
rs146215050	1	207855555	0.00184502	17581.4	19206.8	15690.7	-0.0884222	0.0744151	9609845	0.477687	0.320857
rs12144801	1	207857773	0.367159	16963.4	18948.4	15129.4	-0.110657	0.0685356	9659881	0.480174	0.318601
rs4097398	1	207857760	0.367159	16963.4	18948.4	15129.4	-0.110657	0.0685356	9659882	0.480174	0.318601
rs184936216	1	207856745	0	17393.1	19034.7	15469.4	-0.0901944	0.0675217	9668746	0.480615	0.318203
rs11118359	1	207858546	0.367159	16900.2	18886.2	15032.9	-0.111104	0.0667685	9675315	0.480941	0.317908
rs11118360	1	207858586	0.367159	16900.2	18886.2	15032.9	-0.111104	0.0667685	9675316	0.480941	0.317908
rs56302750	1	207808714	0.0664207	20021.4	22106.1	17431.8	-0.0990529	0.0638991	9700251	0.482181	0.31679
rs143005619	1	207855398	0	17581.4	19264.1	15708.6	-0.091402	0.0628246	9709532	0.482642	0.316375
rs117667834	1	207856450	0	17437.9	19121	15529.8	-0.0921441	0.0599381	9734477	0.483882	0.315261
rs144415844	1	207856484	0	17437.9	19121	15529.8	-0.0921441	0.0599381	9734478	0.483882	0.31526
rs12032970	1	207854672	0.367159	17271.1	19337.7	15365.6	-0.113017	0.0592062	9740816	0.484197	0.314978
rs12025522	1	207854355	0.367159	17286.9	19365.7	15386.3	-0.113553	0.0570875	9759228	0.485112	0.314158
rs2147022	1	207854409	0.230627	17326.3	19375.3	15419.5	-0.111776	0.0440764	9872338	0.490735	0.309153
rs2147023	1	207854484	0.230627	17326.3	19375.3	15419.5	-0.111776	0.0440764	9872339	0.490735	0.309153
rs2147024	1	207854552	0.230627	17326.3	19375.3	15419.5	-0.111776	0.0440764	9872340	0.490735	0.309153
rs11118340	1	207854035	0.230627	17325.9	19375.3	15419.2	-0.1118	0.0439868	9873138	0.490775	0.309118
rs11578756	1	207854919	0.0498155	17097.2	18916.6	15239.3	-0.101125	0.0421315	9889188	0.491572	0.308412
rs74883767	1	207823764	0.0498155	17192.2	19036.1	14890.1	-0.101882	0.039391	9913103	0.492761	0.307364
1:207855044	1	207855044	0	17165.2	18922.4	15289.8	-0.097463	0.0392489	9914352	0.492823	0.307309
rs141116994	1	207855083	0	17165.2	18922.4	15289.8	-0.097463	0.0392489	9914353	0.492823	0.307309
1:207854816	1	207854816	0	17127	18884.4	15247.1	-0.0976803	0.0384038	9921464	0.493177	0.306997
rs12143527	1	207849916	0.597786	16795.9	19159.3	15062	-0.131653	0.0345246	9955595	0.494873	0.305506
rs74184055	1	207852226	0.180812	17272	19421.9	15427.8	-0.117316	0.0335268	9964086	0.495295	0.305136
rs74150881	1	207823248	0.0498155	17060.9	18924.6	14756.5	-0.103674	0.0329053	9969622	0.495571	0.304894
rs7512100	1	207837490	0.597786	17781.8	20309.2	15877.4	-0.1329	0.0299674	9995175	0.496841	0.303783
1:207823411	1	207823411	0	17226.6	19038.4	14913	-0.100004	0.0293633	10000415	0.497101	0.303555
1:207823007	1	207823007	0	17145.1	18959.5	14826	-0.100594	0.0270689	10020216	0.498086	0.302696
1:207823160	1	207823160	0	17145.1	18959.5	14826	-0.100594	0.0270689	10020217	0.498086	0.302696
rs144861115	1	207823095	0	17145.1	18959.5	14826	-0.100594	0.0270689	10020218	0.498086	0.302696
rs41314532	1	207857222	0	17025.4	18832.2	15139.5	-0.100863	0.0260252	10029269	0.498536	0.302304
rs11809767	1	207824054	0	17167.9	18995	14858.3	-0.101134	0.0249703	10038322	0.498986	0.301912
rs143343462	1	207824242	0	17167.9	18995	14858.3	-0.101134	0.0249703	10038323	0.498986	0.301912
rs10779353	1	207837590	0.597786	17755	20308.2	15863.3	-0.134357	0.024645	10041209	0.499129	0.301787
1:207823856	1	207823856	0	17198.3	19037.9	14894.5	-0.101619	0.0230816	10054516	0.499791	0.301212
rs11577114	1	207857812	0.0498155	17259.2	19207.9	15435	-0.106973	0.0209622	10072837	0.500701	0.300421
rs368857428	1	207823363	0	17087.7	18926.7	14775.7	-0.102214	0.020767	10074617	0.50079	0.300345
1:207859647	1	207859647	0	17339.3	19207.6	15453.7	-0.102328	0.0203239	10078377	0.500977	0.300183
rs116554794	1	207858545	0	17218.5	19079.7	15329.4	-0.102639	0.0191144	10089003	0.501505	0.299725
1:207855948	1	207855948	0.00738007	17182	19040.1	15321.7	-0.102685	0.0189363	10090536	0.501581	0.299659
rs76844119	1	207858173	0.0498155	17240.7	19207.9	15408.1	-0.108044	0.0170843	10106796	0.502389	0.29896
rs72644191	1	207852121	0.230627	17234.2	19421	15409.8	-0.119457	0.0162775	10113864	0.502741	0.298656
rs12738067	1	207858527	0.0369004	17149.3	18993	15228.3	-0.102112	0.0157984	10118013	0.502947	0.298478
rs74231795	1	207859330	0.0498155	17218.4	19196.8	15363.2	-0.108768	0.0144653	10129610	0.503523	0.29798
rs11590898	1	207857396	0.0498155	17093	19069.2	15265.1	-0.109406	0.0121556	10149605	0.504517	0.297124
rs7515238	1	207838429	0.597786	17627.1	20237	15792.9	-0.138075	0.0110597	10159055	0.504987	0.29672
1:207823808	1	207823808	0.00553506	17143.5	19037.9	14865.5	-0.104811	0.0106674	10162514	0.505159	0.296572
1:207859103	1	207859103	0	17285.4	19200.9	15406.1	-0.105094	0.0095668	10172208	0.505641	0.296158
rs115023184	1	207859196	0	17285.4	19200.9	15406.1	-0.105094	0.0095668	10172209	0.505641	0.296158
rs142079089	1	207859241	0	17285.4	19200.9	15406.1	-0.105094	0.0095668	10172210	0.505641	0.296158
rs147576801	1	207859074	0	17285.4	19200.9	15406.1	-0.105094	0.0095668	10172211	0.505641	0.296158
1:207858482	1	207858482	0	17284.7	19210.9	15437.7	-0.105656	0.00737877	10191093	0.50658	0.295352
rs10863463	1	207843903	0.597786	16836.3	19356.4	15166.2	-0.139485	0.00590677	10204005	0.507221	0.294802
1:207858895	1	207858895	0.00184502	17261.4	19200.9	15390.1	-0.106485	0.00415499	10218972	0.507965	0.294166
rs11118328	1	207850539	0.96679	16989	19132.9	15202.1	-0.118842	0.000545995	10249814	0.509498	0.292857
rs12567945	1	207841934	0.180812	17328	19679.8	15500.1	-0.127265	-0.000970857	10263215	0.510165	0.29229
rs56132412	1	207839018	0.180812	17746.1	20177.7	16003.1	-0.128409	-0.00494005	10297499	0.511869	0.290841
rs12119104	1	207861207	0.363469	17462.8	19886	15776.1	-0.129948	-0.00771282	10321455	0.51306	0.289832
rs4844388	1	207842900	0.365314	16655.4	18971.2	14898.4	-0.130185	-0.00865113	10329524	0.513461	0.289493
rs144986906	1	207860609	0.00369004	18067.2	20174	16288.9	-0.110297	-0.0106726	10346777	0.514318	0.288768
rs117010160	1	207852742	0.00369004	17838.4	19930.4	15956	-0.110895	-0.0129993	10366711	0.515309	0.287932
rs183088178	1	207854473	0	17339.5	19388.8	15432.8	-0.111708	-0.0161589	10393238	0.516628	0.286822
rs55883147	1	207840002	0.180812	17557.8	20036.9	15772.8	-0.132077	-0.0176593	10406306	0.517277	0.286277
1:207858029	1	207858029	0.00553506	17167.5	19209.5	15350.1	-0.112385	-0.018793	10415950	0.517757	0.285874
rs56386223	1	207812173	0.169742	18237	20733	16347.6	-0.128278	-0.0204843	10430383	0.518474	0.285273
rs56245865	1	207809787	0.217712	18228.8	20736.6	16329.4	-0.128894	-0.0217957	10441496	0.519027	0.28481
rs7542494	1	207809744	0.217712	18228.8	20736.6	16329.4	-0.128894	-0.0217957	10441497	0.519027	0.28481
rs41274776	1	207812791	0.169742	18228.3	20733	16341.5	-0.128752	-0.0221247	10444339	0.519168	0.284692
rs72468035	1	207812405	0.169742	18228.3	20733	16341.5	-0.128752	-0.0221247	10444341	0.519168	0.284692
rs74401244	1	207844799	0.180812	16849.6	19264.3	15145.5	-0.133924	-0.0240622	10461108	0.520001	0.283995
rs11589472	1	207849644	0.230627	17005.4	19393.3	15343.4	-0.131393	-0.0269166	10485699	0.521224	0.282976
1:207852774	1	207852774	0	17838.4	20024.9	16025.6	-0.115622	-0.031386	10524566	0.523156	0.281369
1:207852775	1	207852775	0	17838.4	20024.9	16025.6	-0.115622	-0.031386	10524567	0.523156	0.281369
rs372038616	1	207853635	0	17838.4	20024.9	16025.6	-0.115622	-0.031386	10524568	0.523156	0.281369
1:207861091	1	207861091	0	18067.2	20294.3	16327.6	-0.116244	-0.033805	10545470	0.524195	0.280507
rs144283757	1	207860666	0	18067.2	20294.3	16327.6	-0.116244	-0.033805	10545471	0.524195	0.280507
rs145531017	1	207860727	0	18067.2	20294.3	16327.6	-0.116244	-0.033805	10545472	0.524195	0.280507
rs147560709	1	207860628	0	18067.2	20294.3	16327.6	-0.116244	-0.033805	10545473	0.524195	0.280507
rs2296158	1	207851611	0.597786	17050.6	19826.2	15462.4	-0.150818	-0.0355016	10559914	0.524913	0.279913
rs115664052	1	207853813	0.00184502	17819.3	20024.9	16017	-0.116695	-0.0355564	10560368	0.524935	0.279894
rs55821028	1	207843000	0.180812	17007.9	19520.7	15342.5	-0.1378	-0.0375021	10576845	0.525755	0.279217
1:207854746	1	207854746	0	17410.6	19585.8	15545.2	-0.117728	-0.0395756	10594512	0.526633	0.278492
rs56235509	1	207839769	0.180812	17437.6	20027.3	15686.1	-0.13847	-0.0398256	10596612	0.526737	0.278406
rs11118220	1	207811604	0.217712	18127.9	20733	16289.7	-0.134278	-0.0407433	10604287	0.527119	0.278092
rs12075041	1	207811106	0.217712	18127.9	20733	16289.7	-0.134278	-0.0407433	10604288	0.527119	0.278092
rs56149234	1	207813556	0.173432	18090.9	20701.7	16227.8	-0.134808	-0.0430564	10624431	0.52812	0.277267
rs11118337	1	207852693	0.359779	16977.9	19589.2	15375.1	-0.143067	-0.0459327	10648886	0.529336	0.276269
rs56161922	1	207809833	0.169742	18089.8	20733	16260.9	-0.136379	-0.0484873	10670725	0.530421	0.275379
rs57587123	1	207825415	0.180812	17405.1	20097.9	15549.3	-0.143855	-0.0584995	10756341	0.534677	0.271909
rs41274780	1	207813056	0.0535055	18190.5	20698	16332.1	-0.129142	-0.0592823	10762978	0.535007	0.271641
rs7515149	1	207838352	0.367159	17638	20364.9	15843.3	-0.143756	-0.0622935	10788690	0.536285	0.270604
rs11576446	1	207838465	0.0498155	18230.1	20788.5	16428.8	-0.131328	-0.067198	10830343	0.538355	0.268931
rs12045949	1	207844773	0.00369004	16979.9	19243.5	15241.4	-0.125143	-0.068418	10840535	0.538862	0.268522
rs12409159	1	207842104	0.330258	16961.8	19671.4	15235.7	-0.148204	-0.0729478	10878713	0.54076	0.266996
rs17045979	1	207842704	0.180812	16858.9	19553.3	15253.4	-0.148267	-0.0737994	10885987	0.541121	0.266705
rs147547930	1	207849645	0.00184502	17201.9	19524.8	15514.5	-0.126664	-0.0743357	10890445	0.541343	0.266527
rs115019854	1	207860246	0	18071.1	20525.3	16387.2	-0.127344	-0.0769785	10912676	0.542448	0.265642
rs142183756	1	207860285	0	18071.1	20525.3	16387.2	-0.127344	-0.0769785	10912677	0.542448	0.265642
rs11118222	1	207811783	0	18341.4	20836.4	16458.1	-0.12754	-0.0777423	10919020	0.542763	0.265389
rs111550667	1	207811815	0	18341.4	20836.4	16458.1	-0.12754	-0.0777423	10919021	0.542763	0.265389
rs75088854	1	207838826	0.0498155	17795.6	20363.3	16109.4	-0.134783	-0.0797043	10935721	0.543594	0.264726
rs79133635	1	207838915	0.0498155	17795.6	20363.3	16109.4	-0.134783	-0.0797043	10935722	0.543594	0.264726
rs79996524	1	207838769	0.0498155	17795.6	20363.3	16109.4	-0.134783	-0.0797043	10935723	0.543594	0.264726
rs35931500	1	207837547	0.0498155	17768.3	20337.6	15884.7	-0.135057	-0.0806958	10944067	0.544008	0.264394
rs117189354	1	207840060	0.00369004	17759.6	20191.9	16002.7	-0.128352	-0.0808996	10945870	0.544098	0.264323
1:207860430	1	207860430	0.00369004	18037.4	20525.3	16373.3	-0.129214	-0.0842538	10974080	0.5455	0.263205
rs181586836	1	207838513	0	18267.3	20791	16452.5	-0.129407	-0.0850057	10980555	0.545822	0.262949
rs12045913	1	207844625	0.367159	16767.5	19472.4	15177	-0.149555	-0.0852149	10982204	0.545904	0.262884
rs12563520	1	207844062	0.367159	16767.5	19472.4	15177	-0.149555	-0.0852149	10982205	0.545904	0.262884
rs74231794	1	207850717	0.180812	16918	19690.4	15343.9	-0.151757	-0.0858999	10987930	0.546189	0.262657
1:207812661	1	207812661	0	18296.9	20834.5	16424.7	-0.129877	-0.0868327	10995985	0.546589	0.262339
rs113858419	1	207812565	0	18296.9	20834.5	16424.7	-0.129877	-0.0868327	10995986	0.546589	0.262339
rs369294064	1	207812457	0	18296.9	20834.5	16424.7	-0.129877	-0.0868327	10995987	0.546589	0.262339
rs189986327	1	207812277	0.00184502	18238.8	20772.9	16363.2	-0.130101	-0.0877052	11003200	0.546948	0.262054
rs145233513	1	207850247	0	17109.5	19495.5	15406	-0.130555	-0.089468	11017669	0.547667	0.261483
[truncated: 276 more rows]

## Sheet: Tibeto-Burman
ID	CHR	BP	Freq	iHH_A1	iHH_B1	iHH_P1	XPEHH	Std_XPEHH	rank	rank.perc	rank.log
[truncated: 1,436 more rows]

[truncated: 5 more sheets: Mainland Southeast Asians, Temuan-Senoi, Malaysian Negritos, Eastern Indonesians, Melanesians]
