# Supplementary material for: Population-specific positive selection on low CR1 expression in malaria-endemic regions
Source: PLoS One. 2023 Jan 10;18(1):e0280282. doi: 10.1371/journal.pone.0280282 (PMC9831336; doi:10.1371/journal.pone.0280282)
Supplement: S5 Table — The significant SNPs are highlighted by colored shadow. (XLSX) [file pone.0280282.s018.xlsx]

## Sheet: Western Africans
ID	CHR	BP	Freq	iHH_A1	iHH_B1	iHH_P1	XPEHH	Std_XPEHH	rank	rank.perc	rank.log
rs144283757	1	207860666	0.0407407	16050.8	11285.3	10571.4	0.352262	2.58902	97826	0.00486273	2.31312
rs11583249	1	207861724	0.0222222	16937.3	12589.6	11841.1	0.296643	2.5136	117691	0.00585018	2.23283
rs11577935	1	207861994	0.0222222	16915.2	12589.6	11830.9	0.29534	2.50978	118696	0.00590014	2.22914
rs11578338	1	207862004	0.0222222	16915.2	12589.6	11830.9	0.29534	2.50978	118697	0.00590019	2.22913
rs80121755	1	207862359	0.0222222	16915.2	12589.6	11830.9	0.29534	2.50978	118699	0.00590029	2.22913
rs74978335	1	207862528	0.0222222	16906.3	12589.6	11828.9	0.294815	2.50824	119101	0.00592027	2.22766
rs12119104	1	207861207	0.362963	15810.1	11423.6	10650	0.32497	2.48872	124691	0.00619814	2.20774
rs374726454	1	207861377	0.0037037	16937.3	12612.7	11869.8	0.294814	2.37081	166047	0.00825386	2.08334
rs142790051	1	207862294	0	16915.2	12599.5	11838.6	0.294557	2.37004	166322	0.00826753	2.08262
rs146085934	1	207862473	0.0037037	16899.4	12594.3	11831.1	0.294031	2.36847	166991	0.00830078	2.08088
1:207861091	1	207861091	0	16079.8	11985.2	11185.3	0.293893	2.36806	167149	0.00830864	2.08047
rs145531017	1	207860727	0	16079.8	11985.2	11185.3	0.293893	2.36806	167151	0.00830874	2.08046
rs138210967	1	207861872	0.0037037	16899.4	12597.1	11833.3	0.293808	2.3678	167275	0.0083149	2.08014
rs371650700	1	207862690	0.0037037	16906.3	12616.3	11854.6	0.292698	2.36448	168666	0.00838404	2.07655
rs189159003	1	207740710	0.00740741	29593.9	22372	18679.9	0.279757	2.32578	185565	0.00922406	2.03508
rs146809178	1	207740384	0	29593.9	22538.7	18846	0.272334	2.30358	195957	0.00974062	2.01141
rs201125141	1	207740314	0	29593.9	22538.7	18846	0.272334	2.30358	195958	0.00974067	2.01141
rs375478403	1	207740693	0	29593.9	22538.7	18846	0.272334	2.30358	195959	0.00974072	2.01141
1:207740856	1	207740856	0	29593.9	22635.4	18876.5	0.268051	2.29076	202177	0.0100498	1.99784
rs369882840	1	207740795	0	29593.9	22635.4	18876.5	0.268051	2.29076	202182	0.0100501	1.99783
rs41314532	1	207857222	0.037037	14947	12108.2	10692.3	0.210626	2.26118	216907	0.010782	1.9673
rs142183756	1	207860285	0.0037037	16786.5	13125.6	11867.6	0.246012	2.22485	237021	0.0117818	1.92879
1:207860430	1	207860430	0	16786.5	13133.4	11873.6	0.245415	2.22306	238002	0.0118306	1.92699
rs144986906	1	207860609	0	16786.5	13133.4	11873.6	0.245415	2.22306	238006	0.0118308	1.92699
rs147560709	1	207860628	0	16786.5	13133.4	11873.6	0.245415	2.22306	238007	0.0118308	1.92698
rs36019152	1	207862698	0.244444	16906.3	11897.5	11246.9	0.351363	2.22167	238859	0.0118732	1.92543
rs12038575	1	207740272	0.2	29334	20899.3	17143.1	0.339032	2.16585	272734	0.0135571	1.86783
rs142841925	1	207860141	0.0037037	15850.1	12658.9	11254.5	0.224815	2.16145	275672	0.0137031	1.86318
rs115019854	1	207860246	0.0296296	15658.3	13125.6	11664.1	0.176438	2.16086	276026	0.0137207	1.86262
rs116994542	1	207747893	0	29055	23235.5	19332.3	0.223508	2.15754	278271	0.0138323	1.85911
rs34883952	1	207740868	0.266667	29593.9	21848	18166.7	0.30346	2.15016	283181	0.0140764	1.85151
rs55952744	1	207860158	0.0703704	15904.2	12601.1	11223.8	0.232802	2.14401	287326	0.0142824	1.8452
rs11577114	1	207857812	0.0222222	15050	12741.6	11159.5	0.166505	2.13171	295674	0.0146974	1.83276
rs76844119	1	207858173	0.0222222	15050	12741.6	11159.5	0.166505	2.13171	295680	0.0146977	1.83275
rs61823003	1	207863027	0.0111111	16867.8	13622.6	12691.3	0.213676	2.12813	298248	0.0148253	1.829
rs11590898	1	207857396	0.0222222	14947	12674.9	11062.8	0.16489	2.12697	299081	0.0148667	1.82779
rs116554794	1	207858545	0.0259259	14507.1	12351.7	10723.1	0.160847	2.11511	307475	0.015284	1.81576
rs74231795	1	207859330	0.0222222	14686.6	12576.8	10995.6	0.155077	2.09818	319895	0.0159013	1.79857
1:207863838	1	207863838	0	16936.6	13823.1	12866.2	0.203137	2.09661	321146	0.0159635	1.79687
rs1752684	1	207747296	0.866667	28870.6	22841.8	19034.1	0.234233	2.0944	322732	0.0160424	1.79473
1:207863720	1	207863720	0	16867.8	13823.1	12849	0.19907	2.08444	330331	0.0164201	1.78462
rs79926392	1	207863592	0	16867.8	13823.1	12849	0.19907	2.08444	330340	0.0164205	1.78461
rs145296721	1	207863746	0.0037037	16837.4	13823.1	12842.2	0.197267	2.07905	334446	0.0166246	1.77925
rs146215050	1	207855555	0.0259259	15348.7	13235.3	11492.8	0.14814	2.07782	335420	0.016673	1.77799
rs115023184	1	207859196	0.0259259	14577.2	12594.5	10980.1	0.146196	2.07211	340035	0.0169024	1.77205
1:207862894	1	207862894	0	16929.7	14014.6	12993.4	0.188974	2.05425	354460	0.0176195	1.75401
rs367740619	1	207862708	0	16906.3	14014.6	12987.8	0.18759	2.05011	357979	0.0177944	1.74972
rs138819223	1	207862718	0.0037037	16899.4	14014.6	12986.6	0.187178	2.04888	359009	0.0178456	1.74847
rs11578756	1	207854919	0.0222222	14866.9	12995.1	11208.4	0.134567	2.03799	368057	0.0182954	1.73766
rs116152900	1	207860064	0.0222222	14460.3	12644.4	11006.3	0.134191	2.03689	368967	0.0183406	1.73659
rs12022909	1	207859743	0.411111	14270.5	12116.6	10538.9	0.163613	2.03582	369939	0.0183889	1.73544
rs76287248	1	207864463	0.0222222	15673	13736.4	12662.6	0.13189	2.03013	374842	0.0186326	1.72973
rs12144801	1	207857773	0.381481	14781	12409.5	10832.5	0.174884	2.02893	375855	0.018683	1.72855
rs4097398	1	207857760	0.381481	14781	12409.5	10832.5	0.174884	2.02893	375857	0.0186831	1.72855
rs111687361	1	207747290	0	29881.9	25109.1	21000.9	0.174022	2.00953	393362	0.0195532	1.70878
rs11118360	1	207858586	0.362963	14482.4	12259.4	10636.1	0.166639	1.98989	411807	0.0204701	1.68888
rs10779362	1	207856787	0.477778	14805	12930.9	11144	0.135345	1.98941	412274	0.0204933	1.68839
rs147576801	1	207859074	0.0148148	14683.4	12428.8	10898.7	0.1667	1.98763	413989	0.0205786	1.68659
1:207858029	1	207858029	0	15050	12751.6	11167.3	0.165719	1.98469	416783	0.0207174	1.68366
1:207858482	1	207858482	0	15050	12758.3	11173	0.165197	1.98313	418278	0.0207918	1.68211
1:207740946	1	207740946	0	29593.9	25109.1	20959.6	0.164337	1.98056	420793	0.0209168	1.67951
rs144077642	1	207740886	0	29593.9	25109.1	20959.6	0.164337	1.98056	420799	0.0209171	1.6795
rs11118359	1	207858546	0.385185	14353.4	12259.4	10617	0.157693	1.97459	426560	0.0212034	1.67359
rs149099494	1	207741193	0.00740741	29415.4	25109.1	20934.3	0.158289	1.96247	438562	0.0218	1.66154
rs1570563	1	207853924	0.5	14452.8	12948.7	11111.3	0.109893	1.94976	451324	0.0224344	1.64909
1:207859103	1	207859103	0	14683.4	12595.6	11004.5	0.153368	1.94775	453401	0.0225376	1.64709
rs142079089	1	207859241	0	14686.6	12601.1	11014.2	0.153152	1.94711	454069	0.0225708	1.64645
rs1853526	1	207854703	0.5	14294.5	12820.8	10968.2	0.108807	1.94621	455097	0.0226219	1.64547
rs55689175	1	207859699	0.0703704	14686.6	12503.1	10940.9	0.16096	1.94534	455924	0.0226631	1.64468
1:207859647	1	207859647	0	14686.6	12633.6	11044.3	0.150575	1.9394	462406	0.0229853	1.63855
rs75758158	1	207858661	0.0703704	14729.4	12573.8	10967.5	0.158225	1.93778	464170	0.0230729	1.6369
1:207858895	1	207858895	0	14729.4	12712.8	11076.5	0.147232	1.9294	473276	0.0235256	1.62846
rs10746386	1	207855095	0.385185	14805	12917.6	11130.5	0.136376	1.9072	497749	0.0247421	1.60656
1:207860024	1	207860024	0	14536.1	12644.4	11034.1	0.139418	1.90603	499078	0.0248082	1.60541
rs11118345	1	207854827	0.385185	14790.3	12909.9	11120.4	0.135974	1.90593	499192	0.0248138	1.60531
rs11118354	1	207856868	0.385185	14805	12946	11163.3	0.134179	1.90026	505901	0.0251473	1.59951
rs12411037	1	207857158	0.362963	14831	12946	11139.9	0.13593	1.89314	514245	0.0255621	1.5924
1:207854746	1	207854746	0	14832.9	12961.5	11170.4	0.134858	1.89239	515128	0.025606	1.59166
1:207854816	1	207854816	0	14832.9	12961.5	11170.4	0.134858	1.89239	515129	0.025606	1.59166
rs144105127	1	207854759	0	14832.9	12961.5	11170.4	0.134858	1.89239	515134	0.0256063	1.59165
rs3085	1	207857254	0.0925926	14947	12551.4	10955.4	0.174677	1.89082	516985	0.0256983	1.5901
1:207855044	1	207855044	0	14866.9	13020.7	11229.4	0.132596	1.88563	523318	0.0260131	1.58481
rs141116994	1	207855083	0.0037037	14845.2	13020.7	11218.2	0.131134	1.88125	528694	0.0262803	1.58037
rs139094318	1	207864497	0	15673	13782.1	12698.3	0.12857	1.87358	538062	0.026746	1.57274
rs149813890	1	207864498	0	15673	13782.1	12698.3	0.12857	1.87358	538063	0.026746	1.57274
rs181428492	1	207865033	0	15673	13782.1	12698.3	0.12857	1.87358	538064	0.0267461	1.57274
1:207855948	1	207855948	0	15348.7	13500.3	11743.2	0.128316	1.87282	539015	0.0267933	1.57197
rs12143527	1	207849916	0.481481	12482	11347.3	9596.9	0.0953139	1.87198	540036	0.0268441	1.57115
rs377683064	1	207864249	0.0037037	15673	13794	12708.1	0.127709	1.87101	541263	0.0269051	1.57017
rs143005619	1	207855398	0	15348.7	13512.7	11746	0.127398	1.87008	542398	0.0269615	1.56926
rs184936216	1	207856745	0	15348.7	13526.4	11764.4	0.126387	1.86706	546113	0.0271462	1.56629
1:207864174	1	207864174	0	15673	13823.1	12731.6	0.125602	1.86471	548962	0.0272878	1.56403
rs187011843	1	207864167	0	15673	13823.1	12731.6	0.125602	1.86471	548963	0.0272878	1.56403
1:207739670	1	207739670	0.0037037	29386.9	25924.1	20363.5	0.125374	1.86402	549829	0.0273309	1.56335
rs144415844	1	207856484	0.0037037	15348.7	13552.9	11785.7	0.124428	1.86119	553275	0.0275022	1.56063
rs12738067	1	207858527	0.244444	15050	12076.3	10598.5	0.220136	1.8597	555122	0.027594	1.55919
rs139691972	1	207740108	0	29386.9	25969.3	20405.6	0.123632	1.85881	556234	0.0276493	1.55832
rs183283437	1	207740102	0	29386.9	25969.3	20405.6	0.123632	1.85881	556238	0.0276495	1.55831
rs117667834	1	207856450	0	15348.7	13565.3	11795.9	0.123512	1.85846	556656	0.0276702	1.55799
rs12025522	1	207854355	0.385185	14480.2	12841.5	11026.4	0.120098	1.85575	560112	0.027842	1.5553
1:207739624	1	207739624	0	29386.9	26003.7	20442.6	0.122308	1.85485	561363	0.0279042	1.55433
rs12562739	1	207856658	0.0703704	15348.7	13508.8	11751.4	0.127691	1.85334	563316	0.0280013	1.55282
rs12563415	1	207856666	0.0703704	15348.7	13508.8	11751.4	0.127691	1.85334	563317	0.0280013	1.55282
rs55638397	1	207856040	0.0703704	15348.7	13511.8	11753.3	0.127468	1.85273	564173	0.0280439	1.55216
rs183088178	1	207854473	0.0037037	14576.7	12916.7	11106.6	0.120909	1.85067	566785	0.0281737	1.55016
rs147547930	1	207849645	0.00740741	13098.2	11608.6	9926.76	0.120729	1.85013	567547	0.0282116	1.54957
rs72644193	1	207858814	0.0925926	14729.4	12563.3	10957.9	0.15906	1.84898	569004	0.028284	1.54846
rs115664052	1	207853813	0.0148148	15041.3	13360.4	11585	0.118506	1.84348	576041	0.0286338	1.54312
rs145233513	1	207850247	0.0259259	12463.2	11659.2	9861.42	0.0666819	1.83878	582255	0.0289427	1.53846
rs6687503	1	207852642	0.477778	13902.4	12745	10872.9	0.0869233	1.83291	590008	0.0293281	1.53272
rs12032970	1	207854672	0.366667	14372.5	12796.8	10938.5	0.116117	1.83072	592991	0.0294764	1.53053
1:207854006	1	207854006	0	14620.7	13045.7	11222.6	0.113981	1.82995	594003	0.0295267	1.52979
rs372038616	1	207853635	0.0037037	15041.3	13425	11636.2	0.113683	1.82906	595225	0.0295874	1.52889
1:207852774	1	207852774	0	15041.3	13446.9	11651.1	0.112051	1.82418	601821	0.0299153	1.52411
1:207852775	1	207852775	0	15041.3	13446.9	11651.1	0.112051	1.82418	601822	0.0299154	1.52411
rs117010160	1	207852742	0	15041.3	13446.9	11651.1	0.112051	1.82418	601827	0.0299156	1.5241
rs11577168	1	207855800	0.0925926	15348.7	13478.4	11725.7	0.12994	1.77095	678230	0.0337134	1.4722
rs34860402	1	207856009	0.0925926	15348.7	13478.4	11725.7	0.12994	1.77095	678238	0.0337138	1.47219
rs140280994	1	207864063	0.0222222	14408.7	13823.1	12470.4	0.0414908	1.76486	687575	0.034178	1.46625
rs3886100	1	207739127	0.481481	26914.4	25300.8	19422.6	0.0618241	1.76419	688586	0.0342282	1.46562
rs11589472	1	207849644	0.0888889	13098.2	11546.8	9882.61	0.126067	1.76057	694011	0.0344979	1.46221
rs11118340	1	207854035	0.0888889	14620.7	12916.9	11125.9	0.123899	1.75476	703060	0.0349477	1.45658
rs2147023	1	207854484	0.0888889	14576.7	12910.6	11102	0.121382	1.74802	713918	0.0354874	1.44993
rs2147024	1	207854552	0.0888889	14576.7	12910.6	11102	0.121382	1.74802	713919	0.0354875	1.44993
rs2147022	1	207854409	0.0888889	14576.7	12911.4	11103.5	0.121316	1.74784	714202	0.0355015	1.44975
rs76654222	1	207847023	0.0222222	13193.5	12745.5	10853.8	0.0345451	1.74448	719650	0.0357723	1.44645
rs77380139	1	207847062	0.0222222	13193.5	12745.5	10853.8	0.0345451	1.74448	719651	0.0357724	1.44645
rs149988050	1	207849937	0.00740741	12648.5	11668.8	9902.58	0.0806152	1.73015	742815	0.0369238	1.43269
rs187761228	1	207850524	0.00740741	12620	11646.4	9877.28	0.0802853	1.72917	744434	0.0370043	1.43175
rs11118337	1	207852693	0.392593	13902.4	12874.6	10987	0.0768032	1.7189	761549	0.0378551	1.42188
rs11118328	1	207850539	0.851852	12442.6	11032.6	8909.15	0.120274	1.709	778403	0.0386928	1.41237
rs183516913	1	207847118	0.0222222	13031.8	12748.7	10815.7	0.02196	1.70755	780831	0.0388135	1.41102
rs9429955	1	207739534	0.0407407	26733.1	26003.7	20072.5	0.0276631	1.67093	845879	0.0420469	1.37627
rs11588445	1	207847908	0.0222222	12059.7	11996.7	10076.8	0.00523862	1.65848	869273	0.0432098	1.36442
rs76096193	1	207848351	0.0222222	12728.7	12753.5	10755.7	-0.00195073	1.63738	909743	0.0452215	1.34466
1:207739374	1	207739374	0	27174.6	26003.7	20140.2	0.0440422	1.62076	942483	0.0468489	1.3293
1:207739452	1	207739452	0	27174.6	26003.7	20140.2	0.0440422	1.62076	942484	0.046849	1.3293
rs142980032	1	207739509	0	27174.6	26003.7	20140.2	0.0440422	1.62076	942492	0.0468494	1.3293
rs150667539	1	207848703	0.00740741	13098.2	12545.2	10698.8	0.043141	1.61807	947944	0.0471204	1.32679
1:207848738	1	207848738	0	13098.2	12559.3	10708.4	0.0420182	1.61471	954622	0.0474523	1.32374
rs370448222	1	207848905	0	13098.2	12559.3	10708.4	0.0420182	1.61471	954635	0.047453	1.32374
rs201814462	1	207847406	0.0185185	12228.7	11750.2	9971.81	0.0399222	1.60844	967642	0.0480995	1.31786
rs72468037	1	207851554	0.0222222	12769.9	12968.4	10825.5	-0.0154226	1.59785	989624	0.0491922	1.3081
rs6657436	1	207847410	0.42963	12141.6	11970	10071.8	0.014235	1.59671	991977	0.0493092	1.30707
1:207846722	1	207846722	0	13193.5	12804	10900.1	0.0299617	1.57865	1030596	0.0512288	1.29049
1:207846527	1	207846527	0	13187.3	12804	10896.7	0.0294891	1.57724	1033717	0.051384	1.28917
rs145603965	1	207846601	0.0037037	13163.7	12804	10890.5	0.0277051	1.5719	1045496	0.0519695	1.28425
1:207848409	1	207848409	0	13098.2	12753.5	10829.2	0.0266693	1.5688	1052373	0.0523113	1.2814
1:207848697	1	207848697	0	13098.2	12753.5	10829.2	0.0266693	1.5688	1052374	0.0523114	1.2814
rs369565301	1	207848698	0	13098.2	12753.5	10829.2	0.0266693	1.5688	1052384	0.0523119	1.2814
rs6657161	1	207847128	0.381481	12738.9	12389.1	10419.9	0.0278427	1.56413	1063134	0.0528462	1.27699
rs10494884	1	207847876	0.42963	12017.3	11970	10045.7	0.00394177	1.5633	1064860	0.052932	1.27628
rs79845315	1	207848067	0.0222222	12408.3	12753.5	10692.9	-0.0274433	1.56257	1066454	0.0530113	1.27563
rs11118322	1	207848051	0.42963	12017.3	11981.1	10052.1	0.0030199	1.5603	1071476	0.0532609	1.27359
rs74231794	1	207850717	0.0666667	12766.1	12495.6	10400.7	0.0214161	1.55947	1073329	0.053353	1.27284
rs6669885	1	207847195	0.42963	12375.2	12402.5	10361.5	-0.00220375	1.54334	1110265	0.055189	1.25815
rs2147021	1	207849214	0.244444	13098.2	11791.3	10069.2	0.105112	1.54242	1112402	0.0552952	1.25731
rs34451130	1	207850589	0.385185	12613	12370.8	10283.6	0.019394	1.53743	1124258	0.0558846	1.25271
rs67422482	1	207850560	0.385185	12613	12370.8	10283.6	0.019394	1.53743	1124264	0.0558849	1.25271
rs373799944	1	207850791	0	12766.1	12574.1	10469.1	0.0151546	1.53436	1131786	0.0562588	1.24981
1:207847590	1	207847590	0	12266	12111.7	10211	0.012661	1.52691	1149048	0.0571168	1.24324
1:207847653	1	207847653	0	12266	12111.7	10211	0.012661	1.52691	1149049	0.0571169	1.24324
rs2296158	1	207851611	0.507407	12492.2	12759.3	10600.5	-0.0211605	1.52099	1163208	0.0578207	1.23792
rs75544149	1	207842007	0.0222222	11582.2	12090.1	9683.87	-0.0429189	1.51716	1172383	0.0582768	1.2345
1:207847892	1	207847892	0	12059.7	12015	10090.4	0.00372072	1.50017	1214293	0.06036	1.21925
rs142382480	1	207847695	0.00740741	12124.6	12111.7	10181.1	0.00105961	1.49221	1234719	0.0613754	1.21201
rs188683254	1	207847229	0.0037037	12462.4	12470.3	10438	-0.000636093	1.48713	1247579	0.0620146	1.20751
rs74184055	1	207852226	0.0666667	12869.9	12986.2	10860.2	-0.00899528	1.47537	1277733	0.0635135	1.19713
rs148224326	1	207848133	0.00740741	12694.3	12753.5	10759.2	-0.00465134	1.47512	1278413	0.0635473	1.1969
rs10127904	1	207748107	0.27037	21112.9	19844.1	14691.7	0.061976	1.46415	1307052	0.0649709	1.18728
rs12410867	1	207852018	0	12869.9	13002.7	10872.8	-0.0102603	1.45835	1322441	0.0657359	1.1822
1:207748065	1	207748065	0	21112.9	21387.4	16271.7	-0.0129185	1.4504	1343941	0.0668046	1.17519
rs114626298	1	207850938	0.0037037	12734	12925.6	10779.4	-0.0149292	1.44438	1360066	0.0676061	1.17001
rs2296159	1	207851760	0.392593	12597.7	12733	10593.3	-0.0106837	1.44235	1365574	0.0678799	1.16826
rs150093163	1	207851246	0	12769.9	13008	10860.1	-0.0184741	1.43378	1389102	0.0690494	1.16084
rs2296156	1	207851169	0.392593	12617.8	12820.8	10676.9	-0.0159661	1.42566	1412207	0.0701979	1.15368
rs72644190	1	207851806	0.0888889	12869.9	12970.8	10847.3	-0.00780509	1.40186	1479446	0.0735403	1.13347
rs72644191	1	207852121	0.0888889	12869.9	12970.8	10847.3	-0.00780509	1.40186	1479447	0.0735403	1.13347
rs12567945	1	207841934	0.0703704	11582.2	12050.3	9653.57	-0.0396185	1.39069	1512401	0.0751784	1.12391
rs11578682	1	207842833	0.0222222	11332.2	12393.9	9892.63	-0.0895594	1.38029	1543383	0.0767184	1.1151
rs11578598	1	207842489	0.0222222	11332.2	12458.5	9943.74	-0.0947533	1.36505	1590591	0.0790651	1.10202
rs11589830	1	207842479	0.0222222	11332.2	12458.5	9943.74	-0.0947533	1.36505	1590592	0.0790651	1.10202
rs34509370	1	207850879	0.244444	12766.1	12420.1	10323.7	0.0274819	1.32829	1707600	0.0848813	1.07119
rs117153239	1	207841916	0	11582.2	12232.6	9803.81	-0.0546362	1.32562	1716243	0.085311	1.069
rs116806443	1	207839944	0.0222222	10932.7	12188.8	9644.31	-0.108759	1.32395	1721701	0.0855823	1.06762
rs141503126	1	207839962	0.0222222	10932.7	12188.8	9644.31	-0.108759	1.32395	1721708	0.0855826	1.06761
rs10779359	1	207852600	0.533333	11715.5	12743.3	10463.5	-0.0840881	1.31644	1746781	0.0868289	1.06134
rs113001246	1	207841206	0.037037	10660.8	12061.1	9445.43	-0.123406	1.28097	1867699	0.0928395	1.03227
rs11810866	1	207841901	0.0037037	11392.2	12232.6	9781.12	-0.0711738	1.27616	1884694	0.0936843	1.02833
1:207841249	1	207841249	0	11364.5	12215.7	9680.83	-0.0722289	1.273	1895902	0.0942414	1.02576
rs372583594	1	207841364	0	11364.5	12215.7	9680.83	-0.0722289	1.273	1895925	0.0942426	1.02575
rs77792203	1	207839653	0.0222222	11447.9	13004.5	10186.8	-0.127484	1.269	1910301	0.0949572	1.02247
rs55821028	1	207843000	0.0703704	11484.4	12521.1	10326.9	-0.086428	1.26125	1938058	0.0963369	1.01621
rs17045979	1	207842704	0.0703704	11332.2	12375	9876.54	-0.0880349	1.2568	1954002	0.0971295	1.01265
rs114644769	1	207842622	0.0111111	11332.2	12345.9	9857.73	-0.0856768	1.23278	2041884	0.101498	0.993543
1:207842987	1	207842987	0	11484.4	12550.3	10351.5	-0.0887522	1.22358	2076520	0.10322	0.986238
rs74856277	1	207841724	0.0037037	11172.3	12215.7	9635.15	-0.0892892	1.22198	2082589	0.103521	0.98497
rs17046851	1	207747984	0.207407	20934.7	21256.4	16131	-0.0152518	1.2131	2116307	0.105197	0.977995
rs144570877	1	207842582	0	11332.2	12470.7	9953.46	-0.0957362	1.20269	2156579	0.107199	0.969809
rs56235509	1	207839769	0.0703704	10932.7	12176.3	9634.3	-0.107733	1.20233	2157930	0.107266	0.969537
rs375434043	1	207842353	0	11332.2	12477.3	9958.53	-0.0962677	1.20111	2162878	0.107512	0.968542
1:207843322	1	207843322	0	11484.4	12647.3	10432	-0.096457	1.20054	2165068	0.107621	0.968102
1:207843693	1	207843693	0	11484.4	12647.3	10432	-0.096457	1.20054	2165069	0.107621	0.968102
rs200341616	1	207843334	0	11484.4	12647.3	10432	-0.096457	1.20054	2165087	0.107622	0.968099
rs375807109	1	207843736	0	11484.4	12647.3	10432	-0.096457	1.20054	2165091	0.107622	0.968098
rs7515905	1	207738077	0.866667	28160.8	30994	26579.9	-0.0958614	1.19613	2182497	0.108487	0.96462
rs12729557	1	207846068	0.037037	10793.7	12572.8	10281.2	-0.152573	1.19538	2185407	0.108632	0.964042
rs36001492	1	207841745	0.244444	11531.6	11780.6	9257.55	-0.0213589	1.19357	2192621	0.108991	0.96261
rs55883147	1	207840002	0.0703704	10932.7	12231.5	9678.02	-0.112255	1.18983	2207449	0.109728	0.959683
rs4844388	1	207842900	0.185185	11150	11481.4	8906.63	-0.0292889	1.1759	2263438	0.112511	0.948805
rs74811364	1	207841214	0.0185185	10947	12215.7	9623.69	-0.109659	1.16105	2324427	0.115543	0.937258
rs74444104	1	207839535	0.0222222	11036.8	13028.7	10119.7	-0.165914	1.15623	2344316	0.116531	0.933558
rs143178914	1	207839761	0.0037037	10932.7	12223.1	9678.86	-0.111572	1.15533	2348001	0.116714	0.932876
rs12729446	1	207698431	0.0148148	34180.9	38313.9	33801.5	-0.114146	1.14763	2380021	0.118306	0.926993
rs114608601	1	207838679	0.0296296	11104.7	13153.6	10396.2	-0.169328	1.14622	2386123	0.118609	0.925881
rs75088854	1	207838826	0.0222222	11125	13304.9	10554	-0.178935	1.11802	2506422	0.124589	0.90452
rs79133635	1	207838915	0.0222222	11125	13304.9	10554	-0.178935	1.11802	2506428	0.124589	0.904519
rs79996524	1	207838769	0.0222222	11125	13304.9	10554	-0.178935	1.11802	2506429	0.124589	0.904519
rs374249264	1	207738352	0	28160.8	31883.6	27522.1	-0.12416	1.11768	2507863	0.124661	0.90427
1:207840052	1	207840052	0	10932.7	12429.3	9833.05	-0.128295	1.10531	2561847	0.127344	0.895021
1:207840268	1	207840268	0	10932.7	12429.3	9833.05	-0.128295	1.10531	2561848	0.127344	0.895021
rs117189354	1	207840060	0	10932.7	12429.3	9833.05	-0.128295	1.10531	2561863	0.127345	0.895018
rs12409159	1	207842104	0.114815	10782.6	11972.7	9440.48	-0.104697	1.10497	2563380	0.12742	0.894761
rs56348435	1	207699078	0.00740741	34180.1	38901	34270.1	-0.129377	1.10208	2576285	0.128062	0.89258
rs187304193	1	207699538	0.0037037	34639.2	39477.2	34769	-0.130736	1.09801	2594192	0.128952	0.889572
rs74401244	1	207844799	0.0703704	10516.5	12170.4	9931.52	-0.146063	1.09634	2601638	0.129322	0.888327
rs116192843	1	207838763	0.0259259	11036.8	13315.5	10542.3	-0.18769	1.09233	2619846	0.130227	0.885298
rs71635139	1	207624289	0.0481481	13731.7	16398.4	13820.1	-0.177479	1.0907	2627471	0.130606	0.884036
rs115530097	1	207839270	0.0259259	11036.8	13324.9	10545.7	-0.188399	1.09025	2629488	0.130707	0.883703
rs12728328	1	207698460	0	34180.9	39100.2	34410.3	-0.134461	1.08687	2644947	0.131475	0.881157
rs112052441	1	207737874	0.00740741	34391.6	39477.2	34695.7	-0.13791	1.07656	2692067	0.133817	0.873488
rs11576446	1	207838465	0.0222222	11107.3	13481.6	10640	-0.193722	1.07463	2700961	0.134259	0.872056
rs12563520	1	207844062	0.425926	10372.8	12051.7	9807.68	-0.150018	1.06345	2752832	0.136838	0.863794
rs12045913	1	207844625	0.425926	10323	12051.7	9804.06	-0.154829	1.04783	2827280	0.140538	0.852205
rs111418973	1	207699424	0.0037037	34019.6	39477.2	34640.2	-0.148787	1.04402	2845533	0.141446	0.84941
1:207844793	1	207844793	0	10516.5	12255.2	10004.9	-0.153005	1.03141	2906885	0.144495	0.840146
rs12045949	1	207844773	0	10516.5	12255.2	10004.9	-0.153005	1.03141	2906904	0.144496	0.840143
rs367721439	1	207844701	0	10516.5	12255.2	10004.9	-0.153005	1.03141	2906915	0.144497	0.840142
rs17258955	1	207627998	0.0296296	13624.3	16782.6	13865.1	-0.208487	1.03131	2907414	0.144522	0.840067
rs145442237	1	207844485	0.0037037	10431.3	12190	9934.64	-0.155805	1.02303	2947717	0.146525	0.834088
rs56132412	1	207839018	0.0703704	11125	13246.8	10500.8	-0.174561	1.01754	2974486	0.147856	0.830162
rs78674318	1	207845631	0.0222222	10310.9	12797.4	10373.9	-0.216044	1.00913	3016082	0.149923	0.824131
rs10863461	1	207840776	0.444444	10007.5	11880.8	9191.26	-0.171594	1.0059	3032233	0.150726	0.821811
rs10863463	1	207843903	0.562963	10166.9	12050.1	9725.19	-0.169936	0.999119	3066632	0.152436	0.816912
rs311314	1	207623868	0.0925926	14004	16436.9	13859.6	-0.160185	0.993554	3094984	0.153845	0.812916
rs6683750	1	207845122	0.448148	10323	12391.8	10058.5	-0.182658	0.97017	3214589	0.159791	0.796449
rs6684643	1	207846242	0.414815	10434.6	12395.9	10067.7	-0.172238	0.962912	3252659	0.161683	0.791335
rs41304111	1	207628347	0.0296296	13315.1	16823.2	13906	-0.233859	0.956849	3284511	0.163266	0.787103
1:207845010	1	207845010	0	10516.5	12589.4	10259.4	-0.179909	0.950938	3315745	0.164819	0.782993
1:207839242	1	207839242	0	11125	13329.2	10568.9	-0.18076	0.948392	3329282	0.165492	0.781223
1:207838717	1	207838717	0	11104.7	13316.8	10561.1	-0.181656	0.945712	3343522	0.1662	0.77937
rs17618	1	207653364	0.0555556	7038.05	8853.72	7143.49	-0.229506	0.943548	3355250	0.166783	0.777849
rs11587761	1	207838419	0.0222222	10307.9	13094.2	10143.3	-0.239262	0.940994	3368714	0.167452	0.77611
rs11585607	1	207837740	0.0222222	10520.3	13380.7	10422.2	-0.24051	0.937333	3388648	0.168443	0.773548
rs35931500	1	207837547	0.0222222	10225.5	13086.5	10125.8	-0.246696	0.91918	3488185	0.173391	0.760974
rs75011079	1	207623961	0.0111111	13682.3	16614.1	13972.8	-0.194147	0.908353	3548741	0.176401	0.7535
rs375388173	1	207697981	0	31587.5	38367.5	33322.4	-0.194447	0.907455	3553629	0.176644	0.752902
rs188473867	1	207697953	0.0037037	31315.6	38038.4	33031.8	-0.19448	0.907356	3554264	0.176675	0.752824
rs181586836	1	207838513	0.0037037	11107.3	13496	10651.3	-0.194786	0.906441	3559325	0.176927	0.752206
rs145561344	1	207698022	0.0111111	31540.6	38367.5	33309.4	-0.195935	0.903005	3578603	0.177885	0.74986
rs17186897	1	207839505	0.240741	11060.7	12575.7	9694.52	-0.128369	0.898398	3604911	0.179193	0.746679
rs77656847	1	207623480	0.0111111	13923.2	17012.9	14292.5	-0.200412	0.889615	3654585	0.181662	0.740736
rs56051908	1	207845713	0.0037037	10442	12764.4	10384.2	-0.200826	0.888377	3661532	0.182007	0.739911
rs17617	1	207653395	0.885185	7079.64	8904.27	7176.48	-0.229308	0.884817	3681794	0.183015	0.737514
rs10779311	1	207693866	0.985185	18285.3	23051.5	18314.5	-0.231633	0.875191	3736224	0.18572	0.731141
rs141804561	1	207697973	0.0037037	31227.9	38367.5	33239.8	-0.205899	0.873204	3747655	0.186288	0.729814
rs61240730	1	207623930	0.0814815	13418.5	16476.4	13798.7	-0.205296	0.872677	3750777	0.186444	0.729453
rs311315	1	207622318	0.0925926	13838.9	16997.1	14271.6	-0.205564	0.87196	3754859	0.186646	0.72898
rs311316	1	207622223	0.0888889	13838.9	17012.1	14289.6	-0.206442	0.869604	3768408	0.18732	0.727416
rs1408078	1	207800555	0.881481	13518.7	17119	12180.8	-0.236115	0.866146	3788438	0.188316	0.725114
rs145927056	1	207655830	0.00740741	8110.06	10000.7	8196.53	-0.209551	0.862281	3811096	0.189442	0.722524
rs116146912	1	207748388	0.0185185	16811.2	20773.9	14870.2	-0.211651	0.856	3847824	0.191268	0.718359
rs144047769	1	207690803	0.037037	14883.9	19475.9	14970.9	-0.268898	0.854028	3859423	0.191844	0.717052
rs113630340	1	207833328	0.0333333	10084.5	13196.3	10264.4	-0.268934	0.853922	3860040	0.191875	0.716982
rs11591007	1	207837064	0.0222222	10241.8	13424.1	10401.3	-0.270568	0.849128	3888226	0.193276	0.713822
rs149150945	1	207836989	0.0222222	10241.8	13424.1	10401.3	-0.270568	0.849128	3888230	0.193276	0.713822
rs6690215	1	207656050	0.544444	6223.69	7799.3	6305.33	-0.225671	0.846446	3903965	0.194058	0.712068
rs139431514	1	207834182	0.0259259	10949.6	14395.6	11328	-0.273621	0.840168	3940970	0.195898	0.707971
rs148056721	1	207622847	0.0037037	13838.9	17210.8	14449.6	-0.218058	0.836837	3960679	0.196877	0.705804
rs144508171	1	207833683	0.0222222	10949.6	14431.3	11351.6	-0.276099	0.832898	3984088	0.198041	0.703245
rs368839023	1	207627874	0.00740741	13864.7	17270.8	14285.6	-0.219676	0.831996	3989473	0.198309	0.702658
rs373721952	1	207627834	0	13864.7	17278.5	14291.9	-0.220119	0.830672	3997550	0.19871	0.70178
1:207622396	1	207622396	0	13838.9	17285.3	14505.4	-0.222379	0.823914	4038196	0.200731	0.697387
rs1830763	1	207800389	0.881481	13275.6	17073.4	12054.9	-0.251597	0.823685	4039619	0.200801	0.697234
rs12095484	1	207846003	0.0148148	10236.3	12789.7	10368.9	-0.222699	0.822955	4043985	0.201018	0.696764
rs1746657	1	207748143	0.0703704	16565	21195.9	15118.8	-0.246515	0.818566	4070444	0.202334	0.693932
1:207622985	1	207622985	0	13923.2	17430.4	14603.7	-0.22466	0.817091	4079470	0.202782	0.69297
1:207623362	1	207623362	0	13923.2	17430.4	14603.7	-0.22466	0.817091	4079471	0.202782	0.69297
rs311312	1	207625541	0.0925926	14167.6	17788.6	14924.5	-0.227601	0.812909	4104899	0.204046	0.690271
rs12032512	1	207653178	0.433333	6910.03	8698.15	6884.99	-0.230137	0.803336	4163504	0.206959	0.684115
rs142084919	1	207656489	0.00740741	6427.03	8086.32	6601.49	-0.229661	0.802131	4170978	0.207331	0.683336
rs368277470	1	207748351	0	16842.2	21195.9	15191.8	-0.229919	0.801362	4175679	0.207565	0.682847
rs17048254	1	207808450	0.0333333	12768.7	17014.4	12934.5	-0.287064	0.80072	4179673	0.207763	0.682432
rs1876453	1	207627918	0.0814815	13469.7	16994.2	13975.6	-0.232432	0.799966	4184299	0.207993	0.681951
rs56311085	1	207808403	0.0703704	12768.7	16455.4	12450.8	-0.253659	0.798809	4191452	0.208349	0.681209
rs71635141	1	207658395	0.0407407	6473.55	8571.66	7156.19	-0.280737	0.798647	4192473	0.208399	0.681104
rs370634417	1	207656248	0	6418.34	8086.32	6583.15	-0.231015	0.798083	4195886	0.208569	0.68075
rs61822967	1	207694165	0.225926	17801.2	21011.7	16606.4	-0.165816	0.789738	4246916	0.211106	0.6755
1:207748409	1	207748409	0	16811.2	21249.6	15196.6	-0.234289	0.78829	4255913	0.211553	0.674581
1:207748440	1	207748440	0	16811.2	21249.6	15196.6	-0.234289	0.78829	4255914	0.211553	0.674581
rs150344795	1	207627599	0.00740741	13971.6	17669.3	14952.4	-0.234804	0.786749	4265512	0.21203	0.673603
rs1041250	1	207655815	0.211111	8275.36	9865.88	8103.95	-0.175801	0.781353	4299571	0.213723	0.670149
rs12135588	1	207627057	0.0185185	13971.6	17707	14974.2	-0.236939	0.780365	4305753	0.21403	0.669525
1:207693784	1	207693784	0	18285.3	23188.9	18406.3	-0.237579	0.778451	4317770	0.214628	0.668314
rs7527218	1	207623829	0.437037	12597.7	15986.1	13098.9	-0.2382	0.777159	4325804	0.215027	0.667507
1:207800417	1	207800417	0	13518.7	17155.9	12211.2	-0.238268	0.77639	4330685	0.21527	0.667017
1:207800547	1	207800547	0	13518.7	17155.9	12211.2	-0.238268	0.77639	4330686	0.21527	0.667017
1:207625271	1	207625271	0	14167.6	18000.1	15092.5	-0.239423	0.772936	4352355	0.216347	0.66485
rs140630338	1	207627293	0.00740741	13971.6	17755	15008.7	-0.239641	0.772282	4356337	0.216545	0.664452
rs76290594	1	207627183	0	13971.6	17762.4	15014.6	-0.240062	0.771024	4364349	0.216943	0.663654
1:207627381	1	207627381	0	13971.6	17763.6	15015.6	-0.24013	0.770819	4365623	0.217006	0.663528
rs139226954	1	207838396	0.0037037	10307.9	13107.5	10153.4	-0.240275	0.770388	4368487	0.217149	0.663243
rs7515238	1	207838429	0.57037	10206.7	13014.2	10057.7	-0.242998	0.769124	4376347	0.217539	0.662462
1:207838235	1	207838235	0	10520.3	13402.4	10439.1	-0.242128	0.764845	4403799	0.218904	0.659746
1:207838329	1	207838329	0	10520.3	13402.4	10439.1	-0.242128	0.764845	4403800	0.218904	0.659746
rs76651797	1	207656588	0.00740741	6444.73	8221.97	6713.28	-0.243547	0.760599	4430633	0.220238	0.657108
rs12028134	1	207800409	0.52963	12955.8	16720.8	11617.5	-0.255106	0.759031	4440660	0.220736	0.656126
rs6665881	1	207656605	0.37037	6390.43	8001.43	6540.63	-0.224819	0.756586	4455725	0.221485	0.654656
rs10779353	1	207837590	0.57037	10197.4	13060	10098.9	-0.24742	0.755204	4464531	0.221923	0.653798
rs7512100	1	207837490	0.566667	10197.4	13065.3	10103.2	-0.247832	0.753908	4472718	0.22233	0.653002
rs79018154	1	207624310	0.0037037	13680.9	17498.6	14608.6	-0.24612	0.752903	4479167	0.22265	0.652377
rs146202977	1	207837526	0	10225.5	13098.3	10135.5	-0.247602	0.748471	4507364	0.224052	0.649651
rs7543913	1	207656502	0.211111	6533.39	7898.56	6470.81	-0.189754	0.743829	4537034	0.225527	0.646802
rs6697005	1	207806730	0.881481	14119.8	18739.2	13450.7	-0.283043	0.73744	4577870	0.227557	0.642911
rs7515149	1	207838352	0.448148	10112.6	13048	10071.3	-0.254854	0.737034	4580407	0.227683	0.64267
1:207654837	1	207654837	0	8319.78	10716.1	8770	-0.253115	0.731983	4613369	0.229321	0.639556
rs3813946	1	207627693	0.2	13755.3	16705.2	13792.9	-0.194292	0.731624	4615684	0.229436	0.639338
1:207624388	1	207624388	0	13707.8	17661.5	14723.4	-0.253422	0.731063	4619276	0.229615	0.639
rs372315126	1	207624466	0	13707.8	17661.5	14723.4	-0.253422	0.731063	4619284	0.229615	0.638999
rs74435922	1	207624443	0	13707.8	17661.5	14723.4	-0.253422	0.731063	4619286	0.229615	0.638999
rs12033963	1	207808286	0.111111	12744	16287.1	12114.7	-0.245317	0.728331	4636931	0.230492	0.637343
rs143756161	1	207800563	0.0037037	13512.3	17475.7	12494.9	-0.257206	0.719745	4693142	0.233287	0.63211
rs74151010	1	207656414	0.0185185	6245.5	8086.32	6542.97	-0.258313	0.716435	4715094	0.234378	0.630084
rs75698544	1	207806567	0.0222222	14035.5	19257.7	13861.2	-0.31632	0.714871	4725462	0.234893	0.62913
rs41304115	1	207628076	0.0111111	13638.7	17693.4	14477.4	-0.260283	0.710545	4753920	0.236308	0.626522
rs4317806	1	207837177	0.492593	10255.1	13374.4	10365	-0.265572	0.710487	4754271	0.236325	0.62649
rs78752183	1	207829236	0.0222222	10014.9	13762.3	10488.6	-0.317865	0.710337	4755353	0.236379	0.626391
rs17048149	1	207805725	0.0222222	14011.7	19257.7	13862	-0.318016	0.709892	4758249	0.236523	0.626127
rs11808746	1	207624861	0.0111111	13405.5	17427.4	14465.8	-0.262378	0.704277	4795612	0.23838	0.62273
rs373812152	1	207837371	0	10404.4	13527.2	10500.9	-0.262472	0.703997	4797462	0.238472	0.622562
rs4427403	1	207836931	0.492593	10220	13369.9	10359.3	-0.268656	0.70056	4820043	0.239595	0.620523
rs17048088	1	207803471	0.0222222	13362.2	18425.1	12943.6	-0.321283	0.700307	4821673	0.239676	0.620376
rs369140831	1	207628091	0.0111111	13480	17562.9	14392.4	-0.264578	0.697697	4839071	0.24054	0.618812
rs4308978	1	207836408	0.444444	10315.7	13495.4	10488.2	-0.268685	0.692371	4874660	0.242309	0.61563
rs9728503	1	207836680	0.444444	10313.2	13495.4	10479.4	-0.268924	0.691599	4879940	0.242572	0.615159
rs138635417	1	207621988	0	13838.9	18069.9	15116.4	-0.266767	0.691152	4882829	0.242716	0.614902
rs180686528	1	207622073	0	13838.9	18069.9	15116.4	-0.266767	0.691152	4882831	0.242716	0.614902
1:207624871	1	207624871	0	13421.4	17527.7	14546.3	-0.266931	0.690659	4886159	0.242881	0.614606
1:207624879	1	207624879	0	13421.4	17527.7	14546.3	-0.266931	0.690659	4886160	0.242881	0.614606
rs189013070	1	207833605	0	11010.7	14431.3	11367.3	-0.270532	0.67989	4958673	0.246486	0.608208
rs4314882	1	207658025	0.988889	6870.75	9251.66	7771.26	-0.29753	0.679862	4958878	0.246496	0.608191
rs1408077	1	207804141	0.881481	13632.2	18479	13121.5	-0.304205	0.679398	4962039	0.246653	0.607914
rs4076514	1	207837101	0.444444	10163.8	13366.2	10339.5	-0.273894	0.67555	4988112	0.247949	0.605638
rs142764189	1	207668928	0.0222222	6051.67	8418.93	6706.99	-0.330148	0.674291	4996605	0.248371	0.604899
rs145187473	1	207836980	0.0037037	10223.4	13430.3	10402.8	-0.272839	0.672989	5005375	0.248807	0.604137
1:207800400	1	207800400	0.0037037	12978.2	17085.8	12049.3	-0.27498	0.666586	5048849	0.250968	0.600382
1:207628099	1	207628099	0	13480	17763.1	14524.2	-0.275911	0.663799	5067440	0.251892	0.598785
1:207628206	1	207628206	0	13480	17763.1	14524.2	-0.275911	0.663799	5067441	0.251892	0.598785
rs368246274	1	207628294	0	13480	17763.1	14524.2	-0.275911	0.663799	5067448	0.251893	0.598785
rs111550667	1	207811815	0.037037	11234.8	15690	12141.2	-0.334007	0.662968	5073166	0.252177	0.598295
rs146703867	1	207836450	0.0037037	10285.9	13562	10533.3	-0.276501	0.662036	5079522	0.252493	0.597751
1:207628785	1	207628785	0	13668.7	18037.5	14712.1	-0.277341	0.659525	5096514	0.253337	0.596301
rs4844610	1	207802552	0.881481	13636.5	18651.1	13306.4	-0.313157	0.654847	5128786	0.254942	0.593559
rs7531923	1	207833336	0.448148	10055.5	13310.6	10339.9	-0.280443	0.654401	5131876	0.255095	0.593298
rs185027042	1	207808381	0.0148148	12859.9	17024.4	12659.8	-0.280532	0.649981	5162398	0.256612	0.590722
rs115605131	1	207821279	0.0222222	9767.15	13752.9	10293.1	-0.342226	0.63885	5240239	0.260482	0.584223
rs140024463	1	207626613	0.00740741	14331.9	19049.9	15954.3	-0.284573	0.637894	5246827	0.260809	0.583677
1:207626047	1	207626047	0	14331.9	19061.8	15963.5	-0.285196	0.63603	5259900	0.261459	0.582596
rs77925236	1	207625917	0	14331.9	19061.8	15963.5	-0.285196	0.63603	5259907	0.261459	0.582596
rs11577173	1	207829760	0.0222222	10128.5	14324.4	10868.9	-0.34661	0.625983	5329929	0.26494	0.576853
rs74153336	1	207804162	0.0296296	13244.9	18741.4	13297.5	-0.347122	0.624482	5340744	0.265478	0.575972
rs115987778	1	207815711	0.0222222	10194.7	14455.7	10947.7	-0.349222	0.618319	5383443	0.2676	0.572514
rs9429791	1	207737971	0.0407407	27934.5	39477.2	32845.9	-0.345861	0.614449	5410851	0.268962	0.570308
rs115578711	1	207802561	0.0222222	13247.9	18811.7	13365.9	-0.350645	0.614145	5412975	0.269068	0.570138
rs61821136	1	207665084	0.0592593	6998.09	9892.01	8073.66	-0.346089	0.613804	5415257	0.269181	0.569955
rs145711772	1	207807131	0.0222222	14798.6	21066	15442	-0.353126	0.606862	5464604	0.271634	0.566015
rs111551944	1	207819470	0.0222222	9574.67	13631.9	10127	-0.353294	0.60637	5468159	0.271811	0.565733
rs113662630	1	207819550	0.0222222	9574.67	13631.9	10127	-0.353294	0.60637	5468160	0.271811	0.565733
rs55760434	1	207807808	0.0222222	14869.5	21179.1	15507.5	-0.3537	0.605177	5476562	0.272229	0.565066
rs144800606	1	207625690	0.00740741	14167.6	19049.9	15909	-0.296106	0.603398	5489366	0.272865	0.564052
rs115075067	1	207687553	0.0703704	12464.6	17240.5	13218.1	-0.32437	0.603276	5490222	0.272908	0.563984
rs55778354	1	207837358	0.0148148	10056.6	13527.2	10456.3	-0.296473	0.602301	5497047	0.273247	0.563445
1:207625711	1	207625711	0	14167.6	19061.8	15918.2	-0.296729	0.601534	5502396	0.273513	0.563022
1:207653455	1	207653455	0	7077.18	9526.48	7664.11	-0.2972	0.600126	5512400	0.27401	0.562233
rs61522287	1	207669248	0.0666667	7574.39	10490.1	8101.21	-0.325656	0.599717	5515267	0.274153	0.562007
rs17048122	1	207804477	0.0222222	13164.1	18791.6	13337.4	-0.355917	0.598673	5522601	0.274517	0.56143
rs12081383	1	207620289	0.0259259	13118.3	18728.4	15524.6	-0.356028	0.598346	5524897	0.274631	0.56125
rs115563634	1	207625713	0.0037037	14143.1	19061.8	15910.9	-0.298459	0.596361	5539169	0.275341	0.560129
rs11803366	1	207806989	0.507407	14524.2	19693	14129.1	-0.304443	0.594169	5554694	0.276113	0.558914
rs61822978	1	207800862	0.207407	13563.8	17344.4	12396.4	-0.245862	0.592943	5563544	0.276552	0.558222
rs77923586	1	207828975	0.0222222	9917.28	14185.3	10744.9	-0.357926	0.592777	5564698	0.27661	0.558132
rs114223242	1	207697506	0.0259259	24989	35751.2	29970.8	-0.358149	0.592122	5569438	0.276845	0.557763
rs61821135	1	207661679	0.0592593	6928.26	9871.06	8094.02	-0.353998	0.591437	5574397	0.277092	0.557376
rs12034383	1	207803595	0.507407	13469	18295.9	12838.1	-0.306288	0.588132	5598313	0.278281	0.555517
rs311318	1	207620574	0.0111111	13639.4	18455.5	15449.3	-0.302403	0.584566	5624069	0.279561	0.553523
rs189580087	1	207628894	0.0111111	13270.5	17958	14625.6	-0.302494	0.584294	5626005	0.279657	0.553374
rs1410408	1	207666308	0.0444444	6242.32	8922.04	7150.21	-0.357173	0.582456	5639565	0.280331	0.552328
rs12031281	1	207800154	0.207407	13269.6	17043.7	12045.6	-0.250302	0.581003	5649868	0.280843	0.551536
rs74883767	1	207823764	0.0222222	10157.6	14588.3	10911.4	-0.362	0.580822	5651199	0.28091	0.551433
rs149257151	1	207738031	0.0148148	28381.7	38456.9	32175.6	-0.303794	0.580404	5654266	0.281062	0.551198
rs56806458	1	207832976	0.0259259	9526.07	13690.5	10494.8	-0.362671	0.578853	5665453	0.281618	0.550339
rs58771335	1	207832811	0.0259259	9526.07	13690.5	10494.8	-0.362671	0.578853	5665454	0.281618	0.550339
rs17048124	1	207804885	0.0296296	13373.6	19240.2	13764.4	-0.363717	0.575784	5687675	0.282723	0.548639
rs112216625	1	207690619	0	14883.9	20212.1	15471.8	-0.306005	0.573793	5702079	0.283439	0.547541
rs4844602	1	207690551	0	14883.9	20212.1	15471.8	-0.306005	0.573793	5702081	0.283439	0.547541
rs61617974	1	207804685	0.0555556	13101	18788	13315	-0.360535	0.572946	5708372	0.283752	0.547062
1:207805553	1	207805553	0	14176.5	19257.7	13900.1	-0.306325	0.572833	5709192	0.283792	0.546999
1:207805645	1	207805645	0	14176.5	19257.7	13900.1	-0.306325	0.572833	5709193	0.283792	0.546999
rs186385146	1	207805407	0	14176.5	19257.7	13900.1	-0.306325	0.572833	5709198	0.283793	0.546999
1:207819060	1	207819060	0	9893.57	13448.9	10027.3	-0.307015	0.570771	5724288	0.284543	0.545852
1:207690214	1	207690214	0	14868.2	20212.1	15469	-0.307059	0.570639	5725193	0.284588	0.545784
rs375784103	1	207690279	0	14868.2	20212.1	15469	-0.307059	0.570639	5725195	0.284588	0.545784
rs149132689	1	207803064	0.0111111	12942.4	17595.3	12232.6	-0.307119	0.570459	5726460	0.284651	0.545688
rs78301018	1	207689595	0.00740741	14593.9	19852.8	15213.6	-0.307744	0.568589	5739907	0.285319	0.544669
rs139654448	1	207689775	0.0037037	14858	20212.1	15466.7	-0.307745	0.568587	5739919	0.28532	0.544668
rs143144118	1	207690332	0.0037037	14858	20212.1	15466.7	-0.307745	0.568587	5739920	0.28532	0.544668
rs4266886	1	207685786	0.866667	11374.8	15780.8	12010.3	-0.327394	0.566067	5758335	0.286235	0.543277
rs368808505	1	207806511	0	14143.3	19257.7	13894.2	-0.308669	0.565823	5760121	0.286324	0.543142
1:207620594	1	207620594	0	13639.4	18581.4	15532.3	-0.309201	0.564233	5771902	0.28691	0.542255
1:207621275	1	207621275	0	13639.4	18581.4	15532.3	-0.309201	0.564233	5771903	0.28691	0.542255
rs145057858	1	207621781	0	13639.4	18581.4	15532.3	-0.309201	0.564233	5771908	0.28691	0.542255
rs114798855	1	207832408	0.0148148	9613.23	13101.6	10136.6	-0.309593	0.563061	5780439	0.287334	0.541613
rs116190805	1	207806556	0.0037037	14129.9	19257.7	13891.2	-0.309615	0.562994	5780913	0.287357	0.541578
rs139676797	1	207805740	0.0037037	14129.9	19257.7	13891.2	-0.309615	0.562994	5780915	0.287358	0.541577
1:207806689	1	207806689	0	14119.8	19257.7	13874.6	-0.310331	0.560852	5796619	0.288138	0.540399
rs148316350	1	207803500	0.0037037	13497.3	18425.1	12959.3	-0.311221	0.558191	5816029	0.289103	0.538947
rs56237243	1	207808437	0.0148148	12768.7	17444.4	13197.9	-0.312021	0.555798	5833572	0.289975	0.537639
rs57715085	1	207815468	0.0703704	10194.7	14347.4	10870.6	-0.341703	0.555344	5837038	0.290147	0.537381
rs187921077	1	207658159	0	6500.72	8892.63	7391.15	-0.31331	0.551944	5861848	0.291381	0.535539
rs6656401	1	207692049	0.874074	14598.6	20373.7	15521.9	-0.333317	0.54995	5876476	0.292108	0.534457
rs114995634	1	207803821	0.0148148	13632.2	18661.8	13281.3	-0.314048	0.549734	5878074	0.292187	0.534339
rs80343690	1	207804030	0.0148148	13632.2	18661.8	13281.3	-0.314048	0.549734	5878078	0.292187	0.534339
rs115050353	1	207670281	0.0666667	7074.06	9976.8	7633.63	-0.343828	0.549469	5880022	0.292284	0.534195
1:207803825	1	207803825	0	13632.2	18668.2	13286.3	-0.314391	0.54871	5885686	0.292566	0.533777
rs189822933	1	207803958	0	13632.2	18668.2	13286.3	-0.314391	0.54871	5885689	0.292566	0.533777
rs679515	1	207750568	0.874074	15005.1	20959.3	15039.7	-0.334194	0.547562	5894117	0.292985	0.533155
rs9429782	1	207669355	0.0037037	7461.18	10224.6	7942.49	-0.315081	0.546644	5900751	0.293314	0.532667
rs147774007	1	207829241	0.0148148	10014.9	13724.1	10467.5	-0.315082	0.546642	5900763	0.293315	0.532666
rs75352843	1	207821718	0.0222222	9698.5	14095.5	10580.9	-0.373887	0.545941	5905823	0.293566	0.532294
1:207803818	1	207803818	0	13632.2	18691.3	13305.7	-0.315626	0.545016	5912556	0.293901	0.531799
rs6661764	1	207808385	0.225926	12166.1	15718.9	11698.2	-0.256211	0.544605	5915654	0.294055	0.531571
rs138113558	1	207803725	0.0037037	13617	18691.3	13302.4	-0.316742	0.541678	5937316	0.295132	0.529984
rs143121529	1	207803603	0.0037037	13617	18691.3	13302.4	-0.316742	0.541678	5937317	0.295132	0.529984
rs150585675	1	207803744	0.0037037	13617	18691.3	13302.4	-0.316742	0.541678	5937320	0.295132	0.529984
rs17045468	1	207657375	0.0037037	6887.69	9455.7	7895.76	-0.316883	0.541257	5940560	0.295293	0.529747
rs35707912	1	207829220	0.0925926	9853.11	13695	10364.8	-0.329243	0.540556	5945916	0.295559	0.529355
1:207620361	1	207620361	0	13639.4	18751.7	15653.4	-0.318323	0.53695	5972335	0.296873	0.52743
1:207620434	1	207620434	0	13639.4	18751.7	15653.4	-0.318323	0.53695	5972336	0.296873	0.52743
rs17045761	1	207663356	0.0407407	6990.48	10153.6	8328.01	-0.373278	0.536904	5972663	0.296889	0.527406
1:207803200	1	207803200	0	13364.5	18384.2	12744.8	-0.318887	0.535261	5984812	0.297493	0.526523
rs75988169	1	207803067	0	13364.5	18384.2	12744.8	-0.318887	0.535261	5984818	0.297493	0.526523
1:207829279	1	207829279	0	10014.9	13785.6	10541.2	-0.319557	0.533258	5999674	0.298232	0.525446
rs11807805	1	207666597	0.0703704	6610.96	9378.92	7454.86	-0.349736	0.533131	6000595	0.298277	0.52538
rs73072593	1	207658291	0.00740741	6443.1	8877.63	7367.32	-0.320526	0.53036	6020785	0.299281	0.523921
rs12041437	1	207803264	0.507407	13219.2	18295.9	12639	-0.325009	0.526883	6046661	0.300567	0.522058
rs12038371	1	207821046	0.185185	9783.67	12837	9417.65	-0.271617	0.525902	6053987	0.300931	0.521532
rs1831150	1	207670438	0.248148	7379.14	9606.1	7183.21	-0.263742	0.524989	6060592	0.30126	0.521059
rs34720009	1	207755502	0.0444444	14843.7	21660.6	15724.6	-0.377921	0.523773	6069765	0.301716	0.520402
rs182300322	1	207669472	0.00740741	7461.18	10303.4	7986.1	-0.322758	0.523683	6070457	0.30175	0.520353
rs12021671	1	207658145	0.581481	6329.12	8733.24	7226.96	-0.321975	0.523492	6071909	0.301822	0.520249
rs138383268	1	207738021	0.0037037	28381.7	39215	32728	-0.323315	0.522017	6082989	0.302373	0.519457
rs4562624	1	207685965	0.874074	11374.8	16063.6	12203.5	-0.345161	0.517719	6114819	0.303955	0.51719
rs1887632	1	207671621	0.0592593	7365.48	10780.1	8080.59	-0.380896	0.515356	6132376	0.304828	0.515945
rs143425776	1	207820860	0.0148148	9784.19	13550.7	10138.5	-0.325673	0.514966	6135255	0.304971	0.515741
rs75029494	1	207689709	0	14593.9	20212.1	15449.3	-0.32568	0.514943	6135425	0.30498	0.515729
rs11803956	1	207803021	0.503704	13061	18152.2	12545	-0.329156	0.513315	6147589	0.305584	0.514869
1:207669467	1	207669467	0	7461.18	10339.5	8013.16	-0.32626	0.513209	6148354	0.305622	0.514815
rs185170825	1	207669869	0	7461.18	10361.4	8039.61	-0.328371	0.506896	6195908	0.307986	0.511469
rs189589093	1	207669870	0	7461.18	10361.4	8039.61	-0.328371	0.506896	6195909	0.307986	0.511469
rs17186848	1	207804883	0.507407	13172.2	18359	12890.4	-0.332012	0.50397	6217718	0.30907	0.509943
rs311313	1	207624911	0.640741	12362.9	17031.3	13947.8	-0.320353	0.503554	6220726	0.30922	0.509733
rs4844597	1	207671269	0.862963	7396.3	10514.7	7908.87	-0.351797	0.49966	6249950	0.310672	0.507697
rs311317	1	207621832	0.607407	12484	17375.9	14312	-0.330639	0.498426	6259118	0.311128	0.507061
rs75553932	1	207819228	0.0037037	9653.36	13449.3	9985.8	-0.331619	0.497181	6268472	0.311593	0.506412
rs74151082	1	207689762	0.0037037	14503.2	20212.1	15398.5	-0.331916	0.496291	6275026	0.311919	0.505958
1:207819271	1	207819271	0	9653.36	13457.5	9992.71	-0.332233	0.495344	6282116	0.312271	0.505468
rs183975875	1	207828887	0.0148148	9917.28	13829.1	10508.2	-0.332498	0.494551	6288160	0.312572	0.50505
rs116762805	1	207628788	0.0185185	12935.1	18037.5	14584.4	-0.33251	0.494517	6288390	0.312583	0.505034
rs201592897	1	207658791	0.0037037	7729.38	10784.5	8994.6	-0.333081	0.492807	6301210	0.31322	0.50415
rs78159416	1	207820375	0.0703704	9489.56	13674.6	10135.5	-0.365351	0.48995	6322611	0.314284	0.502678
1:207658651	1	207658651	0	7729.38	10803.1	9007.38	-0.334802	0.487661	6339773	0.315137	0.5015
rs4317805	1	207652992	0.92963	9674.25	14510	11235.9	-0.405368	0.487634	6339964	0.315147	0.501487
rs11580627	1	207801545	0.0148148	13636.5	19075.1	13654.5	-0.335636	0.485167	6358802	0.316083	0.500199
rs79658187	1	207666591	0.0111111	6438.07	9006.03	7266.25	-0.335666	0.485077	6359515	0.316119	0.50015
rs17258996	1	207653444	0.196296	7059.67	9407.58	7544.19	-0.287118	0.484323	6365320	0.316407	0.499754
rs41274780	1	207813056	0.0222222	11232.5	16688.6	12780.7	-0.395919	0.481289	6388487	0.317559	0.498176
1:207801283	1	207801283	0	13636.5	19110.9	13685.3	-0.337506	0.479573	6401418	0.318201	0.497298
rs17048010	1	207800889	0	13636.5	19110.9	13685.3	-0.337506	0.479573	6401423	0.318202	0.497297
rs60467252	1	207824382	0.107407	9828.87	13790.6	10257.5	-0.338662	0.478315	6411097	0.318683	0.496642
rs41274778	1	207812958	0.0222222	11292.1	16801.9	12853.1	-0.39739	0.476972	6421288	0.319189	0.495952
1:207802263	1	207802263	0	13636.5	19127.5	13697.7	-0.338378	0.476967	6421316	0.319191	0.49595
1:207802328	1	207802328	0	13636.5	19127.5	13697.7	-0.338378	0.476967	6421317	0.319191	0.49595
1:207802497	1	207802497	0	13636.5	19127.5	13697.7	-0.338378	0.476967	6421318	0.319191	0.49595
rs113895824	1	207802472	0	13636.5	19127.5	13697.7	-0.338378	0.476967	6421319	0.319191	0.49595
rs79148804	1	207801672	0	13636.5	19127.5	13697.7	-0.338378	0.476967	6421324	0.319191	0.495949
rs56366665	1	207808490	0.0222222	11928.7	17751	13318.3	-0.397491	0.476676	6423518	0.3193	0.495801
rs138229133	1	207832702	0.0037037	9642.74	13545.2	10419.5	-0.33983	0.472623	6454772	0.320854	0.493693
rs367884233	1	207832582	0.0037037	9642.74	13545.2	10419.5	-0.33983	0.472623	6454775	0.320854	0.493693
rs12037841	1	207684192	0.859259	11219	15788.3	12136	-0.341659	0.469821	6476003	0.321909	0.492267
rs149903858	1	207829621	0	10105.5	14211.1	10795	-0.340941	0.4693	6479947	0.322105	0.492003
rs78608133	1	207687416	0.0111111	12410.4	17453.7	13391	-0.341017	0.469072	6481722	0.322193	0.491884
rs11118216	1	207808529	0.0259259	11897.6	17751	13311.4	-0.400107	0.468999	6482238	0.322219	0.491849
rs2025371	1	207829549	0.233333	10014.9	13306.3	10064.8	-0.284165	0.468798	6483832	0.322298	0.491742
rs80095068	1	207830777	0.0296296	9709.33	14490.3	10908.5	-0.400394	0.468155	6488678	0.322539	0.491418
rs11118238	1	207819159	0.485185	9476.95	13326.3	9851.32	-0.340877	0.468124	6488887	0.322549	0.491404
rs77654757	1	207822796	0.0222222	9723.18	14512.6	10717.6	-0.400502	0.467838	6491016	0.322655	0.491261
rs11581832	1	207804238	0.0148148	13317.4	18741	13315.7	-0.341645	0.467193	6495925	0.322899	0.490933
rs77240764	1	207830880	0.0222222	9714.74	14527	10942.5	-0.402361	0.462382	6532698	0.324727	0.488481
1:207620233	1	207620233	0	13293.9	18738.8	15578.9	-0.343292	0.462269	6533558	0.32477	0.488424
1:207819760	1	207819760	0	9676.94	13648.5	10173.8	-0.343885	0.460495	6547133	0.325445	0.487523
rs144282616	1	207819739	0	9676.94	13648.5	10173.8	-0.343885	0.460495	6547136	0.325445	0.487523
rs57555171	1	207653704	0.00740741	6755.46	9530.22	7588.59	-0.344116	0.459802	6552537	0.325713	0.487164
rs61821134	1	207661446	0.0592593	6421.38	9587.42	7763.49	-0.400819	0.459007	6558691	0.326019	0.486757
rs114495320	1	207807556	0.0185185	14885.9	21023.6	15415.7	-0.345227	0.456481	6578177	0.326988	0.485468
rs144445965	1	207804277	0.0037037	13303.4	18791.6	13358	-0.345393	0.455984	6582052	0.32718	0.485213
1:207804707	1	207804707	0	13293.6	18789.3	13348	-0.346008	0.454145	6596172	0.327882	0.484282
rs116126557	1	207804363	0.0037037	13290.3	18791.6	13353.3	-0.346377	0.453042	6604803	0.328311	0.483714
rs115941223	1	207802719	0.0037037	13304.1	18811.7	13373.9	-0.346409	0.452946	6605553	0.328349	0.483665
rs7548495	1	207653701	0.114815	6693.54	9484.64	7533.7	-0.348531	0.451881	6613866	0.328762	0.483119
rs141863929	1	207685853	0	11374.8	16092.7	12226	-0.346968	0.451273	6618596	0.328997	0.482808
rs181294145	1	207820277	0	9546.45	13507.2	10038	-0.347054	0.451017	6620577	0.329095	0.482678
rs147060451	1	207807263	0	14885.9	21066	15462.9	-0.347245	0.450446	6624934	0.329312	0.482392
rs74935684	1	207831139	0.0703704	9647.83	14106.2	10609.5	-0.379881	0.449772	6630032	0.329565	0.482058
rs9429944	1	207670307	0.640741	7086.42	9941.52	7621.68	-0.33854	0.449428	6632734	0.3297	0.481881
rs7513259	1	207689503	0.037037	13438.5	20184.2	15123.3	-0.406778	0.449421	6632783	0.329702	0.481878
1:207666323	1	207666323	0	6438.07	9117.71	7346.71	-0.347991	0.448214	6642052	0.330163	0.481272
rs138475184	1	207818273	0.0222222	9665.7	14533.2	10856.5	-0.407856	0.44626	6657273	0.33092	0.480278
rs7544931	1	207822556	0.0333333	9808.63	14753	10932.1	-0.408185	0.445293	6664838	0.331296	0.479784
1:207829956	1	207829956	0	10128.5	14360.2	10897.5	-0.349104	0.444885	6667943	0.33145	0.479582
rs76311968	1	207831502	0.0111111	9996.04	14172.8	10778.9	-0.349132	0.4448	6668626	0.331484	0.479538
rs114382068	1	207831794	0.0185185	10068.1	14276.1	10861.1	-0.349212	0.444561	6670453	0.331575	0.479419
1:207665320	1	207665320	0	7175.28	10180.7	8361.03	-0.349857	0.442633	6685221	0.332309	0.478458
1:207665881	1	207665881	0	7175.28	10180.7	8361.03	-0.349857	0.442633	6685222	0.332309	0.478458
rs369275376	1	207665687	0	7175.28	10180.7	8361.03	-0.349857	0.442633	6685223	0.332309	0.478458
1:207658504	1	207658504	0	6477.37	9196.22	7589.58	-0.350477	0.440776	6699418	0.333014	0.477537
rs376436856	1	207667164	0	6668.62	9470.77	7542.64	-0.350796	0.439823	6706769	0.33338	0.477061
rs72737299	1	207772946	0.062963	13438.4	19719.6	13911.8	-0.383498	0.43977	6707126	0.333398	0.477038
rs12133621	1	207669030	0.00740741	6103.12	8668.96	6890.23	-0.350948	0.439368	6710151	0.333548	0.476842
rs147742969	1	207661861	0.0703704	6914.25	10147.9	8302.7	-0.383683	0.439259	6711007	0.333591	0.476786
rs115112644	1	207831330	0.0259259	9548.2	14395.1	10815.6	-0.410536	0.438395	6717649	0.333921	0.476357
rs12084587	1	207828765	0.0518519	10243.8	15414.8	11441.5	-0.408649	0.436859	6729293	0.334499	0.475605
rs12089170	1	207828784	0.0518519	10243.8	15414.8	11441.5	-0.408649	0.436859	6729294	0.3345	0.475604
rs6659617	1	207820201	0.485185	9481.16	13480.9	10000.4	-0.351967	0.43243	6763530	0.336201	0.473401
1:207832103	1	207832103	0	9973.97	14201	10776.3	-0.353335	0.432231	6765079	0.336278	0.473301
1:207815484	1	207815484	0	10194.7	14520.5	11001.5	-0.353691	0.431163	6773490	0.336696	0.472761
rs3849266	1	207752990	0.196296	14464.7	19665	13744.4	-0.30713	0.430646	6777407	0.336891	0.47251
rs150182880	1	207807107	0	14783.6	21066	15457.8	-0.354145	0.429808	6784080	0.337223	0.472083
rs145849932	1	207821810	0.00740741	9827.06	14004.2	10543.5	-0.354217	0.429592	6785772	0.337307	0.471975
rs73078619	1	207748665	0.0407407	14083.8	21249.6	14875.8	-0.411309	0.429337	6787809	0.337408	0.471844
rs56729528	1	207830804	0.0518519	9623.11	14527	10917.4	-0.411839	0.427839	6799486	0.337989	0.471098
rs376816209	1	207831624	0	9996.04	14255.2	10839.9	-0.354932	0.427454	6802435	0.338135	0.47091
rs78246144	1	207826695	0.0222222	10721.3	16224	12205.3	-0.414266	0.42745	6802455	0.338136	0.470908
rs139906011	1	207819851	0.00740741	9570.57	13648.5	10156.1	-0.354938	0.427435	6802586	0.338143	0.4709
rs143412707	1	207819939	0.00740741	9570.57	13648.5	10156.1	-0.354938	0.427435	6802587	0.338143	0.4709
rs12080578	1	207820612	0.0777778	9393.75	13850.7	10261.4	-0.388294	0.426508	6809719	0.338497	0.470445
rs377092271	1	207816137	0	10264.9	14645.4	11113.4	-0.355402	0.426048	6813398	0.33868	0.47021
rs11804509	1	207807110	0.0037037	14762.7	21066	15417.5	-0.355559	0.425578	6817079	0.338863	0.469976
1:207833040	1	207833040	0	9592.67	13693.3	10514.5	-0.355908	0.424534	6825301	0.339272	0.469452
1:207833229	1	207833229	0	9592.67	13693.3	10514.5	-0.355908	0.424534	6825302	0.339272	0.469452
1:207671342	1	207671342	0	7396.3	10563.4	7959.05	-0.356416	0.423013	6837129	0.33986	0.4687
rs375625642	1	207671398	0	7396.3	10563.4	7959.05	-0.356416	0.423013	6837140	0.33986	0.468699
rs12085338	1	207820735	0.0037037	9732.07	13900.4	10371.7	-0.356491	0.42279	6838893	0.339947	0.468588
rs35728110	1	207821397	0.240741	9911.39	13394.4	9983.85	-0.30115	0.421804	6846711	0.340336	0.468092
1:207814186	1	207814186	0	10286.1	14700.3	11168.4	-0.357074	0.421046	6852686	0.340633	0.467713
rs367604803	1	207813953	0	10286.1	14700.3	11168.4	-0.357074	0.421046	6852688	0.340633	0.467713
rs371442154	1	207814027	0	10286.1	14700.3	11168.4	-0.357074	0.421046	6852689	0.340633	0.467713
1:207808221	1	207808221	0	14819.3	21179.1	15538.1	-0.357085	0.421014	6852921	0.340645	0.467698
rs56168670	1	207808077	0	14819.3	21179.1	15538.1	-0.357085	0.421014	6852932	0.340645	0.467698
rs74692669	1	207818120	0.0740741	9812.68	14501.8	10857.4	-0.390597	0.420138	6859539	0.340974	0.467279
rs3738469	1	207818422	0.0703704	9812.24	14503.7	10861.1	-0.390776	0.419644	6863333	0.341162	0.467039
rs57587123	1	207825415	0.0703704	10704.4	15824.9	11930.6	-0.390922	0.41924	6866626	0.341326	0.466831
rs12744104	1	207819000	0.240741	9893.57	13384.9	9971.58	-0.302243	0.41879	6870257	0.341507	0.466601
rs10863434	1	207814835	0.574074	10054	14330.4	10838.8	-0.354414	0.418393	6873405	0.341663	0.466402
rs9429943	1	207669924	0.640741	7014.03	9944.12	7593.07	-0.349069	0.418091	6875788	0.341781	0.466251
rs61822966	1	207688605	0.0111111	13700.5	19601.4	14802.5	-0.358173	0.417761	6878270	0.341905	0.466095
rs1570567	1	207832728	0.492593	9368.22	13390.9	10229	-0.357251	0.415422	6896513	0.342812	0.464944
rs6696840	1	207819729	0.462963	9483.92	13480.9	9984.21	-0.351675	0.415382	6896780	0.342825	0.464928
rs138773096	1	207815889	0.00740741	10227.6	14645.4	11099.2	-0.359038	0.415173	6898298	0.3429	0.464832
rs79299123	1	207752970	0.0148148	14488.1	20756.2	14474.5	-0.359518	0.413736	6909445	0.343454	0.464131
rs74151012	1	207666626	0.0185185	6609.18	9470.77	7528.81	-0.35975	0.413042	6914943	0.343728	0.463785
rs73080604	1	207817731	0.037037	9467.84	14405.3	10776.1	-0.419695	0.411519	6926758	0.344315	0.463044
1:207752822	1	207752822	0	14488.1	20776.3	14496.9	-0.360486	0.410841	6932116	0.344581	0.462708
rs144153173	1	207828949	0	9917.28	14224.1	10774.2	-0.360657	0.410329	6936035	0.344776	0.462463
rs4385710	1	207815787	0.57037	10054	14368	10843.8	-0.357035	0.410145	6937544	0.344851	0.462368
rs6701416	1	207815863	0.57037	10054	14368	10843.8	-0.357035	0.410145	6937545	0.344851	0.462368
rs77155824	1	207814828	0.00740741	10096.7	14482.9	10961.8	-0.360762	0.410017	6938618	0.344905	0.462301
rs139681570	1	207813847	0.00740741	10246.3	14700.3	11159.6	-0.360952	0.409448	6942996	0.345122	0.462027
rs4844600	1	207679307	0.866667	10903.4	16027.2	12161.9	-0.385214	0.408724	6948761	0.345409	0.461667
rs10494885	1	207815189	0.57037	10054	14381.9	10873	-0.358004	0.407093	6961629	0.346048	0.460863
rs7550883	1	207815424	0.57037	10054	14381.9	10873	-0.358004	0.407093	6961636	0.346049	0.460863
1:207750834	1	207750834	0	15005.1	21547.6	15479.8	-0.361875	0.406685	6964883	0.34621	0.46066
rs41274776	1	207812791	0.0703704	11292.1	16776.5	12838.3	-0.39588	0.405531	6973977	0.346662	0.460093
rs4844386	1	207813726	0.566667	10075.8	14422.9	10900.6	-0.358677	0.404975	6978439	0.346884	0.459816
1:207653995	1	207653995	0	7203.26	10351.2	8277.39	-0.362572	0.404601	6981533	0.347038	0.459623
rs144567151	1	207653993	0	7203.26	10351.2	8277.39	-0.362572	0.404601	6981537	0.347038	0.459623
rs74151020	1	207674788	0.0296296	7586.72	11570.6	8756.93	-0.422067	0.404556	6981899	0.347056	0.4596
rs114970589	1	207824538	0.0222222	10122.8	15441.4	11512.7	-0.422263	0.403983	6986422	0.347281	0.459319
rs75907730	1	207660123	0.0185185	6679.85	9601.7	7781.5	-0.362845	0.403787	6987968	0.347358	0.459223
1:207823411	1	207823411	0	10157.6	14601.5	10923.1	-0.362899	0.403625	6989337	0.347426	0.459138
rs1977465	1	207658507	0.581481	6304.38	9041.75	7429.2	-0.360608	0.403094	6993576	0.347636	0.458875
1:207823808	1	207823808	0	10157.6	14605.7	10927.2	-0.36319	0.402753	6996270	0.34777	0.458707
1:207823856	1	207823856	0	10157.6	14605.7	10927.2	-0.36319	0.402753	6996271	0.34777	0.458707
rs10779339	1	207814451	0.57037	10041.8	14387	10874.3	-0.359571	0.402162	7000805	0.347996	0.458426
rs7533520	1	207673945	0.862963	7287.28	10743.2	8015.09	-0.388143	0.400755	7011893	0.348547	0.457739
rs111501453	1	207697936	0.0333333	24934.6	38111.7	31623.9	-0.424265	0.398108	7033096	0.349601	0.456427
rs11118280	1	207831669	0.488889	9735.08	14001.9	10602.4	-0.363461	0.395437	7053736	0.350627	0.455155
rs147683764	1	207809058	0.0185185	12251.3	17662.3	13296	-0.3658	0.394946	7057694	0.350824	0.454911
rs372085384	1	207818729	0.0037037	9893.57	14268.8	10556.9	-0.366191	0.393778	7066969	0.351285	0.454341
rs76484450	1	207661485	0.0703704	6371.09	9509.44	7689.6	-0.400515	0.392714	7075414	0.351704	0.453822
1:207809116	1	207809116	0	12251.3	17682.2	13312.7	-0.366926	0.39158	7084611	0.352162	0.453258
rs56386223	1	207812173	0.0703704	11234.8	16776.5	12822	-0.400961	0.39148	7085406	0.352201	0.453209
rs72468035	1	207812405	0.0703704	11234.8	16776.5	12822	-0.400961	0.39148	7085407	0.352201	0.453209
rs56244519	1	207808062	0.0037037	14670.9	21179.1	15508.8	-0.367147	0.390919	7089735	0.352416	0.452944
1:207818744	1	207818744	0	9893.57	14284	10570.6	-0.367255	0.390595	7092282	0.352543	0.452788
rs148801689	1	207818839	0	9893.57	14284	10570.6	-0.367255	0.390595	7092284	0.352543	0.452788
rs4274065	1	207671476	0.82963	7210.4	10505.6	7878.6	-0.376387	0.389157	7103771	0.353114	0.452085
rs59909133	1	207666187	0.0185185	6273.24	9068.25	7268.97	-0.368486	0.386913	7121638	0.354002	0.450994
rs76441118	1	207827612	0.0222222	10416.9	15987.1	11947	-0.428352	0.386114	7128057	0.354321	0.450603
rs2274566	1	207753345	0.481481	14205.9	20496.4	14265.9	-0.36659	0.385366	7134088	0.354621	0.450236
rs74150881	1	207823248	0.0777778	9621.03	14406.5	10644.2	-0.403726	0.383833	7146321	0.355229	0.449491
rs10082154	1	207830383	0.492593	9790.14	14134.7	10636.8	-0.367255	0.383226	7151052	0.355464	0.449204
rs181875929	1	207752362	0.00740741	14229.8	20595.6	14336.7	-0.369741	0.38316	7151556	0.355489	0.449173
rs74150875	1	207816394	0.0555556	9547.46	14645.4	10926.9	-0.427853	0.382545	7156654	0.355743	0.448864
1:207808617	1	207808617	0	12251.3	17751	13364.7	-0.370807	0.379972	7177005	0.356754	0.447631
rs185149712	1	207808958	0	12251.3	17751	13364.7	-0.370807	0.379972	7177009	0.356755	0.44763
rs55815533	1	207808630	0	12251.3	17751	13364.7	-0.370807	0.379972	7177010	0.356755	0.44763
rs56302750	1	207808714	0	12251.3	17751	13364.7	-0.370807	0.379972	7177011	0.356755	0.44763
rs12059417	1	207654301	0.114815	7069.46	10290.3	8198.12	-0.375415	0.379875	7177763	0.356792	0.447585
rs77011375	1	207825805	0.0222222	10540.3	16224	12187.7	-0.431291	0.377488	7196881	0.357742	0.44643
rs55819427	1	207669111	0.103704	7161.6	10433.8	7993.2	-0.376312	0.377472	7197003	0.357748	0.446422
rs10863451	1	207832153	0.437037	9875.96	14182.4	10747.3	-0.361899	0.375556	7212221	0.358505	0.445505
1:207691777	1	207691777	0.00740741	14598.6	21218	16174.7	-0.373923	0.370651	7251107	0.360438	0.44317
1:207830686	1	207830686	0	9973.73	14497.8	10955.7	-0.374045	0.370287	7254127	0.360588	0.442989
1:207668538	1	207668538	0	6411.95	9321.47	7315.3	-0.374158	0.369949	7256848	0.360723	0.442826
rs12068225	1	207662306	0.0259259	6783.93	10471	8510.97	-0.434057	0.369372	7261421	0.360951	0.442552
rs12084578	1	207828707	0.0518519	10183.3	15694	11630.3	-0.432529	0.369317	7261859	0.360972	0.442526
1:207665093	1	207665093	0	6998.09	10180.7	8313.95	-0.37486	0.367849	7273575	0.361555	0.441826
rs189556882	1	207689352	0	13870.4	20184.2	15379.9	-0.375143	0.367003	7280312	0.36189	0.441424
rs116437580	1	207826344	0.0222222	10522.1	16254.4	12212.8	-0.434881	0.366954	7280681	0.361908	0.441402
rs143343462	1	207824242	0.0037037	10001.8	14555.2	10857.2	-0.375183	0.366883	7281228	0.361935	0.441369
rs4618970	1	207661640	0.855556	6474.88	9468.59	7680.42	-0.38005	0.366833	7281602	0.361954	0.441347
rs77357299	1	207691563	0	14761.2	21489.2	16353.5	-0.375547	0.365795	7290013	0.362372	0.440846
rs17044032	1	207619949	0.0888889	12381.5	18372.8	15114.1	-0.394669	0.365245	7294407	0.36259	0.440584
rs6540437	1	207823865	0.492593	9906.78	14392.4	10700.1	-0.37348	0.363189	7310689	0.3634	0.439616
rs115883226	1	207665226	0.0111111	6986.6	10180.7	8314.4	-0.376504	0.362933	7312717	0.3635	0.439495
rs114610598	1	207751143	0.0148148	14680.9	21395.5	15345.6	-0.376632	0.362549	7315805	0.363654	0.439312
rs11809767	1	207824054	0.0037037	9987.26	14555.2	10850.7	-0.376638	0.362532	7315933	0.36366	0.439304
rs56149234	1	207813556	0.0703704	11050	16674.6	12764.4	-0.411452	0.36247	7316433	0.363685	0.439275
rs7521762	1	207822581	0.0777778	9745.54	14707.2	10869.4	-0.411528	0.36226	7318059	0.363766	0.439178
rs79902302	1	207827935	0.0222222	10341.2	16016.3	11886.3	-0.43747	0.359356	7341043	0.364908	0.437816
rs114928704	1	207620136	0.0185185	12839.7	18738.8	15475.9	-0.378052	0.358303	7349332	0.36532	0.437326
1:207670609	1	207670609	0	7380.58	10772.9	8152.89	-0.37818	0.35792	7352429	0.365474	0.437143
rs191130214	1	207669045	0	7188.98	10495.2	8055.4	-0.378367	0.357359	7356856	0.365694	0.436882
rs187750583	1	207751179	0	14680.9	21439.8	15382.4	-0.378703	0.356355	7364763	0.366087	0.436415
1:207662699	1	207662699	0	7169.23	10471	8607.88	-0.378815	0.356019	7367335	0.366215	0.436264
1:207662884	1	207662884	0	7169.23	10471	8607.88	-0.378815	0.356019	7367336	0.366215	0.436263
rs374597014	1	207662492	0	7169.23	10471	8607.88	-0.378815	0.356019	7367345	0.366216	0.436263
1:207820482	1	207820482	0	9489.56	13864.4	10296.9	-0.379129	0.35508	7374876	0.36659	0.435819
1:207820489	1	207820489	0	9489.56	13864.4	10296.9	-0.379129	0.35508	7374877	0.36659	0.435819
rs11118282	1	207832402	0.414815	9875.96	14191.6	10756.1	-0.36255	0.354943	7376021	0.366647	0.435752
rs601356	1	207752550	0.392593	14451.3	20604.1	14291	-0.354703	0.354921	7376213	0.366657	0.435741
1:207671178	1	207671178	0	7396.3	10809.9	8194.22	-0.379478	0.354038	7383182	0.367003	0.43533
rs12745818	1	207819401	0.240741	9653.36	13375.1	9921.48	-0.326089	0.353013	7391437	0.367413	0.434845
rs61297619	1	207751489	0.00740741	14659.8	21439.8	15377.6	-0.380142	0.352052	7398914	0.367785	0.434406
rs115924259	1	207688746	0.0148148	13722.1	20072	15092.7	-0.380314	0.351537	7403005	0.367988	0.434166
rs10081975	1	207827937	0.0518519	10326.9	16016.3	11862.8	-0.438861	0.351409	7404078	0.368042	0.434103
rs2182912	1	207660344	0.840741	6692.47	9849.2	7912.54	-0.386407	0.349777	7417239	0.368696	0.433332
rs11118281	1	207832102	0.392593	9929.78	14184.9	10750.6	-0.356637	0.348807	7424943	0.369079	0.432881
rs6662432	1	207824332	0.488889	9861.85	14392.4	10700.9	-0.378026	0.348559	7426960	0.369179	0.432763
rs7524058	1	207826333	0.0518519	10469.4	16254.4	12190.1	-0.439907	0.34845	7427856	0.369224	0.43271
1:207687843	1	207687843	0	13568.8	19876.8	14967.6	-0.381782	0.347145	7438321	0.369744	0.432099
rs74151084	1	207752389	0.00740741	14218.8	20830	14471.5	-0.381832	0.346995	7439565	0.369806	0.432026
rs57291226	1	207665118	0.0185185	6944.14	10180.7	8302.93	-0.382599	0.344701	7457743	0.370709	0.430967
rs11118278	1	207831357	0.392593	9857.57	14102.7	10686.2	-0.358129	0.344089	7462570	0.370949	0.430686
rs55972631	1	207825759	0.0518519	10465	16277.1	12207.1	-0.441721	0.343318	7468725	0.371255	0.430327
rs57378727	1	207825539	0.0518519	10465	16277.1	12207.1	-0.441721	0.343318	7468726	0.371255	0.430327
rs59204073	1	207825524	0.0518519	10465	16277.1	12207.1	-0.441721	0.343318	7468727	0.371255	0.430327
rs60686677	1	207825757	0.0518519	10465	16277.1	12207.1	-0.441721	0.343318	7468728	0.371255	0.430327
rs75573330	1	207659691	0.0555556	6764.86	10529	8543.15	-0.442388	0.341432	7483872	0.372008	0.429448
rs4844385	1	207813601	0.566667	9871.66	14422.9	10875.1	-0.379147	0.340535	7490991	0.372362	0.429035
rs147393469	1	207688652	0	13722.1	20153.1	15155.3	-0.384347	0.339473	7499514	0.372786	0.428541
rs111269891	1	207684689	0	11139.3	16362	12476.1	-0.384478	0.339082	7502650	0.372942	0.428359
rs74338130	1	207750870	0.00740741	14659.8	21547.6	15444.6	-0.385157	0.337053	7519210	0.373765	0.427402
rs7534213	1	207826142	0.0481481	10423.1	16254.4	12190.4	-0.444337	0.335922	7528301	0.374217	0.426877
rs368857428	1	207823363	0.0037037	9803.27	14416.2	10689.2	-0.385634	0.335625	7530797	0.374341	0.426733
rs116314676	1	207688267	0.0111111	13514.6	19876.8	14955.4	-0.385785	0.335174	7534475	0.374523	0.426521
rs138523101	1	207812981	0.00740741	11232.5	16525.4	12671.1	-0.386091	0.334257	7541824	0.374889	0.426098
1:207752361	1	207752361	0	14229.8	20936.4	14544	-0.386149	0.334084	7543197	0.374957	0.426019
rs113430454	1	207752240	0	14229.8	20936.4	14544	-0.386149	0.334084	7543198	0.374957	0.426018
rs7539772	1	207833301	0.392593	9366.23	13442.8	10262.1	-0.361329	0.333974	7544152	0.375004	0.425964
rs116544051	1	207670593	0.00740741	7321.43	10772.9	8146.26	-0.386226	0.333854	7545063	0.37505	0.425911
rs115922103	1	207809835	0.0222222	10489.4	16388.5	12255.6	-0.446215	0.333696	7546343	0.375113	0.425837
rs76041657	1	207685106	0	11118	16362	12473.9	-0.386391	0.333361	7549111	0.375251	0.425678
rs113566146	1	207685082	0.0037037	11115.9	16362	12472.2	-0.386584	0.332784	7553722	0.37548	0.425413
rs12121195	1	207659797	0.00740741	7316.13	10769.5	8772.01	-0.386634	0.332635	7554857	0.375537	0.425348
rs114670454	1	207827798	0.0259259	10237.7	16005.8	11854.6	-0.446871	0.331771	7562090	0.375896	0.424932
1:207663686	1	207663686	0	7110.36	10471.6	8543.22	-0.38711	0.331209	7566547	0.376118	0.424676
rs114886545	1	207683624	0.0148148	11254	16575.5	12701.3	-0.387198	0.330947	7568688	0.376224	0.424553
rs143956752	1	207822110	0.0037037	9737.5	14344.1	10710.2	-0.387358	0.330469	7572512	0.376414	0.424334
rs114356310	1	207816573	0.0222222	9329.54	14603.9	10853.1	-0.448102	0.328159	7591004	0.377333	0.423275
rs74151015	1	207669089	0.0185185	7117.7	10495.2	8040.03	-0.388332	0.327556	7595827	0.377573	0.422999
1:207830904	1	207830904	0	9851.6	14527	10968.2	-0.388372	0.327436	7596779	0.37762	0.422944
rs146939930	1	207629863	0.00740741	11982.3	17688.7	14087.4	-0.38949	0.32409	7623858	0.378967	0.421399
rs145298960	1	207753073	0	14169.5	20920.3	14478.5	-0.38963	0.323672	7627318	0.379138	0.421202
rs6686325	1	207833357	0.222222	9233.98	12945.4	9903.19	-0.337851	0.323212	7630995	0.379321	0.420993
rs187308251	1	207630001	0	11982.3	17700.6	14096.4	-0.390162	0.322081	7639977	0.379768	0.420482
rs6540438	1	207824438	0.0740741	10059.2	15403.4	11457.6	-0.426107	0.321946	7641075	0.379822	0.42042
rs12066341	1	207664199	0.037037	6439.06	10102.6	8078.27	-0.450406	0.321396	7645452	0.38004	0.420171
rs2025372	1	207829653	0.433333	9669.79	14122.9	10634.8	-0.37879	0.32072	7650907	0.380311	0.419861
rs112771478	1	207693055	0.0185185	15276.5	22578.4	17236.8	-0.390681	0.32053	7652446	0.380388	0.419774
rs74323095	1	207816601	0.0222222	9302.44	14603.9	10832.1	-0.451011	0.319622	7659953	0.380761	0.419348
rs117673630	1	207629523	0	11859.3	17551.4	13954.1	-0.392025	0.316509	7685274	0.382019	0.417915
rs369924081	1	207629553	0	11859.3	17551.4	13954.1	-0.392025	0.316509	7685276	0.382019	0.417914
rs113901839	1	207685236	0.0148148	11053.8	16362	12457.3	-0.392186	0.316029	7689165	0.382213	0.417695
rs56146462	1	207676203	0.062963	7945.76	12195.1	9295	-0.428398	0.315609	7692514	0.382379	0.417506
rs115667262	1	207685096	0.0111111	11049.9	16362	12457.6	-0.392537	0.314978	7697531	0.382629	0.417223
rs148231600	1	207750341	0.0037037	14453.1	21403.4	15214.4	-0.392639	0.314675	7700049	0.382754	0.41708
rs7555024	1	207813637	0.0185185	9759.1	14453.8	10875.3	-0.39276	0.314313	7702991	0.3829	0.416915
rs114470251	1	207816982	0.0222222	9285.47	14603.9	10842.1	-0.452837	0.314263	7703347	0.382918	0.416895
1:207818301	1	207818301	0	9812.24	14533.2	10883.8	-0.392808	0.314168	7704134	0.382957	0.41685
rs79872673	1	207830931	0.0296296	9210.49	14489.2	10834.7	-0.45306	0.313607	7708772	0.383187	0.416589
rs114467562	1	207674503	0.0185185	7729.16	11459.6	8718.69	-0.393831	0.311108	7728973	0.384192	0.415452
1:207751999	1	207751999	0	14452	21439.8	15332.6	-0.394416	0.309357	7743181	0.384898	0.414655
rs189993170	1	207752159	0	14452	21439.8	15332.6	-0.394416	0.309357	7743186	0.384898	0.414654
rs116624244	1	207659775	0.0111111	7328.09	10873.3	8837.67	-0.394599	0.308812	7747725	0.385124	0.4144
1:207660012	1	207660012	0	7316.13	10855.9	8834.96	-0.394632	0.308713	7748502	0.385162	0.414356
rs74587156	1	207826823	0.00740741	10415	15462.8	11563.7	-0.39519	0.307042	7762022	0.385834	0.413599
rs7525170	1	207668447	0.8	6244.8	9260.06	7230.48	-0.393961	0.3057	7772723	0.386366	0.413001
rs311305	1	207630032	0.966667	11080.2	17700.6	14004.9	-0.468436	0.305227	7776570	0.386558	0.412786
rs192021844	1	207813054	0	11232.5	16693.4	12784.4	-0.396201	0.304018	7786403	0.387046	0.412237
rs11117991	1	207694357	0.166667	19538.3	28163.5	22119.9	-0.36565	0.303845	7787807	0.387116	0.412159
1:207619475	1	207619475	0	12618.7	18758	15469.3	-0.396434	0.303322	7792154	0.387332	0.411916
rs374190395	1	207619509	0	12618.7	18758	15469.3	-0.396434	0.303322	7792158	0.387332	0.411916
rs74894771	1	207619626	0	12618.7	18758	15469.3	-0.396434	0.303322	7792159	0.387332	0.411916
1:207823160	1	207823160	0.0037037	9726.81	14464.2	10716.1	-0.396794	0.302247	7800916	0.387768	0.411428
rs7530069	1	207773778	0.0407407	12832.7	20267	14139.9	-0.457003	0.300096	7818325	0.388633	0.41046
rs114715994	1	207672533	0	7276.83	10828.8	8116.07	-0.397514	0.300092	7818350	0.388634	0.410459
rs59824364	1	207662180	0	7029.17	10471	8575.09	-0.398545	0.297009	7843175	0.389868	0.409082
1:207812661	1	207812661	0	11292.1	16825.1	12876.8	-0.398769	0.296338	7848654	0.390141	0.408779
1:207683686	1	207683686	0	11283	16815.9	12875	-0.399029	0.295561	7854963	0.390454	0.40843
rs148450247	1	207828176	0.0111111	10495.3	15644.2	11660.7	-0.39917	0.295141	7858515	0.390631	0.408233
rs11118241	1	207820278	0.562963	9057.84	13429.5	9853.24	-0.393825	0.294331	7865141	0.39096	0.407867
rs11118242	1	207820313	0.562963	9057.84	13429.5	9853.24	-0.393825	0.294331	7865142	0.39096	0.407867
rs6666431	1	207822078	0.492593	9514.48	14122	10479.1	-0.394921	0.294184	7866335	0.39102	0.407802
1:207823007	1	207823007	0	9791.87	14606.7	10807.4	-0.39993	0.292867	7876737	0.391537	0.407228
rs56161922	1	207809833	0.0703704	10489.4	16232.1	12129.8	-0.436627	0.292854	7876854	0.391542	0.407221
rs145076154	1	207674374	0.0037037	7753.59	11568.2	8786.62	-0.400101	0.292356	7880908	0.391744	0.406998
rs10863336	1	207665920	0.262963	5942.25	8438.89	6704.02	-0.350763	0.291635	7886578	0.392026	0.406685
rs375121451	1	207673647	0	7346.62	10964	8207.68	-0.400381	0.291519	7887510	0.392072	0.406634
rs201798840	1	207818670	0	9760.21	14566.4	10901.4	-0.400402	0.291454	7888069	0.3921	0.406603
rs11118222	1	207811783	0.0185185	10971.2	16377.4	12541	-0.400628	0.290779	7893406	0.392365	0.40631
rs116178033	1	207751640	0.0222222	13520.1	21439.8	15074	-0.461073	0.290093	7898864	0.392636	0.406009
rs185676005	1	207831317	0	9647.83	14407.3	10848.4	-0.401	0.289666	7902371	0.392811	0.405817
rs115047031	1	207818658	0.0037037	9752.61	14566.4	10899.2	-0.401181	0.289125	7906830	0.393032	0.405572
1:207822823	1	207822823	0	9723.18	14525.3	10728.8	-0.401382	0.288525	7911664	0.393273	0.405306
1:207661562	1	207661562	0	6384.9	9541.71	7717.9	-0.401737	0.287461	7920132	0.393694	0.404842
rs189986327	1	207812277	0	11234.8	16795.6	12837.2	-0.402098	0.286381	7929052	0.394137	0.404353
1:207828442	1	207828442	0	10495.3	15694	11697.6	-0.402349	0.285631	7935291	0.394447	0.404011
rs368373815	1	207828483	0	10495.3	15694	11697.6	-0.402349	0.285631	7935294	0.394447	0.404011
rs311302	1	207629416	0.633333	11781.7	17477.9	13879.3	-0.394388	0.284875	7941407	0.394751	0.403677
rs76124527	1	207667549	0.0962963	5988.96	9158.15	7141.2	-0.424727	0.284705	7942844	0.394823	0.403598
rs9429779	1	207664721	0.6	6264.19	9345.3	7460.77	-0.400023	0.284569	7944021	0.394881	0.403534
rs311304	1	207629702	0.640741	11781.7	17471.6	13873.6	-0.394028	0.284284	7946414	0.395	0.403403
rs116640366	1	207817763	0.0037037	9732.05	14561.6	10901.1	-0.402966	0.283785	7950605	0.395208	0.403174
rs603237	1	207753010	0.0666667	13468.9	20920.3	14417.9	-0.440341	0.282582	7960695	0.39571	0.402623
rs185108787	1	207825340	0	10704.4	16028.5	12093.2	-0.40371	0.28156	7968806	0.396113	0.402181
rs369294064	1	207812457	0	11234.8	16825.1	12860.5	-0.403851	0.28114	7972235	0.396284	0.401994
rs148421245	1	207660865	0	6601.71	9886.94	7986.2	-0.403886	0.281035	7973100	0.396327	0.401947
rs9429942	1	207668630	0.603704	6088.91	9094.92	7056.29	-0.401247	0.280797	7974986	0.39642	0.401844
rs185310342	1	207673255	0.0037037	6630.99	9933.53	7466.72	-0.404162	0.280209	7979870	0.396663	0.401578
rs61734514	1	207760772	0.0259259	14027.7	22332.9	15749.8	-0.465028	0.278488	7993772	0.397354	0.400822
rs151057565	1	207697532	0.0037037	25225.5	37822.3	31409.5	-0.405042	0.277576	8001176	0.397722	0.40042
rs17259038	1	207773902	0.27037	13926.8	19888.6	13900.7	-0.35633	0.27582	8015652	0.398442	0.399635
1:207822760	1	207822760	0	9643.33	14468.2	10666.8	-0.405687	0.275649	8017035	0.398511	0.39956
1:207674706	1	207674706	0	7729.16	11607.6	8818.79	-0.406657	0.272745	8040536	0.399679	0.398289
1:207674728	1	207674728	0	7729.16	11607.6	8818.79	-0.406657	0.272745	8040537	0.399679	0.398289
rs115328938	1	207827944	0.0148148	10559.8	15863	11820.5	-0.406938	0.271906	8047226	0.400011	0.397928
rs367801558	1	207748982	0	14066.5	21131.6	14852.8	-0.406971	0.271808	8048048	0.400052	0.397883
rs367918864	1	207749060	0	14066.5	21131.6	14852.8	-0.406971	0.271808	8048049	0.400052	0.397883
1:207673987	1	207673987	0	7741.25	11631.1	8829.54	-0.407116	0.271373	8051549	0.400226	0.397695
rs146065777	1	207827050	0.0111111	10263.2	15424.6	11491.9	-0.407402	0.270518	8058646	0.400579	0.397312
1:207675078	1	207675078	0	7810.94	11742.2	8907.49	-0.407662	0.269742	8065115	0.4009	0.396963
rs77207256	1	207661398	0.0333333	6113.16	9762.78	7809.48	-0.468134	0.269375	8068105	0.401049	0.396802
rs111960594	1	207685767	0.00740741	10746.1	16160.2	12251.4	-0.408004	0.268716	8073649	0.401325	0.396504
rs7534980	1	207749852	0.0037037	14227.8	21403.4	15188.5	-0.408348	0.267687	8081913	0.401735	0.39606
rs74654308	1	207662432	0.0111111	6960.56	10471	8564.32	-0.408354	0.267671	8082068	0.401743	0.396051
rs113858419	1	207812565	0.0037037	11183.4	16825.1	12853.4	-0.408437	0.267422	8084059	0.401842	0.395944
rs56027105	1	207673092	0.0037037	6661.11	10023.5	7524.88	-0.408648	0.266793	8089019	0.402089	0.395678
rs144861115	1	207823095	0.0037037	9703.65	14606.7	10801.8	-0.40898	0.265798	8097032	0.402487	0.395248
rs79578547	1	207661637	0.0148148	6337.03	9541.71	7707.62	-0.409264	0.26495	8103852	0.402826	0.394882
rs116740900	1	207667835	0.0185185	6062.84	9130.03	7129.52	-0.409389	0.264574	8106980	0.402982	0.394715
1:207661246	1	207661246	0	6565.13	9886.94	7982.23	-0.409442	0.264415	8108280	0.403046	0.394645
rs140295351	1	207674145	0.00740741	7720.47	11631.1	8826.07	-0.409805	0.263332	8117053	0.403482	0.394176
rs6540436	1	207822767	0.57037	9552.83	14304.3	10519.2	-0.403723	0.263174	8118483	0.403553	0.394099
rs7519408	1	207661289	0.855556	6371.03	9689.82	7789.19	-0.419315	0.261498	8132414	0.404246	0.393354
rs599948	1	207752239	0.381481	14200.4	20854.6	14435.1	-0.384305	0.261347	8133649	0.404307	0.393289
rs79479584	1	207828056	0.00740741	10559.8	15922.3	11862	-0.410672	0.260736	8138750	0.404561	0.393016
1:207686500	1	207686500	0	11558.6	17431.5	13260.9	-0.410852	0.260201	8143095	0.404777	0.392784
rs140851361	1	207686235	0	11558.6	17431.5	13260.9	-0.410852	0.260201	8143097	0.404777	0.392784
1:207824652	1	207824652	0	10236.4	15441.4	11533.8	-0.411105	0.259441	8149310	0.405086	0.392453
rs599644	1	207749132	0.0851852	13688	21131.6	14724.2	-0.43425	0.259187	8151416	0.40519	0.392341
rs116117429	1	207750032	0.0111111	14186.2	21403.4	15183.7	-0.411282	0.258912	8153702	0.405304	0.392219
rs114384980	1	207773168	0.0148148	13438.4	20277.6	14270.4	-0.411401	0.258557	8156771	0.405457	0.392056
rs57994498	1	207813259	0.0259259	10456.1	16760.6	12725.3	-0.471841	0.258495	8157346	0.405485	0.392025
rs614709	1	207753275	0.388889	14140.6	20789.7	14318.8	-0.385405	0.257872	8162434	0.405738	0.391754
rs1323721	1	207823240	0.492593	9551.32	14342.7	10577.6	-0.406559	0.256728	8171609	0.406194	0.391266
1:207667253	1	207667253	0	5919.28	8937.53	6959.09	-0.412044	0.256634	8172338	0.40623	0.391228
1:207773236	1	207773236	0	13438.4	20299.8	14288	-0.412499	0.255274	8183573	0.406789	0.390631
1:207773338	1	207773338	0	13438.4	20299.8	14288	-0.412499	0.255274	8183574	0.406789	0.390631
1:207773138	1	207773138	0	13438.4	20302.1	14291.5	-0.41261	0.254941	8186335	0.406926	0.390484
rs2182911	1	207660071	0.818519	6588.18	9974.17	7996.64	-0.414721	0.250732	8220982	0.408648	0.38865
rs77625332	1	207660124	0.0037037	6470.59	9795.7	7883.92	-0.414676	0.248763	8237209	0.409455	0.387794
1:207661370	1	207661370	0	6446.76	9762.78	7868.53	-0.415	0.247793	8245018	0.409843	0.387382
rs150340715	1	207660066	0.00740741	7164.05	10855.9	8778.07	-0.415638	0.245884	8260873	0.410631	0.386548
rs58713623	1	207673809	0.0185185	7234.47	10964	8189.4	-0.415764	0.245509	8263820	0.410778	0.386393
rs74443173	1	207663610	0.0148148	6905.74	10471.6	8514.91	-0.416311	0.243872	8277038	0.411435	0.385699
rs79059245	1	207686842	0.0148148	11489.6	17431.5	13236.5	-0.416838	0.242296	8289838	0.412071	0.385028
rs145605687	1	207749283	0	14097.9	21403.4	15067.2	-0.417527	0.240235	8306661	0.412907	0.384147
rs12084490	1	207828540	0.0148148	10335.3	15694	11676.7	-0.417711	0.239684	8311260	0.413136	0.383907
rs74151083	1	207697809	0.0037037	25095.4	38111.7	31585.8	-0.417836	0.239311	8314305	0.413287	0.383748
rs369913589	1	207827158	0	10282.6	15623.6	11640.6	-0.418329	0.237836	8326275	0.413882	0.383123
rs12130494	1	207687374	0.207407	11738.6	17131.3	13005	-0.378031	0.237513	8328821	0.414009	0.38299
rs1323720	1	207823161	0.414815	9624.9	14353.6	10607	-0.399648	0.23643	8337759	0.414453	0.382525
rs12084935	1	207677055	0.0407407	9695.33	15667.4	11623.1	-0.479939	0.235223	8347783	0.414951	0.382003
rs9429780	1	207667190	0.692593	5951.91	8924.89	6952.16	-0.405131	0.234933	8350116	0.415067	0.381881
rs147269753	1	207686005	0.0111111	11309	17200.1	13024.3	-0.419316	0.234885	8350477	0.415085	0.381863
rs12743911	1	207816480	0.57037	9505.8	14368	10729.4	-0.413101	0.233652	8360445	0.415581	0.381345
rs147499620	1	207661101	0	6497.84	9886.94	7963.68	-0.419746	0.233598	8360846	0.415601	0.381324
rs114713133	1	207773357	0.0111111	13300.3	20267	14239.8	-0.421211	0.229216	8397004	0.417398	0.37945
rs113911384	1	207683463	0.037037	10394.5	16830.5	12646.2	-0.481914	0.228937	8399175	0.417506	0.379337
rs115631549	1	207826345	0.00740741	10658.6	16254.4	12210.7	-0.421992	0.226879	8416173	0.418351	0.378459
rs6667238	1	207822856	0.414815	9688.96	14494.4	10696.7	-0.402779	0.226426	8419902	0.418536	0.378267
rs74151019	1	207674764	0.0185185	7608.88	11607.6	8790.89	-0.422342	0.225833	8424870	0.418783	0.378011
rs57024577	1	207661139	0.0185185	6480.96	9886.94	7959.66	-0.422347	0.225818	8425011	0.41879	0.378003
rs57881438	1	207660918	0.0185185	6480.96	9886.94	7959.66	-0.422347	0.225818	8425012	0.41879	0.378003
rs9429781	1	207667222	0.703704	5890.65	8920.25	6939.2	-0.414957	0.225325	8429065	0.418992	0.377795
rs1323722	1	207823405	0.392593	9684.46	14386	10625	-0.395732	0.225227	8429861	0.419031	0.377754
rs4844598	1	207672612	0.640741	6954.99	10525.3	7797.2	-0.414327	0.22387	8440998	0.419585	0.37718
rs648598	1	207749808	0.0666667	13482	21403.4	14981.2	-0.462197	0.222146	8455284	0.420295	0.376446
rs12117916	1	207653814	0.244444	6488.44	9427.84	7465.92	-0.373645	0.221834	8457954	0.420428	0.376309
rs11118237	1	207818719	0.355556	9550.61	14115.7	10358	-0.390686	0.221541	8460386	0.420549	0.376184
rs115749816	1	207661321	0.0111111	6388.24	9762.78	7852.38	-0.424118	0.22052	8468772	0.420965	0.375754
rs7517879	1	207824708	0.488889	10084.7	15315.6	11407.8	-0.417851	0.220387	8469881	0.421021	0.375697
1:207676017	1	207676017	0	7990.32	12221.6	9336.77	-0.424977	0.217952	8489929	0.422017	0.37467
rs2182913	1	207660378	0.6	6120.16	9337.49	7442.17	-0.42245	0.215445	8510322	0.423031	0.373628
rs9651101	1	207817631	0.57037	9348.96	14218	10550.7	-0.419246	0.214307	8519606	0.423492	0.373154
rs6681449	1	207750354	0.211111	14289.4	21041.3	14883.3	-0.386968	0.213479	8526280	0.423824	0.372814
rs6667118	1	207822724	0.414815	9618.47	14451.2	10647.6	-0.407094	0.212641	8533237	0.42417	0.37246
1:207663938	1	207663938	0	6593.91	10106.9	8109.16	-0.427072	0.211686	8541053	0.424558	0.372063
rs61822963	1	207673414	0.0925926	6371.19	10016.2	7469.65	-0.452413	0.210519	8550534	0.42503	0.371581
rs56407145	1	207693365	0	15452.6	23694.8	17987.2	-0.427476	0.210476	8550864	0.425046	0.371564
1:207749774	1	207749774	0	13957.8	21403.4	15068.5	-0.427514	0.210365	8551800	0.425093	0.371516
rs146922261	1	207749767	0	13957.8	21403.4	15068.5	-0.427514	0.210365	8551804	0.425093	0.371516
rs9429941	1	207667303	0.692593	5898.37	8921.12	6941.36	-0.413746	0.209983	8554964	0.42525	0.371356
rs74151013	1	207667603	0.0185185	6044.74	9273.38	7232.54	-0.42796	0.209031	8563008	0.42565	0.370948
rs142270195	1	207635899	0.00740741	10637.8	16345.8	12558.7	-0.429554	0.204264	8602833	0.427629	0.368932
rs11117959	1	207684519	0.207407	10871.5	16065.2	12185.9	-0.390509	0.203956	8605357	0.427755	0.368805
1:207635807	1	207635807	0	10637.8	16349.1	12561.6	-0.429759	0.20365	8607916	0.427882	0.368676
rs6540435	1	207685764	0.207407	10857.1	16065.2	12183.2	-0.391834	0.200393	8635311	0.429244	0.367296
rs116488182	1	207749287	0.0037037	13901.6	21403.4	15054.3	-0.431545	0.198308	8652685	0.430107	0.366423
1:207636195	1	207636195	0	10637.8	16382	12593.2	-0.431766	0.197647	8658167	0.43038	0.366148
rs2181694	1	207826776	0.47037	10177.6	15485.7	11509.7	-0.419728	0.195439	8676172	0.431275	0.365246
rs139727884	1	207686743	0.00740741	11310.4	17431.5	13222.9	-0.432562	0.195265	8677647	0.431348	0.365172
rs11118268	1	207828752	0.5	9872.11	15145.7	11139.8	-0.428	0.189925	8721489	0.433528	0.362983
rs7517706	1	207803278	0.103704	11779.4	18425.1	12503.4	-0.447358	0.187182	8744110	0.434652	0.361858
rs80182520	1	207631332	0.0333333	10755	17666.7	13908.6	-0.49631	0.186692	8748238	0.434857	0.361653
rs74679114	1	207827631	0.0037037	10385.4	16052	11989.7	-0.435436	0.18667	8748418	0.434866	0.361644
rs10863358	1	207690871	0.240741	14026.2	20646.9	15553	-0.38664	0.185991	8754180	0.435153	0.361358
rs61821130	1	207630888	0.0925926	11057.2	17559.6	13919.9	-0.462514	0.183453	8775037	0.436189	0.360325
1:207825734	1	207825734	0	10516.9	16277.1	12221.4	-0.436776	0.18266	8781506	0.436511	0.360005
rs143320542	1	207825662	0	10516.9	16277.1	12221.4	-0.436776	0.18266	8781511	0.436511	0.360005
1:207816612	1	207816612	0	9433.43	14603.9	10862.2	-0.437028	0.181909	8787874	0.436827	0.35969
1:207816711	1	207816711	0	9433.43	14603.9	10862.2	-0.437028	0.181909	8787875	0.436827	0.35969
rs3737002	1	207760773	0.196296	14003.1	20894.9	14748.4	-0.400231	0.180922	8796097	0.437236	0.359284
rs371022303	1	207692306	0	14621.5	22662.2	17288.1	-0.438205	0.178386	8816967	0.438274	0.358255
rs10863420	1	207799874	0.855556	13213.3	20768.7	14448.4	-0.452221	0.173226	8859934	0.440409	0.356143
1:207683340	1	207683340	0	10911.6	16952.2	12970.8	-0.440569	0.171317	8875636	0.44119	0.355374
rs183049427	1	207683284	0	10911.6	16952.2	12970.8	-0.440569	0.171317	8875644	0.44119	0.355374
rs183247700	1	207762775	0.0222222	13520.7	22342.7	15534.7	-0.502279	0.169175	8893461	0.442076	0.354503
rs4844611	1	207827538	0.418519	10173.7	15508.4	11526.5	-0.421579	0.166368	8916826	0.443237	0.353364
rs960086	1	207827069	0.418519	10173.7	15508.4	11526.5	-0.421579	0.166368	8916830	0.443238	0.353363
rs960088	1	207827067	0.418519	10173.7	15508.4	11526.5	-0.421579	0.166368	8916831	0.443238	0.353363
rs11117956	1	207684359	0.248148	10809.1	16026.2	12140.6	-0.393839	0.166134	8918800	0.443335	0.353268
rs146065984	1	207672926	0.0111111	6817.24	10610.4	7865.34	-0.442376	0.165913	8920651	0.443427	0.353177
rs311308	1	207632487	0.966667	11178.3	18704.1	14855	-0.514769	0.165382	8925097	0.443648	0.352961
rs114394022	1	207681460	0.00740741	11074.3	17241.2	13116.1	-0.442672	0.165027	8928174	0.443801	0.352811
rs150868219	1	207630836	0.00740741	11363.1	17701.9	14081.2	-0.443298	0.163155	8943752	0.444576	0.352054
rs10779340	1	207817025	0.57037	9294.38	14368	10641.5	-0.435593	0.162848	8946253	0.4447	0.351933
rs10779341	1	207817152	0.57037	9294.38	14368	10641.5	-0.435593	0.162848	8946254	0.4447	0.351933
1:207630577	1	207630577	0	11363.1	17712.8	14089.5	-0.443913	0.161316	8959095	0.445338	0.35131
rs116785364	1	207799880	0.0148148	13331.1	20781.4	14512.2	-0.443963	0.161165	8960375	0.445402	0.351248
rs75537967	1	207672697	0.0111111	6808.18	10613.4	7865.5	-0.443994	0.161073	8961148	0.44544	0.35121
rs150973349	1	207632805	0.00740741	12162.3	18960.5	15308.3	-0.444021	0.160992	8961864	0.445476	0.351176
1:207633133	1	207633133	0	12182.5	18999.7	15348.2	-0.444423	0.159789	8971922	0.445976	0.350688
rs10863341	1	207673084	0.640741	6808.34	10529.1	7795.95	-0.436	0.159368	8975460	0.446152	0.350517
rs142081503	1	207799958	0	13331.1	20803.6	14534	-0.445028	0.15798	8987120	0.446731	0.349953
1:207681092	1	207681092	0	11074.3	17285.8	13149.9	-0.445258	0.157293	8992796	0.447014	0.349679
rs137969912	1	207681384	0	11074.3	17285.8	13149.9	-0.445258	0.157293	8992801	0.447014	0.349679
rs960087	1	207826858	0.396296	10182.3	15454.8	11480.3	-0.417274	0.157136	8994146	0.447081	0.349614
rs112003429	1	207692051	0.00740741	14509.4	22662.2	17265.6	-0.445902	0.155365	9008610	0.4478	0.348916
rs151161258	1	207800070	0.0037037	13319.3	20803.6	14530.1	-0.445907	0.155351	9008725	0.447805	0.348911
rs76482476	1	207771017	0.037037	13489.8	22400	15613.2	-0.507132	0.154935	9012228	0.44798	0.348742
rs117447527	1	207753547	0	14362.5	22445.8	15945.9	-0.446488	0.153615	9023151	0.448523	0.348216
rs1571344	1	207670928	0.214815	7089.61	10677.4	8012.13	-0.409499	0.152889	9029266	0.448826	0.347922
rs1986158	1	207670744	0.214815	7089.61	10677.4	8012.13	-0.409499	0.152889	9029267	0.448827	0.347921
rs650877	1	207748793	0.359259	13898.2	21021.4	14494.5	-0.413782	0.151202	9043456	0.449532	0.34724
rs112464403	1	207754486	0.0296296	14073.3	23413.8	16724.1	-0.509043	0.149328	9059027	0.450306	0.346492
1:207682294	1	207682294	0	10831.4	16952.2	12831.2	-0.447953	0.149231	9059845	0.450347	0.346453
rs150832133	1	207682257	0	10831.4	16952.2	12831.2	-0.447953	0.149231	9059852	0.450347	0.346453
1:207772410	1	207772410	0	14145.5	22148.6	15541	-0.44838	0.147954	9070359	0.450869	0.345949
rs140655957	1	207757844	0	14416.2	22575.9	15937.1	-0.448533	0.147497	9074172	0.451059	0.345767
rs12041397	1	207824408	0.418519	9968.24	15285.3	11345.8	-0.427491	0.147482	9074276	0.451064	0.345762
rs60799840	1	207667840	0.0185185	6078.23	9520.15	7370.66	-0.448697	0.147007	9078215	0.45126	0.345574
rs117745867	1	207754102	0.0037037	14894.4	23338.2	16748.2	-0.449108	0.145776	9088353	0.451764	0.345089
rs4525038	1	207663937	0.8	6319.71	9957.62	7921.29	-0.454666	0.144969	9095148	0.452101	0.344764
rs115270542	1	207772120	0.0148148	14277.1	22377.5	15747.4	-0.449396	0.144916	9095628	0.452125	0.344741
rs191708574	1	207772506	0	14129.8	22148.6	15537.9	-0.449488	0.144642	9097993	0.452243	0.344628
1:207681808	1	207681808	0	10647.9	16695.1	12596.2	-0.449747	0.143867	9104435	0.452563	0.344321
rs139039255	1	207681872	0	10647.9	16695.1	12596.2	-0.449747	0.143867	9104439	0.452563	0.344321
rs189182213	1	207681913	0	10647.9	16695.1	12596.2	-0.449747	0.143867	9104445	0.452563	0.34432
rs116772674	1	207754253	0.0148148	14894.4	23355.4	16759.1	-0.449844	0.143576	9106823	0.452682	0.344207
rs11587944	1	207680070	0.00740741	10903.4	17100.8	12970.6	-0.450053	0.14295	9111913	0.452935	0.343964
rs113698814	1	207678128	0.037037	10045.5	16754	12516.4	-0.51151	0.142088	9119003	0.453287	0.343627
1:207680049	1	207680049	0	10903.4	17124	12988.6	-0.451408	0.138897	9145608	0.45461	0.342361
rs187291065	1	207679983	0	10903.4	17124	12988.6	-0.451408	0.138897	9145610	0.45461	0.342361
rs190816585	1	207679914	0	10903.4	17124	12988.6	-0.451408	0.138897	9145611	0.45461	0.342361
rs377366402	1	207679535	0	10903.4	17124	12988.6	-0.451408	0.138897	9145615	0.45461	0.342361
rs56010952	1	207679660	0	10903.4	17124	12988.6	-0.451408	0.138897	9145617	0.45461	0.342361
rs73089156	1	207632889	0.00740741	12077.6	18970.4	15302.1	-0.451525	0.138549	9148482	0.454752	0.342225
rs147654348	1	207753594	0.0037037	14288.1	22445.8	15937.7	-0.451676	0.138098	9152148	0.454935	0.342051
rs1887633	1	207671849	0.214815	7075.25	10721.7	7979.14	-0.415664	0.136309	9166925	0.455669	0.34135
rs78150633	1	207755736	0.0037037	14886.3	23406.9	16812.4	-0.452591	0.135361	9174746	0.456058	0.34098
rs3767934	1	207636208	0.196296	10585.4	16069.9	12263.7	-0.417472	0.134677	9180413	0.45634	0.340712
rs141114017	1	207680876	0.00740741	10854.3	17073.4	12921.7	-0.452964	0.134243	9184000	0.456518	0.340542
rs34386700	1	207767671	0.27037	14642.6	21984.4	15367.7	-0.406402	0.133576	9189476	0.45679	0.340283
rs73089153	1	207631048	0.0259259	10534.3	17620.7	13818.4	-0.514438	0.133494	9190186	0.456825	0.34025
rs145300866	1	207638117	0.0111111	11214.2	17644.5	13843.8	-0.453242	0.133412	9190855	0.456859	0.340218
rs114462179	1	207756187	0.0148148	14886.3	23427.4	16824.8	-0.453467	0.132741	9196355	0.457132	0.339958
rs3991748	1	207680102	0	10903.4	17166.2	13017.5	-0.453875	0.13152	9206733	0.457648	0.339468
1:207755489	1	207755489	0	14870.4	23413.8	16823.1	-0.453954	0.131283	9208686	0.457745	0.339376
rs201880876	1	207755348	0	14870.4	23413.8	16823.1	-0.453954	0.131283	9208698	0.457746	0.339376
rs144874722	1	207771149	0.0037037	14228.9	22404.9	15759.2	-0.453999	0.131147	9209772	0.457799	0.339325
1:207755560	1	207755560	0	14886.3	23446.8	16842.4	-0.454294	0.130267	9216925	0.458155	0.338988
rs17044576	1	207634670	0.0555556	11004.3	18459.7	14589.2	-0.517302	0.129546	9222697	0.458442	0.338716
rs1475445	1	207652987	0.0333333	8915.85	14940.6	11426.5	-0.516251	0.128176	9233839	0.458995	0.338192
rs139362462	1	207630959	0	11202.7	17662.3	14032.8	-0.455276	0.127331	9240872	0.459345	0.337861
rs371076989	1	207631021	0	11202.7	17662.3	14032.8	-0.455276	0.127331	9240874	0.459345	0.337861
rs79016951	1	207681674	0	10543.7	16624.3	12515.5	-0.455341	0.127135	9242488	0.459425	0.337785
rs138834666	1	207798943	0	13404.3	21135.8	14783.2	-0.455395	0.126973	9243851	0.459493	0.337721
rs7533408	1	207673631	0.640741	6341.9	9915.28	7371.99	-0.446898	0.126933	9244189	0.45951	0.337705
1:207636316	1	207636316	0	10698.7	16886.6	13063.7	-0.456398	0.123974	9268554	0.460721	0.336562
1:207637050	1	207637050	0	10698.7	16886.6	13063.7	-0.456398	0.123974	9268555	0.460721	0.336562
rs139527361	1	207636508	0	10698.7	16886.6	13063.7	-0.456398	0.123974	9268558	0.460721	0.336562
rs114868844	1	207772411	0.0037037	14030.3	22148.6	15528.4	-0.456556	0.123501	9272458	0.460915	0.336379
rs11117911	1	207667985	0.122222	5994.36	9450.21	7296.28	-0.455218	0.123456	9272849	0.460935	0.336361
rs11117913	1	207668235	0.122222	5994.36	9450.21	7296.28	-0.455218	0.123456	9272850	0.460935	0.336361
rs79569367	1	207771200	0.0037037	14209.1	22435.9	15778.2	-0.456778	0.122837	9278133	0.461197	0.336113
rs141941832	1	207634483	0.00740741	12017.7	18976.4	15268	-0.45682	0.122712	9279093	0.461245	0.336068
rs143079233	1	207634294	0.00740741	12017.7	18976.4	15268	-0.45682	0.122712	9279094	0.461245	0.336068
rs149048095	1	207634274	0.00740741	12017.7	18976.4	15268	-0.45682	0.122712	9279098	0.461245	0.336068
1:207634279	1	207634279	0	12017.7	18976.6	15268.1	-0.45683	0.122682	9279353	0.461258	0.336056
rs145825758	1	207757938	0.0037037	14232.8	22476	15385.2	-0.456897	0.12248	9281056	0.461342	0.335977
rs311309	1	207635087	0.966667	10974.1	18631.5	14688.8	-0.529321	0.121461	9289464	0.46176	0.335583
rs116145400	1	207757552	0.0148148	14265.2	22539.9	15907.1	-0.457468	0.120774	9295242	0.462048	0.335313
rs12757487	1	207749188	0.211111	13803.9	21041.3	14719	-0.421534	0.120523	9297280	0.462149	0.335218
1:207630123	1	207630123	0	11198.1	17700.6	14034.7	-0.457849	0.119634	9304656	0.462516	0.334874
rs6663887	1	207664423	0.655556	6076.38	9523.54	7555.11	-0.449358	0.11961	9304881	0.462527	0.334863
1:207633284	1	207633284	0	12017.7	18999.7	15286	-0.458048	0.119038	9309613	0.462762	0.334642
1:207633294	1	207633294	0	12017.7	18999.7	15286	-0.458048	0.119038	9309614	0.462762	0.334642
1:207633680	1	207633680	0	12017.7	18999.7	15286	-0.458048	0.119038	9309615	0.462762	0.334642
1:207633750	1	207633750	0	12017.7	18999.7	15286	-0.458048	0.119038	9309616	0.462762	0.334642
rs147846150	1	207633521	0	12017.7	18999.7	15286	-0.458048	0.119038	9309628	0.462763	0.334642
rs187651247	1	207633894	0	12017.7	18999.7	15286	-0.458048	0.119038	9309629	0.462763	0.334642
1:207680401	1	207680401	0	10854.3	17166.2	12985.4	-0.458388	0.118021	9317989	0.463178	0.334252
1:207680773	1	207680773	0	10854.3	17166.2	12985.4	-0.458388	0.118021	9317990	0.463178	0.334252
rs56009274	1	207680831	0	10854.3	17166.2	12985.4	-0.458388	0.118021	9317996	0.463179	0.334251
rs78768177	1	207692321	0.0148148	14328.9	22662.2	17222.8	-0.458419	0.117929	9318733	0.463215	0.334217
rs112862881	1	207799715	0	13351.7	21135.8	14762.6	-0.459327	0.115214	9341453	0.464345	0.33316
rs188999850	1	207768459	0	14597.9	23131.2	16210.1	-0.460302	0.112297	9366049	0.465567	0.332018
rs149522668	1	207771095	0.0037037	14146.2	22418	15754.8	-0.460419	0.111948	9368931	0.465711	0.331884
1:207676905	1	207676905	0	9886.42	15667.4	11642	-0.460421	0.111941	9368986	0.465713	0.331881
rs139109623	1	207768439	0.0037037	14595.1	23131.2	16209.5	-0.460494	0.111722	9370802	0.465804	0.331797
rs149818399	1	207768610	0.0037037	14595.1	23131.2	16209.5	-0.460494	0.111722	9370805	0.465804	0.331797
rs10863437	1	207817612	0.388889	9216.08	14192.1	10487.1	-0.431734	0.111428	9373199	0.465923	0.331686
rs7539922	1	207773339	0.211111	13123.2	20073.3	14042.2	-0.42501	0.111176	9375334	0.466029	0.331587
rs17259031	1	207759130	0.0148148	14307.9	22680.7	16010.1	-0.460703	0.111097	9376062	0.466065	0.331553
rs17044525	1	207632796	0.1	11505	18518.3	14816.1	-0.475978	0.110526	9380892	0.466305	0.33133
rs6700109	1	207664607	0.751852	6090.11	9499.42	7542.41	-0.444565	0.110041	9384947	0.466507	0.331142
1:207677145	1	207677145	0	9873.62	15667.4	11674	-0.461716	0.108067	9401313	0.46732	0.330385
rs77854369	1	207816590	0.0148148	9190.28	14603.9	10771.5	-0.463141	0.103804	9437026	0.469095	0.328739
rs73072560	1	207635633	0.0259259	10195.4	17256.6	13001	-0.526256	0.0988171	9478605	0.471162	0.32683
rs116760212	1	207677286	0.0111111	9841.21	15667.4	11665.7	-0.465004	0.0982325	9483496	0.471405	0.326606
rs149290411	1	207799477	0.0148148	13273.6	21135.8	14752.5	-0.465191	0.0976731	9488190	0.471639	0.326391
1:207680877	1	207680877	0	10854.3	17285.8	13065.7	-0.465329	0.0972615	9491604	0.471808	0.326234
rs111407736	1	207678864	0.037037	10278.8	17413	12977	-0.527137	0.0962317	9499960	0.472224	0.325852
1:207678985	1	207678985	0.0037037	10906.5	17387.8	13150.6	-0.466409	0.0940295	9517873	0.473114	0.325034
rs1567190	1	207635789	0.422222	10142.4	15896.3	12050	-0.449359	0.0916103	9538086	0.474119	0.324113
1:207678978	1	207678978	0	10906.5	17413	13170.1	-0.467862	0.0896862	9553991	0.47491	0.323389
rs17047502	1	207768733	0.0777778	13871.8	23110.9	16011	-0.510448	0.0887189	9561849	0.4753	0.323032
1:207638424	1	207638424	0	11239.2	17955.2	14054.9	-0.468465	0.0878801	9569011	0.475656	0.322707
1:207638915	1	207638915	0	11239.2	17955.2	14054.9	-0.468465	0.0878801	9569012	0.475656	0.322707
1:207638982	1	207638982	0	11239.2	17955.2	14054.9	-0.468465	0.0878801	9569013	0.475656	0.322707
rs111356379	1	207639550	0	11239.2	17955.2	14054.9	-0.468465	0.0878801	9569014	0.475656	0.322707
rs191112290	1	207638244	0	11239.2	17955.2	14054.9	-0.468465	0.0878801	9569015	0.475656	0.322707
rs371562412	1	207638130	0	11239.2	17955.2	14054.9	-0.468465	0.0878801	9569016	0.475656	0.322707
rs375722280	1	207639601	0	11239.2	17955.2	14054.9	-0.468465	0.0878801	9569017	0.475656	0.322707
rs7512361	1	207686190	0.248148	11190	17069.1	12895.8	-0.42225	0.0877641	9570002	0.475705	0.322662
rs75924889	1	207758787	0.00740741	14369	22959.1	16061.6	-0.468642	0.0873526	9573374	0.475873	0.322509
rs4844599	1	207679229	0.207407	10353.6	16005.1	12029	-0.43558	0.0827504	9611625	0.477774	0.320777
rs140203865	1	207631187	0	10895.9	17438.3	13752.8	-0.470287	0.0824311	9614365	0.477911	0.320653
rs311306	1	207630444	0.640741	11002.2	17477.3	13817.4	-0.462803	0.0795958	9637964	0.479084	0.319589
rs34070762	1	207772608	0.27037	14129.8	21643.8	15083	-0.426433	0.0766713	9662464	0.480301	0.318486
rs191099625	1	207779126	0	15534.9	24912.3	17474.2	-0.472271	0.0764982	9663854	0.480371	0.318424
rs114589181	1	207678791	0.0259259	10176.5	17364	12896.6	-0.534317	0.0751617	9674975	0.480923	0.317924
rs138313826	1	207652934	0.00740741	9309.32	14936.9	11512.4	-0.47282	0.074855	9677490	0.481048	0.317811
rs147029386	1	207652928	0.00740741	9309.32	14936.9	11512.4	-0.47282	0.074855	9677491	0.481048	0.317811
1:207637551	1	207637551	0	11271.4	18095	14150.9	-0.473367	0.073219	9690793	0.48171	0.317215
1:207637886	1	207637886	0	11271.4	18095	14150.9	-0.473367	0.073219	9690794	0.48171	0.317215
rs147302950	1	207779295	0.0037037	15438.7	24785.7	17357	-0.473387	0.0731592	9691290	0.481734	0.317192
rs78302073	1	207679148	0	10933.5	17556.1	13266.7	-0.473573	0.0726041	9695853	0.481961	0.316988
rs139844764	1	207810625	0.062963	9807.35	16436.2	12205.4	-0.516353	0.0723913	9697631	0.48205	0.316908
1:207632652	1	207632652	0	11647.6	18704.1	14991.2	-0.473648	0.0723792	9697748	0.482055	0.316903
rs78677800	1	207632669	0	11647.6	18704.1	14991.2	-0.473648	0.0723792	9697750	0.482055	0.316903
rs2025935	1	207675655	0.3	6669.98	10317.2	7528.05	-0.436196	0.0720429	9700584	0.482196	0.316776
rs112575753	1	207778341	0	15511.5	24912.3	17470.9	-0.473781	0.0719812	9701107	0.482222	0.316753
rs74857976	1	207634617	0.0185185	11817.4	18989.8	15230.6	-0.474331	0.0703361	9714810	0.482903	0.31614
rs116542838	1	207633194	0.0185185	11817.4	18999.7	15238.5	-0.474855	0.0687695	9727602	0.483539	0.315568
rs61822962	1	207672719	0.214815	6806.84	10578.4	7831.42	-0.44089	0.0684725	9730001	0.483659	0.315461
rs75512067	1	207680975	0.00740741	10748.2	17285.8	13036.3	-0.47515	0.0678861	9735047	0.483909	0.315236
rs141885899	1	207652844	0.0037037	9309.32	14972.8	11540.3	-0.475219	0.0676806	9736742	0.483994	0.31516
rs12039306	1	207683409	0.207407	10665.4	16581.9	12628.1	-0.441302	0.0673625	9739317	0.484122	0.315045
1:207652920	1	207652920	0	9309.32	14974.6	11541.7	-0.475341	0.0673171	9739710	0.484141	0.315028
1:207779595	1	207779595	0	15438.7	24846.4	17398.3	-0.475833	0.0658431	9751843	0.484744	0.314487
rs372560592	1	207779414	0	15438.7	24846.4	17398.3	-0.475833	0.0658431	9751844	0.484744	0.314487
rs111838947	1	207679007	0	10906.5	17556.1	13264.9	-0.476046	0.0652085	9757108	0.485006	0.314253
rs3736999	1	207652811	0.0037037	9309.32	14986	11548.5	-0.476102	0.0650401	9758406	0.485071	0.314195
rs77828994	1	207652548	0.0037037	9309.32	14986	11548.5	-0.476102	0.0650401	9758407	0.485071	0.314195
rs114739935	1	207810388	0.0111111	10200.5	16424.9	12237.9	-0.476362	0.0642627	9765055	0.485401	0.313899
rs9429946	1	207683147	0.0666667	10078.6	16952.2	12598.9	-0.519983	0.0623516	9781101	0.486199	0.313186
rs73078635	1	207768777	0.037037	13505.1	23148	16128.1	-0.538844	0.061876	9785072	0.486396	0.31301
rs593518	1	207766785	0.985185	14331.4	23800.2	16429.4	-0.50724	0.0582516	9814554	0.487862	0.311703
rs59179545	1	207672988	0.214815	6776.24	10579.3	7828.9	-0.445477	0.0561363	9832181	0.488738	0.310924
rs1977464	1	207682776	0.0703704	10055.9	16952.2	12575.9	-0.522238	0.0561162	9832364	0.488747	0.310916
rs12089713	1	207675300	0.0407407	6815.87	11742.2	8596.85	-0.543933	0.0542231	9848286	0.489538	0.310213
rs7525160	1	207668414	0.262963	5727.12	8849.32	6771.95	-0.435127	0.0519728	9866825	0.49046	0.309397
1:207759418	1	207759418	0.0037037	14478.7	23413.7	16473.6	-0.480646	0.0514491	9871171	0.490676	0.309205
rs646817	1	207757936	0.392593	14283.7	22423.8	15318.8	-0.451005	0.0505118	9878931	0.491062	0.308864
rs146796037	1	207631753	0.00740741	10913.8	17654.6	13990	-0.480965	0.0504937	9879080	0.491069	0.308857
1:207631460	1	207631460	0	10913.8	17666.7	13999.3	-0.481649	0.0484499	9896233	0.491922	0.308104
1:207631758	1	207631758	0	10913.8	17666.8	13999.2	-0.481657	0.048424	9896440	0.491932	0.308095
1:207758953	1	207758953	0	14307.9	23162.1	16305.2	-0.481706	0.0482791	9897669	0.491993	0.308041
rs17259045	1	207782707	0.062963	13831.1	23392.3	15586.4	-0.525489	0.0471258	9907009	0.492457	0.307631
rs1746659	1	207758544	0.392593	14261.3	22423.8	15318.1	-0.452574	0.045554	9920104	0.493108	0.307058
rs1752688	1	207758232	0.392593	14261.3	22423.8	15318.1	-0.452574	0.045554	9920105	0.493108	0.307058
rs74153327	1	207779251	0.0037037	15361.2	24912.3	17443.1	-0.483514	0.0428697	9942260	0.49421	0.306089
rs17045328	1	207652176	0.0111111	9237.58	14981.5	11532.7	-0.483537	0.0428022	9942822	0.494238	0.306064
1:207780728	1	207780728	0	15320.3	24848.9	17318.5	-0.483635	0.0425087	9945415	0.494366	0.305951
1:207781024	1	207781024	0	15320.3	24848.9	17318.5	-0.483635	0.0425087	9945416	0.494366	0.305951
rs370632376	1	207780961	0	15320.3	24848.9	17318.5	-0.483635	0.0425087	9945417	0.494366	0.305951
rs375393554	1	207781150	0	15320.3	24848.9	17318.5	-0.483635	0.0425087	9945418	0.494367	0.305951
rs630875	1	207758814	0.0703704	13670.8	23162.1	16114.2	-0.527259	0.0422327	9947842	0.494487	0.305845
1:207759703	1	207759703	0	14478.7	23496	16526.4	-0.484154	0.0409573	9958363	0.49501	0.305386
1:207760074	1	207760074	0	14478.7	23496	16526.4	-0.484154	0.0409573	9958364	0.49501	0.305386
1:207760140	1	207760140	0	14478.7	23496	16526.4	-0.484154	0.0409573	9958365	0.49501	0.305386
1:207760148	1	207760148	0	14478.7	23496	16526.4	-0.484154	0.0409573	9958366	0.49501	0.305386
rs11118157	1	207778319	0.396296	15417	24292.9	16709.5	-0.454717	0.0387788	9976411	0.495907	0.3046
rs143641573	1	207679137	0.00740741	10809	17556.1	13234.6	-0.485019	0.0383699	9979746	0.496073	0.304454
rs113529561	1	207758777	0.0037037	14315.2	23267.9	16231.5	-0.485751	0.0361793	9997888	0.496975	0.303666
rs146134620	1	207635390	0.00740741	11450.3	18617.8	14752.4	-0.486102	0.0351294	10006568	0.497406	0.303289
rs7543742	1	207673980	0.214815	7114.76	11197.7	8324.7	-0.453534	0.0344678	10011867	0.49767	0.303059
1:207634798	1	207634798	0	11452.6	18631.5	14831.4	-0.486636	0.0335319	10019529	0.49805	0.302727
1:207634800	1	207634800	0	11452.6	18631.5	14831.4	-0.486636	0.0335319	10019530	0.498051	0.302727
rs192804951	1	207634887	0	11452.6	18631.5	14831.4	-0.486636	0.0335319	10019531	0.498051	0.302727
rs7536931	1	207677486	0.381481	9049.37	14285.3	10359.1	-0.456537	0.0330244	10023629	0.498254	0.302549
rs184304137	1	207635176	0	11450.3	18631.5	14762.8	-0.486838	0.0329286	10024435	0.498294	0.302514
rs370205493	1	207635177	0	11450.3	18631.5	14762.8	-0.486838	0.0329286	10024436	0.498294	0.302514
rs11117949	1	207682256	0.203704	10525.1	16581.9	12480.1	-0.454548	0.0317408	10034236	0.498782	0.30209
rs12043913	1	207693563	0.237037	14726.6	22991	17277	-0.44545	0.0314266	10036905	0.498914	0.301974
rs12567990	1	207681685	0.203704	10514.2	16573.2	12470.2	-0.455057	0.0303728	10045544	0.499344	0.301601
1:207759380	1	207759380	0	14478.7	23583.7	16579.5	-0.487882	0.0298059	10050182	0.499574	0.3014
rs3767933	1	207637359	0.422222	10199.1	16296.6	12456	-0.468659	0.0289505	10057209	0.499923	0.301096
rs311310	1	207635573	0.640741	10629.3	17179.3	13467.5	-0.480087	0.0281552	10063738	0.500248	0.300815
rs12567973	1	207681501	0.207407	10514.2	16590.8	12482.9	-0.456118	0.0275191	10068895	0.500504	0.300592
rs75282758	1	207641950	0.0037037	10320.9	16833	13050.7	-0.489176	0.0259357	10081951	0.501153	0.300029
rs114491310	1	207757393	0.0148148	13772.2	22464.8	15751.4	-0.489302	0.0255579	10085118	0.501311	0.299893
1:207756708	1	207756708	0	14372.4	23465.9	16708.7	-0.490236	0.0227667	10107995	0.502448	0.298909
rs77787441	1	207641335	0.0259259	9942.88	17276.6	13315.9	-0.552494	0.0218222	10115709	0.502831	0.298578
rs145201473	1	207777595	0	15583.6	25458.5	18093.8	-0.490834	0.0209771	10122741	0.503181	0.298276
rs375149628	1	207777912	0	15583.6	25458.5	18093.8	-0.490834	0.0209771	10122742	0.503181	0.298276
rs17047598	1	207778970	0.0111111	15244.2	24912.3	17438.1	-0.491163	0.0199921	10130901	0.503587	0.297926
rs112814732	1	207677489	0.0333333	9962.63	17335.9	12849.8	-0.553937	0.0175874	10150792	0.504575	0.297074
rs78411687	1	207677519	0.0333333	9962.63	17335.9	12849.8	-0.553937	0.0175874	10150793	0.504575	0.297074
rs41274770	1	207791434	0.037037	11791.8	20561.3	14486.3	-0.556007	0.0115122	10200829	0.507063	0.294938
rs595121	1	207760384	0.0666667	13713.7	23496	16328.4	-0.538434	0.01133	10202393	0.50714	0.294872
1:207642048	1	207642048	0	10476.4	17177.1	13280.4	-0.494447	0.0101701	10212116	0.507624	0.294458
rs141831783	1	207642151	0	10476.4	17177.1	13280.4	-0.494447	0.0101701	10212117	0.507624	0.294458
rs11118136	1	207772408	0.211111	13836.7	21975.1	15338.2	-0.462588	0.0101218	10212487	0.507642	0.294442
rs12141045	1	207772154	0.211111	13836.7	21975.1	15338.2	-0.462588	0.0101218	10212488	0.507642	0.294442
rs9429783	1	207680330	0.062963	10014.6	17166.2	12755.7	-0.538903	0.010032	10213210	0.507678	0.294412
rs370417516	1	207631291	0	10771.6	17666.7	13913.7	-0.49477	0.00920358	10220295	0.50803	0.294111
rs140144058	1	207757176	0.0037037	14268.3	23465.9	16684.8	-0.497504	0.00102847	10287811	0.511386	0.291251
rs61822964	1	207675712	0.0925926	6967.81	11848.5	8911.58	-0.530899	0.000214569	10294628	0.511725	0.290963
1:207760221	1	207760221	0	14275.2	23496	16504.8	-0.498308	-0.00137749	10307600	0.51237	0.290416
1:207760265	1	207760265	0	14275.2	23496	16504.8	-0.498308	-0.00137749	10307601	0.51237	0.290416
rs140018719	1	207760271	0	14275.2	23496	16504.8	-0.498308	-0.00137749	10307602	0.51237	0.290416
rs642690	1	207769170	0.0703704	13424.5	23170.8	16037.5	-0.545815	-0.00908092	10371068	0.515525	0.28775
rs12140602	1	207631158	0.2	10894.5	17429.5	13743.8	-0.469902	-0.00954903	10374877	0.515714	0.287591
rs2274567	1	207753621	0.211111	13972.4	22374.8	15786.8	-0.470853	-0.0121064	10395942	0.516761	0.28671
rs7542494	1	207809744	0.214815	10136.6	16236.3	12007.2	-0.471096	-0.0127583	10401287	0.517027	0.286487
rs1408079	1	207780048	0.377778	15204.8	24324.4	16675.3	-0.469869	-0.0154506	10423464	0.518129	0.285562
rs61821132	1	207651059	0.037037	9555.34	16821.4	12957.5	-0.565555	-0.016506	10432203	0.518564	0.285198
rs111638745	1	207678682	0.0333333	9895.1	17423	12942.4	-0.565754	-0.0170898	10436963	0.5188	0.285
rs646288	1	207762755	0.0703704	13333.9	23105.6	15948.7	-0.549764	-0.0199996	10461073	0.519999	0.283998
rs74820161	1	207760196	0.0148148	14176.8	23496	16471.1	-0.505222	-0.022057	10477927	0.520836	0.283299
rs1746658	1	207756339	0.0814815	13682.8	23465.9	16526	-0.539405	-0.0225775	10482156	0.521047	0.283123
rs625861	1	207764202	0.0703704	14073.9	24415.3	16795.9	-0.550884	-0.0230988	10486527	0.521264	0.282942
rs10863417	1	207796897	0.881481	11833.8	20724.3	14341.1	-0.56035	-0.0231221	10486727	0.521274	0.282934
rs77625468	1	207632129	0.0037037	11274.8	18704.1	14885	-0.506172	-0.0248992	10501243	0.521995	0.282333
rs139593110	1	207631810	0	11272.3	18704.1	14861.7	-0.506396	-0.0255668	10506894	0.522276	0.2821
rs377132050	1	207761041	0.0037037	14033.6	23312.7	16321.4	-0.507546	-0.0290085	10534992	0.523673	0.28094
rs10158414	1	207770852	0.27037	13659.9	21747.3	15086.4	-0.465025	-0.0329608	10567665	0.525297	0.279595
rs114144376	1	207768974	0.0148148	13883	23096.2	16206.4	-0.509007	-0.0333772	10570994	0.525463	0.279458
rs311307	1	207631778	0.640741	10537.3	17401.2	13701.5	-0.501618	-0.0359262	10591814	0.526498	0.278604
rs1257541	1	207770752	0.0703704	12956.9	22582.4	15421.9	-0.555545	-0.035987	10592288	0.526521	0.278584
rs77276388	1	207631951	0.0111111	11218.6	18704.1	14849.8	-0.511173	-0.0398569	10623832	0.528089	0.277293
rs4310446	1	207676604	0.840741	7943.2	13535.9	10039.5	-0.533031	-0.0435554	10653997	0.529589	0.276061
rs139215245	1	207764826	0.037037	13774.8	24487.9	16834	-0.57534	-0.0452196	10667785	0.530274	0.2755
rs141282494	1	207764389	0.0148148	14493.1	24211.6	16761.4	-0.513157	-0.0457903	10672548	0.530511	0.275306
1:207641619	1	207641619	0	10353.2	17297.6	13426.4	-0.513277	-0.0461482	10675439	0.530654	0.275188
rs56245865	1	207809787	0.211111	10008.5	16236.3	12003	-0.483813	-0.0469589	10682088	0.530985	0.274918
rs6663530	1	207761441	0.0777778	13201.9	23130.9	15837.6	-0.560809	-0.0505437	10711599	0.532452	0.27372
rs149291790	1	207766903	0.0148148	14331.4	23999.6	16563	-0.515583	-0.0530465	10732586	0.533495	0.27287
1:207767057	1	207767057	0	14331.4	24040.1	16597.1	-0.517268	-0.058085	10773943	0.535551	0.271199
rs4844601	1	207689227	0.311111	12141.9	19649.2	14221.8	-0.481373	-0.0590536	10781894	0.535946	0.270879
rs11118220	1	207811604	0.214815	9966.35	16242	12009.4	-0.488387	-0.0592571	10783539	0.536028	0.270813
rs12075041	1	207811106	0.214815	9966.35	16242	12009.4	-0.488387	-0.0592571	10783540	0.536028	0.270813
rs199538918	1	207643458	0.00740741	10392.4	17466	13529.2	-0.519182	-0.0638097	10820904	0.537885	0.26931
rs79106975	1	207757701	0.0185185	13424.1	22575.9	15878.8	-0.519828	-0.0657434	10837005	0.538686	0.268665
rs2063143	1	207641840	0.2	10294.6	16826.5	12978.4	-0.491334	-0.0671841	10849001	0.539282	0.268184
rs1257544	1	207769947	0.0703704	13138	23170.8	16023.4	-0.567386	-0.0687308	10861764	0.539916	0.267674
rs1257545	1	207769883	0.0703704	13138	23170.8	16023.4	-0.567386	-0.0687308	10861765	0.539916	0.267674
rs2182909	1	207653106	0.314815	8703.4	14149.4	10796.2	-0.485957	-0.0723545	10891441	0.541391	0.266489
rs12139795	1	207631205	0.233333	10736.6	17429.5	13713.4	-0.484505	-0.0744841	10908640	0.542246	0.265803
1:207643286	1	207643286	0	10392.4	17536.9	13580.9	-0.52323	-0.0759191	10920193	0.542821	0.265344
1:207676235	1	207676235	0	8312.34	14027.4	10488.7	-0.52327	-0.0760376	10921153	0.542868	0.265305
rs76306710	1	207676291	0	8312.34	14027.4	10488.7	-0.52327	-0.0760376	10921154	0.542868	0.265305
1:207676315	1	207676315	0	8311.79	14027.4	10488.9	-0.523337	-0.0762368	10922785	0.542949	0.265241
1:207676361	1	207676361	0	8311.79	14027.4	10488.9	-0.523337	-0.0762368	10922786	0.54295	0.265241
1:207676450	1	207676450	0	8311.79	14027.4	10488.9	-0.523337	-0.0762368	10922787	0.54295	0.265241
1:207676500	1	207676500	0	8311.79	14027.4	10488.9	-0.523337	-0.0762368	10922788	0.54295	0.26524
1:207676572	1	207676572	0	8311.79	14027.4	10488.9	-0.523337	-0.0762368	10922789	0.54295	0.26524
rs184248478	1	207676425	0	8311.79	14027.4	10488.9	-0.523337	-0.0762368	10922790	0.54295	0.26524
rs374423961	1	207676593	0	8311.79	14027.4	10488.9	-0.523337	-0.0762368	10922791	0.54295	0.26524
1:207775743	1	207775743	0	15044.4	25458.5	18123.7	-0.526046	-0.0843396	10989315	0.546257	0.262603
rs183087939	1	207776126	0	15044.4	25458.5	18123.7	-0.526046	-0.0843396	10989316	0.546257	0.262603
rs202213311	1	207775317	0	15044.4	25458.5	18123.7	-0.526046	-0.0843396	10989317	0.546257	0.262603
rs117975322	1	207761856	0	13677.3	23150.1	16192.8	-0.526262	-0.084987	10994451	0.546512	0.2624
rs373923823	1	207762386	0	13510.6	22872.9	15913.3	-0.526474	-0.0856202	10999774	0.546776	0.26219
rs184131338	1	207776645	0.0037037	15037.5	25458.5	18115.9	-0.526501	-0.0857025	11000522	0.546814	0.262161
1:207640201	1	207640201	0	10028.8	16988.7	13006.3	-0.527091	-0.0874645	11014823	0.547524	0.261596
rs45573035	1	207640012	0	10028.8	16988.7	13006.3	-0.527091	-0.0874645	11014825	0.547525	0.261596
1:207762564	1	207762564	0	13500.5	22872.9	15907.3	-0.527228	-0.0878746	11018292	0.547697	0.26146
rs117723802	1	207762581	0	13500.5	22872.9	15907.3	-0.527228	-0.0878746	11018293	0.547697	0.26146
rs116469442	1	207676309	0.00740741	8272.44	14027.4	10481.8	-0.528082	-0.09043	11039264	0.548739	0.260634
rs374559734	1	207761720	0	13645.1	23150.1	16188.1	-0.528617	-0.0920304	11052385	0.549392	0.260118
rs114358351	1	207762354	0.0037037	13645	23150.1	16178.1	-0.528628	-0.0920618	11052628	0.549404	0.260108
rs181187595	1	207762502	0.0037037	13478.5	22872.9	15902.4	-0.528854	-0.0927382	11058035	0.549672	0.259896
rs146525914	1	207766584	0.0777778	13613.7	24227.4	16488.7	-0.57641	-0.0936826	11065762	0.550057	0.259593
1:207769355	1	207769355	0	13647.9	23170.8	16105.1	-0.529311	-0.0941045	11069222	0.550229	0.259457
rs640486	1	207763207	0.0703704	13699.8	24386	16745.3	-0.576628	-0.0942857	11070707	0.550302	0.259399
rs7527824	1	207776583	0.0037037	14991.6	25458.5	18111.5	-0.529561	-0.0948538	11075300	0.550531	0.259218
rs6687175	1	207757235	0.214815	13578.2	22451.4	15715.2	-0.502888	-0.0982548	11102872	0.551901	0.258139
1:207781571	1	207781571	0	14592.7	24848.9	17186.2	-0.532292	-0.103022	11141400	0.553816	0.256634
rs74445055	1	207774946	0.0703704	14238.4	25458.5	17877.2	-0.581107	-0.106672	11171064	0.555291	0.255479
rs140925933	1	207761764	0.0111111	13578.4	23150.1	16165	-0.533522	-0.106702	11171318	0.555304	0.25547
1:207675478	1	207675478	0	6884.6	11742.2	8661.36	-0.5339	-0.107831	11180211	0.555746	0.255124
rs113926236	1	207762370	0.0037037	13406.7	22872.9	15906.4	-0.534196	-0.108716	11187306	0.556098	0.254848
rs12034598	1	207757515	0.203704	13506.1	22422.7	15644.7	-0.50693	-0.109125	11190552	0.55626	0.254722
1:207765403	1	207765403	0.0037037	14247.3	24311	16747.7	-0.534359	-0.109203	11191212	0.556292	0.254697
rs17047631	1	207781200	0.0666667	13882.3	24848.9	17101.7	-0.5822	-0.109694	11195156	0.556488	0.254544
rs17047564	1	207776754	0.0296296	13999.1	25458.5	17993.9	-0.598055	-0.111876	11212962	0.557374	0.253854
1:207765318	1	207765318	0	14247.3	24333.6	16765.4	-0.535289	-0.111985	11213837	0.557417	0.25382
rs138824359	1	207764020	0.0037037	14267.6	24415.3	16867.6	-0.537221	-0.117764	11259965	0.55971	0.252037
rs188259927	1	207764040	0.0037037	14267.6	24415.3	16867.6	-0.537221	-0.117764	11259967	0.55971	0.252037
rs188151322	1	207761270	0	13543.7	23229.3	16134	-0.539496	-0.124568	11314994	0.562445	0.24992
rs55807214	1	207696913	0.0111111	20767.7	35632.5	28647.4	-0.539858	-0.125653	11323819	0.562884	0.249581
1:207765968	1	207765968	0	14098.2	24211.7	16347.4	-0.540792	-0.128445	11346260	0.564	0.248721
rs111601514	1	207777317	0.0703704	14123.7	25458.5	17874.1	-0.589194	-0.129036	11351047	0.564238	0.248538
rs140681893	1	207782073	0.0037037	14138.3	24305.3	16666.5	-0.541809	-0.131487	11370886	0.565224	0.24778
rs112332047	1	207761411	0.0037037	13502.4	23229.3	16123.5	-0.542546	-0.133691	11389108	0.566129	0.247084
rs9429945	1	207676768	0.851852	7722.71	13614.4	10139.6	-0.566967	-0.134592	11396317	0.566488	0.246809
rs74153328	1	207782038	0.0037037	14121.2	24305.3	16720.3	-0.543021	-0.135111	11400588	0.5667	0.246647
rs115290463	1	207696672	0.0148148	20834	35904.4	28821.8	-0.544275	-0.138864	11430466	0.568185	0.24551
rs12091425	1	207676856	0.0296296	8536.17	15667.4	11490.3	-0.607271	-0.13892	11430938	0.568209	0.245492
1:207770638	1	207770638	0	12970.8	22361.2	15364.1	-0.544627	-0.139914	11439100	0.568614	0.245182
1:207696657	1	207696657	0	20834	35933.8	28844.7	-0.545094	-0.141312	11450328	0.569173	0.244756
1:207696835	1	207696835	0	20834	35957.8	28862.1	-0.54576	-0.143303	11466464	0.569975	0.244144
1:207696849	1	207696849	0	20834	35957.8	28862.1	-0.54576	-0.143303	11466465	0.569975	0.244144
rs11808043	1	207677875	0.0037037	10023.7	17335.9	12879	-0.547826	-0.149482	11516066	0.57244	0.24227
rs11576732	1	207763169	0.0148148	14089.7	24370.9	16806.7	-0.547947	-0.149846	11518969	0.572585	0.24216
rs191587591	1	207695907	0.0037037	20754.4	35933.8	28823.4	-0.548921	-0.152758	11542283	0.573743	0.241282
rs142375484	1	207766533	0.0148148	13990.7	24229.8	16503.3	-0.549189	-0.153561	11548683	0.574062	0.241042
rs143616521	1	207767449	0.211111	14140.5	23874.9	16426.4	-0.523784	-0.154448	11555799	0.574415	0.240774
rs116421473	1	207645361	0.0333333	9148.37	16907.3	12698	-0.614172	-0.159173	11593784	0.576303	0.239349
rs55756449	1	207797789	0.0333333	11329.1	20979.6	14470.3	-0.616177	-0.165057	11640695	0.578635	0.237595
rs55778931	1	207797469	0.0333333	11329.1	20979.6	14470.3	-0.616177	-0.165057	11640696	0.578635	0.237595
rs12029729	1	207645089	0.0037037	9951.09	17318	13221.3	-0.554066	-0.168147	11665478	0.579867	0.236671
rs55862635	1	207797046	0.0333333	11329.1	21017.7	14496	-0.617993	-0.170385	11683385	0.580757	0.236005
rs74153332	1	207796979	0.0333333	11329.1	21017.7	14496	-0.617993	-0.170385	11683386	0.580757	0.236005
rs55724061	1	207790713	0.0222222	11923.7	22139.6	15456.5	-0.618845	-0.172884	11703416	0.581753	0.235261
rs10779330	1	207762674	0.214815	13403	22787	15818.7	-0.530715	-0.173088	11705060	0.581835	0.2352
rs372838135	1	207770097	0	13288.4	23170.8	16068.9	-0.556002	-0.173938	11711855	0.582173	0.234948
rs7549152	1	207650938	0.0925926	9276.91	16838.5	12922.4	-0.596139	-0.174598	11717108	0.582434	0.234754
rs111910443	1	207678207	0.00740741	9988.08	17423	12964.1	-0.556401	-0.175132	11721366	0.582645	0.234596
rs1257562	1	207640492	0.966667	9073.94	16997.5	12788.5	-0.627661	-0.175357	11723338	0.582743	0.234523
1:207645271	1	207645271	0	9951.09	17360.1	13250.2	-0.556491	-0.1754	11723688	0.582761	0.23451
rs143923368	1	207763630	0.0148148	13962.7	24370.9	16830.5	-0.557002	-0.17693	11736088	0.583377	0.234051
rs138744517	1	207777189	0.0037037	14577	25458.5	18033.9	-0.557605	-0.178732	11750623	0.5841	0.233513
rs9429938	1	207650464	0.0592593	9114.24	17068.9	13065.8	-0.627417	-0.181905	11776383	0.58538	0.232562
rs12075933	1	207675853	0.214815	6857.71	11699.6	8738.76	-0.534184	-0.182415	11780449	0.585582	0.232412
rs7521831	1	207697477	0.037037	19566.6	36472	28869.7	-0.622721	-0.184259	11795375	0.586324	0.231862
rs147739107	1	207773986	0	13926.8	24389.5	16692.8	-0.560337	-0.186902	11816323	0.587365	0.231092
rs3738468	1	207762358	0.211111	13327.5	22787	15822.8	-0.536362	-0.188273	11827252	0.587909	0.23069
rs6672474	1	207766708	0.214815	14103.7	24146.6	16563.8	-0.537707	-0.19189	11856019	0.589339	0.229635
rs115411101	1	207763963	0.00740741	13916.4	24415.3	16848.8	-0.562142	-0.192302	11859289	0.589501	0.229515
rs113817104	1	207770038	0.0185185	13191.3	23170.8	16026.2	-0.563336	-0.195874	11887614	0.590909	0.228479
rs115328932	1	207774344	0.0148148	13925.2	24491.9	16988.9	-0.564642	-0.19978	11918786	0.592459	0.227342
rs11118131	1	207761196	0.211111	13310.7	22870.6	15798.2	-0.541283	-0.201507	11932694	0.59315	0.226835
rs138368440	1	207763535	0.0148148	13855.5	24386	16798.4	-0.565325	-0.201822	11935190	0.593274	0.226745
rs138975227	1	207763188	0.00740741	13851.5	24386	16790.9	-0.565618	-0.202697	11942346	0.59363	0.226484
rs78338787	1	207781587	0.0037037	14114.2	24848.9	17149	-0.565628	-0.202729	11942581	0.593641	0.226476
1:207644133	1	207644133	0	9951.09	17519.8	13356.4	-0.565652	-0.202801	11943149	0.59367	0.226455
1:207644154	1	207644154	0	9951.09	17519.8	13356.4	-0.565652	-0.202801	11943150	0.59367	0.226455
rs17045132	1	207643983	0	9951.09	17519.8	13356.4	-0.565652	-0.202801	11943154	0.59367	0.226455
rs182176991	1	207644683	0	9951.09	17519.8	13356.4	-0.565652	-0.202801	11943155	0.59367	0.226455
rs188078143	1	207644254	0	9951.09	17519.8	13356.4	-0.565652	-0.202801	11943156	0.59367	0.226455
rs201585844	1	207644155	0	9951.09	17519.8	13356.4	-0.565652	-0.202801	11943157	0.59367	0.226455
1:207641183	1	207641183	0	9827.68	17307.6	13237.3	-0.56594	-0.203663	11950096	0.594015	0.226203
rs12036785	1	207792909	0.507407	11587.7	20061.9	13704.6	-0.548876	-0.205547	11965058	0.594759	0.225659
rs73072567	1	207641223	0.0296296	9204.28	17285.9	12945.4	-0.630225	-0.206278	11970730	0.595041	0.225453
rs138424287	1	207782608	0.0111111	13798.5	24330.8	16062.2	-0.567184	-0.207382	11979413	0.595472	0.225138
rs368201059	1	207697397	0	20683.4	36472	29205.9	-0.56721	-0.207461	11980069	0.595505	0.225115
rs55776508	1	207796136	0	11833.8	20879.2	14518.2	-0.567794	-0.209207	11993789	0.596187	0.224618
1:207774839	1	207774839	0	13944.9	24604.6	17126.4	-0.567818	-0.209279	11994353	0.596215	0.224597
rs182689713	1	207774671	0	13944.9	24604.6	17126.4	-0.567818	-0.209279	11994358	0.596215	0.224597
rs1507764	1	207642295	0.233333	9993.98	17054	13074.3	-0.534405	-0.209803	11998461	0.596419	0.224448
rs600359	1	207766141	0.148148	13773.7	24208.8	16257.8	-0.563958	-0.210679	12005476	0.596768	0.224195
rs186518225	1	207782543	0	13832.9	24429.7	16137.9	-0.568753	-0.212074	12016606	0.597321	0.223792
1:207785381	1	207785381	0	13254.4	23408.6	15976	-0.568771	-0.212129	12017000	0.597341	0.223778
rs4844382	1	207770689	0.211111	12951.6	22342.5	15345.3	-0.545269	-0.212226	12017724	0.597377	0.223752
rs4844608	1	207770576	0.211111	12951.6	22342.5	15345.3	-0.545269	-0.212226	12017725	0.597377	0.223752
1:207782615	1	207782615	0	13831.1	24428.1	16236.2	-0.568813	-0.212256	12017942	0.597388	0.223744
1:207774478	1	207774478	0	13925.2	24604.6	17073.2	-0.569236	-0.213519	12028094	0.597892	0.223377
rs147969166	1	207697361	0.0111111	20636.3	36472	29193.1	-0.569494	-0.214291	12034233	0.598197	0.223156
rs56116727	1	207794282	0.0333333	11449.8	21569.3	15037.2	-0.633301	-0.215304	12042372	0.598602	0.222862
rs10863322	1	207643949	0.433333	9327.83	16069.6	12111.8	-0.543927	-0.215416	12043218	0.598644	0.222831
rs113724458	1	207769730	0.00740741	13088.9	23170.8	16074.2	-0.571129	-0.219183	12072528	0.600101	0.221776
rs11117872	1	207643566	0.0185185	9875.32	17496.2	13388.9	-0.571947	-0.221629	12092016	0.60107	0.221075
rs608282	1	207765849	0.396296	14086.8	24106.3	16237	-0.537237	-0.222063	12095491	0.601242	0.22095
rs144309931	1	207793174	0	11810	20943.8	14650.3	-0.572896	-0.224465	12114280	0.602176	0.220276
rs141801747	1	207764944	0.211111	13948.2	24181.8	16585.6	-0.550251	-0.225622	12123305	0.602625	0.219953
rs138062179	1	207651374	0	9650.73	17152.4	13196.2	-0.575105	-0.231074	12166236	0.604759	0.218418
rs200182370	1	207651360	0	9650.73	17152.4	13196.2	-0.575105	-0.231074	12166239	0.604759	0.218418
rs311311	1	207639695	0.614815	9520.63	16791	12725	-0.567382	-0.231263	12167798	0.604837	0.218362
rs188820915	1	207650789	0.00740741	9660.35	17178.9	13279.9	-0.575651	-0.232708	12179038	0.605395	0.217961
rs11118167	1	207782154	0.162963	13765.2	24248.8	15878	-0.566219	-0.234728	12194745	0.606176	0.217401
rs9429777	1	207650191	0.0333333	9221.1	17493	13398.3	-0.640307	-0.235864	12203455	0.606609	0.217091
rs61822977	1	207796065	0.518519	11622.2	20315	13805.3	-0.558445	-0.236855	12211274	0.606998	0.216813
rs11118166	1	207781995	0.37037	14111.4	24266.3	16497	-0.542104	-0.243029	12259833	0.609411	0.215089
rs55665161	1	207795485	0.0037037	11720	20913.8	14647.3	-0.579116	-0.24307	12260142	0.609427	0.215078
rs3818361	1	207784968	0.781481	12790.6	23157	15667.2	-0.593582	-0.243136	12260619	0.60945	0.215062
rs609297	1	207765557	0.362963	14030.8	24159.4	16310.3	-0.543415	-0.247161	12291860	0.611003	0.213956
rs594955	1	207770692	0.359259	12934.6	22317.8	15122.2	-0.54548	-0.249894	12313055	0.612057	0.213208
rs596319	1	207766156	0.381481	13958.3	24128.9	16217.4	-0.547339	-0.253996	12344476	0.613619	0.212101
1:207782740	1	207782740	0	13953.4	24991.1	16588.9	-0.582799	-0.254085	12345244	0.613657	0.212074
rs111916928	1	207774559	0.0185185	13719.4	24604.6	17048.7	-0.584121	-0.258041	12375402	0.615156	0.211015
1:207795886	1	207795886	0	11667.5	20930.2	14648.1	-0.58438	-0.258814	12381369	0.615453	0.210805
rs56203648	1	207793828	0.0037037	11651.4	20907.6	14611.2	-0.584689	-0.259738	12388511	0.615808	0.210555
rs11578101	1	207791853	0.0148148	11907.5	21372.9	14992	-0.58495	-0.260518	12394448	0.616103	0.210347
rs7519119	1	207786152	0.488889	12696.2	22392	14912.5	-0.567399	-0.260925	12397747	0.616267	0.210231
1:207792621	1	207792621	0.0037037	11851.9	21287.3	14881.9	-0.585623	-0.262531	12410203	0.616886	0.209795
rs55728705	1	207795746	0.0037037	11646.2	20930.2	14611.5	-0.58621	-0.264288	12423669	0.617555	0.209324
1:207640522	1	207640522	0	9453.37	16997.5	12865.2	-0.586696	-0.26574	12434823	0.61811	0.208934
1:207640674	1	207640674	0	9453.37	16997.5	12865.2	-0.586696	-0.26574	12434824	0.61811	0.208934
1:207640747	1	207640747	0	9453.37	16997.5	12865.2	-0.586696	-0.26574	12434825	0.61811	0.208934
rs74153331	1	207793822	0.0037037	11641.5	20943.8	14632.1	-0.587262	-0.267435	12447739	0.618752	0.208483
rs55882556	1	207792277	0.0333333	11192.7	21467.4	14951.3	-0.651274	-0.268049	12452410	0.618984	0.208321
rs147951060	1	207763863	0.203704	13673.8	24102.7	16553.6	-0.566846	-0.270252	12469381	0.619828	0.207729
rs2296160	1	207795320	0.855556	11182.8	20745.4	14421.6	-0.617953	-0.271369	12477872	0.62025	0.207433
rs369487127	1	207795468	0	11619.8	20948.1	14655.2	-0.589342	-0.273657	12495731	0.621137	0.206812
rs376203607	1	207795326	0	11619.8	20948.1	14655.2	-0.589342	-0.273657	12495732	0.621137	0.206812
rs115513476	1	207793685	0.00740741	11615.3	20943.8	14622.6	-0.589515	-0.274172	12499845	0.621342	0.206669
1:207786184	1	207786184	0	12390.3	22347.1	14837.5	-0.589783	-0.274974	12505907	0.621643	0.206459
1:207792683	1	207792683	0	11851.9	21376.9	14938	-0.589826	-0.275102	12506837	0.621689	0.206426
1:207792684	1	207792684	0	11851.9	21376.9	14938	-0.589826	-0.275102	12506838	0.62169	0.206426
1:207792845	1	207792845	0	11851.9	21376.9	14938	-0.589826	-0.275102	12506839	0.62169	0.206426
rs55862274	1	207795167	0	11948.9	21615	15176.3	-0.592751	-0.283851	12573392	0.624998	0.204122
rs56059636	1	207794481	0	11948.9	21615	15176.3	-0.592751	-0.283851	12573393	0.624998	0.204121
rs55679602	1	207795479	0.0037037	11580.1	20948.1	14646.2	-0.592761	-0.283883	12573647	0.62501	0.204113
rs55930963	1	207795472	0.0037037	11580.1	20948.1	14646.2	-0.592761	-0.283883	12573648	0.625011	0.204113
rs9429776	1	207649224	0.0592593	9128.65	17729.3	13506.1	-0.663802	-0.284815	12580753	0.625364	0.203867
rs370473407	1	207792561	0	11851.9	21460.6	14992.5	-0.593731	-0.286783	12595636	0.626104	0.203354
rs77869629	1	207676805	0.0740741	8193.25	15667.4	11407.8	-0.648273	-0.292404	12638942	0.628256	0.201863
1:207785468	1	207785468	0	12888	23408.6	15958.9	-0.596804	-0.295974	12666205	0.629611	0.200927
1:207785944	1	207785944	0	12888	23408.6	15958.9	-0.596804	-0.295974	12666206	0.629611	0.200927
rs2093761	1	207786542	0.855556	12195.7	22872.9	15351	-0.628868	-0.300651	12701903	0.631386	0.199705
rs677066	1	207773991	0.396296	13805.3	24247.1	16361.7	-0.563242	-0.304266	12729838	0.632774	0.198751
rs12073268	1	207795905	0.0111111	11488.1	20930.2	14584.1	-0.599877	-0.305166	12736796	0.63312	0.198514
rs80133820	1	207650437	0.0111111	9327.28	17029.1	13099	-0.601983	-0.311463	12784562	0.635495	0.196888
rs116578240	1	207695875	0.0148148	19622	35904.4	28198	-0.60421	-0.318124	12834897	0.637997	0.195182
rs4844609	1	207782916	0.985185	13078.6	24667	16220.1	-0.634489	-0.318934	12841094	0.638305	0.194972
rs1032980	1	207640345	0.633333	9297.05	16785.9	12690.3	-0.590843	-0.319182	12842976	0.638398	0.194908
1:207694407	1	207694407	0	19650.3	35971.3	28252	-0.604627	-0.319372	12844414	0.63847	0.19486
rs186396511	1	207694562	0	19650.3	35971.3	28252	-0.604627	-0.319372	12844420	0.63847	0.194859
rs190597376	1	207649908	0.00740741	9514.15	17437	13420.4	-0.605816	-0.322927	12871188	0.639801	0.193955
rs150531546	1	207695690	0	19622	35971.3	28256.3	-0.606069	-0.323686	12876697	0.640074	0.193769
rs4844596	1	207651935	0.437037	8123.22	14471.2	10834.7	-0.577437	-0.324209	12880598	0.640268	0.193638
rs61730889	1	207791535	0.0111111	11655.9	21387.7	14957.3	-0.607002	-0.326475	12897417	0.641104	0.193071
rs114304475	1	207786358	0.00740741	12395.1	22754.8	15355.1	-0.607477	-0.327898	12907878	0.641624	0.192719
rs11118147	1	207774882	0.211111	13528.2	24375.4	16856.5	-0.588797	-0.329283	12918236	0.642139	0.192371
rs114792804	1	207785443	0.00740741	12738.7	23408.6	15943.6	-0.608461	-0.330839	12929978	0.642723	0.191976
rs55850140	1	207797237	0.0148148	11378	20911.2	14436.9	-0.608606	-0.331273	12933238	0.642885	0.191867
rs7542544	1	207786223	0.488889	12386.6	22330.8	14819.3	-0.589353	-0.331584	12935537	0.642999	0.19179
rs372421669	1	207650085	0	9514.49	17493	13459.7	-0.608986	-0.332409	12941740	0.643308	0.191581
rs183721903	1	207695675	0	19553.6	35971.3	28234.9	-0.609562	-0.334134	12954705	0.643952	0.191146
rs114953760	1	207695689	0.0111111	19518	35971.3	28226.7	-0.611381	-0.339573	12995239	0.645967	0.18979
rs115127144	1	207694941	0.0111111	19518	35971.3	28226.7	-0.611381	-0.339573	12995240	0.645967	0.18979
rs112116427	1	207798921	0.0592593	10666.6	21135.8	14479.4	-0.683849	-0.341515	13009528	0.646677	0.189312
rs6701713	1	207786289	0.781481	12198	22927.1	15394.4	-0.631047	-0.342415	13016416	0.64702	0.189083
1:207797771	1	207797771	0	11366.1	20981.1	14480.6	-0.612991	-0.344389	13031007	0.647745	0.188596
rs193084668	1	207786440	0.00740741	12367	22830.1	15401.1	-0.61305	-0.344565	13032347	0.647812	0.188551
rs187391235	1	207651486	0	9277.08	17152.4	13116.7	-0.614591	-0.349176	13066313	0.6495	0.187421
rs74153335	1	207798505	0.0333333	10682.4	21114.5	14399	-0.681366	-0.356351	13118861	0.652112	0.185678
rs140056133	1	207786321	0	12395.1	22977.3	15491	-0.617205	-0.356992	13123536	0.652344	0.185523
rs371074966	1	207786338	0	12395.1	22977.3	15491	-0.617205	-0.356992	13123538	0.652344	0.185523
rs56299185	1	207792289	0.0703704	10958.3	21452.9	14850.6	-0.671762	-0.357357	13126154	0.652474	0.185436
rs58340911	1	207651728	0.00740741	9117.38	16927.3	12915.6	-0.618745	-0.3616	13157105	0.654013	0.184414
rs74994280	1	207786581	0.0222222	11584.3	22941.2	15345	-0.683282	-0.361974	13160003	0.654157	0.184318
rs188416683	1	207783604	0.0037037	13766.1	25583.9	17462.3	-0.619755	-0.364619	13179410	0.655122	0.183678
rs183924386	1	207783602	0	13766.1	25607	17477.1	-0.620659	-0.367323	13199136	0.656102	0.183028
rs74151009	1	207651485	0.00740741	9218.75	17152.4	13104.8	-0.620899	-0.368041	13204433	0.656366	0.182854
rs41364345	1	207790427	0.0740741	12022.7	23637.3	16221.8	-0.676032	-0.369165	13212625	0.656773	0.182585
rs12403552	1	207786170	0.196296	12180.4	22313.6	14743.3	-0.605364	-0.369306	13213643	0.656823	0.182551
1:207783905	1	207783905	0	13776.6	25654.1	17516.2	-0.621732	-0.370532	13222432	0.65726	0.182263
rs113745806	1	207784091	0	13776.6	25654.1	17516.2	-0.621732	-0.370532	13222435	0.65726	0.182263
rs74892671	1	207784933	0	13776.6	25654.1	17516.2	-0.621732	-0.370532	13222441	0.657261	0.182262
rs143703040	1	207786406	0.0037037	12362.3	23035.2	15527.5	-0.622372	-0.372447	13236374	0.657953	0.181805
rs377165124	1	207649246	0	9514.15	17755.3	13632.7	-0.623906	-0.377034	13269757	0.659613	0.180711
rs61754517	1	207649609	0	9514.15	17755.3	13632.7	-0.623906	-0.377034	13269758	0.659613	0.180711
rs142756244	1	207783677	0.0037037	13721.4	25654.1	17505.5	-0.625748	-0.382544	13310103	0.661618	0.179393
rs117590864	1	207787240	0.0037037	12612.4	23599.8	16237.4	-0.626561	-0.384974	13327454	0.662481	0.178827
1:207648758	1	207648758	0	9478.13	17739.5	13622.3	-0.626806	-0.385709	13332614	0.662737	0.178659
rs113905197	1	207648539	0	9478.13	17739.5	13622.3	-0.626806	-0.385709	13332618	0.662737	0.178659
rs189569885	1	207648877	0	9478.13	17739.5	13622.3	-0.626806	-0.385709	13332623	0.662738	0.178658
rs372460675	1	207648803	0	9478.13	17739.5	13622.3	-0.626806	-0.385709	13332625	0.662738	0.178658
rs74469966	1	207648954	0	9478.13	17739.5	13622.3	-0.626806	-0.385709	13332627	0.662738	0.178658
rs1143665	1	207648494	0.0333333	8877.26	17739.5	13412.7	-0.692299	-0.388436	13352183	0.66371	0.178022
rs191751915	1	207787826	0	12612.4	23638.5	16263.5	-0.628198	-0.389871	13362658	0.664231	0.177681
1:207645502	1	207645502	0	9018.39	16907.3	12750.8	-0.628483	-0.390723	13368872	0.664539	0.177479
1:207782998	1	207782998	0	13289.5	24918.6	16855.7	-0.628641	-0.391198	13372253	0.664708	0.177369
rs190973160	1	207783191	0	13289.5	24918.6	16855.7	-0.628641	-0.391198	13372259	0.664708	0.177369
rs11811877	1	207786929	0.0740741	11912.2	23622.6	15995	-0.684637	-0.39296	13384903	0.665336	0.176959
rs140331798	1	207786570	0	12227	22941.2	15412.1	-0.629283	-0.393117	13385992	0.66539	0.176923
rs511678	1	207645282	0.359259	9264.95	16759	12627	-0.592695	-0.393693	13390212	0.6656	0.176787
rs932859	1	207695880	0.0555556	17778.8	35933.8	27830.3	-0.703675	-0.397591	13418172	0.66699	0.175881
rs184770702	1	207646586	0	8983.31	16893	12770.9	-0.631534	-0.399849	13434217	0.667788	0.175362
rs61735651	1	207648173	0.0925926	8783.08	17355.5	13127.1	-0.681083	-0.402209	13451127	0.668628	0.174815
rs57322361	1	207646724	0.00740741	8936.16	16828.8	12723.8	-0.632988	-0.4042	13465386	0.669337	0.174355
rs568515	1	207643673	0.359259	9339.33	16957	12806.7	-0.596447	-0.40512	13472213	0.669676	0.174135
rs3930521	1	207790295	0.0740741	12012.5	23941	16392.6	-0.68965	-0.406823	13484515	0.670288	0.173739
rs1032979	1	207641023	0.366667	9239.31	16785.9	12652.2	-0.597073	-0.416213	13551381	0.673612	0.17159
rs17047660	1	207782856	0.0777778	12482.1	24973.2	16426	-0.693505	-0.417482	13560418	0.674061	0.171301
rs56216545	1	207791140	0.0148148	11923.7	22586.8	15746.8	-0.63884	-0.421702	13590125	0.675538	0.170351
1:207790792	1	207790792	0	11923.7	22605.5	15761.3	-0.63967	-0.424184	13607891	0.676421	0.169783
rs56032207	1	207791063	0	11923.7	22605.5	15761.3	-0.63967	-0.424184	13607896	0.676421	0.169783
rs190338494	1	207787964	0	12440	23638.5	16249.6	-0.641962	-0.431038	13656365	0.67883	0.168239
rs111393278	1	207786780	0.0111111	11987.7	22786.4	15450.3	-0.642277	-0.431983	13662998	0.67916	0.168028
rs139029738	1	207792288	0	11280.7	21467.4	14956.3	-0.643446	-0.435477	13687288	0.680367	0.167257
rs56037198	1	207788002	0.0037037	12405	23638.5	16240.9	-0.644776	-0.439455	13715117	0.681751	0.166374
rs2093760	1	207786828	0.781481	11795	23021.4	15532.5	-0.668751	-0.442331	13735491	0.682763	0.16573
rs74153333	1	207797967	0.0333333	10293.2	20979.6	14169.3	-0.712071	-0.446454	13764473	0.684204	0.164814
rs3991865	1	207647993	0.0666667	8706.05	17605.8	13289.3	-0.704211	-0.447089	13769040	0.684431	0.16467
rs55908874	1	207787942	0.0037037	12368.8	23638.5	16242.1	-0.647699	-0.448198	13776812	0.684817	0.164425
rs143219239	1	207645459	0.00740741	8845.14	16907.3	12729.7	-0.64788	-0.448741	13780543	0.685003	0.164308
rs183153194	1	207645839	0	8781.69	16805.1	12625	-0.649013	-0.452127	13803881	0.686163	0.163573
rs373078803	1	207645893	0	8781.69	16805.1	12625	-0.649013	-0.452127	13803883	0.686163	0.163573
1:207788519	1	207788519	0	12349.8	23638.5	16237.8	-0.649234	-0.452789	13808519	0.686393	0.163427
rs12032275	1	207783507	0.203704	13136.7	24787.5	16715.6	-0.634934	-0.453355	13812503	0.686591	0.163302
rs56176143	1	207788659	0.0740741	11385	23131.4	15527.7	-0.708896	-0.460044	13858949	0.6889	0.161844
rs12069598	1	207645563	0.0111111	8785.69	16907.3	12711.9	-0.654624	-0.46891	13920114	0.691941	0.159931
rs56377846	1	207788359	0.0037037	12228.7	23638.5	16228.3	-0.659089	-0.482266	14012803	0.696548	0.157049
rs12734030	1	207793964	0.181481	10996.4	21020.9	14427.9	-0.647954	-0.483544	14021754	0.696993	0.156772
rs144572703	1	207648456	0.00740741	9121.35	17699.3	13480.9	-0.662907	-0.493684	14091320	0.700451	0.154622
rs116125277	1	207790417	0.0185185	11977.6	23256	15965.2	-0.663525	-0.495534	14104003	0.701081	0.154232
rs9429775	1	207647339	0.0666667	8840.93	18267.9	13734.8	-0.725754	-0.50666	14180635	0.704891	0.151878
rs55736095	1	207788638	0.0037037	11865.9	23149.4	15757	-0.6683	-0.509815	14201786	0.705942	0.151231
rs41387145	1	207790495	0.037037	11341.8	23639	16198.4	-0.734406	-0.511995	14216850	0.706691	0.150771
rs6681756	1	207789502	0.0740741	11236.6	23268.8	15596.1	-0.72794	-0.512704	14221612	0.706927	0.150625
rs144075435	1	207646168	0.0037037	8575.96	16749.2	12518.4	-0.669387	-0.513066	14224048	0.707049	0.150551
rs17047661	1	207782889	0.162963	12776.5	24973.2	16343.9	-0.670196	-0.513929	14229768	0.707333	0.150376
rs34349246	1	207646163	0.0148148	8540.68	16697.8	12502.1	-0.670438	-0.516209	14245079	0.708094	0.149909
rs41369546	1	207790670	0.0740741	11382.8	23617.8	16177.3	-0.729895	-0.518111	14257976	0.708735	0.149516
rs41304099	1	207647544	0.0111111	8922.05	17472.9	13258.1	-0.672128	-0.521265	14279215	0.709791	0.14887
rs6656445	1	207789393	0.0703704	11155.5	23184.4	15369.2	-0.731543	-0.52267	14288450	0.71025	0.148589
rs147860921	1	207790125	0	12204.2	23955	16474.2	-0.674399	-0.528057	14325117	0.712072	0.147476
rs6691117	1	207782931	0.388889	13096.6	24692.6	16169.2	-0.634149	-0.528399	14327392	0.712186	0.147407
rs181863809	1	207648022	0	9007.72	17684.5	13443.8	-0.674605	-0.528674	14329195	0.712275	0.147352
rs9429778	1	207651835	0.388889	8154.8	15419.6	11585.2	-0.637032	-0.537514	14388620	0.715229	0.145555
rs17615	1	207646462	0.359259	8837.42	16764.6	12637.8	-0.640275	-0.538601	14395978	0.715595	0.145333
1:207647921	1	207647921	0	8922.05	17621.9	13360.4	-0.680616	-0.546653	14448881	0.718225	0.14374
1:207786838	1	207786838	0	11947	23622.6	16007.8	-0.681723	-0.549963	14470701	0.719309	0.143084
rs10429953	1	207788578	0.2	11730	22960.8	15579.1	-0.671637	-0.552057	14484468	0.719994	0.142671
rs11118194	1	207797900	0.103704	10149.1	20980.4	14103.8	-0.726203	-0.559675	14534621	0.722487	0.14117
rs17616	1	207646923	0.359259	8736.32	16705.4	12585.4	-0.648243	-0.562866	14555527	0.723526	0.140546
rs4308977	1	207646898	0.392593	8745.1	16705	12584.9	-0.647216	-0.569705	14600138	0.725743	0.139217
rs79577824	1	207789641	0.0333333	10953.4	23294.4	15659.1	-0.754559	-0.571136	14609594	0.726213	0.138936
1:207789038	1	207789038	0	11611.8	23135.3	15587.1	-0.689341	-0.572749	14619998	0.72673	0.138627
rs2940253	1	207645743	0.359259	8731.1	16759	12577.5	-0.652043	-0.574439	14631197	0.727287	0.138294
rs9429774	1	207645895	0.359259	8731.1	16759	12577.5	-0.652043	-0.574439	14631200	0.727287	0.138294
rs9429936	1	207645956	0.366667	8731.1	16728.7	12554.7	-0.650233	-0.583696	14691313	0.730275	0.136513
rs56105884	1	207793913	0.0703704	10095.4	21456.6	14742.6	-0.753953	-0.584639	14697454	0.730581	0.136332
rs78953596	1	207789303	0.0148148	11511.5	23148.5	15423.8	-0.698585	-0.600396	14798449	0.735601	0.133358
1:207789749	1	207789749	0	11582.6	23294.4	15830.3	-0.698706	-0.600757	14800706	0.735713	0.133292
1:207789932	1	207789932	0	11582.6	23294.4	15830.3	-0.698706	-0.600757	14800707	0.735713	0.133292
rs113247278	1	207790018	0.0037037	11563.3	23294.4	15823.5	-0.700372	-0.605742	14832431	0.73729	0.132362
rs367871346	1	207647423	0	9056.93	18283.9	13805.7	-0.702493	-0.612084	14872991	0.739306	0.131176
rs11576522	1	207789269	0.507407	11477.6	22509.8	14970.7	-0.673554	-0.613459	14881719	0.73974	0.130921
rs10863418	1	207798238	0.718519	10135.4	20749.5	13918	-0.71649	-0.616744	14902496	0.740773	0.130315
rs3811381	1	207790088	0.196296	11455.5	23116.5	15664.4	-0.702076	-0.628716	14977344	0.744493	0.128139
rs11118196	1	207798057	0.2	10140	20443.4	13710.2	-0.70117	-0.631477	14994679	0.745355	0.127637
rs1048971	1	207646322	0.47037	8320.18	16489.3	12180.4	-0.684025	-0.658758	15163014	0.753723	0.122788
1:207798204	1	207798204	0	10238.1	21011.2	14185.5	-0.718946	-0.661295	15178553	0.754495	0.122344
rs115598132	1	207798070	0.0037037	10212.9	21011.2	14183.5	-0.721407	-0.668656	15223367	0.756723	0.121063
rs56307771	1	207790582	0.0148148	11442	23601	16182.6	-0.724001	-0.676413	15270613	0.759071	0.119717
1:207790607	1	207790607	0	11442	23619.4	16196.1	-0.724781	-0.678746	15284576	0.759765	0.119321
rs10429943	1	207789471	0.2	11177.9	23094	15453.7	-0.725635	-0.697269	15395626	0.765285	0.116177

## Sheet: Indo-Europeans
ID	CHR	BP	Freq	iHH_A1	iHH_B1	iHH_P1	XPEHH	Std_XPEHH	rank	rank.perc	rank.log
rs7527218	1	207623829	0.655405	24989.7	16836.4	21426.7	0.394922	2.70526	91570	0.00455177	2.34182
rs148056721	1	207622847	0.00540541	27371.4	18345.7	23510.6	0.400105	2.68229	96573	0.00480046	2.31872
1:207622396	1	207622396	0	27406.4	18420.2	23571.3	0.397327	2.66767	100147	0.00497811	2.30294
rs75011079	1	207623961	0.00675676	25821.5	17456.5	22233.9	0.391495	2.63698	108076	0.00537225	2.26984
rs77656847	1	207623480	0.0148649	26200.9	17863.1	22605.6	0.383053	2.59254	120228	0.0059763	2.22357
1:207623362	1	207623362	0.0027027	26933.8	18423.3	23281.7	0.379767	2.57525	125309	0.00622887	2.20559
1:207622985	1	207622985	0.00675676	26878.8	18423.3	23236.9	0.377723	2.5645	128481	0.00638654	2.19473
rs311315	1	207622318	0.0567568	27324	18132	23427.9	0.410087	2.55648	130824	0.00650301	2.18689
rs311316	1	207622223	0.0554054	27324	18147	23441.9	0.409263	2.55243	131992	0.00656106	2.18303
rs71635139	1	207624289	0.0364865	25551.1	17175.2	21936.3	0.397216	2.54829	133259	0.00662404	2.17888
rs138635417	1	207621988	0	27834.2	19206.9	24169.5	0.370996	2.5291	139247	0.0069217	2.15979
rs180686528	1	207622073	0.00135135	27726.4	19206.9	24100.7	0.367115	2.50867	145864	0.00725061	2.13963
rs311314	1	207623868	0.0567568	25691.9	17287.2	22076.3	0.39621	2.48827	152913	0.00760101	2.11913
rs311318	1	207620574	0.00540541	28138.6	19592.5	24500.2	0.361995	2.48172	155276	0.00771847	2.11247
1:207620594	1	207620594	0	28147.9	19718.4	24532.6	0.355918	2.44974	167261	0.00831422	2.08018
1:207621275	1	207621275	0	28147.9	19718.4	24532.6	0.355918	2.44974	167262	0.00831427	2.08018
rs311317	1	207621832	0.760811	27253.4	18512.9	23531.4	0.38671	2.44363	169676	0.00843426	2.07395
rs61240730	1	207623930	0.0675676	25698.4	17326.7	22109.3	0.394179	2.4387	171758	0.00853775	2.06866
rs145057858	1	207621781	0.00135135	28043.1	19718.4	24465.3	0.352188	2.43011	175099	0.00870383	2.06029
rs12081383	1	207620289	0.00135135	28327.5	19986	24709.3	0.348801	2.41228	182219	0.00905775	2.04298
rs79018154	1	207624310	0.0027027	26198.3	18524.2	22795.7	0.346619	2.4008	187065	0.00929864	2.03158
1:207620361	1	207620361	0.00405405	28242.3	20009.4	24659.6	0.344621	2.39029	191479	0.00951805	2.02145
1:207620434	1	207620434	0.00405405	28126.6	20009.4	24587.4	0.340515	2.36868	201156	0.00999907	2.00004
rs114928704	1	207620136	0	28062.5	19996.5	24528.6	0.338879	2.36007	205122	0.0101962	1.99156
1:207619475	1	207619475	0	28034	20015.6	24510.7	0.336905	2.34968	210180	0.0104476	1.98098
rs374190395	1	207619509	0	28034	20015.6	24510.7	0.336905	2.34968	210188	0.010448	1.98097
rs74894771	1	207619626	0	28034	20015.6	24510.7	0.336905	2.34968	210192	0.0104482	1.98096
1:207620233	1	207620233	0.0108108	27888.6	19996.5	24413	0.332661	2.32734	221107	0.0109908	1.95897
rs17044032	1	207619949	0.0662162	27834.2	19630.5	24264.3	0.349182	2.22254	280407	0.0139385	1.85578
rs74435922	1	207624443	0	25433.6	18622.7	22347.4	0.311689	2.21697	283833	0.0141088	1.85051
rs372315126	1	207624466	0.00675676	25411	18622.7	22328.9	0.3108	2.2123	286667	0.0142497	1.8462
1:207624388	1	207624388	0.0135135	25381.2	18622.7	22316.4	0.309628	2.20613	290553	0.0144428	1.84035
1:207624871	1	207624871	0	24592.7	18488.9	21775.2	0.285278	2.07798	381621	0.0189696	1.72194
1:207624879	1	207624879	0.00135135	24587.3	18488.9	21769.3	0.28506	2.07683	382562	0.0190164	1.72087
1:207625271	1	207625271	0	24717.9	18884.5	22032.8	0.269186	1.99329	455592	0.0226466	1.645
rs311313	1	207624911	0.767568	23942.2	17915.7	21172	0.289961	1.97723	471106	0.0234178	1.63045
rs11808746	1	207624861	0.0486486	23841.4	18388.6	21227.8	0.259692	1.81718	656165	0.0326167	1.48656
rs201125141	1	207740314	0	28933.8	22928.3	25175.6	0.232638	1.80095	678602	0.033732	1.47196
rs375478403	1	207740693	0	28933.6	22928.3	25178.3	0.232633	1.80093	678629	0.0337333	1.47194
rs146809178	1	207740384	0.00135135	28915.9	22928.3	25157.1	0.232021	1.7977	683181	0.0339596	1.46904
rs369882840	1	207740795	0	29003	23032.6	25264.5	0.230486	1.78963	694503	0.0345224	1.4619
rs34883952	1	207740868	0.174324	28718.8	22245.1	24793.5	0.255427	1.78534	700488	0.0348199	1.45817
1:207740856	1	207740856	0.00135135	28951.4	23032.6	25233.3	0.228706	1.78026	707758	0.0351813	1.45369
rs189159003	1	207740710	0.0108108	28544.1	22758.1	24855.1	0.226528	1.7688	724470	0.036012	1.44355
rs12038575	1	207740272	0.3	26167.4	21288.8	22756.9	0.206333	1.73702	773418	0.0384451	1.41516
rs311312	1	207625541	0.0702703	23906.8	18659.6	21434.1	0.247806	1.73554	775794	0.0385632	1.41383
rs3849266	1	207752990	0.3	24772.4	20169.9	21350.7	0.205537	1.733	779950	0.0387698	1.41151
rs140024463	1	207626613	0.00945946	24719.2	19920.9	22407.5	0.215813	1.71241	813122	0.0404187	1.39342
rs144800606	1	207625690	0.00945946	24719.2	19920.9	22407.5	0.215813	1.71241	813124	0.0404188	1.39342
1:207625711	1	207625711	0	24731	19932.8	22419.3	0.215693	1.71177	814124	0.0404685	1.39288
1:207626047	1	207626047	0	24731	19932.8	22419.3	0.215693	1.71177	814125	0.0404686	1.39288
rs115563634	1	207625713	0	24731	19932.8	22419.3	0.215693	1.71177	814129	0.0404688	1.39288
rs77925236	1	207625917	0	24731	19932.8	22419.3	0.215693	1.71177	814140	0.0404693	1.39287
rs116994542	1	207747893	0	29118.9	23736	25635.2	0.204392	1.6523	917127	0.0455886	1.34114
rs10127904	1	207748107	0.174324	25408.5	20304	21814.5	0.224262	1.63917	941443	0.0467973	1.32978
rs601356	1	207752550	0.410811	25314.6	21086.7	22022.2	0.182738	1.6231	971951	0.0483138	1.31593
rs650877	1	207748793	0.394595	25653	21542	22370	0.174658	1.61727	983321	0.048879	1.31088
rs6681449	1	207750354	0.393243	25583.7	21561.9	22335.2	0.171029	1.59869	1019266	0.0506657	1.29529
rs2274566	1	207753345	0.493243	25220.2	21001.3	21959.3	0.183061	1.59789	1020873	0.0507456	1.2946
rs17046851	1	207747984	0.391892	25780.6	21756.9	22548.5	0.169688	1.59181	1033384	0.0513675	1.28931
rs34386700	1	207767671	0.177027	25190.4	20398.2	21927	0.211019	1.57706	1064003	0.0528895	1.27663
rs12757487	1	207749188	0.389189	25439	21561.9	22249.8	0.165358	1.56964	1079354	0.0536526	1.27041
rs599948	1	207752239	0.409459	25349.8	21344.5	22121.4	0.171976	1.56831	1082141	0.0537911	1.26929
rs614709	1	207753275	0.410811	25251.6	21294.6	22040.8	0.170434	1.56046	1098858	0.0546221	1.26263
rs11118136	1	207772408	0.393243	24007.1	20388.8	21102.8	0.163362	1.55941	1101179	0.0547375	1.26172
rs12141045	1	207772154	0.393243	24007.1	20388.8	21102.8	0.163362	1.55941	1101183	0.0547377	1.26171
rs3813946	1	207627693	0.160811	21324.4	17343	19389.6	0.20666	1.55662	1107253	0.0550394	1.25933
rs374249264	1	207738352	0	38866.1	32264.2	35525.5	0.186166	1.55638	1107786	0.0550659	1.25912
rs181875929	1	207752362	0.00675676	25387.5	21085.1	22098.3	0.18569	1.55387	1113147	0.0553324	1.25702
rs34720009	1	207755502	0.0337838	26595.9	21800.1	23366.2	0.198842	1.54856	1124919	0.0559175	1.25245
rs114610598	1	207751143	0.0135135	26299.2	21916.1	22988	0.182316	1.53612	1152353	0.0572812	1.24199
rs79299123	1	207752970	0.0135135	25503.8	21261.1	22219.6	0.181947	1.53418	1156839	0.0575042	1.2403
rs116178033	1	207751640	0	26329.7	21960.4	23023	0.181453	1.53158	1162771	0.0577991	1.23808
rs187750583	1	207751179	0	26329.7	21960.4	23023	0.181453	1.53158	1162777	0.0577994	1.23808
rs61297619	1	207751489	0	26329.7	21960.4	23023	0.181453	1.53158	1162780	0.0577995	1.23808
rs1746657	1	207748143	0	25906.9	21655.8	22597.1	0.179237	1.51991	1189162	0.0591109	1.22833
rs368277470	1	207748351	0	25906.9	21655.8	22597.1	0.179237	1.51991	1189166	0.0591111	1.22833
1:207752822	1	207752822	0.00135135	25431.4	21258.9	22178.4	0.179209	1.51977	1189494	0.0591274	1.22821
rs1831150	1	207670438	0.174324	13307.1	10910.2	11257.6	0.198599	1.51881	1191632	0.0592337	1.22743
1:207750834	1	207750834	0	26392.4	22068.2	23098.4	0.178939	1.51834	1192693	0.0592864	1.22704
rs74338130	1	207750870	0	26392.4	22068.2	23098.4	0.178939	1.51834	1192707	0.0592871	1.22704
rs189993170	1	207752159	0	26199.9	21929.7	22937.9	0.177914	1.51295	1204897	0.0598931	1.22262
1:207748409	1	207748409	0	25995.3	21770.2	22695	0.177374	1.51011	1211805	0.0602365	1.22014
rs73078619	1	207748665	0	25994.5	21770.2	22696.5	0.177346	1.50996	1212142	0.0602532	1.22002
rs17047502	1	207768733	0.00135135	25674.6	21524.7	22644.6	0.176302	1.50447	1224879	0.0608863	1.21548
rs74151084	1	207752389	0	25428.7	21320.6	22179.1	0.176204	1.50395	1226106	0.0609473	1.21505
rs116488182	1	207749287	0	26147.6	21924	22873.9	0.176175	1.5038	1226433	0.0609636	1.21493
rs10863322	1	207643949	0.654054	19435.5	16554.9	17758.8	0.160415	1.50318	1227875	0.0610353	1.21442
rs185310342	1	207673255	0.00135135	14139.2	11858.1	12282.5	0.175938	1.50255	1229412	0.0611117	1.21388
1:207749774	1	207749774	0	26138.5	21924	22867	0.175826	1.50196	1230722	0.0611768	1.21341
rs116117429	1	207750032	0	26138.5	21924	22867	0.175826	1.50196	1230730	0.0611772	1.21341
rs148231600	1	207750341	0	26138.5	21924	22867	0.175826	1.50196	1230735	0.0611774	1.21341
rs648598	1	207749808	0	26138.5	21924	22867	0.175826	1.50196	1230743	0.0611778	1.21341
rs7534980	1	207749852	0	26138.5	21924	22867	0.175826	1.50196	1230748	0.0611781	1.2134
rs114144376	1	207768974	0.0135135	25640.9	21510	22621.5	0.175672	1.50115	1232687	0.0612745	1.21272
rs139109623	1	207768439	0	25674.6	21544.9	22653.6	0.175363	1.49953	1236546	0.0614663	1.21136
rs149818399	1	207768610	0	25674.6	21544.9	22653.6	0.175363	1.49953	1236553	0.0614666	1.21136
rs188999850	1	207768459	0	25674.6	21544.9	22653.6	0.175363	1.49953	1236555	0.0614667	1.21136
rs150344795	1	207627599	0.00405405	21814.9	18308.2	20048.6	0.175241	1.49889	1238047	0.0615409	1.21084
rs367918864	1	207749060	0	25794.4	21652.2	22511.5	0.175051	1.49789	1240569	0.0616663	1.20995
rs599644	1	207749132	0	25794.4	21652.2	22511.5	0.175051	1.49789	1240576	0.0616666	1.20995
rs73078635	1	207768777	0	25674.6	21561.7	22660.7	0.174582	1.49542	1246389	0.0619556	1.20792
rs145605687	1	207749283	0.00135135	26099.7	21924	22841	0.174342	1.49415	1249512	0.0621108	1.20683
1:207748440	1	207748440	0.00135135	25914.7	21770.2	22646.9	0.174269	1.49377	1250447	0.0621573	1.20651
rs10158414	1	207770852	0.177027	24449.3	20161.1	21356.1	0.192849	1.49184	1255165	0.0623918	1.20487
rs146922261	1	207749767	0.00135135	26087.6	21924	22832	0.173877	1.4917	1255522	0.0624095	1.20475
1:207769355	1	207769355	0	25683	21584.6	22672.5	0.173851	1.49157	1255870	0.0624268	1.20463
rs113724458	1	207769730	0	25683	21584.6	22672.5	0.173851	1.49157	1255876	0.0624271	1.20463
rs113817104	1	207770038	0	25683	21584.6	22672.5	0.173851	1.49157	1255877	0.0624272	1.20463
rs1257544	1	207769947	0	25683	21584.6	22672.5	0.173851	1.49157	1255880	0.0624273	1.20463
rs1257545	1	207769883	0	25683	21584.6	22672.5	0.173851	1.49157	1255881	0.0624274	1.20462
rs372838135	1	207770097	0	25683	21584.6	22672.5	0.173851	1.49157	1255894	0.062428	1.20462
rs642690	1	207769170	0	25683	21584.6	22672.5	0.173851	1.49157	1255896	0.0624281	1.20462
rs594955	1	207770692	0.389189	24068.9	20731.6	21251.9	0.149263	1.48719	1266655	0.0629629	1.20091
rs3737002	1	207760773	0.302703	24058.7	20573.6	21068.6	0.156485	1.48546	1270873	0.0631726	1.19947
1:207752361	1	207752361	0	25464	21426.3	22232.6	0.172651	1.48525	1271340	0.0631958	1.19931
rs113430454	1	207752240	0	25464	21426.3	22232.6	0.172651	1.48525	1271345	0.0631961	1.19931
1:207751999	1	207751999	0.00405405	26051.5	21929.7	22846.7	0.172232	1.48305	1276586	0.0634566	1.19752
rs4844608	1	207770576	0.385135	24077.4	20756.2	21265	0.148428	1.48292	1276955	0.0634749	1.1974
rs76482476	1	207771017	0.00135135	24720.1	20813.8	21763.9	0.172002	1.48184	1279540	0.0636034	1.19652
rs367801558	1	207748982	0.00135135	25715.1	21652.2	22462.3	0.171969	1.48167	1279929	0.0636228	1.19639
rs4844382	1	207770689	0.387838	24068.9	20756.2	21257.5	0.148075	1.48111	1281322	0.063692	1.19592
rs144874722	1	207771149	0.00135135	24720.1	20818.6	21762.4	0.171771	1.48062	1282555	0.0637533	1.1955
rs115270542	1	207772120	0.0148649	24674.8	20791.2	21727.2	0.171253	1.4779	1289201	0.0640837	1.19325
rs149522668	1	207771095	0	24720.1	20831.7	21768.8	0.171139	1.4773	1290754	0.0641609	1.19273
rs140630338	1	207627293	0.00945946	21819	18393.9	20069.4	0.170763	1.47532	1295659	0.0644047	1.19108
1:207627381	1	207627381	0	21828.1	18402.6	20078.4	0.170707	1.47502	1296462	0.0644446	1.19081
rs76290594	1	207627183	0	21826.4	18401.4	20076.8	0.170692	1.47495	1296668	0.0644548	1.19074
rs79569367	1	207771200	0	24720.1	20849.7	21776.4	0.17028	1.47278	1301955	0.0647176	1.18898
rs56027105	1	207673092	0.0027027	14123.2	11912.5	12274	0.170228	1.4725	1302670	0.0647532	1.18874
rs145298960	1	207753073	0	25401.2	21425.3	22201.1	0.170223	1.47247	1302735	0.0647564	1.18872
rs603237	1	207753010	0	25401.2	21425.3	22201.1	0.170223	1.47247	1302747	0.064757	1.18871
rs115050353	1	207670281	0.0405405	13630.2	11280.9	11653.1	0.189172	1.47052	1307555	0.064996	1.18711
1:207667253	1	207667253	0	9702.44	8189	8483.62	0.169585	1.46912	1311161	0.0651753	1.18592
rs146065984	1	207672926	0.00135135	14104.8	11914.5	12256.2	0.168758	1.46477	1322399	0.0657339	1.18221
rs182300322	1	207669472	0.00675676	13667	11545.9	11766.6	0.16866	1.46425	1323654	0.0657963	1.1818
1:207772410	1	207772410	0	24337.9	20562.4	21395.1	0.168573	1.46379	1324768	0.0658516	1.18143
rs114868844	1	207772411	0	24337.9	20562.4	21395.1	0.168573	1.46379	1324776	0.065852	1.18143
rs191708574	1	207772506	0	24337.9	20562.4	21395.1	0.168573	1.46379	1324786	0.0658525	1.18143
rs34070762	1	207772608	0.177027	24175.5	20057.6	21134	0.186735	1.46317	1326345	0.06593	1.18092
rs111687361	1	207747290	0	30180.6	25506.5	26917	0.168266	1.46218	1328783	0.0660512	1.18012
rs149099494	1	207741193	0	30180.6	25506.5	26917	0.168266	1.46218	1328789	0.0660515	1.18012
rs7539922	1	207773339	0.394595	22620.3	19587.9	19876.1	0.143933	1.45989	1334567	0.0663387	1.17823
rs75537967	1	207672697	0	14094.6	11917.6	12248.1	0.16778	1.45962	1335292	0.0663748	1.178
1:207669467	1	207669467	0.00675676	13697.7	11582	11796.8	0.167775	1.45959	1335344	0.0663773	1.17798
rs185170825	1	207669869	0	13786.9	11665.5	11881.9	0.167082	1.45595	1344601	0.0668375	1.17498
rs189589093	1	207669870	0	13786.9	11665.5	11881.9	0.167082	1.45595	1344602	0.0668375	1.17498
rs144077642	1	207740886	0	30085.6	25506.5	26846.4	0.165113	1.44558	1371493	0.0681742	1.16638
rs1752684	1	207747296	0.894595	28777.3	23342.2	25270.7	0.209321	1.43546	1398271	0.0695053	1.15798
rs1257541	1	207770752	0	24713.5	20996.2	21782.9	0.16301	1.43452	1400707	0.0696264	1.15723
rs142764189	1	207668928	0.0121622	12439.6	10571.8	10725.7	0.162695	1.43286	1405152	0.0698474	1.15585
1:207671342	1	207671342	0	13939.4	11867.6	12128.9	0.16091	1.42346	1429933	0.0710792	1.14826
rs375625642	1	207671398	0.00135135	13927.9	11867.6	12117.2	0.160085	1.41912	1441894	0.0716737	1.14464
1:207748065	1	207748065	0.00945946	25638.9	21847.3	22478.3	0.160031	1.41884	1442682	0.0717129	1.1444
1:207740946	1	207740946	0.00540541	29928.7	25506.5	26740.2	0.159885	1.41807	1444740	0.0718152	1.14378
rs114384980	1	207773168	0.0135135	23184.5	19802.3	20331.1	0.157685	1.40649	1476262	0.0733821	1.13441
rs116146912	1	207748388	0.0216216	25233.9	21277.2	21990.4	0.170551	1.40598	1477664	0.0734518	1.134
rs116544051	1	207670593	0	14136.8	12077	12322.5	0.157474	1.40538	1479373	0.0735367	1.1335
1:207773138	1	207773138	0	23201	19826.8	20350.1	0.157158	1.40372	1483875	0.0737605	1.13218
1:207670609	1	207670609	0.00675676	14131.2	12077	12318.2	0.157079	1.40331	1485018	0.0738173	1.13184
rs116740900	1	207667835	0.0135135	9856.5	8424.17	8658.67	0.157026	1.40302	1485840	0.0738582	1.1316
1:207671178	1	207671178	0	14173.3	12114	12361.8	0.157	1.40289	1486182	0.0738752	1.1315
rs114715994	1	207672533	0	14194.1	12132.9	12387.3	0.156899	1.40236	1487601	0.0739457	1.13109
rs7515905	1	207738077	0.9	38218.2	31374.6	34745.8	0.197316	1.39743	1501440	0.0746337	1.12707
rs2025935	1	207675655	0.172973	13876.6	11696.5	11907.5	0.170915	1.38897	1525527	0.075831	1.12015
rs12135588	1	207627057	0.0351351	21684.6	18346.3	19963.7	0.167173	1.38896	1525544	0.0758318	1.12015
rs9429943	1	207669924	0.822973	13600	11248.3	11618.4	0.189855	1.38523	1536491	0.076376	1.11704
rs9429944	1	207670307	0.821622	13590.9	11245.7	11612.2	0.18942	1.38324	1542231	0.0766613	1.11542
1:207770638	1	207770638	0	24198.9	20774.9	21349.1	0.152562	1.37953	1552861	0.0771897	1.11244
rs75282758	1	207641950	0.00405405	20466	17577.9	18874.9	0.152125	1.37723	1559511	0.0775202	1.11058
rs679515	1	207750568	0.910811	26041.2	21479.9	22668.7	0.19256	1.37494	1566237	0.0778546	1.10872
rs1257562	1	207640492	1	19911	17322.6	18484	0.139261	1.36645	1591274	0.0790991	1.10183
rs1048971	1	207646322	0.287838	19371.7	16947.8	17922.5	0.133675	1.36371	1599562	0.0795111	1.09957
1:207642048	1	207642048	0	20498.4	17662.4	18918.7	0.148908	1.3603	1609854	0.0800227	1.09679
rs141831783	1	207642151	0	20498.4	17662.4	18918.7	0.148908	1.3603	1609866	0.0800233	1.09678
rs114713133	1	207773357	0	22952.6	19781.6	20183.4	0.148678	1.35909	1613292	0.0801936	1.09586
rs7530069	1	207773778	0	22952.6	19781.6	20183.4	0.148678	1.35909	1613313	0.0801946	1.09585
rs4844596	1	207651935	0.654054	16663.8	14609.5	15284.8	0.131569	1.35531	1624468	0.0807491	1.09286
rs568515	1	207643673	0.228378	20232.1	17442.4	18651.9	0.148371	1.35203	1634164	0.0812311	1.09028
1:207773338	1	207773338	0.00135135	22939.4	19814.4	20185.5	0.146447	1.34735	1648303	0.0819339	1.08654
rs17259038	1	207773902	0.177027	22810.5	19403.2	19964.1	0.161784	1.34615	1651993	0.0821173	1.08557
rs17616	1	207646923	0.227027	19867.4	17175.2	18335.8	0.145617	1.33868	1674806	0.0832513	1.07961
rs4308977	1	207646898	0.237838	19865.4	17174.8	18334.1	0.145537	1.3383	1676082	0.0833148	1.07928
rs74151013	1	207667603	0	9897.23	8567.53	8723.55	0.144276	1.33592	1683367	0.0836769	1.07739
rs41304111	1	207628347	0.0202703	20481.6	17518.5	19072.6	0.156273	1.33403	1689105	0.0839621	1.07592
rs61822963	1	207673414	0.0621622	14159.1	12016.6	12314.2	0.164071	1.33328	1691473	0.0840798	1.07531
1:207668538	1	207668538	0	12403.9	10744.5	10762.7	0.143617	1.33246	1693961	0.0842035	1.07467
rs375121451	1	207673647	0	14200.2	12301.4	12410.7	0.143547	1.33209	1695105	0.0842604	1.07438
rs58713623	1	207673809	0	14200.2	12301.4	12410.7	0.143547	1.33209	1695110	0.0842606	1.07438
rs57322361	1	207646724	0.00135135	19965.2	17298.6	18446	0.143364	1.33112	1697898	0.0843992	1.07366
rs311305	1	207630032	1	20447.1	17915.7	19088.1	0.13216	1.32829	1706696	0.0848365	1.07142
rs61822962	1	207672719	0.109459	14082.6	11882.6	12230.8	0.169869	1.32689	1711094	0.0850551	1.0703
rs59179545	1	207672988	0.109459	14082.6	11883.4	12231.1	0.169796	1.32655	1712129	0.0851066	1.07004
rs1032979	1	207641023	0.235135	20204.6	17513.7	18650	0.142927	1.32565	1714956	0.0852471	1.06932
rs12133621	1	207669030	0.00810811	12746.2	11059.7	11109.6	0.141928	1.32357	1721533	0.085574	1.06766
rs114467562	1	207674503	0.00675676	14788.8	12834.7	13026	0.14172	1.32247	1724918	0.0857423	1.0668
rs2274567	1	207753621	0.393243	25716.3	22879.7	22767.6	0.116872	1.32127	1728597	0.0859252	1.06588
1:207661562	1	207661562	0	11332.9	9838.79	10153.1	0.141379	1.32068	1730409	0.0860153	1.06542
rs79578547	1	207661637	0	11332.9	9838.79	10153.1	0.141379	1.32068	1730437	0.0860166	1.06542
rs140203865	1	207631187	0	20333.5	17653.5	18933.2	0.141337	1.32045	1731192	0.0860542	1.06523
rs76124527	1	207667549	0.0418919	9850.47	8409.63	8658.99	0.158142	1.31799	1738803	0.0864325	1.06332
rs17615	1	207646462	0.228378	19831	17234.4	18325.1	0.140338	1.31309	1754550	0.0872153	1.05941
rs61734514	1	207760772	0.0189189	25373.9	22067.3	22485.7	0.139622	1.31143	1759883	0.0874803	1.05809
1:207773236	1	207773236	0.00540541	22775.7	19814.4	20086	0.139287	1.30967	1765385	0.0877538	1.05673
rs199538918	1	207643458	0.00540541	20632.5	17951.3	19093.9	0.139201	1.30922	1766906	0.0878294	1.05636
rs1887632	1	207671621	0.0608108	14164.5	12084.2	12354.2	0.158835	1.30813	1770261	0.0879962	1.05554
rs4844598	1	207672612	0.822973	14061.1	11829.5	12196	0.172814	1.30736	1772719	0.0881184	1.05493
rs9429942	1	207668630	0.766216	12230.8	10517.9	10577.9	0.15088	1.30676	1774536	0.0882087	1.05449
rs10863341	1	207673084	0.822973	14061	11833.3	12196.6	0.172486	1.30585	1777362	0.0883492	1.0538
rs72737299	1	207772946	0.0905405	22230.8	18892.4	19435.7	0.16272	1.30557	1778319	0.0883968	1.05356
rs1507764	1	207642295	0.160811	20427.6	17539.4	18830.9	0.152437	1.30231	1788776	0.0889166	1.05102
rs11117872	1	207643566	0	20639.4	17981.6	19105.9	0.137855	1.30213	1789334	0.0889443	1.05088
rs184770702	1	207646586	0.0027027	19928.6	17362.8	18433.7	0.137824	1.30197	1789876	0.0889712	1.05075
1:207640522	1	207640522	0.00675676	19875.8	17322.6	18444.1	0.137491	1.30022	1795403	0.089246	1.04941
rs183247700	1	207762775	0.0108108	25252.2	22016.3	22450.9	0.137131	1.29832	1801362	0.0895422	1.04797
rs9429781	1	207667222	0.833784	9693.61	8171.72	8472.16	0.170787	1.29809	1802114	0.0895796	1.04779
rs9429941	1	207667303	0.832432	9693.61	8172.59	8472.25	0.17068	1.2976	1803771	0.0896619	1.04739
rs73089153	1	207631048	0.00135135	20450.1	17835.9	19072.3	0.136773	1.29643	1807395	0.0898421	1.04652
rs9429780	1	207667190	0.832432	9693.61	8176.36	8472.94	0.17022	1.2955	1810277	0.0899853	1.04583
rs2063143	1	207641840	0.160811	20439.5	17575.9	18850.4	0.150937	1.29528	1810958	0.0900192	1.04566
1:207643286	1	207643286	0	20658.7	18022.2	19132.3	0.136533	1.29517	1811288	0.0900356	1.04559
rs45573035	1	207640012	0	19801.5	17281.9	18403.1	0.136097	1.29288	1818830	0.0904105	1.04378
rs1567190	1	207635789	0.601351	18268	16205.3	17009.6	0.119817	1.29174	1822399	0.0905879	1.04293
rs77787441	1	207641335	0.00135135	20645.1	18026	19119.7	0.135664	1.2906	1826253	0.0907795	1.04201
rs145076154	1	207674374	0.00135135	14788.8	12913.2	13022.8	0.135625	1.2904	1826858	0.0908095	1.04187
1:207755560	1	207755560	0	26938.9	23523.6	23993.6	0.135568	1.2901	1827767	0.0908547	1.04165
rs1571344	1	207670928	0.109459	14086.7	11981.5	12260.1	0.161865	1.2901	1827788	0.0908558	1.04165
rs1986158	1	207670744	0.109459	14086.7	11981.5	12260.1	0.161865	1.2901	1827793	0.090856	1.04165
rs34349246	1	207646163	0.00405405	19644	17154.9	18179.9	0.135488	1.28968	1829151	0.0909235	1.04132
rs369140831	1	207628091	0.00540541	21121.8	18448	19720.8	0.135348	1.28894	1831517	0.0910411	1.04076
rs73072567	1	207641223	0	20645.1	18035.4	19122.7	0.135144	1.28786	1834985	0.0912135	1.03994
rs7533408	1	207673631	0.821622	14102	11915.7	12239.4	0.168457	1.28744	1836371	0.0912824	1.03961
rs1887633	1	207671849	0.109459	14130.3	12025.8	12310.9	0.161266	1.28735	1836662	0.0912969	1.03954
rs117673630	1	207629523	0.00135135	20335.1	17766.6	18963.5	0.135028	1.28726	1836922	0.0913098	1.03948
rs139362462	1	207630959	0	20460.5	17877.5	19091	0.134957	1.28688	1838142	0.0913704	1.03919
rs6687175	1	207757235	0.389189	25128.9	22513.9	22358.6	0.109882	1.28547	1842833	0.0916036	1.03809
1:207641619	1	207641619	0	20645.1	18047	19125.9	0.134497	1.28446	1846176	0.0917698	1.0373
rs370417516	1	207631291	0	20455.5	17881.8	19087.3	0.134466	1.28429	1846741	0.0917979	1.03717
rs80182520	1	207631332	0	20455.5	17881.8	19087.3	0.134466	1.28429	1846757	0.0917987	1.03716
rs146796037	1	207631753	0.00945946	20436.4	17869.8	19070.9	0.134205	1.28292	1851110	0.0920151	1.03614
rs1746658	1	207756339	0	26906.6	23528.4	23978.5	0.134164	1.28271	1851835	0.0920511	1.03597
rs78150633	1	207755736	0.00405405	26835	23469.5	23898.3	0.134005	1.28187	1854537	0.0921854	1.03534
1:207641183	1	207641183	0.00405405	20618.5	18035.4	19104.2	0.133853	1.28107	1857158	0.0923157	1.03472
rs79658187	1	207666591	0.00675676	9867.98	8635.69	8712.97	0.133391	1.27864	1865096	0.0927103	1.03287
rs116772674	1	207754253	0.0135135	27244.5	23842.7	24220.8	0.133376	1.27856	1865314	0.0927211	1.03282
1:207631758	1	207631758	0.00135135	20433.2	17882	19069.6	0.133367	1.27851	1865478	0.0927293	1.03278
rs114462179	1	207756187	0.0148649	26838.1	23490	23919.5	0.133248	1.27789	1867688	0.0928391	1.03227
1:207631460	1	207631460	0.00135135	20430.4	17881.8	19070.9	0.133237	1.27783	1867885	0.0928489	1.03222
rs140144058	1	207757176	0	26879.6	23528.4	23959.9	0.133158	1.27741	1869366	0.0929225	1.03188
1:207640201	1	207640201	0.00540541	19737.9	17281.9	18358.9	0.132882	1.27596	1874129	0.0931593	1.03077
1:207640747	1	207640747	0.00540541	20133.2	17628.2	18653.8	0.13287	1.2759	1874314	0.0931685	1.03073
rs144075435	1	207646168	0	19649	17207.8	18198.4	0.132665	1.27482	1877900	0.0933467	1.0299
rs371076989	1	207631021	0.0027027	20411.7	17877.5	19059.1	0.132565	1.27429	1879749	0.0934387	1.02947
rs146939930	1	207629863	0.00945946	20435.9	17903.9	19076.7	0.132275	1.27277	1884653	0.0936824	1.02834
rs1032980	1	207640345	0.762162	19756.8	17111	18310.2	0.143777	1.27253	1885398	0.0937195	1.02817
rs112464403	1	207754486	0	27279.5	23901.1	24262.4	0.132212	1.27243	1885786	0.0937387	1.02808
1:207630123	1	207630123	0	20447.1	17915.7	19088.1	0.13216	1.27216	1886677	0.093783	1.02788
rs187308251	1	207630001	0	20447.1	17915.7	19088.1	0.13216	1.27216	1886695	0.0937839	1.02787
rs117745867	1	207754102	0.0027027	27168.4	23814.8	24162.4	0.131749	1.27	1894119	0.094153	1.02617
rs150868219	1	207630836	0.00945946	20439.3	17917.1	19083.4	0.131704	1.26976	1894931	0.0941933	1.02598
1:207756708	1	207756708	0.00135135	26835.5	23528.4	23929.3	0.131517	1.26878	1898244	0.094358	1.02522
1:207630577	1	207630577	0.00405405	20444.1	17928	19090.1	0.131331	1.2678	1901364	0.0945131	1.02451
rs369924081	1	207629553	0.00675676	20259.2	17766.6	18909.4	0.131289	1.26758	1902206	0.0945549	1.02432
rs9429936	1	207645956	0.231081	19621.6	17215	18167.4	0.130851	1.2671	1903856	0.094637	1.02394
rs311311	1	207639695	0.759459	19640.4	17084.2	18228.6	0.139436	1.26505	1910776	0.0949809	1.02236
rs140295351	1	207674145	0	14788.8	12976.1	13048.8	0.130766	1.26482	1911567	0.0950203	1.02218
rs3738468	1	207762358	0.390541	24963.6	22460.8	22230.7	0.105651	1.26379	1915010	0.0951914	1.0214
rs10863336	1	207665920	0.436486	8924.41	7995.35	7864.21	0.10993	1.26184	1921373	0.0955077	1.01996
rs2940253	1	207645743	0.228378	19621.6	17245.2	18176.8	0.129093	1.25858	1932415	0.0960566	1.01747
rs511678	1	207645282	0.228378	19621.6	17245.2	18176.8	0.129093	1.25858	1932419	0.0960568	1.01747
rs9429774	1	207645895	0.228378	19621.6	17245.2	18176.8	0.129093	1.25858	1932428	0.0960572	1.01747
1:207674706	1	207674706	0.00675676	14775.2	12982.6	13049.9	0.129339	1.25731	1936685	0.0962688	1.01651
rs17259031	1	207759130	0.00945946	25850.1	22715.5	23079.5	0.129268	1.25694	1938024	0.0963354	1.01621
rs74151020	1	207674788	0.00135135	14728	12943.7	13013	0.129137	1.25625	1940345	0.0964508	1.01569
rs74151012	1	207666626	0	9975.77	8768.65	8838.2	0.128977	1.25541	1943110	0.0965882	1.01508
rs7525160	1	207668414	0.431081	8833.15	7925.37	7760.79	0.108443	1.25433	1946658	0.0967646	1.01428
1:207755489	1	207755489	0.00135135	26897.2	23650.9	23973	0.12862	1.25353	1949241	0.096893	1.01371
rs143616521	1	207767449	0.391892	24719.6	22288.7	22085	0.103517	1.25287	1951475	0.097004	1.01321
rs12139795	1	207631205	0.160811	20328.4	17644.6	18926.8	0.141587	1.25142	1956426	0.0972501	1.01211
rs12140602	1	207631158	0.160811	20328.4	17644.6	18926.8	0.141587	1.25142	1956427	0.0972502	1.01211
rs183153194	1	207645839	0	19652.6	17291.3	18213.1	0.128004	1.25029	1960521	0.0974537	1.0112
rs373078803	1	207645893	0	19652.6	17291.3	18213.1	0.128004	1.25029	1960526	0.0974539	1.0112
rs75907730	1	207660123	0.0135135	11417.3	10046.4	10327.5	0.127911	1.2498	1962223	0.0975383	1.01082
rs191130214	1	207669045	0	12825.2	11285.3	11201	0.127909	1.24979	1962252	0.0975397	1.01082
rs74151015	1	207669089	0	12825.2	11285.3	11201	0.127909	1.24979	1962258	0.09754	1.01082
rs11118131	1	207761196	0.391892	24983.2	22544.3	22286.3	0.102717	1.24877	1965808	0.0977165	1.01003
rs189580087	1	207628894	0.00675676	20653.6	18178.6	19318.7	0.127642	1.24838	1967096	0.0977805	1.00975
rs145300866	1	207638117	0.00810811	20285.1	17856	18926.8	0.127544	1.24787	1968809	0.0978657	1.00937
rs76484450	1	207661485	0.0418919	11320.8	9806.52	10134.6	0.143596	1.24648	1973565	0.0981021	1.00832
1:207676017	1	207676017	0	15064.4	13266.5	13276.8	0.127087	1.24546	1976912	0.0982684	1.00759
rs4274065	1	207671476	0.875676	13922	11809.8	12098	0.164545	1.24461	1979877	0.0984158	1.00694
rs141801747	1	207764944	0.391892	25019.2	22595.6	22315.5	0.10189	1.24453	1980114	0.0984276	1.00688
rs311307	1	207631778	0.771622	20312.6	17700.9	18920.9	0.137627	1.24287	1985979	0.0987191	1.0056
rs311304	1	207629702	0.771622	20291.4	17686.7	18906.8	0.137381	1.24169	1989902	0.0989141	1.00474
rs311306	1	207630444	0.771622	20296.6	17692.5	18912.2	0.137313	1.24136	1991025	0.09897	1.0045
rs74151019	1	207674764	0	14728	12982.6	13025.1	0.126135	1.24045	1994284	0.099132	1.00379
rs4844597	1	207671269	0.87973	13916.1	11818.9	12099.3	0.163351	1.23913	1998939	0.0993634	1.00277
1:207661370	1	207661370	0	11409	10059.9	10269.5	0.125847	1.23893	1999591	0.0993958	1.00263
rs77207256	1	207661398	0	11409	10059.9	10269.5	0.125847	1.23893	1999619	0.0993972	1.00263
rs10779330	1	207762674	0.391892	24837.4	22460.8	22150.9	0.100582	1.23783	2003403	0.0995853	1.0018
1:207645502	1	207645502	0	19721.5	17393.6	18293.6	0.125605	1.23767	2003984	0.0996141	1.00168
rs116421473	1	207645361	0	19721.5	17393.6	18293.6	0.125605	1.23767	2003994	0.0996146	1.00168
rs12069598	1	207645563	0	19721.5	17393.6	18293.6	0.125605	1.23767	2003995	0.0996147	1.00168
rs143219239	1	207645459	0	19721.5	17393.6	18293.6	0.125605	1.23767	2004003	0.0996151	1.00167
rs12034598	1	207757515	0.387838	24830.7	22458.8	22153.3	0.1004	1.2369	2006767	0.0997525	1.00108
rs311302	1	207629416	0.760811	20277.2	17693	18899.1	0.136327	1.23661	2007806	0.0998041	1.00085
1:207666323	1	207666323	0	9914.91	8747.37	8791.59	0.125286	1.23598	2009948	0.0999106	1.00039
1:207628099	1	207628099	0	21136.7	18649.3	19772.9	0.1252	1.23553	2011493	0.0999874	1.00005
1:207628206	1	207628206	0	21136.7	18649.3	19772.9	0.1252	1.23553	2011494	0.0999874	1.00005
1:207628785	1	207628785	0	20672.2	18258.1	19353.3	0.124181	1.23017	2030673	0.100941	0.995933
rs116762805	1	207628788	0	20672.2	18258.1	19353.3	0.124181	1.23017	2030681	0.100941	0.995932
rs115749816	1	207661321	0.0027027	11384.5	10059.9	10253.9	0.1237	1.22764	2039625	0.101386	0.994023
rs12075933	1	207675853	0.109459	14752.8	12736.5	12903.3	0.146959	1.22159	2061532	0.102475	0.989383
rs188078143	1	207644254	0	20351.5	18006.9	18923.7	0.122401	1.2208	2064467	0.102621	0.988765
rs596319	1	207766156	0.394595	24843.1	22542.7	22187.7	0.0971675	1.22034	2066174	0.102705	0.988406
rs61822964	1	207675712	0.0675676	14823.2	12885.4	13004.2	0.140097	1.21811	2074258	0.103107	0.986711
rs60799840	1	207667840	0	9907.99	8771.63	8764.29	0.121819	1.21774	2075656	0.103177	0.986418
rs609297	1	207765557	0.394595	24863.9	22573.1	22212	0.0966574	1.21773	2075699	0.103179	0.986409
rs201585844	1	207644155	0.00405405	20337.2	18006.9	18913.5	0.121697	1.2171	2078065	0.103297	0.985914
rs376436856	1	207667164	0.00540541	9845.63	8722.24	8741.66	0.121152	1.21423	2088751	0.103828	0.983687
rs646817	1	207757936	0.406757	24869.3	22459.9	22185.7	0.101902	1.21158	2098335	0.104304	0.981698
rs11807805	1	207666597	0.0418919	9945.5	8676.8	8790.34	0.136468	1.21144	2098823	0.104328	0.981597
rs182176991	1	207644683	0.00540541	20312.8	18006.9	18891.7	0.120495	1.21077	2101330	0.104453	0.981079
rs1752688	1	207758232	0.406757	24863.2	22459.9	22182.8	0.101658	1.21034	2102846	0.104528	0.980766
rs9429779	1	207664721	0.766216	10361	9092	9293.08	0.130653	1.20926	2106770	0.104723	0.979956
1:207673987	1	207673987	0.00540541	14632.2	12976.1	12942.1	0.120117	1.20878	2108571	0.104813	0.979585
rs142270195	1	207635899	0.00945946	18774.4	16654.8	17506.6	0.119796	1.20709	2114784	0.105122	0.978307
1:207635807	1	207635807	0.00405405	18775.4	16658.1	17508.2	0.119649	1.20632	2117725	0.105268	0.977704
rs147951060	1	207763863	0.390541	24797.1	22576	22155.4	0.0938416	1.2033	2128627	0.10581	0.975474
1:207674728	1	207674728	0.0108108	14623.8	12982.6	12955.5	0.119034	1.20308	2129371	0.105847	0.975322
rs1746659	1	207758544	0.406757	24819.5	22459.9	22157.5	0.0998988	1.20139	2135603	0.106157	0.974053
rs17045132	1	207643983	0	20274.2	18005.2	18856.3	0.118691	1.20128	2135976	0.106175	0.973977
rs61821130	1	207630888	0.0675676	20375.3	17774.7	18999.7	0.136547	1.20106	2136794	0.106216	0.973811
1:207644154	1	207644154	0.00675676	20271	18005.2	18849.7	0.118534	1.20045	2139021	0.106327	0.973358
1:207636195	1	207636195	0	18790.1	16691	17527.9	0.118464	1.20008	2140337	0.106392	0.973091
rs3767933	1	207637359	0.6	18382.9	16605.7	17199	0.101677	1.19969	2141749	0.106462	0.972805
rs6672474	1	207766708	0.393243	24759.4	22560.4	22135.3	0.093012	1.19905	2144161	0.106582	0.972316
rs368839023	1	207627874	0.00945946	20080.9	17843.7	18759.3	0.11812	1.19827	2147046	0.106725	0.971732
rs2182913	1	207660378	0.766216	10953.5	9634.57	9816.03	0.1283	1.19791	2148301	0.106788	0.971478
1:207644133	1	207644133	0.00405405	20256.4	18005.2	18840.7	0.117811	1.19665	2152844	0.107014	0.970561
1:207661246	1	207661246	0	11457.3	10184	10340.1	0.117807	1.19662	2152937	0.107018	0.970542
rs147499620	1	207661101	0	11457.3	10184	10340.1	0.117807	1.19662	2152954	0.107019	0.970539
rs148421245	1	207660865	0	11457.3	10184	10340.1	0.117807	1.19662	2152955	0.107019	0.970538
rs57024577	1	207661139	0	11457.3	10184	10340.1	0.117807	1.19662	2152969	0.10702	0.970536
rs57881438	1	207660918	0	11457.3	10184	10340.1	0.117807	1.19662	2152970	0.10702	0.970535
rs75924889	1	207758787	0.00540541	25869.4	22995.2	23151.3	0.117777	1.19646	2153586	0.107051	0.970411
rs147654348	1	207753594	0	25816.7	22950.8	22866.7	0.11767	1.1959	2155665	0.107154	0.969992
rs7543742	1	207673980	0.109459	14446.2	12542.7	12675.4	0.141295	1.19556	2156954	0.107218	0.969732
rs4618970	1	207661640	0.932432	11309.9	9765.66	10113.8	0.146806	1.19368	2163894	0.107563	0.968337
rs41304115	1	207628076	0.0148649	20714.9	18427.4	19389.2	0.117012	1.19244	2168470	0.10779	0.96742
rs608282	1	207765849	0.409459	24836.3	22520.1	22177.5	0.0978973	1.1912	2173184	0.108025	0.966477
1:207637551	1	207637551	0	20743.3	18463.7	19423.1	0.116415	1.1893	2180181	0.108373	0.965081
1:207637886	1	207637886	0	20743.3	18463.7	19423.1	0.116415	1.1893	2180182	0.108373	0.965081
rs61821134	1	207661446	0.0662162	11301.5	9884.49	10146.2	0.133967	1.18867	2182519	0.108489	0.964615
rs593518	1	207766785	0.990541	24964.2	22214	22243.3	0.11672	1.18834	2183684	0.108547	0.964384
rs12089713	1	207675300	0	14751.7	13134.6	13079.6	0.116107	1.18768	2186062	0.108665	0.963911
rs77625332	1	207660124	0	11496.9	10240.4	10440.4	0.115732	1.18571	2193383	0.109029	0.962459
rs9429778	1	207651835	0.231081	17430.6	15557.8	16148.4	0.113661	1.18378	2200676	0.109391	0.961017
rs3767934	1	207636208	0.159459	18653.3	16378.9	17345.3	0.13003	1.18304	2203517	0.109533	0.960457
rs311308	1	207632487	1	21106.1	19003.9	19887.3	0.104921	1.18193	2207627	0.109737	0.959648
rs117447527	1	207753547	0.00135135	25742.3	22950.8	22820.7	0.114783	1.18071	2212288	0.109969	0.958732
rs114223242	1	207697506	0.0121622	40583.5	36190.5	37918.5	0.114564	1.17956	2216566	0.110181	0.957893
1:207638424	1	207638424	0	20453.6	18248.4	19160	0.114085	1.17703	2226158	0.110658	0.956017
1:207638915	1	207638915	0	20453.6	18248.4	19160	0.114085	1.17703	2226159	0.110658	0.956017
rs191112290	1	207638244	0	20453.6	18248.4	19160	0.114085	1.17703	2226179	0.110659	0.956013
rs73072560	1	207635633	0	19684.4	17565.6	18432.7	0.113882	1.17597	2230227	0.11086	0.955224
rs61522287	1	207669248	0.0405405	12833.6	11280.2	11204.9	0.129013	1.1748	2234631	0.111079	0.954367
rs12066341	1	207664199	0.00135135	11034.3	9849.25	9994.45	0.113612	1.17455	2235516	0.111123	0.954196
1:207645271	1	207645271	0.00405405	19989.9	17846.4	18622.8	0.113427	1.17357	2239377	0.111315	0.953446
rs6663530	1	207761441	0.00135135	25542.6	22804.6	22768.3	0.113385	1.17335	2240183	0.111355	0.95329
rs201880876	1	207755348	0.0121622	26482.4	23650.9	23717.9	0.113076	1.17173	2246526	0.11167	0.952062
rs55819427	1	207669111	0.0689189	12781.9	11223.9	11152.9	0.129986	1.16954	2254912	0.112087	0.950444
1:207675478	1	207675478	0.00135135	14700.6	13134.6	13047	0.112639	1.16943	2255279	0.112106	0.950373
rs114358351	1	207762354	0	25542.6	22823.8	22777	0.112542	1.16892	2257249	0.112203	0.949994
rs117975322	1	207761856	0	25542.6	22823.8	22777	0.112542	1.16892	2257254	0.112204	0.949993
rs140925933	1	207761764	0	25542.6	22823.8	22777	0.112542	1.16892	2257258	0.112204	0.949992
rs374559734	1	207761720	0	25542.6	22823.8	22777	0.112542	1.16892	2257266	0.112204	0.949991
rs111356379	1	207639550	0	20420.6	18248.4	19137.5	0.11247	1.16854	2258833	0.112282	0.949689
rs375722280	1	207639601	0	20420.6	18248.4	19137.5	0.11247	1.16854	2258848	0.112283	0.949686
rs11117911	1	207667985	0.0418919	9890.81	8705.08	8734.92	0.1277	1.16834	2259636	0.112322	0.949535
rs11117913	1	207668235	0.0418919	9890.81	8705.08	8734.92	0.1277	1.16834	2259637	0.112322	0.949535
rs55807214	1	207696913	0.00675676	40330.3	36045	37619.8	0.112334	1.16782	2261696	0.112424	0.949139
rs56146462	1	207676203	0.0594595	15041.4	13240	13252.5	0.127564	1.16767	2262328	0.112456	0.949018
rs12029729	1	207645089	0.00675676	19917.7	17804.3	18559.4	0.112169	1.16696	2265208	0.112599	0.948465
rs630875	1	207758814	0	25944.7	23198.2	23238.8	0.111893	1.1655	2270929	0.112883	0.94737
rs7525170	1	207668447	0.875676	12378.1	10683.1	10727.9	0.14727	1.16535	2271508	0.112912	0.947259
rs371562412	1	207638130	0.00135135	20406.2	18248.4	19128.3	0.111766	1.16483	2273461	0.113009	0.946886
1:207638982	1	207638982	0.00405405	20399	18248.4	19122.2	0.11141	1.16296	2280699	0.113369	0.945505
rs6663887	1	207664423	0.822973	10672.2	9270.24	9559.94	0.140835	1.16122	2287743	0.113719	0.944166
1:207675078	1	207675078	0.00540541	14552.9	13027.4	12930.3	0.110734	1.1594	2294857	0.114073	0.942818
rs311310	1	207635573	0.771622	19557.5	17347.5	18280.5	0.11991	1.15747	2302424	0.114449	0.941388
rs149291790	1	207766903	0.0148649	25027.6	22413.4	22344.4	0.110322	1.15723	2303327	0.114494	0.941218
rs41304099	1	207647544	0.0121622	20182.2	18084.3	18850.6	0.109756	1.15425	2315067	0.115077	0.93901
1:207767057	1	207767057	0	25057.6	22453.8	22377.2	0.109718	1.15405	2315841	0.115116	0.938865
rs114491310	1	207757393	0.0148649	25109.9	22500.9	22350	0.109705	1.15399	2316073	0.115127	0.938821
rs7533520	1	207673945	0.87973	13957.9	12080.6	12177.8	0.144452	1.15243	2322376	0.115441	0.937641
rs112332047	1	207761411	0	25542.6	22903	22820.4	0.109079	1.15069	2329419	0.115791	0.936326
rs188151322	1	207761270	0	25542.6	22903	22820.4	0.109079	1.15069	2329430	0.115791	0.936324
rs113926236	1	207762370	0	25126.6	22546.6	22375.2	0.108345	1.14683	2344601	0.116546	0.933504
rs181187595	1	207762502	0	25126.6	22546.6	22375.2	0.108345	1.14683	2344612	0.116546	0.933502
rs373923823	1	207762386	0	25126.6	22546.6	22375.2	0.108345	1.14683	2344620	0.116546	0.933501
rs113529561	1	207758777	0	25952.4	23304	23259.6	0.107641	1.14312	2359866	0.117304	0.930686
1:207760265	1	207760265	0	25858.8	23223.5	23177.3	0.107484	1.1423	2363029	0.117462	0.930104
rs140018719	1	207760271	0	25858.8	23223.5	23177.3	0.107484	1.1423	2363039	0.117462	0.930102
rs595121	1	207760384	0	25858.8	23223.5	23177.3	0.107484	1.1423	2363049	0.117463	0.930101
rs115290463	1	207696672	0.0135135	40417	36298.6	37746.4	0.107472	1.14223	2363323	0.117476	0.93005
rs139215245	1	207764826	0.00135135	25495.5	22901.7	22770.6	0.107293	1.14129	2367134	0.117666	0.92935
1:207696835	1	207696835	0	40450.6	36351.9	37785.8	0.106834	1.13887	2376686	0.11814	0.927601
1:207696849	1	207696849	0	40450.6	36351.9	37785.8	0.106834	1.13887	2376687	0.11814	0.927601
1:207759703	1	207759703	0	25840.1	23223.5	23166.5	0.106762	1.1385	2378149	0.118213	0.927334
1:207760074	1	207760074	0	25840.1	23223.5	23166.5	0.106762	1.1385	2378150	0.118213	0.927334
1:207760140	1	207760140	0	25840.1	23223.5	23166.5	0.106762	1.1385	2378151	0.118213	0.927334
1:207760148	1	207760148	0	25840.1	23223.5	23166.5	0.106762	1.1385	2378152	0.118213	0.927334
rs74820161	1	207760196	0	25840.1	23223.5	23166.5	0.106762	1.1385	2378207	0.118216	0.927324
rs116145400	1	207757552	0.0121622	25115.9	22576	22392	0.106611	1.1377	2381437	0.118377	0.926734
rs646288	1	207762755	0	25341.4	22779.3	22627.6	0.106587	1.13758	2381918	0.1184	0.926646
1:207760221	1	207760221	0.00135135	25831.9	23223.5	23160.9	0.106445	1.13683	2385116	0.118559	0.926064
rs140655957	1	207757844	0	25150.6	22612	22430.5	0.106401	1.1366	2386070	0.118607	0.92589
rs79106975	1	207757701	0	25150.6	22612	22430.5	0.106401	1.1366	2386092	0.118608	0.925886
rs9429775	1	207647339	0.0108108	20837.8	18737.7	19511.2	0.106233	1.13571	2389777	0.118791	0.925216
1:207759380	1	207759380	0	25924.4	23312	23252.6	0.106219	1.13564	2390004	0.118802	0.925175
rs6700109	1	207664607	0.890541	10682.6	9246.12	9561.93	0.144415	1.13353	2398615	0.11923	0.923613
rs367871346	1	207647423	0.0027027	20844.1	18753.7	19520.2	0.105679	1.1328	2401574	0.119378	0.923077
rs1876453	1	207627918	0.0675676	19852	17567	18513.6	0.122278	1.13251	2402746	0.119436	0.922865
1:207759418	1	207759418	0.00540541	25714.1	23141.3	23053.8	0.105422	1.13145	2407080	0.119651	0.922083
rs145825758	1	207757938	0	25013.3	22512.1	22300.6	0.105355	1.13109	2408585	0.119726	0.921811
rs141282494	1	207764389	0.0148649	25195.8	22684.8	22493.5	0.104983	1.12913	2416649	0.120127	0.92036
rs3886100	1	207739127	0.491892	28117.5	25690.6	25560.4	0.0902686	1.12898	2417307	0.12016	0.920241
rs377132050	1	207761041	0.00135135	25534.7	22990.6	22895.9	0.104952	1.12897	2417342	0.120161	0.920235
1:207632652	1	207632652	0	21106.1	19003.9	19887.3	0.104921	1.12881	2417998	0.120194	0.920117
rs139593110	1	207631810	0	21106.1	19003.9	19887.3	0.104921	1.12881	2418014	0.120195	0.920114
rs77276388	1	207631951	0	21106.1	19003.9	19887.3	0.104921	1.12881	2418037	0.120196	0.92011
rs77625468	1	207632129	0	21106.1	19003.9	19887.3	0.104921	1.12881	2418039	0.120196	0.92011
rs78677800	1	207632669	0	21106.1	19003.9	19887.3	0.104921	1.12881	2418043	0.120196	0.920109
rs11576732	1	207763169	0.0135135	25344.2	22844.1	22643.8	0.103855	1.1232	2441133	0.121344	0.915982
rs143923368	1	207763630	0.0135135	25344.2	22844.1	22643.8	0.103855	1.1232	2441141	0.121344	0.91598
rs7519408	1	207661289	0.932432	11398.5	9986.9	10238.6	0.132209	1.1222	2445231	0.121548	0.915253
rs138368440	1	207763535	0	25353.2	22859.2	22654.5	0.103552	1.1216	2447633	0.121667	0.914827
rs138975227	1	207763188	0	25353.2	22859.2	22654.5	0.103552	1.1216	2447634	0.121667	0.914827
rs640486	1	207763207	0	25353.2	22859.2	22654.5	0.103552	1.1216	2447665	0.121669	0.914821
rs2182909	1	207653106	0.22973	15803.3	14301.1	14627	0.0998833	1.11699	2467020	0.122631	0.911401
1:207758953	1	207758953	0.00405405	25697.2	23198.2	23088.2	0.102305	1.11504	2475013	0.123028	0.909996
rs117723802	1	207762581	0	24969.3	22546.6	22277.5	0.102066	1.11378	2480332	0.123292	0.909063
1:207637050	1	207637050	0	19038.3	17195.6	17845.4	0.101796	1.11236	2486260	0.123587	0.908027
rs139527361	1	207636508	0	19038.3	17195.6	17845.4	0.101796	1.11236	2486280	0.123588	0.908023
rs61821135	1	207661679	0.0594595	11414.2	10168.1	10309.8	0.1156	1.10886	2501329	0.124336	0.905402
1:207636316	1	207636316	0.00405405	19020.6	17195.6	17831.7	0.100868	1.10748	2507037	0.12462	0.904413
rs311309	1	207635087	1	20681.7	18888.7	19547.7	0.0906862	1.10544	2515728	0.125052	0.90291
rs116542838	1	207633194	0	21336.2	19299.5	20134.6	0.100329	1.10464	2519070	0.125218	0.902333
rs115411101	1	207763963	0	25303.2	22888.5	22629.4	0.100297	1.10447	2519717	0.12525	0.902222
rs138824359	1	207764020	0	25303.2	22888.5	22629.4	0.100297	1.10447	2519722	0.12525	0.902221
rs188259927	1	207764040	0	25303.2	22888.5	22629.4	0.100297	1.10447	2519735	0.125251	0.902218
rs625861	1	207764202	0	25303.2	22888.5	22629.4	0.100297	1.10447	2519741	0.125251	0.902217
1:207633294	1	207633294	0	21333.1	19299.5	20129.4	0.10018	1.10386	2522197	0.125373	0.901794
rs147846150	1	207633521	0	21333.1	19299.5	20129.4	0.10018	1.10386	2522237	0.125375	0.901787
1:207633680	1	207633680	0.00135135	21321.1	19299.5	20120.4	0.0996169	1.10089	2534624	0.125991	0.89966
rs73089156	1	207632889	0.00135135	21287.6	19270.2	20091.6	0.099568	1.10064	2535719	0.126046	0.899472
rs150973349	1	207632805	0.00945946	21265	19260.3	20072.9	0.0990196	1.09775	2547667	0.12664	0.897431
rs146525914	1	207766584	0.0027027	24993.5	22641.1	22330.9	0.0988454	1.09683	2551630	0.126837	0.896756
rs142375484	1	207766533	0	24995.2	22643.6	22333.1	0.0988095	1.09665	2552321	0.126871	0.896638
rs600359	1	207766141	0.00135135	24965	22622.5	22303.9	0.0985298	1.09517	2558711	0.127189	0.895552
1:207765968	1	207765968	0	24965	22625.5	22305.1	0.0983986	1.09448	2561836	0.127344	0.895022
1:207762564	1	207762564	0.00540541	24866.5	22546.6	22199.2	0.0979376	1.09206	2571962	0.127847	0.893309
rs3991865	1	207647993	0.0108108	20028.5	18165.8	18782	0.0976168	1.09037	2579221	0.128208	0.892085
1:207765403	1	207765403	0.00135135	25036.4	22724.7	22384.2	0.0968765	1.08647	2595809	0.129033	0.889301
1:207633284	1	207633284	0.00405405	21259	19299.5	20076.5	0.0967033	1.08556	2599818	0.129232	0.88863
rs59909133	1	207666187	0	9498.42	8624.7	8504.35	0.0964951	1.08447	2604694	0.129474	0.887817
rs147969166	1	207697361	0	40579.9	36884.5	38050.7	0.0954817	1.07913	2627514	0.130609	0.884028
rs368201059	1	207697397	0	40579.9	36884.5	38050.7	0.0954817	1.07913	2627520	0.130609	0.884027
1:207647921	1	207647921	0.00540541	20000.4	18181.9	18766.6	0.0953271	1.07832	2630988	0.130781	0.883454
rs144572703	1	207648456	0.00945946	20083.4	18259.3	18853.7	0.0952188	1.07775	2633435	0.130903	0.883051
rs113905197	1	207648539	0	20122.4	18299.5	18893.1	0.0949617	1.07639	2639159	0.131187	0.882108
rs1143665	1	207648494	0	20122.4	18299.5	18893.1	0.0949617	1.07639	2639160	0.131187	0.882108
rs7521831	1	207697477	0.00135135	40532.7	36866.1	38014.7	0.0948172	1.07563	2642507	0.131354	0.881557
1:207634798	1	207634798	0	20765.4	18888.7	19613	0.0947232	1.07514	2644582	0.131457	0.881216
1:207634800	1	207634800	0	20765.4	18888.7	19613	0.0947232	1.07514	2644583	0.131457	0.881216
1:207765318	1	207765318	0.00405405	24987.3	22747.4	22360.3	0.093917	1.0709	2662920	0.132369	0.878215
rs17044525	1	207632796	0.077027	20975.6	18818	19741.5	0.108543	1.06653	2682071	0.133321	0.875103
rs9429782	1	207669355	0.0675676	12595.7	11303	11045.6	0.108286	1.0653	2687490	0.13359	0.874226
1:207640674	1	207640674	0.0310811	19198.1	17322.6	17986.1	0.102802	1.06455	2690707	0.13375	0.873707
1:207663938	1	207663938	0.00945946	10676.2	9733.63	9746.9	0.0924302	1.06307	2697165	0.134071	0.872666
rs181863809	1	207648022	0.00135135	20006.7	18244.5	18790.6	0.0922041	1.06188	2702375	0.13433	0.871828
rs147742969	1	207661861	0.0418919	11612.8	10445	10529.6	0.105989	1.06161	2703566	0.134389	0.871636
rs149048095	1	207634274	0.00945946	21077.3	19233.6	19933.7	0.0915395	1.05838	2717712	0.135092	0.86937
rs141941832	1	207634483	0.00945946	21077.3	19233.6	19933.7	0.0915373	1.05837	2717758	0.135094	0.869363
rs143079233	1	207634294	0.00945946	21077.3	19233.6	19933.7	0.0915373	1.05837	2717761	0.135095	0.869362
1:207634279	1	207634279	0.00135135	21077.3	19233.8	19933.7	0.091528	1.05832	2717982	0.135106	0.869327
rs74857976	1	207634617	0	21090.3	19247	19946.8	0.091458	1.05796	2719608	0.135186	0.869067
rs187651247	1	207633894	0	21100	19256.9	19956.5	0.0914027	1.05767	2720749	0.135243	0.868885
rs184304137	1	207635176	0.00135135	20646.8	18888.7	19523.9	0.0889955	1.045	2777097	0.138044	0.859982
rs368246274	1	207628294	0.0121622	20330.9	18600.1	19219.4	0.0889754	1.04489	2777633	0.138071	0.859898
1:207633750	1	207633750	0.0108108	21048.7	19256.9	19919.8	0.0889666	1.04484	2777860	0.138082	0.859863
rs61735651	1	207648173	0.0675676	19861.3	17915.5	18598.5	0.103108	1.04043	2798414	0.139104	0.856661
rs192804951	1	207634887	0.00675676	20627	18888.7	19494.8	0.0880361	1.03995	2800606	0.139213	0.856321
rs139691972	1	207740108	0	28783.2	26359.1	26237.4	0.087977	1.03964	2801953	0.13928	0.856112
rs183283437	1	207740102	0	28783.2	26359.1	26237.4	0.087977	1.03964	2801958	0.13928	0.856112
1:207739374	1	207739374	0	28800.8	26393.6	26268.7	0.0872826	1.03598	2818704	0.140112	0.853524
1:207739670	1	207739670	0.0027027	28692	26313.9	26161.9	0.086518	1.03196	2837030	0.141023	0.850709
rs4525038	1	207663937	0.931081	11042.9	9856.74	10007.3	0.113634	1.03126	2840257	0.141184	0.850216
rs17618	1	207653364	0.0702703	10293.9	9304.82	9400.68	0.101016	1.03037	2844310	0.141385	0.849596
rs2182912	1	207660344	0.874324	11472.3	10198.4	10410.4	0.1177	1.02969	2847414	0.141539	0.849123
1:207739624	1	207739624	0	28764.2	26393.6	26246.6	0.0860099	1.02928	2849242	0.14163	0.848844
rs142980032	1	207739509	0	28764.2	26393.6	26246.6	0.0860099	1.02928	2849272	0.141632	0.848839
rs9429955	1	207739534	0	28764.2	26393.6	26246.6	0.0860099	1.02928	2849303	0.141633	0.848835
1:207739452	1	207739452	0.00135135	28743.9	26393.6	26233	0.0853058	1.02558	2866590	0.142493	0.846208
rs372460675	1	207648803	0.00675676	19922.3	18300.9	18763	0.0848893	1.02339	2876820	0.143001	0.844661
rs189569885	1	207648877	0.00135135	19918.9	18300.9	18757.4	0.084715	1.02247	2881095	0.143214	0.844016
rs146134620	1	207635390	0.00945946	20440.8	18786	19352.6	0.0844205	1.02092	2888256	0.14357	0.842938
rs61821136	1	207665084	0.0594595	10627.7	9638.71	9641.13	0.0976739	1.02074	2889121	0.143613	0.842808
rs190597376	1	207649908	0.00405405	19495	17918	18347.3	0.084348	1.02054	2890087	0.143661	0.842662
rs9429776	1	207649224	0.00135135	19883.2	18290.8	18730.5	0.0834779	1.01596	2910922	0.144696	0.839543
rs3736999	1	207652811	0.00135135	16476.9	15174.5	15359.1	0.0823417	1.00998	2938454	0.146065	0.835454
rs370205493	1	207635177	0.00135135	20407.5	18799.7	19335.1	0.0820591	1.00849	2945400	0.14641	0.834429
rs9429777	1	207650191	0	19511.4	17975.3	18376.5	0.0819995	1.00818	2946967	0.146488	0.834198
rs377165124	1	207649246	0.00135135	19881.6	18316.8	18736.4	0.0819756	1.00805	2947583	0.146519	0.834107
rs17044576	1	207634670	0.0486486	20582.7	18716.9	19430.6	0.0950254	1.00772	2949152	0.146597	0.833876
rs77828994	1	207652548	0.0027027	16468.3	15174.5	15350.5	0.081821	1.00724	2951356	0.146706	0.833552
1:207676235	1	207676235	0	16922.5	15593.3	15191.9	0.0818028	1.00714	2951760	0.146726	0.833492
1:207665320	1	207665320	0	10773.4	9927.44	9822.41	0.0817797	1.00702	2952340	0.146755	0.833407
1:207665881	1	207665881	0	10773.4	9927.44	9822.41	0.0817797	1.00702	2952341	0.146755	0.833407
rs115883226	1	207665226	0	10773.4	9927.44	9822.41	0.0817797	1.00702	2952347	0.146755	0.833406
rs369275376	1	207665687	0	10773.4	9927.44	9822.41	0.0817797	1.00702	2952362	0.146756	0.833404
rs57291226	1	207665118	0	10773.4	9927.44	9822.41	0.0817797	1.00702	2952365	0.146756	0.833403
1:207676315	1	207676315	0	16847.1	15525.1	15128.7	0.0817165	1.00669	2953843	0.14683	0.833186
1:207676361	1	207676361	0	16847.1	15525.1	15128.7	0.0817165	1.00669	2953844	0.14683	0.833186
rs116469442	1	207676309	0	16847.1	15525.1	15128.7	0.0817165	1.00669	2953862	0.146831	0.833183
1:207633133	1	207633133	0.0108108	20942.6	19299.5	19866.1	0.0817054	1.00663	2954127	0.146844	0.833144
rs74469966	1	207648954	0.00135135	19858.2	18300.9	18717.1	0.0816674	1.00643	2955141	0.146894	0.832995
rs76306710	1	207676291	0.00135135	16842.2	15525.1	15125.9	0.0814244	1.00515	2961043	0.147188	0.832129
1:207665093	1	207665093	0.00135135	10766.3	9927.44	9816.21	0.0811215	1.00356	2968618	0.147564	0.831019
rs372421669	1	207650085	0.00675676	19488.5	17975.3	18360.1	0.0808226	1.00198	2976105	0.147936	0.829925
1:207676572	1	207676572	0.00135135	16491.9	15224.5	14842.2	0.0799625	0.997458	2997236	0.148987	0.826852
rs141885899	1	207652844	0.00540541	16419.9	15161.3	15316.3	0.0797475	0.996327	3002607	0.149254	0.826075
1:207648758	1	207648758	0.00810811	19790.6	18299.5	18668.7	0.0783325	0.98888	3038437	0.151035	0.820923
rs58340911	1	207651728	0.00135135	18500.5	17116.2	17399.7	0.0777757	0.985949	3052624	0.15174	0.8189
1:207662884	1	207662884	0	11638.8	10768.1	10673.4	0.0777536	0.985833	3053122	0.151765	0.818829
rs12068225	1	207662306	0	11624.7	10768.1	10662	0.0765392	0.979442	3084158	0.153307	0.814437
rs374597014	1	207662492	0	11624.7	10768.1	10662	0.0765392	0.979442	3084161	0.153308	0.814436
rs74654308	1	207662432	0	11624.7	10768.1	10662	0.0765392	0.979442	3084164	0.153308	0.814436
rs57555171	1	207653704	0.00135135	10625.9	9845.69	9815.75	0.076262	0.977983	3091304	0.153663	0.813432
rs373721952	1	207627834	0.0310811	19445.8	17851.3	18314.3	0.0855551	0.977636	3092988	0.153746	0.813195
rs4317805	1	207652992	0.964865	16089.4	14661.7	14946.3	0.092919	0.975418	3103931	0.15429	0.811661
1:207662699	1	207662699	0.00540541	11614.1	10768.1	10652.8	0.0756262	0.974637	3107669	0.154476	0.811139
1:207663686	1	207663686	0	11180.2	10370.7	10256	0.0751627	0.972198	3119546	0.155067	0.809482
rs74443173	1	207663610	0	11180.2	10370.7	10256	0.0751627	0.972198	3119550	0.155067	0.809481
1:207676500	1	207676500	0.00675676	16401.1	15224.5	14752	0.0744426	0.968408	3138335	0.156001	0.806874
1:207653455	1	207653455	0	10593.9	9841.96	9793.26	0.0736227	0.964093	3159429	0.157049	0.803965
rs1475445	1	207652987	0	16277.3	15129.1	15207.5	0.0731538	0.961626	3171786	0.157663	0.802269
rs138313826	1	207652934	0.00945946	16272.7	15125.4	15203.2	0.0731145	0.961419	3172852	0.157716	0.802123
rs147029386	1	207652928	0.00945946	16272.7	15125.4	15203.2	0.0731145	0.961419	3172854	0.157716	0.802123
rs149257151	1	207738031	0.0135135	41420.8	38501	39142.9	0.0730987	0.961335	3173251	0.157736	0.802069
rs151057565	1	207697532	0.00405405	40737.5	37867.3	38455.4	0.0730593	0.961128	3174285	0.157788	0.801927
rs188473867	1	207697953	0.00540541	40963.5	38083.4	38664	0.0729024	0.960303	3178365	0.15799	0.80137
rs1410408	1	207666308	0.151351	9204.59	8478.5	8203.13	0.0821691	0.960211	3178866	0.158015	0.801301
rs111501453	1	207697936	0	41023.4	38156.7	38736.9	0.0724404	0.957871	3190264	0.158582	0.799747
rs2182911	1	207660071	0.874324	11472.2	10366.8	10437.4	0.101321	0.954549	3206712	0.159399	0.797513
rs17617	1	207653395	0.905405	10374.3	9355.37	9469.08	0.103382	0.953306	3212855	0.159705	0.796682
rs12729446	1	207698431	0.0148649	41187.5	38358.8	38916.5	0.0711497	0.951079	3224155	0.160266	0.795157
rs141804561	1	207697973	0	41235.6	38412.5	38966.8	0.0709198	0.949869	3230210	0.160567	0.794343
rs145561344	1	207698022	0	41235.6	38412.5	38966.8	0.0709198	0.949869	3230211	0.160567	0.794342
rs375388173	1	207697981	0	41235.6	38412.5	38966.8	0.0709198	0.949869	3230212	0.160568	0.794342
rs145927056	1	207655830	0	10765.1	10030	9946.97	0.0707318	0.948879	3235136	0.160812	0.793681
rs184248478	1	207676425	0.00540541	16662.2	15525.1	15013	0.0706808	0.948611	3236476	0.160879	0.793501
1:207676450	1	207676450	0.00540541	16503.8	15381.7	14878.7	0.0704104	0.947188	3243674	0.161237	0.792536
rs74151083	1	207697809	0.00135135	40901.6	38156.7	38654.5	0.0694672	0.942224	3268538	0.162473	0.78922
rs12117916	1	207653814	0.162162	10490.4	9733.51	9683.8	0.0748834	0.938579	3286749	0.163378	0.786807
1:207652920	1	207652920	0.00405405	16238.7	15163.1	15193.8	0.0685344	0.937315	3293138	0.163695	0.785963
rs56348435	1	207699078	0.00675676	41686.3	38945.1	39446.2	0.0680184	0.934599	3307029	0.164386	0.784135
rs1041250	1	207655815	0.159459	10679.7	9895.17	9841.76	0.0763024	0.932898	3315555	0.16481	0.783017
rs12121195	1	207659797	0.00810811	11936.3	11162.1	11004.5	0.0670605	0.929558	3332464	0.16565	0.780808
rs150340715	1	207660066	0	12026.2	11248.5	11093.2	0.0668493	0.928447	3337964	0.165924	0.780092
rs17258996	1	207653444	0.158108	10478.7	9723.06	9673.95	0.0748425	0.926101	3349859	0.166515	0.778547
rs61754517	1	207649609	0.00405405	19489.6	18238.2	18451.5	0.0663607	0.925875	3350941	0.166569	0.778407
rs9429938	1	207650464	0.00135135	18729.1	17552.3	17705	0.0648929	0.918151	3390487	0.168534	0.773311
rs138062179	1	207651374	0	18546.5	17383.6	17515.7	0.0647538	0.917419	3394129	0.168716	0.772845
rs74151009	1	207651485	0	18546.5	17383.6	17515.7	0.0647538	0.917419	3394132	0.168716	0.772845
rs200182370	1	207651360	0.00135135	18545.7	17383.6	17515.2	0.0647148	0.917213	3395185	0.168768	0.77271
rs12728328	1	207698460	0	41756.4	39145.1	39545.6	0.0645767	0.916486	3398880	0.168952	0.772237
rs138383268	1	207738021	0.0027027	41874.2	39259.1	39666.9	0.064486	0.916009	3401336	0.169074	0.771924
rs113698814	1	207678128	0.0162162	18872.3	17694.6	17191.6	0.0644315	0.915722	3402861	0.16915	0.771729
rs116624244	1	207659775	0.00540541	11989.7	11244.6	11067.9	0.0641564	0.914275	3410304	0.16952	0.77078
rs75573330	1	207659691	0.00135135	12000.8	11256.9	11082.5	0.063986	0.913378	3415100	0.169758	0.77017
rs187391235	1	207651486	0.00675676	18526.9	17383.6	17501.7	0.0636977	0.911861	3422819	0.170142	0.769189
rs201592897	1	207658791	0.00135135	12000.8	11266.2	11083.7	0.0631631	0.909047	3437496	0.170871	0.767331
rs7536931	1	207677486	0.613514	15552.9	14881.8	13953.6	0.0441059	0.907535	3445363	0.171262	0.766338
1:207660012	1	207660012	0.00135135	11978.4	11248.5	11062.7	0.0628691	0.9075	3445517	0.17127	0.766319
rs61821132	1	207651059	0.0391892	18477.2	17215.4	17422.8	0.0707324	0.902935	3468955	0.172435	0.763375
rs7548495	1	207653701	0.0675676	10554.6	9800.12	9752.31	0.0741636	0.901377	3477221	0.172846	0.762341
rs188820915	1	207650789	0.00945946	18691	17572.8	17677.3	0.0616893	0.901291	3477656	0.172867	0.762287
1:207658651	1	207658651	0	12000.8	11284.8	11088	0.0615162	0.90038	3482484	0.173107	0.761684
rs111418973	1	207699424	0	41975.5	39521.3	39821.9	0.0602486	0.893709	3517885	0.174867	0.757292
rs112052441	1	207737874	0	41975.5	39521.3	39821.9	0.0602486	0.893709	3517886	0.174867	0.757292
rs187304193	1	207699538	0	41975.5	39521.3	39821.9	0.0602486	0.893709	3517891	0.174867	0.757291
rs9429791	1	207737971	0	41975.5	39521.3	39821.9	0.0602486	0.893709	3517892	0.174868	0.757291
1:207676905	1	207676905	0	17221.8	16238.6	15556.4	0.0587872	0.886018	3558789	0.1769	0.752271
1:207677145	1	207677145	0	17221.8	16238.6	15556.4	0.0587872	0.886018	3558790	0.176901	0.752271
rs116760212	1	207677286	0	17221.8	16238.6	15556.4	0.0587872	0.886018	3558792	0.176901	0.752271
rs12084935	1	207677055	0	17221.8	16238.6	15556.4	0.0587872	0.886018	3558793	0.176901	0.752271
rs12091425	1	207676856	0	17221.8	16238.6	15556.4	0.0587872	0.886018	3558794	0.176901	0.75227
rs77869629	1	207676805	0	17221.8	16238.6	15556.4	0.0587872	0.886018	3558796	0.176901	0.75227
rs4310446	1	207676604	0.897297	15849.1	14468.1	14175	0.0911686	0.885845	3559795	0.17695	0.752148
rs12028134	1	207800409	0.502703	17245.9	16709.1	15551.8	0.0316226	0.880532	3588597	0.178382	0.748649
rs7549152	1	207650938	0.0675676	18457.6	17232.4	17412.9	0.0686853	0.87506	3618158	0.179852	0.745086
rs17258955	1	207627998	0.0648649	18647.1	17415.3	17652.1	0.068345	0.873425	3627225	0.180302	0.743999
rs17045328	1	207652176	0.0527027	16188.1	15170.4	15156.9	0.0649303	0.859779	3702208	0.18403	0.735112
rs6540435	1	207685764	0.391892	17899.2	17440	16238.3	0.0259859	0.855722	3724774	0.185151	0.732473
rs374423961	1	207676593	0.0175676	15872.9	15062.4	14410.4	0.05241	0.852456	3742892	0.186052	0.730366
rs41274770	1	207791434	0.0162162	21913.5	20817.3	20224.3	0.0513179	0.846709	3775163	0.187656	0.726638
rs80133820	1	207650437	0.0216216	18581.6	17510.1	17590.3	0.0593959	0.845803	3780299	0.187911	0.726047
rs12031281	1	207800154	0.310811	17539.9	17032	15908.9	0.0293832	0.844052	3790139	0.1884	0.724918
rs11117959	1	207684519	0.391892	17729.3	17437.3	16136.6	0.0166073	0.807682	3998653	0.198765	0.70166
rs61822978	1	207800862	0.310811	17705.4	17332.7	16111.9	0.021277	0.803145	4025045	0.200077	0.698803
rs17045761	1	207663356	0.0810811	10744	10211.2	9906.9	0.050863	0.783816	4139159	0.20575	0.686661
rs11117956	1	207684359	0.409459	17703.2	17398.3	16109.3	0.0173724	0.781271	4154473	0.206511	0.685057
1:207653995	1	207653995	0	10951	10568	10236.7	0.0355991	0.763985	4258484	0.211681	0.674318
rs6690215	1	207656050	0.543243	7819.05	7704.64	7264.71	0.0147397	0.763747	4259920	0.211752	0.674172
rs112814732	1	207677489	0	18892.4	18232.6	17296.6	0.0355484	0.763718	4260095	0.211761	0.674154
rs78411687	1	207677519	0	18892.4	18232.6	17296.6	0.0355484	0.763718	4260099	0.211761	0.674154
rs113901839	1	207685236	0	18376.8	17736.8	16683.9	0.0354459	0.763178	4263315	0.211921	0.673826
rs11808043	1	207677875	0.00135135	18876.8	18232.6	17286.7	0.0347228	0.759373	4286583	0.213078	0.671462
rs141863929	1	207685853	0	18061.6	17467.5	16353.9	0.0334457	0.752652	4327609	0.215117	0.667325
rs9429945	1	207676768	0.844595	15312	14599.5	13904.8	0.0476449	0.752616	4327819	0.215127	0.667304
rs11118147	1	207774882	0.391892	24008.1	23889.2	22180.2	0.00496166	0.748029	4356471	0.216552	0.664438
rs7543913	1	207656502	0.159459	8087.03	7803.9	7477.32	0.0356372	0.743574	4384058	0.217923	0.661697
rs111269891	1	207684689	0	18302	17734.1	16639.1	0.0315234	0.742535	4390421	0.218239	0.661067
rs113566146	1	207685082	0	18302	17734.1	16639.1	0.0315234	0.742535	4390423	0.218239	0.661067
rs115667262	1	207685096	0	18302	17734.1	16639.1	0.0315234	0.742535	4390424	0.218239	0.661067
rs111960594	1	207685767	0	18088.3	17535	16401.5	0.0310667	0.740132	4405413	0.218984	0.659587
rs12036785	1	207792909	0.512162	20495.2	20410.3	19007.7	0.00415446	0.739355	4410096	0.219217	0.659125
rs76041657	1	207685106	0.00135135	18287.3	17734.1	16629.9	0.030718	0.738297	4416811	0.219551	0.658464
rs111838947	1	207679007	0	19131.1	18553.7	17588.5	0.0306471	0.737924	4419173	0.219668	0.658232
rs143641573	1	207679137	0	19131.1	18553.7	17588.5	0.0306471	0.737924	4419174	0.219669	0.658232
rs78302073	1	207679148	0	19131.1	18553.7	17588.5	0.0306471	0.737924	4419180	0.219669	0.658232
rs114589181	1	207678791	0.0148649	18866.7	18304.6	17337.1	0.0302421	0.735792	4432790	0.220345	0.656896
1:207800400	1	207800400	0	17595.4	17074.1	15963.6	0.030073	0.734902	4438468	0.220628	0.65634
rs677066	1	207773991	0.406757	23955.2	23761	22112.1	0.00814129	0.734278	4442440	0.220825	0.655952
rs144047769	1	207690803	0.0162162	20954.9	20337.5	19430.9	0.029908	0.734034	4444133	0.220909	0.655786
rs111638745	1	207678682	0	18915.4	18363.7	17389	0.0295993	0.732409	4454360	0.221418	0.654788
rs111910443	1	207678207	0	18915.4	18363.7	17389	0.0295993	0.732409	4454361	0.221418	0.654788
1:207678978	1	207678978	0	18904.2	18353.7	17378.1	0.0295547	0.732175	4455879	0.221493	0.65464
rs111407736	1	207678864	0	18904.2	18353.7	17378.1	0.0295547	0.732175	4455880	0.221493	0.65464
1:207800417	1	207800417	0	17657.7	17144.2	16028	0.0295105	0.731942	4457305	0.221564	0.654501
1:207800547	1	207800547	0	17657.7	17144.2	16028	0.0295105	0.731942	4457306	0.221564	0.654501
rs12034383	1	207803595	0.501351	17900.7	17909.6	16404.4	-0.000491806	0.715474	4561444	0.22674	0.644471
rs12041437	1	207803264	0.501351	17900.7	17909.6	16404.4	-0.000491806	0.715474	4561445	0.226741	0.644471
rs12059417	1	207654301	0.0675676	10884.4	10507	10167	0.035285	0.714607	4567032	0.227018	0.643939
rs74445055	1	207774946	0	25634	24972.4	23737.5	0.02615	0.714257	4569215	0.227127	0.643732
1:207654837	1	207654837	0	11221.4	10932.9	10536.8	0.0260447	0.713702	4572836	0.227307	0.643388
rs144567151	1	207653993	0.00405405	10841.1	10568	10164.6	0.025513	0.710904	4590767	0.228198	0.641688
rs17186848	1	207804883	0.501351	18014.7	18050.4	16530	-0.00198311	0.70781	4610893	0.229198	0.639788
rs142084919	1	207656489	0	8193.09	7991.66	7612.13	0.0248918	0.707635	4612002	0.229254	0.639684
rs74151010	1	207656414	0	8193.09	7991.66	7612.13	0.0248918	0.707635	4612007	0.229254	0.639683
1:207775743	1	207775743	0	25594.1	24969.9	23714.2	0.0246885	0.706565	4618930	0.229598	0.639032
rs111601514	1	207777317	0	25594.1	24969.9	23714.2	0.0246885	0.706565	4618934	0.229598	0.639032
rs138744517	1	207777189	0	25594.1	24969.9	23714.2	0.0246885	0.706565	4618935	0.229598	0.639031
rs17047564	1	207776754	0	25594.1	24969.9	23714.2	0.0246885	0.706565	4618936	0.229598	0.639031
rs183087939	1	207776126	0	25594.1	24969.9	23714.2	0.0246885	0.706565	4618937	0.229598	0.639031
rs184131338	1	207776645	0	25594.1	24969.9	23714.2	0.0246885	0.706565	4618938	0.229598	0.639031
rs7527824	1	207776583	0	25594.1	24969.9	23714.2	0.0246885	0.706565	4618942	0.229599	0.639031
rs370634417	1	207656248	0.0027027	8186.36	7991.66	7607.4	0.0240701	0.703311	4639941	0.230642	0.637061
rs6665881	1	207656605	0.439189	7897.47	7906.78	7370.01	-0.00117732	0.700963	4655106	0.231396	0.635644
1:207678985	1	207678985	0.00810811	18761.8	18328.4	17279.3	0.0233695	0.699623	4664011	0.231839	0.634814
rs202213311	1	207775317	0.00135135	25541.9	24969.9	23681.1	0.0226497	0.695835	4688794	0.233071	0.632512
rs59824364	1	207662180	0.0675676	11103.6	10768.1	10277.9	0.0306832	0.692501	4710944	0.234172	0.630465
rs143756161	1	207800563	0.00135135	17833.6	17464	16242.5	0.0209442	0.68686	4748343	0.236031	0.627031
rs145201473	1	207777595	0.00135135	25483.3	24969.9	23645.6	0.0203507	0.683736	4769055	0.23706	0.625141
rs12039306	1	207683409	0.391892	17417.2	17558.1	15979.8	-0.0080576	0.68134	4784940	0.23785	0.623697
rs1408079	1	207780048	0.394595	23771.1	23966.8	22012.2	-0.00819595	0.680631	4789640	0.238084	0.62327
rs375149628	1	207777912	0.00135135	25460	24977.2	23627	0.0191469	0.677401	4811325	0.239162	0.621309
rs11118157	1	207778319	0.408108	23728.5	23811.6	21993.3	-0.00349522	0.67504	4827145	0.239948	0.619883
rs147739107	1	207773986	0	24325.6	23903.4	22407.1	0.0175105	0.668789	4868788	0.242018	0.616152
rs11117949	1	207682256	0.391892	17364.4	17558.1	15943.4	-0.0110961	0.665776	4889070	0.243026	0.614347
rs4266886	1	207685786	0.894595	17905.3	17155.6	16173.2	0.0427719	0.660718	4922927	0.244709	0.61135
rs11803956	1	207803021	0.501351	17941.8	18152.1	16505.7	-0.0116577	0.658085	4940307	0.245573	0.609819
rs11578101	1	207791853	0.0135135	21947.5	21628.8	20425.7	0.0146242	0.653599	4970597	0.247079	0.607165
rs114886545	1	207683624	0.00675676	18129.3	17866.3	16548.7	0.0146161	0.653557	4970858	0.247092	0.607142
rs61730889	1	207791535	0	21956.6	21643.7	20436.5	0.0143521	0.652167	4980227	0.247557	0.606324
rs12037841	1	207684192	0.902703	17798.8	17116.7	16110.1	0.0390766	0.649267	4999816	0.248531	0.604619
rs12130494	1	207687374	0.391892	18233.3	18506.2	16741.8	-0.0148567	0.646512	5018681	0.249469	0.602984
rs115328932	1	207774344	0.0135135	24322.1	24005.7	22456.5	0.0130941	0.645547	5025123	0.249789	0.602427
rs56299185	1	207792289	0.00135135	22007.6	21733.4	20496.6	0.0125375	0.642617	5045116	0.250783	0.600702
rs370473407	1	207792561	0	22007.6	21741.1	20499.1	0.0121835	0.640754	5057546	0.251401	0.599633
rs139029738	1	207792288	0	22007.6	21747.9	20500.8	0.01187	0.639104	5068848	0.251963	0.598664
rs55882556	1	207792277	0	22007.6	21747.9	20500.8	0.01187	0.639104	5068853	0.251963	0.598664
rs76651797	1	207656588	0	8216.71	8127.32	7658.81	0.0109386	0.634203	5102637	0.253642	0.595779
1:207774478	1	207774478	0	24371.2	24118.5	22521.1	0.0104239	0.631494	5121120	0.254561	0.594208
rs111916928	1	207774559	0	24371.2	24118.5	22521.1	0.0104239	0.631494	5121123	0.254561	0.594208
rs36019152	1	207862698	0.17027	12072.1	11959.3	11459.7	0.00938776	0.631402	5121784	0.254594	0.594152
rs4562624	1	207685965	0.912162	18048.4	17438.5	16335.1	0.0343748	0.627037	5151447	0.256068	0.591644
rs182689713	1	207774671	0.00135135	24339.9	24118.5	22494.4	0.00913718	0.624722	5167772	0.25688	0.59027
rs61822967	1	207694165	0.32027	21758	22102	20134.2	-0.0156861	0.623608	5175468	0.257262	0.589624
rs149132689	1	207803064	0.00540541	17956.2	17802.3	16416.4	0.00861159	0.621956	5186618	0.257817	0.588689
rs7512361	1	207686190	0.410811	18183.6	18444	16674.4	-0.0142191	0.620448	5197163	0.258341	0.587807
rs78608133	1	207687416	0	18978.5	18828.5	17413.2	0.00793199	0.61838	5211509	0.259054	0.58661
rs114995634	1	207803821	0.0135135	18407.7	18275.4	16890	0.00720974	0.614579	5238046	0.260373	0.584404
rs80343690	1	207804030	0.0135135	18407.7	18275.4	16890	0.00720974	0.614579	5238059	0.260374	0.584403
rs113911384	1	207683463	0	18163.6	18034.8	16618.6	0.00711637	0.614087	5241416	0.260541	0.584125
1:207803818	1	207803818	0	18435.6	18304.9	16919.8	0.00711453	0.614078	5241471	0.260543	0.58412
rs138113558	1	207803725	0	18435.6	18304.9	16919.8	0.00711453	0.614078	5241483	0.260544	0.584119
rs143121529	1	207803603	0	18435.6	18304.9	16919.8	0.00711453	0.614078	5241484	0.260544	0.584119
rs150585675	1	207803744	0	18435.6	18304.9	16919.8	0.00711453	0.614078	5241490	0.260544	0.584119
1:207803825	1	207803825	0	18411.5	18281.8	16894.6	0.00706807	0.613833	5243215	0.26063	0.583976
rs189822933	1	207803958	0	18411.5	18281.8	16894.6	0.00706807	0.613833	5243221	0.26063	0.583975
rs115578711	1	207802561	0	18939.4	18811.7	17456.8	0.00676578	0.612242	5254050	0.261169	0.583079
rs115941223	1	207802719	0	18939.4	18811.7	17456.8	0.00676578	0.612242	5254051	0.261169	0.583079
rs1408078	1	207800555	0.902703	17635.9	17107.4	16001	0.0304284	0.608378	5280540	0.262485	0.580895
rs1830763	1	207800389	0.904054	17583.8	17061.8	15950.6	0.0301393	0.607012	5290159	0.262963	0.580105
1:207792683	1	207792683	0	21849.5	21725.3	20374.6	0.00570121	0.60664	5292822	0.263096	0.579886
1:207792684	1	207792684	0	21849.5	21725.3	20374.6	0.00570121	0.60664	5292823	0.263096	0.579886
1:207792845	1	207792845	0	21849.5	21725.3	20374.6	0.00570121	0.60664	5292824	0.263096	0.579886
rs112575753	1	207778341	0	24546.8	24430.9	22786.4	0.0047315	0.601536	5328726	0.264881	0.57695
rs17047598	1	207778970	0	24546.8	24430.9	22786.4	0.0047315	0.601536	5328727	0.264881	0.57695
rs191099625	1	207779126	0	24546.8	24430.9	22786.4	0.0047315	0.601536	5328729	0.264881	0.57695
rs12567990	1	207681685	0.391892	17121.4	17532	15787	-0.0236938	0.601246	5330748	0.264981	0.576785
1:207792621	1	207792621	0.00810811	21657.5	21561.1	20196.7	0.0044611	0.600113	5338609	0.265372	0.576145
1:207804707	1	207804707	0	18561.7	18480.7	17062.9	0.00437025	0.599635	5342074	0.265544	0.575863
rs116126557	1	207804363	0	18563	18483.1	17064.6	0.00431648	0.599352	5344083	0.265644	0.5757
rs144445965	1	207804277	0	18563	18483.1	17064.6	0.00431648	0.599352	5344088	0.265644	0.5757
rs17048122	1	207804477	0	18563	18483.1	17064.6	0.00431648	0.599352	5344090	0.265644	0.5757
rs74153336	1	207804162	0.00135135	18511.5	18432.8	17012.8	0.00425855	0.599047	5346248	0.265752	0.575524
rs11581832	1	207804238	0.0135135	18509	18432.5	17010.9	0.00414407	0.598445	5350577	0.265967	0.575173
rs61617974	1	207804685	0.0027027	18554.5	18479.5	17058.1	0.00405127	0.597956	5354098	0.266142	0.574887
1:207683340	1	207683340	0	17989.2	17928.4	16522.4	0.00338479	0.594449	5379173	0.267388	0.572858
rs183049427	1	207683284	0	17989.2	17928.4	16522.4	0.00338479	0.594449	5379175	0.267388	0.572858
rs1977464	1	207682776	0	17989.2	17928.4	16522.4	0.00338479	0.594449	5379178	0.267388	0.572857
rs9429946	1	207683147	0	17989.2	17928.4	16522.4	0.00338479	0.594449	5379181	0.267389	0.572857
1:207779595	1	207779595	0	24552.5	24488.7	22762.2	0.00260312	0.590335	5408527	0.268847	0.570494
rs372560592	1	207779414	0	24552.5	24488.7	22762.2	0.00260312	0.590335	5408535	0.268848	0.570494
rs17048124	1	207804885	0.00135135	18979.7	18931.7	17497.9	0.00253454	0.589974	5411149	0.268978	0.570284
rs11803366	1	207806989	0.501351	18078.6	18536.8	16657.9	-0.0250275	0.589369	5415380	0.269188	0.569944
rs147302950	1	207779295	0.00675676	24342.3	24295.6	22545.5	0.00192192	0.58675	5434163	0.270122	0.568441
1:207774839	1	207774839	0.00540541	24160.3	24118.5	22390.4	0.00173037	0.585742	5441305	0.270477	0.56787
rs186385146	1	207805407	0	18979.7	18949.1	17503.2	0.00161396	0.585129	5445704	0.270695	0.567519
rs376203607	1	207795326	0	20828.3	20796.4	19392.4	0.00153475	0.584713	5448616	0.27084	0.567287
rs74153327	1	207779251	0.00135135	24449.1	24430.9	22726.7	0.000742146	0.580541	5478581	0.27233	0.564905
rs116190805	1	207806556	0	18959.7	18949.1	17491.3	0.000560086	0.579583	5485328	0.272665	0.564371
rs139676797	1	207805740	0	18959.7	18949.1	17491.3	0.000560086	0.579583	5485329	0.272665	0.564371
rs17048149	1	207805725	0	18959.7	18949.1	17491.3	0.000560086	0.579583	5485330	0.272665	0.564371
rs368808505	1	207806511	0	18959.7	18949.1	17491.3	0.000560086	0.579583	5485331	0.272665	0.56437
rs75698544	1	207806567	0	18959.7	18949.1	17491.3	0.000560086	0.579583	5485334	0.272665	0.56437
rs55724061	1	207790713	0.00945946	22219.5	22209.3	20680.2	0.000461726	0.579066	5488941	0.272845	0.564085
rs148316350	1	207803500	0	18037.7	18038.7	16542.7	-5.51753e-05	0.576345	5508523	0.273818	0.562538
rs17048088	1	207803471	0	18037.7	18038.7	16542.7	-5.51753e-05	0.576345	5508524	0.273818	0.562538
rs7517706	1	207803278	0	18037.7	18038.7	16542.7	-5.51753e-05	0.576345	5508531	0.273818	0.562537
1:207805553	1	207805553	0.00135135	18946.6	18949.1	17482.9	-0.000131218	0.575945	5511448	0.273963	0.562308
1:207805645	1	207805645	0.00135135	18946.6	18949.1	17482.9	-0.000131218	0.575945	5511449	0.273963	0.562308
1:207803200	1	207803200	0	17994.3	17997.8	16498.9	-0.000191429	0.575628	5513735	0.274077	0.562127
1:207682294	1	207682294	0.00135135	17913.9	17928.4	16468.9	-0.000813443	0.572355	5537250	0.275246	0.560279
rs12567973	1	207681501	0.391892	17042.1	17549.6	15753.7	-0.029342	0.572313	5537528	0.27526	0.560257
1:207683686	1	207683686	0.00540541	18123.5	18145.2	16617.8	-0.00119686	0.570337	5551975	0.275978	0.559126
rs150832133	1	207682257	0.0027027	17898.8	17928.4	16457.8	-0.00165621	0.567919	5569617	0.276855	0.557748
1:207780728	1	207780728	0	24449.2	24490	22675.9	-0.00166764	0.567859	5570076	0.276878	0.557712
rs75988169	1	207803067	0.00135135	17964.4	17997.8	16477.9	-0.00185564	0.56687	5577200	0.277232	0.557157
rs11580627	1	207801545	0.0135135	19033.2	19075.1	17602.6	-0.00220209	0.565047	5590733	0.277904	0.556105
rs115075067	1	207687553	0.0486486	18705.2	18615.3	17087.6	0.0048129	0.564257	5596486	0.27819	0.555658
rs12403552	1	207786170	0.387838	21446.1	22130.2	19895	-0.0314009	0.561767	5614551	0.279088	0.554258
1:207801283	1	207801283	0	19056.9	19110.9	17630.1	-0.00282539	0.561766	5614558	0.279089	0.554258
1:207806689	1	207806689	0.00135135	18893.5	18949.1	17444.2	-0.00293995	0.561163	5619047	0.279312	0.553911
1:207802263	1	207802263	0	19071.3	19127.5	17645.7	-0.00294487	0.561138	5619227	0.279321	0.553897
1:207802328	1	207802328	0	19071.3	19127.5	17645.7	-0.00294487	0.561138	5619228	0.279321	0.553897
1:207802497	1	207802497	0	19071.3	19127.5	17645.7	-0.00294487	0.561138	5619229	0.279321	0.553897
rs113895824	1	207802472	0	19071.3	19127.5	17645.7	-0.00294487	0.561138	5619232	0.279321	0.553896
rs79148804	1	207801672	0	19071.3	19127.5	17645.7	-0.00294487	0.561138	5619234	0.279321	0.553896
1:207690214	1	207690214	0	21001.2	21073.7	19644.6	-0.00344661	0.558497	5638601	0.280284	0.552402
rs112216625	1	207690619	0	21001.2	21073.7	19644.6	-0.00344661	0.558497	5638604	0.280284	0.552402
rs139654448	1	207689775	0	21001.2	21073.7	19644.6	-0.00344661	0.558497	5638606	0.280284	0.552402
rs143144118	1	207690332	0	21001.2	21073.7	19644.6	-0.00344661	0.558497	5638607	0.280284	0.552401
rs375784103	1	207690279	0	21001.2	21073.7	19644.6	-0.00344661	0.558497	5638611	0.280284	0.552401
rs4844602	1	207690551	0	21001.2	21073.7	19644.6	-0.00344661	0.558497	5638612	0.280284	0.552401
rs74151082	1	207689762	0	21001.2	21073.7	19644.6	-0.00344661	0.558497	5638616	0.280285	0.552401
rs17048010	1	207800889	0.00405405	19029.4	19110.9	17611.5	-0.00427057	0.554161	5670030	0.281846	0.549988
rs139727884	1	207686743	0	18721.6	18806.4	17196.3	-0.00452047	0.552846	5679656	0.282325	0.549251
rs79059245	1	207686842	0	18721.6	18806.4	17196.3	-0.00452047	0.552846	5679662	0.282325	0.549251
rs4844601	1	207689227	0.406757	19548.7	20112	18316.2	-0.0284047	0.548233	5713783	0.284021	0.54665
rs78301018	1	207689595	0.00540541	20568.2	20713.8	19241.5	-0.00705427	0.539511	5778247	0.287225	0.541777
rs114394022	1	207681460	0.00540541	18067	18197.4	16725.8	-0.00719239	0.538784	5783644	0.287494	0.541372
rs140851361	1	207686235	0	18664.6	18806.4	17146.8	-0.00756618	0.536817	5798280	0.288221	0.540274
rs189182213	1	207681913	0.00135135	17530.2	17671.3	16101.9	-0.00801747	0.534442	5815937	0.289099	0.538954
1:207686500	1	207686500	0.00540541	18656.1	18806.4	17140.2	-0.00802588	0.534397	5816272	0.289116	0.538929
rs12734030	1	207793964	0.383784	20102.6	20860.7	18794.9	-0.0370156	0.533007	5826617	0.28963	0.538157
rs137969912	1	207681384	0	18084.5	18242.1	16751	-0.00867376	0.530988	5841387	0.290364	0.537057
rs12021671	1	207658145	0.595946	8479.67	8731.73	8075.18	-0.0292916	0.530111	5847842	0.290685	0.536578
rs139039255	1	207681872	0.00135135	17502.6	17659.6	16081.4	-0.00893194	0.529629	5851518	0.290868	0.536305
rs116578240	1	207695875	0.0135135	35986.2	36319.3	34725.6	-0.00921521	0.528138	5862234	0.2914	0.53551
rs191587591	1	207695907	0	36003.2	36348.8	34746.1	-0.00955109	0.526371	5875465	0.292058	0.534531
rs932859	1	207695880	0	36003.2	36348.8	34746.1	-0.00955109	0.526371	5875469	0.292058	0.534531
rs7513259	1	207689503	0	20590	20793.9	19276.7	-0.00985454	0.524774	5887275	0.292645	0.533659
rs114953760	1	207695689	0	36028	36386.2	34775.8	-0.00989284	0.524572	5888670	0.292714	0.533556
rs150531546	1	207695690	0	36028	36386.2	34775.8	-0.00989284	0.524572	5888676	0.292715	0.533556
rs61822966	1	207688605	0.0121622	19867.8	20066.6	18571.6	-0.009955	0.524245	5891109	0.292836	0.533376
rs7519119	1	207786152	0.495946	21544	22208.6	20000.3	-0.0303821	0.519302	5928132	0.294676	0.530655
rs147269753	1	207686005	0	18357.4	18574.9	16842.5	-0.0117799	0.514641	5963079	0.296413	0.528103
rs56203648	1	207793828	0.00135135	21054.5	21306.9	19644.6	-0.0119159	0.513925	5968537	0.296684	0.527705
rs75512067	1	207680975	0	18010.4	18242.1	16697.9	-0.0127834	0.50936	6002261	0.298361	0.525258
rs61822977	1	207796065	0.517568	19377.9	20187.5	18198.6	-0.0409305	0.507633	6015593	0.299023	0.524295
rs7542544	1	207786223	0.495946	21434.5	22147.4	19895.4	-0.0327193	0.507492	6016642	0.299076	0.524219
1:207681092	1	207681092	0.00135135	18003.4	18242.1	16692.9	-0.013172	0.507315	6017987	0.299142	0.524122
rs115513476	1	207793685	0	21059	21343	19657.1	-0.0133971	0.50613	6027166	0.299599	0.52346
rs56116727	1	207794282	0.00135135	21119.5	21409	19726.7	-0.0136124	0.504997	6035726	0.300024	0.522844
rs116314676	1	207688267	0	20022.8	20299.9	18744.8	-0.0137452	0.504298	6040982	0.300285	0.522466
rs183721903	1	207695675	0.00135135	35889.4	36386.2	34677.7	-0.0137458	0.504295	6041004	0.300287	0.522464
rs1408077	1	207804141	0.904054	18244.3	18092.6	16714.1	0.00834696	0.503977	6043430	0.300407	0.52229
rs74153331	1	207793822	0.00135135	21050.3	21343	19651.2	-0.0138087	0.503964	6043520	0.300412	0.522283
rs115924259	1	207688746	0.0162162	20250.5	20534.7	18980.1	-0.0139335	0.503307	6048488	0.300659	0.521926
rs4844610	1	207802552	0.914865	18802.8	18651.1	17298	0.0080975	0.502797	6052241	0.300845	0.521657
1:207694407	1	207694407	0	36033	36547.1	34804.3	-0.0141692	0.502067	6057797	0.301121	0.521259
rs115127144	1	207694941	0	36033	36547.1	34804.3	-0.0141692	0.502067	6057799	0.301121	0.521258
rs186396511	1	207694562	0	36033	36547.1	34804.3	-0.0141692	0.502067	6057803	0.301122	0.521258
rs189556882	1	207689352	0.0027027	20492.4	20793.9	19208	-0.0146056	0.49977	6074927	0.301973	0.520032
rs147393469	1	207688652	0	20306.6	20615.8	19042.8	-0.0151104	0.497114	6094942	0.302968	0.518604
rs56105884	1	207793913	0.00135135	21054.5	21383.3	19666.1	-0.0154973	0.495077	6110032	0.303718	0.51753
rs55862274	1	207795167	0	21119.5	21454.7	19748.2	-0.0157464	0.493766	6120021	0.304214	0.51682
rs56059636	1	207794481	0	21119.5	21454.7	19748.2	-0.0157464	0.493766	6120022	0.304214	0.51682
rs6697005	1	207806730	0.901351	18537	18430.7	17032.4	0.00575306	0.491713	6135737	0.304996	0.515707
rs2296160	1	207795320	0.904054	20705.5	20593.7	19241.4	0.00541161	0.490098	6148067	0.305608	0.514835
rs12032512	1	207653178	0.5	8551.87	8941.32	8097.69	-0.0445324	0.48912	6155382	0.305972	0.514318
rs144309931	1	207793174	0.00405405	20934	21292.1	19556.8	-0.0169588	0.487386	6168448	0.306622	0.513397
rs73072593	1	207658291	0.00135135	8710.64	8876.13	8278.79	-0.0188205	0.477588	6242687	0.310312	0.508202
rs71635141	1	207658395	0.0324324	8212.39	8325.49	7743.84	-0.0136781	0.477536	6243085	0.310332	0.508174
1:207785468	1	207785468	0	22796.6	23239.9	21248.1	-0.0192621	0.475264	6260307	0.311188	0.506978
rs114792804	1	207785443	0	22796.6	23239.9	21248.1	-0.0192621	0.475264	6260310	0.311188	0.506977
1:207785381	1	207785381	0.00135135	22795.2	23239.9	21247.2	-0.019323	0.474943	6262632	0.311303	0.506816
1:207687843	1	207687843	0.00405405	19891.4	20299.9	18663.8	-0.0203283	0.469653	6303042	0.313312	0.504023
rs187921077	1	207658159	0.00675676	8690.32	8891.12	8267.98	-0.0228432	0.456418	6405025	0.318381	0.497052
rs79016951	1	207681674	0	17171.8	17583.1	15848.1	-0.0236707	0.452063	6438891	0.320065	0.494762
rs75029494	1	207689709	0.00810811	20578.9	21073.7	19352.1	-0.0237613	0.451586	6442516	0.320245	0.494518
rs55665161	1	207795485	0.00135135	20296.3	20787.1	19048.8	-0.0238921	0.450898	6447932	0.320514	0.494153
rs55728705	1	207795746	0	20296.3	20802.6	19052.4	-0.024638	0.446972	6478627	0.32204	0.49209
rs374726454	1	207861377	0.00135135	12488.4	12811.6	12026.9	-0.0255458	0.442195	6515906	0.323893	0.489598
rs116125277	1	207790417	0.00675676	22618.4	23204.2	21045.8	-0.0255686	0.442075	6516801	0.323937	0.489539
rs114304475	1	207786358	0.00540541	22141.1	22722.3	20546.1	-0.0259134	0.44026	6531134	0.32465	0.488585
rs144283757	1	207860666	0.0256757	11271.8	11513.1	10795.1	-0.02118	0.439729	6535359	0.32486	0.488304
rs12073268	1	207795905	0	20266.8	20802.6	19033.5	-0.0260973	0.439292	6538723	0.325027	0.48808
1:207681808	1	207681808	0.00540541	17197.8	17653.8	15900.8	-0.0261714	0.438902	6541764	0.325178	0.487878
rs371650700	1	207862690	0.00675676	12344.9	12678.1	11892.6	-0.0266318	0.436479	6560692	0.326119	0.486624
rs55679602	1	207795479	0.00135135	20273.7	20822.1	19043.5	-0.0266941	0.436151	6563300	0.326249	0.486451
rs55930963	1	207795472	0.00135135	20273.7	20822.1	19043.5	-0.0266941	0.436151	6563301	0.326249	0.486451
rs140056133	1	207786321	0.00810811	22098.4	22703.6	20508.5	-0.0270156	0.434459	6576562	0.326908	0.485574
1:207795886	1	207795886	0.00135135	20241.5	20802.6	19017.8	-0.027346	0.43272	6589843	0.327568	0.484698
rs111393278	1	207786780	0.00675676	22128.4	22741.9	20536.6	-0.0273463	0.432719	6589854	0.327569	0.484698
1:207785944	1	207785944	0.00405405	22507.6	23135.6	21041.2	-0.0275231	0.431788	6597359	0.327942	0.484203
rs55776508	1	207796136	0.00135135	20186.8	20751.7	18976.6	-0.0275957	0.431406	6600470	0.328096	0.483998
rs11576522	1	207789269	0.508108	21225.4	22460.9	19771.8	-0.056575	0.427226	6633369	0.329732	0.481839
rs55850140	1	207797237	0.0135135	20201.4	20783.6	18984.7	-0.0284138	0.427101	6634293	0.329778	0.481779
rs193084668	1	207786440	0.00405405	22235.8	22878	20649.4	-0.0284714	0.426798	6636689	0.329897	0.481622
rs6656401	1	207692049	0.912162	21429.5	21629.3	19986.5	-0.00927734	0.420649	6685643	0.33233	0.47843
rs3818361	1	207784968	0.901351	22775	22988.3	21147.6	-0.00932121	0.420441	6687331	0.332414	0.47832
rs55778931	1	207797469	0.00135135	20234.2	20852.1	19026.4	-0.0300774	0.418346	6704008	0.333243	0.477239
rs4314882	1	207658025	0.994595	9011.53	9250.16	8602.87	-0.026136	0.416884	6715436	0.333811	0.476499
rs55862635	1	207797046	0.00135135	20264.2	20890.2	19059.2	-0.0304214	0.416535	6718156	0.333946	0.476323
rs74153332	1	207796979	0.00135135	20264.2	20890.2	19059.2	-0.0304214	0.416535	6718159	0.333947	0.476323
rs56216545	1	207791140	0.0135135	21983.9	22679.2	20639.6	-0.0311408	0.412749	6748088	0.335434	0.474393
rs4844599	1	207679229	0.393243	15955.1	16958.8	14891.4	-0.0610082	0.410108	6768976	0.336473	0.47305
1:207691777	1	207691777	0.00540541	21588	22283.1	20215.2	-0.0316929	0.409844	6771068	0.336577	0.472916
rs11118166	1	207781995	0.394595	22436.7	23852.7	21112.6	-0.0611961	0.409146	6776808	0.336862	0.472548
rs140331798	1	207786570	0	22258.2	22999.5	20690.3	-0.0327617	0.404219	6816086	0.338814	0.470038
rs74994280	1	207786581	0	22258.2	22999.5	20690.3	-0.0327617	0.404219	6816091	0.338815	0.470038
rs141114017	1	207680876	0.00675676	17440.7	18029.2	16285.2	-0.0331884	0.401973	6834393	0.339724	0.468873
1:207786184	1	207786184	0.00135135	21429.4	22163.7	19895.9	-0.0336928	0.399319	6855658	0.340781	0.467524
rs369487127	1	207795468	0.0121622	20048.1	20748.3	18886.3	-0.0343267	0.395983	6882623	0.342122	0.465819
1:207696657	1	207696657	0.0472973	35229.5	36328	34239.3	-0.0307033	0.389668	6933615	0.344656	0.462614
1:207680401	1	207680401	0	17477.2	18122.1	16330.8	-0.0362327	0.385952	6963593	0.346147	0.46074
1:207680773	1	207680773	0	17477.2	18122.1	16330.8	-0.0362327	0.385952	6963594	0.346147	0.46074
rs56009274	1	207680831	0	17477.2	18122.1	16330.8	-0.0362327	0.385952	6963600	0.346147	0.460739
rs9429783	1	207680330	0	17477.2	18122.1	16330.8	-0.0362327	0.385952	6963602	0.346147	0.460739
rs1977465	1	207658507	0.6	8334.11	8841.17	7954.23	-0.0590624	0.383987	6979195	0.346922	0.459768
rs12119104	1	207861207	0.352703	10930.3	11622.5	10575.4	-0.0614004	0.382365	6992321	0.347575	0.458952
rs143703040	1	207786406	0	22257	23098.2	20706.8	-0.0370994	0.381391	7000320	0.347972	0.458455
rs6701713	1	207786289	0.901351	22342.3	22743.7	20757.3	-0.0178059	0.380325	7008938	0.348401	0.457921
rs10863358	1	207690871	0.408108	20192.7	21475.8	18985.3	-0.0616045	0.379224	7018103	0.348856	0.457354
rs4844600	1	207679307	0.894595	16684.4	16992.2	15482	-0.0182813	0.376717	7038589	0.349875	0.456088
1:207680877	1	207680877	0.00945946	17527.7	18242.1	16407.7	-0.0399496	0.366391	7121233	0.353983	0.451018
rs56307771	1	207790582	0.0148649	22660.6	23590.2	21186.8	-0.0402044	0.36505	7131976	0.354517	0.450363
rs41364345	1	207790427	0.00135135	22687.5	23626.5	21216.3	-0.0405567	0.363196	7146630	0.355245	0.449472
rs41387145	1	207790495	0	22687.5	23628.2	21216.8	-0.0406272	0.362825	7149550	0.35539	0.449295
rs56032207	1	207791063	0.00810811	21783.9	22698	20518.9	-0.0411052	0.360309	7169449	0.356379	0.448088
rs10429953	1	207788578	0.389189	21331.7	22911.9	19951.6	-0.0714622	0.35656	7199233	0.35786	0.446287
rs138210967	1	207861872	0	12270.3	12796	11863.6	-0.0419506	0.35586	7204941	0.358144	0.445943
rs10863417	1	207796897	0.904054	20107.4	20596.8	18865.1	-0.0240486	0.35081	7245027	0.360136	0.443533
rs77357299	1	207691563	0.00810811	21384.9	22325	20090.1	-0.0430222	0.350221	7249718	0.360369	0.443252
rs142790051	1	207862294	0	12229.1	12767.5	11830.8	-0.043087	0.34988	7252383	0.360502	0.443093
rs146085934	1	207862473	0	12208.8	12762.4	11813.9	-0.0443464	0.343252	7305881	0.363161	0.439901
rs11583249	1	207861724	0.0945946	12235.7	12788.5	11836.1	-0.0441914	0.340438	7328635	0.364292	0.43855
rs3811381	1	207790088	0.386486	21375	23052.7	20032.8	-0.0755637	0.33555	7367993	0.366249	0.436224
rs80121755	1	207862359	0.0932432	12188.1	12757.7	11798	-0.0456715	0.333535	7384428	0.367065	0.435256
rs11118196	1	207798057	0.382432	19026.2	20528.8	17951.4	-0.076012	0.333254	7386872	0.367187	0.435113
rs2147021	1	207849214	0.168919	11223.6	11851.4	10508.7	-0.054427	0.332108	7396158	0.367649	0.434567
rs74978335	1	207862528	0.0959459	12180.1	12757.7	11791	-0.0463295	0.330465	7409978	0.368336	0.433756
rs11804509	1	207807110	0	19088.4	20008.7	17745.3	-0.0470833	0.328848	7423149	0.36899	0.432985
rs145711772	1	207807131	0	19088.4	20008.7	17745.3	-0.0470833	0.328848	7423151	0.36899	0.432985
rs147060451	1	207807263	0	19088.4	20008.7	17745.3	-0.0470833	0.328848	7423152	0.36899	0.432985
rs150182880	1	207807107	0	19088.4	20008.7	17745.3	-0.0470833	0.328848	7423153	0.36899	0.432985
rs10429943	1	207789471	0.382432	21337.8	23045.1	20007	-0.0769741	0.328325	7427479	0.369205	0.432732
rs11587944	1	207680070	0.00675676	17223.5	18065.8	16156.1	-0.0477416	0.325384	7451775	0.370413	0.431314
rs371074966	1	207786338	0.0135135	21669.6	22729.7	20215.9	-0.0477614	0.325279	7452662	0.370457	0.431262
1:207781024	1	207781024	0	23338.2	24490	21995.4	-0.0481749	0.323103	7470339	0.371336	0.430233
rs17047631	1	207781200	0	23338.2	24490	21995.4	-0.0481749	0.323103	7470344	0.371336	0.430233
rs375393554	1	207781150	0	23338.2	24490	21995.4	-0.0481749	0.323103	7470347	0.371336	0.430233
1:207680049	1	207680049	0	17235.9	18089	16171.4	-0.0483093	0.322396	7476120	0.371623	0.429897
rs187291065	1	207679983	0	17235.9	18089	16171.4	-0.0483093	0.322396	7476124	0.371624	0.429897
rs190816585	1	207679914	0	17235.9	18089	16171.4	-0.0483093	0.322396	7476125	0.371624	0.429897
rs377366402	1	207679535	0	17235.9	18089	16171.4	-0.0483093	0.322396	7476126	0.371624	0.429897
rs56010952	1	207679660	0	17235.9	18089	16171.4	-0.0483093	0.322396	7476128	0.371624	0.429897
rs117590864	1	207787240	0.00135135	22438.7	23550.9	20988.2	-0.0483743	0.322054	7478945	0.371764	0.429733
rs11577935	1	207861994	0.0905405	12155.5	12757.7	11776.8	-0.0483511	0.321036	7487198	0.372174	0.429254
rs11578338	1	207862004	0.0905405	12155.5	12757.7	11776.8	-0.0483511	0.321036	7487199	0.372174	0.429254
1:207786838	1	207786838	0	22438.7	23573.6	20993.7	-0.0493401	0.316971	7520456	0.373827	0.427329
rs11811877	1	207786929	0	22438.7	23573.6	20993.7	-0.0493401	0.316971	7520460	0.373827	0.427329
rs2093761	1	207786542	0.901351	22225.3	22931.2	20646.4	-0.0312689	0.316672	7522853	0.373946	0.427191
rs3930521	1	207790295	0.00135135	22720	23877.3	21295	-0.049681	0.315177	7535006	0.37455	0.42649
rs191751915	1	207787826	0	22438.7	23589.5	20997.9	-0.0500148	0.313421	7549492	0.375271	0.425656
rs55908874	1	207787942	0	22438.7	23589.5	20997.9	-0.0500148	0.313421	7549496	0.375271	0.425655
1:207790792	1	207790792	0.00945946	21413.2	22515.4	20243.9	-0.0501932	0.312482	7557146	0.375651	0.425215
rs147860921	1	207790125	0	22720	23891.3	21302.6	-0.0502678	0.312089	7560490	0.375817	0.425023
rs12032275	1	207783507	0.387838	22641.5	24538.6	21428.1	-0.0804648	0.310445	7574171	0.376497	0.424238
rs370632376	1	207780961	0.0162162	23281.4	24490	21956.7	-0.0506112	0.310282	7575548	0.376566	0.424159
1:207788519	1	207788519	0	22424.2	23589.5	20987.7	-0.0506645	0.310001	7577812	0.376678	0.424029
rs56037198	1	207788002	0	22424.2	23589.5	20987.7	-0.0506645	0.310001	7577817	0.376678	0.424029
rs56377846	1	207788359	0	22424.2	23589.5	20987.7	-0.0506645	0.310001	7577818	0.376679	0.424029
rs190338494	1	207787964	0.0027027	22415.8	23589.5	20981.5	-0.0510393	0.308029	7593977	0.377482	0.423104
rs78338787	1	207781587	0	23187.5	24443	21880.2	-0.0527296	0.299133	7667895	0.381156	0.418897
rs2093760	1	207786828	0.901351	22169.8	22972.5	20627.7	-0.0355694	0.296339	7691011	0.382305	0.41759
1:207798204	1	207798204	0	19971	21096.6	18833.1	-0.0548284	0.288088	7759874	0.385728	0.413719
rs115598132	1	207798070	0	19971	21096.6	18833.1	-0.0548284	0.288088	7759878	0.385728	0.413718
rs74153335	1	207798505	0.00135135	20064	21199.8	18940	-0.0550649	0.286843	7770171	0.38624	0.413143
rs116785364	1	207799880	0.0135135	19745.7	20866.7	18619.9	-0.055221	0.286022	7776767	0.386568	0.412774
rs151161258	1	207800070	0	19671.1	20793	18546.6	-0.0554658	0.284733	7787269	0.38709	0.412188
rs41369546	1	207790670	0.00135135	22328.9	23607	20988.7	-0.0556597	0.283713	7796140	0.387531	0.411694
rs142081503	1	207799958	0.0027027	19663.3	20793	18538.3	-0.0558618	0.282649	7805157	0.387979	0.411192
rs3991748	1	207680102	0.00675676	17134.9	18119.9	16121.6	-0.0558912	0.282494	7806474	0.388045	0.411118
1:207790607	1	207790607	0.00810811	22322.5	23608.7	20984.6	-0.0560169	0.281833	7811905	0.388315	0.410816
rs10779311	1	207693866	0.993243	22937.1	24141.9	21648.2	-0.051194	0.281565	7814251	0.388431	0.410686
rs112116427	1	207798921	0	20064	21221.1	18948	-0.0560687	0.28156	7814312	0.388434	0.410683
1:207693784	1	207693784	0	22944.7	24282	21681.7	-0.0566482	0.27851	7839039	0.389663	0.40931
rs55756449	1	207797789	0.00135135	19900.2	21064.9	18774.6	-0.0568809	0.277286	7849143	0.390166	0.408751
rs74153333	1	207797967	0.00135135	19900.2	21064.9	18774.6	-0.0568809	0.277286	7849144	0.390166	0.408751
rs11118194	1	207797900	0	19900.2	21065.8	18774.8	-0.0569209	0.277075	7850961	0.390256	0.40865
1:207781571	1	207781571	0.00540541	23059.3	24443	21780.7	-0.0582762	0.269943	7910469	0.393214	0.405371
rs138834666	1	207798943	0.00135135	20015.7	21221.1	18910.6	-0.0584797	0.268872	7919235	0.39365	0.40489
rs140681893	1	207782073	0	22525	23891.7	21194	-0.058904	0.266639	7937844	0.394575	0.403871
rs74153328	1	207782038	0.00135135	22522.7	23891.7	21192.2	-0.0590066	0.266099	7942455	0.394804	0.403619
1:207861091	1	207861091	0	11465.4	12184.1	11124.2	-0.0607984	0.256669	8021446	0.39873	0.399321
rs145531017	1	207860727	0	11465.4	12184.1	11124.2	-0.0607984	0.256669	8021450	0.398731	0.39932
rs188416683	1	207783604	0.00135135	23805.9	25333.9	22530.3	-0.062208	0.249251	8083579	0.401819	0.39597
rs112862881	1	207799715	0	19940.7	21221.1	18863	-0.0622344	0.249112	8084745	0.401877	0.395907
1:207658504	1	207658504	0.0027027	8446.2	8995.64	8079.46	-0.0630233	0.24496	8119682	0.403614	0.394034
rs149290411	1	207799477	0.00135135	19921.9	21221.1	18851.8	-0.0631772	0.24415	8126548	0.403955	0.393667
rs6681756	1	207789502	0.00135135	21779.5	23219.9	20375.5	-0.0640375	0.239622	8164570	0.405845	0.39164
rs10863418	1	207798238	0.901351	19857.9	20834.8	18682.9	-0.0480207	0.237469	8182631	0.406743	0.39068
rs183924386	1	207783602	0.00135135	23762.7	25357	22509.7	-0.0649391	0.234878	8204381	0.407824	0.389527
1:207789749	1	207789749	0	21779.5	23245.4	20381.5	-0.0651375	0.233834	8213473	0.408276	0.389046
1:207789932	1	207789932	0	21779.5	23245.4	20381.5	-0.0651375	0.233834	8213474	0.408276	0.389046
rs113247278	1	207790018	0	21779.5	23245.4	20381.5	-0.0651375	0.233834	8213478	0.408276	0.389046
rs79577824	1	207789641	0	21779.5	23245.4	20381.5	-0.0651375	0.233834	8213489	0.408276	0.389046
rs56176143	1	207788659	0.00135135	21623.6	23082.5	20229.2	-0.0652859	0.233053	8220015	0.408601	0.388701
1:207789038	1	207789038	0	21623.6	23086.4	20230.4	-0.0654564	0.232155	8227707	0.408983	0.388294
rs61823003	1	207863027	0.00810811	12762.8	13627.3	12504.7	-0.0655391	0.23172	8231422	0.409168	0.388098
rs55736095	1	207788638	0	21623.6	23100.5	20233.2	-0.066066	0.228947	8254882	0.410334	0.386862
1:207783905	1	207783905	0	23854.2	25485.4	22609.5	-0.0661471	0.22852	8258453	0.410512	0.386675
rs113745806	1	207784091	0	23854.2	25485.4	22609.5	-0.0661471	0.22852	8258459	0.410512	0.386674
rs142756244	1	207783677	0	23854.2	25485.4	22609.5	-0.0661471	0.22852	8258463	0.410512	0.386674
rs74892671	1	207784933	0	23854.2	25485.4	22609.5	-0.0661471	0.22852	8258470	0.410512	0.386674
rs6691117	1	207782931	0.408108	22083.7	24272.3	21022.1	-0.0944983	0.211771	8401279	0.417611	0.379228
rs78953596	1	207789303	0.0135135	21551.6	23099.5	20175.1	-0.0693637	0.211592	8402829	0.417688	0.379148
rs6656445	1	207789393	0	21566.7	23135.5	20195.3	-0.0702167	0.207103	8441043	0.419588	0.377177
rs10863420	1	207799874	0.904054	19746.8	20854	18616.4	-0.0545527	0.206586	8445596	0.419814	0.376943
rs12143527	1	207849916	0.551351	10348.7	11408	9776.7	-0.0974533	0.204838	8460512	0.420556	0.376177
rs17045468	1	207657375	0.0635135	8706.44	9361.05	8419.66	-0.0724943	0.196845	8529043	0.423962	0.372673
1:207863720	1	207863720	0	12845.4	13827.8	12621.2	-0.0736929	0.188808	8597470	0.427363	0.369203
rs145296721	1	207863746	0	12845.4	13827.8	12621.2	-0.0736929	0.188808	8597473	0.427364	0.369202
rs79926392	1	207863592	0.00135135	12825.9	13827.8	12606.8	-0.0752122	0.180813	8665001	0.43072	0.365805
1:207797771	1	207797771	0.0216216	19219.5	20667	18221.1	-0.0726171	0.180504	8667684	0.430854	0.36567
rs140280994	1	207864063	0	12814.4	13825.4	12600.6	-0.0759338	0.177015	8696987	0.43231	0.364204
rs190973160	1	207783191	0	22853.5	24669.7	21627.4	-0.0764724	0.174181	8720658	0.433487	0.363024
rs12144801	1	207857773	0.348649	10797.4	11956.9	10495.9	-0.102007	0.172766	8732673	0.434084	0.362426
rs4097398	1	207857760	0.348649	10797.4	11956.9	10495.9	-0.102007	0.172766	8732675	0.434084	0.362426
rs6684643	1	207846242	0.348649	11066.8	12255.8	10570.5	-0.102052	0.172536	8734575	0.434179	0.362332
rs138819223	1	207862718	0	13027.7	14073.7	12815	-0.0772275	0.170207	8754202	0.435154	0.361357
rs11118328	1	207850539	0.897297	10279.5	10950.2	9553.61	-0.0632068	0.167736	8775217	0.436199	0.360315
1:207863838	1	207863838	0.00135135	12790.7	13825.4	12583.4	-0.0777847	0.167274	8779201	0.436397	0.360118
rs367740619	1	207862708	0.00135135	13015.6	14073.7	12807.2	-0.0781636	0.16528	8796253	0.437245	0.359276
rs11589472	1	207849644	0.205405	10557.9	11606.9	9978.09	-0.0947207	0.160213	8839512	0.439395	0.357145
rs377683064	1	207864249	0.00135135	12692.6	13739.4	12501.1	-0.0792492	0.159567	8844965	0.439666	0.356877
rs12738067	1	207858527	0.17027	10585.2	11615.6	10207.5	-0.0928938	0.151697	8911844	0.44299	0.353606
rs41314532	1	207857222	0.0162162	10984.5	11909	10627.1	-0.0808116	0.151344	8914974	0.443146	0.353453
1:207862894	1	207862894	0.00135135	12977	14073.7	12780.3	-0.0811289	0.149675	8929271	0.443857	0.352757
rs112771478	1	207693055	0.00810811	21924.5	23777.9	20840	-0.0811504	0.149561	8930268	0.443906	0.352709
rs12022909	1	207859743	0.352703	10483.2	11662.3	10197.4	-0.106594	0.149089	8934214	0.444102	0.352517
rs17259045	1	207782707	0.0783784	21296.3	23139.8	20174.4	-0.0830244	0.146259	8958442	0.445307	0.351341
rs11118322	1	207848051	0.443243	10888.9	12153.6	10424.9	-0.109883	0.144918	8969799	0.445871	0.350791
rs6683750	1	207845122	0.444595	11000.9	12279.6	10538.3	-0.109962	0.144526	8973149	0.446038	0.350628
rs11118359	1	207858546	0.35	10591.2	11798.7	10293	-0.107972	0.141975	8994922	0.44712	0.349576
1:207864174	1	207864174	0.00135135	12674.9	13768.5	12496.6	-0.0827591	0.141096	9002391	0.447491	0.349215
rs36001492	1	207841745	0.168919	10624.6	11693.5	10048.1	-0.0958553	0.137808	9030636	0.448895	0.347855
rs6657436	1	207847410	0.443243	10861.6	12142.5	10399.2	-0.11148	0.137036	9037311	0.449227	0.347534
rs150667539	1	207848703	0.00540541	11591.8	12603.5	11053.6	-0.0836729	0.136287	9043683	0.449544	0.347228
rs115019854	1	207860246	0.00135135	11679.1	12700.2	11355.9	-0.0838171	0.135527	9050122	0.449864	0.346919
rs142183756	1	207860285	0.00135135	11679.1	12700.2	11355.9	-0.0838171	0.135527	9050123	0.449864	0.346919
rs147547930	1	207849645	0.0027027	10728.6	11668.9	10123.4	-0.0840198	0.134461	9058995	0.450305	0.346493
1:207848738	1	207848738	0	11595.5	12617.6	11059.6	-0.0844777	0.132051	9079791	0.451339	0.345497
rs370448222	1	207848905	0	11595.5	12617.6	11059.6	-0.0844777	0.132051	9079794	0.451339	0.345497
rs10494884	1	207847876	0.441892	10844.1	12142.5	10389.5	-0.113092	0.129085	9105263	0.452605	0.344281
rs144986906	1	207860609	0	11671.6	12708.1	11354.5	-0.0850783	0.12889	9106854	0.452684	0.344205
rs147560709	1	207860628	0	11671.6	12708.1	11354.5	-0.0850783	0.12889	9106856	0.452684	0.344205
rs187761228	1	207850524	0.00540541	10737.3	11707.2	10136.8	-0.0864861	0.121481	9169596	0.455803	0.341223
rs112003429	1	207692051	0	21934.5	23917.8	20873.5	-0.0865605	0.12109	9172798	0.455962	0.341071
rs371022303	1	207692306	0	21934.5	23917.8	20873.5	-0.0865605	0.12109	9172803	0.455962	0.341071
rs78768177	1	207692321	0	21934.5	23917.8	20873.5	-0.0865605	0.12109	9172805	0.455962	0.341071
rs11118360	1	207858586	0.351351	10545.7	11798.7	10262.2	-0.112275	0.119764	9183855	0.456511	0.340548
rs145233513	1	207850247	0.00135135	10743	11720	10143.7	-0.0870447	0.118541	9194088	0.45702	0.340065
rs149988050	1	207849937	0	10743	11729.6	10146.4	-0.0878647	0.114226	9230995	0.458855	0.338325
rs4844609	1	207782916	0.993243	22371.2	24291.1	21271.6	-0.0823361	0.113391	9238120	0.459209	0.33799
rs138424287	1	207782608	0.00135135	22026.3	24078.3	20961.4	-0.0890726	0.107869	9285155	0.461547	0.335784
rs201814462	1	207847406	0.0148649	10887.2	11914.6	10377.9	-0.0901708	0.102089	9334535	0.464002	0.333481
rs187011843	1	207864167	0.00675676	12580.1	13768.5	12427.5	-0.0902629	0.101605	9338581	0.464203	0.333292
rs12045913	1	207844625	0.35	10624.2	11938.2	10167.9	-0.116612	0.0973787	9374543	0.46599	0.331623
rs12563520	1	207844062	0.35	10624.2	11938.2	10167.9	-0.116612	0.0973787	9374544	0.46599	0.331623
rs147576801	1	207859074	0.00540541	10943.7	12001.4	10634	-0.0922571	0.0911098	9428114	0.468653	0.329148
rs67422482	1	207850560	0.344595	10921.3	12288.1	10499.7	-0.117917	0.0906415	9432022	0.468847	0.328968
rs17047660	1	207782856	0.00135135	22411.9	24597.3	21373.3	-0.0930459	0.0869589	9464215	0.470448	0.327489
rs17047661	1	207782889	0.00135135	22411.9	24597.3	21373.3	-0.0930459	0.0869589	9464216	0.470448	0.327489
1:207782615	1	207782615	0	22026.3	24175.6	20985.3	-0.0931048	0.0866487	9466835	0.470578	0.327368
rs186518225	1	207782543	0	22026.3	24177.5	20985.8	-0.0931848	0.0862276	9470440	0.470757	0.327203
rs139094318	1	207864497	0	12505.4	13727.5	12360.3	-0.0932401	0.0859367	9472959	0.470882	0.327088
rs149813890	1	207864498	0	12505.4	13727.5	12360.3	-0.0932401	0.0859367	9472960	0.470882	0.327088
rs181428492	1	207865033	0	12505.4	13727.5	12360.3	-0.0932401	0.0859367	9472961	0.470882	0.327088
rs34451130	1	207850589	0.343243	10910.1	12288.1	10486	-0.118946	0.0853332	9478121	0.471139	0.326851
rs10863463	1	207843903	0.556757	10569.8	11936.7	10134.3	-0.121612	0.0844868	9485465	0.471504	0.326515
rs6669885	1	207847195	0.439189	10827.1	12250.9	10388.8	-0.123543	0.0832548	9495918	0.472024	0.326036
1:207782740	1	207782740	0	22411.9	24615.2	21381.2	-0.0937741	0.0831264	9497067	0.472081	0.325984
rs10863461	1	207840776	0.348649	10468.6	11804.3	10006.4	-0.12008	0.0794773	9528127	0.473625	0.324566
1:207782998	1	207782998	0.0162162	22279.8	24498.3	21238.2	-0.0949251	0.0770689	9549133	0.474669	0.323609
1:207860430	1	207860430	0.0162162	11556.8	12708.1	11282.9	-0.0949632	0.0768685	9550818	0.474753	0.323533
rs6657161	1	207847128	0.344595	10841.2	12237.4	10391.6	-0.121141	0.0740011	9575476	0.475978	0.322413
rs148224326	1	207848133	0	11640.3	12813.6	11138.2	-0.0960343	0.0712313	9599059	0.47715	0.321345
rs76096193	1	207848351	0	11640.3	12813.6	11138.2	-0.0960343	0.0712313	9599060	0.477151	0.321345
rs79845315	1	207848067	0	11640.3	12813.6	11138.2	-0.0960343	0.0712313	9599061	0.477151	0.321345
rs369565301	1	207848698	0	11625.2	12811.7	11121.4	-0.0971821	0.0651908	9651127	0.479739	0.318995
rs76287248	1	207864463	0.0932432	12326.9	13681.8	12217.7	-0.10429	0.0601113	9694497	0.481895	0.317048
rs56051908	1	207845713	0.0027027	11467.6	12653.3	10972.8	-0.0983938	0.0588141	9705679	0.48245	0.316547
rs116554794	1	207858545	0.00135135	10776.1	11891	10450.4	-0.0984573	0.05848	9708553	0.482593	0.316419
rs12095484	1	207846003	0	11487.1	12679.9	10999.3	-0.0987982	0.0566857	9723942	0.483358	0.315731
1:207848409	1	207848409	0.00135135	11607.1	12813.6	11115.5	-0.0988921	0.0561917	9728234	0.483572	0.315539
rs55952744	1	207860158	0.110811	10896.2	12132.3	10635.7	-0.107459	0.0522888	9762022	0.485251	0.314034
rs78674318	1	207845631	0	11478.3	12685.2	10994.9	-0.0999793	0.0504699	9777591	0.486025	0.313341
1:207848697	1	207848697	0.00540541	11590.3	12811.7	11085.6	-0.100192	0.0493525	9787092	0.486497	0.31292
rs55689175	1	207859699	0.110811	10797.8	12048.8	10533.1	-0.109617	0.0423702	9847307	0.48949	0.310256
rs11577114	1	207857812	0.0932432	11028	12289.1	10755.2	-0.108277	0.0415138	9854717	0.489859	0.309929
rs12729557	1	207846068	0.0297297	11224.5	12425.4	10725.1	-0.101639	0.0342443	9916563	0.492933	0.307212
rs11118337	1	207852693	0.345946	11230.4	12788.4	10918.8	-0.129919	0.0286916	9964669	0.495324	0.30511
rs72644193	1	207858814	0.206757	10704	12102.7	10460	-0.122808	0.0254922	9992156	0.496691	0.303914
1:207859647	1	207859647	0	10965.1	12179.3	10689.6	-0.105019	0.0239483	10005451	0.497351	0.303337
rs4844388	1	207842900	0.321622	9966.87	11400.6	9499.31	-0.134398	0.0233783	10010437	0.497599	0.30312
1:207860024	1	207860024	0	10973.6	12190.1	10707.5	-0.105135	0.0233371	10010785	0.497617	0.303105
rs116152900	1	207860064	0	10973.6	12190.1	10707.5	-0.105135	0.0233371	10010786	0.497617	0.303105
rs142841925	1	207860141	0	10973.6	12190.1	10707.5	-0.105135	0.0233371	10010787	0.497617	0.303105
rs34509370	1	207850879	0.168919	10929.9	12337.9	10508	-0.121176	0.0190506	10047349	0.499434	0.301522
rs115023184	1	207859196	0.00135135	10948.1	12172.3	10668.2	-0.106001	0.0187793	10049652	0.499549	0.301422
1:207859103	1	207859103	0	10948.1	12173.5	10668.4	-0.106093	0.0182936	10053721	0.499751	0.301246
rs3085	1	207857254	0.206757	10908.4	12357.5	10649.7	-0.124735	0.0162479	10071260	0.500623	0.300489
rs17186897	1	207839505	0.167568	10637.1	12020.9	10156.3	-0.122301	0.0137741	10092249	0.501666	0.299585
1:207846722	1	207846722	0	11362.4	12652.4	10893.7	-0.107535	0.0107076	10118035	0.502948	0.298477
rs145603965	1	207846601	0	11362.4	12652.4	10893.7	-0.107535	0.0107076	10118036	0.502948	0.298477
rs10779359	1	207852600	0.554054	11040.6	12656.8	10741.5	-0.13661	0.00977387	10126012	0.503344	0.298135
rs4308978	1	207836408	0.348649	11740.2	13423.7	11388.3	-0.133998	0.0076382	10144260	0.504251	0.297353
rs9728503	1	207836680	0.348649	11740.2	13423.7	11388.3	-0.133998	0.0076382	10144261	0.504251	0.297353
rs74401244	1	207844799	0.112162	10721.1	12056.9	10280.2	-0.11742	0.00651008	10154224	0.504747	0.296927
rs6687503	1	207852642	0.55	11032	12658.5	10737.8	-0.137526	0.00520753	10165435	0.505304	0.296447
rs76844119	1	207858173	0.0918919	10933.5	12281	10693	-0.116215	0.00448584	10171474	0.505604	0.296189
rs11588445	1	207847908	0.0932432	10823.7	12169.2	10379.6	-0.117178	-3.87594e-06	10209956	0.507517	0.294549
rs2296156	1	207851169	0.347297	11123.1	12738.7	10810.8	-0.135625	-0.000759726	10216464	0.50784	0.294273
rs11118167	1	207782154	0.355405	20810.2	23835.1	20103.9	-0.135717	-0.00123567	10220656	0.508049	0.294095
1:207847590	1	207847590	0	11005.5	12284.2	10542.5	-0.109922	-0.0018563	10226102	0.50832	0.293863
rs1570563	1	207853924	0.552703	11191.9	12864.1	10931.4	-0.139246	-0.0033625	10239088	0.508965	0.293312
rs142382480	1	207847695	0	11000.3	12284.2	10540.1	-0.11039	-0.00432132	10247267	0.509372	0.292965
rs7531923	1	207833336	0.35	11707.3	13418.3	11334.4	-0.136411	-0.00481486	10251511	0.509583	0.292785
rs7539772	1	207833301	0.348649	11821.2	13550.5	11462.1	-0.136529	-0.00542393	10256715	0.509841	0.292565
rs75758158	1	207858661	0.112162	10741.6	12113.2	10491.1	-0.120175	-0.00615334	10262899	0.510149	0.292303
1:207847653	1	207847653	0.0027027	10995.8	12284.2	10536.7	-0.110799	-0.00647381	10265691	0.510287	0.292185
1:207844793	1	207844793	0	10865.7	12141.7	10406.2	-0.111032	-0.00769546	10276101	0.510805	0.291745
rs12045949	1	207844773	0	10865.7	12141.7	10406.2	-0.111032	-0.00769546	10276102	0.510805	0.291745
1:207846527	1	207846527	0.00135135	11321.7	12652.4	10866.3	-0.111123	-0.00817807	10280268	0.511012	0.291569
1:207858482	1	207858482	0	11002.2	12297.6	10746.8	-0.111313	-0.00917654	10288786	0.511435	0.291209
rs367721439	1	207844701	0.00135135	10852.3	12141.7	10393.8	-0.112266	-0.0141898	10331293	0.513548	0.289419
rs74231795	1	207859330	0.0945946	10747.7	12122.6	10517.3	-0.120377	-0.0149278	10337624	0.513863	0.289153
rs113001246	1	207841206	0.022973	10718.9	11984.5	10237.1	-0.111606	-0.0159862	10346422	0.5143	0.288783
1:207858895	1	207858895	0.00135135	10944.9	12252.2	10677.1	-0.112826	-0.0171371	10356255	0.514789	0.288371
rs74856277	1	207841724	0	10833.9	12128.6	10343.2	-0.112889	-0.017469	10359047	0.514928	0.288253
1:207847892	1	207847892	0	10881.2	12187.5	10428.8	-0.113375	-0.0200281	10380890	0.516014	0.287339
rs11590898	1	207857396	0.0945946	11046.3	12481	10784.9	-0.122105	-0.0229865	10406141	0.517269	0.286284
1:207845010	1	207845010	0.00405405	11116.4	12477.1	10682.5	-0.115479	-0.0311018	10475542	0.520719	0.283397
rs11118268	1	207828752	0.444595	11316.4	13090	10914.1	-0.145598	-0.0312898	10477171	0.5208	0.283329
rs1853526	1	207854703	0.554054	11017.1	12736.8	10767.1	-0.145048	-0.0322636	10485531	0.521215	0.282983
rs76654222	1	207847023	0.0932432	11122.7	12593.8	10704.8	-0.124215	-0.0328284	10490364	0.521456	0.282783
rs77380139	1	207847062	0.0932432	11122.7	12593.8	10704.8	-0.124215	-0.0328284	10490365	0.521456	0.282783
rs114798855	1	207832408	0.00810811	11778.3	13228	11371.9	-0.11608	-0.0342614	10502580	0.522063	0.282277
rs11118280	1	207831669	0.435135	11510.5	13332	11175.5	-0.146907	-0.0346839	10506224	0.522244	0.282127
rs11117991	1	207694357	0.355405	24866.2	28666.7	24421.3	-0.142229	-0.0348473	10507643	0.522314	0.282068
rs2025371	1	207829549	0.162162	11145.4	12730.2	10672.8	-0.132956	-0.0361939	10519165	0.522887	0.281592
rs145442237	1	207844485	0	10746.1	12076.5	10296	-0.116718	-0.0376223	10531670	0.523509	0.281076
rs12032970	1	207854672	0.348649	11017.5	12712.7	10758.1	-0.143112	-0.0394062	10546793	0.52426	0.280453
rs12025522	1	207854355	0.348649	11054.1	12756.9	10796.1	-0.143267	-0.0402065	10553673	0.524602	0.28017
rs1570567	1	207832728	0.444595	11645.1	13498.6	11314.2	-0.147705	-0.0416813	10566320	0.525231	0.27965
rs10746386	1	207855095	0.348649	11114.3	12833.9	10868.5	-0.143855	-0.0432393	10579733	0.525898	0.279099
rs188683254	1	207847229	0.00135135	10948.9	12318.6	10498.1	-0.11787	-0.043685	10583353	0.526078	0.27895
rs55883147	1	207840002	0.112162	10686	12154.9	10267.2	-0.128801	-0.0458002	10601099	0.52696	0.278222
rs2296158	1	207851611	0.555405	10933.8	12677.2	10661.3	-0.147946	-0.046703	10608666	0.527336	0.277913
1:207840052	1	207840052	0	10967.2	12352.7	10523.9	-0.118963	-0.0494353	10632056	0.528499	0.276956
rs117189354	1	207840060	0	10967.2	12352.7	10523.9	-0.118963	-0.0494353	10632057	0.528499	0.276956
1:207841249	1	207841249	0	10775.9	12139.2	10317	-0.11913	-0.0503129	10639544	0.528871	0.27665
rs74811364	1	207841214	0	10775.9	12139.2	10317	-0.11913	-0.0503129	10639545	0.528871	0.27665
rs115664052	1	207853813	0.00540541	11783.3	13274.2	11457.6	-0.119145	-0.0503926	10640153	0.528901	0.276625
rs11118278	1	207831357	0.347297	11579.4	13397.6	11233.3	-0.145844	-0.0535087	10667203	0.530246	0.275523
rs11118345	1	207854827	0.348649	11084.5	12826.3	10843.9	-0.145947	-0.0540375	10671713	0.53047	0.275339
rs74231794	1	207850717	0.109459	10887.4	12413.5	10510.7	-0.13118	-0.0567304	10694954	0.531625	0.274394
rs10863451	1	207832153	0.441892	11669.9	13568.7	11340.3	-0.150757	-0.0567392	10695042	0.53163	0.274391
rs11118281	1	207832102	0.347297	11721.8	13571.1	11373.2	-0.146495	-0.0568683	10696111	0.531683	0.274347
rs11118282	1	207832402	0.348649	11722.1	13577.9	11378.6	-0.146967	-0.0593016	10717079	0.532725	0.273497
1:207858029	1	207858029	0.00675676	10887.9	12291	10662.9	-0.121212	-0.0612733	10734028	0.533568	0.272811
rs117153239	1	207841916	0	10759	12145.5	10263.1	-0.121214	-0.0612837	10734104	0.533571	0.272807
rs11810866	1	207841901	0	10759	12145.5	10263.1	-0.121214	-0.0612837	10734105	0.533571	0.272807
rs2296159	1	207851760	0.348649	10910	12650.8	10635.7	-0.148045	-0.064867	10764805	0.535097	0.271567
rs12567945	1	207841934	0.112162	10470.2	11963.1	10006.8	-0.133301	-0.0664799	10778417	0.535774	0.271018
1:207840268	1	207840268	0.00945946	10928.3	12352.7	10502.8	-0.122518	-0.0681456	10792425	0.53647	0.270454
rs142079089	1	207859241	0.00540541	10740.5	12146.8	10521.3	-0.12304	-0.0708947	10815763	0.53763	0.269516
rs183516913	1	207847118	0	11135.6	12597	10715	-0.123315	-0.0723405	10827865	0.538232	0.26903
rs372038616	1	207853635	0.00135135	11783.3	13338.8	11477.3	-0.123998	-0.0759367	10858381	0.539749	0.267808
1:207852774	1	207852774	0	11783.3	13360.8	11481.8	-0.125641	-0.0845824	10931493	0.543383	0.264894
1:207852775	1	207852775	0	11783.3	13360.8	11481.8	-0.125641	-0.0845824	10931494	0.543383	0.264894
rs2147023	1	207854484	0.205405	11078.7	12825.9	10833	-0.146439	-0.0878571	10959344	0.544768	0.263789
rs2147024	1	207854552	0.205405	11078.7	12825.9	10833	-0.146439	-0.0878571	10959345	0.544768	0.263789
rs2147022	1	207854409	0.205405	11078.7	12826.7	10833.3	-0.146505	-0.0881735	10961955	0.544897	0.263685
rs11118340	1	207854035	0.205405	11080.6	12832.3	10835.9	-0.146769	-0.0894377	10972748	0.545434	0.263258
rs10779362	1	207856787	0.555405	10886.9	12731.7	10690.9	-0.15654	-0.0895152	10973412	0.545467	0.263232
rs117010160	1	207852742	0.00135135	11770	13360.8	11473.4	-0.126772	-0.0905316	10982196	0.545904	0.262884
rs10082154	1	207830383	0.440541	11575.4	13560.3	11243.2	-0.158259	-0.0937522	11009546	0.547263	0.261804
rs55821028	1	207843000	0.112162	10761.9	12376.4	10392.7	-0.139778	-0.0962501	11030842	0.548322	0.260965
rs72644191	1	207852121	0.205405	11103.1	12888.7	10854	-0.149127	-0.100749	11068952	0.550216	0.259467
rs375807109	1	207843736	0	11018	12533.9	10615.8	-0.128902	-0.101743	11077415	0.550637	0.259135
rs11118354	1	207856868	0.35	10903.7	12746.8	10703.8	-0.156181	-0.106862	11120600	0.552783	0.257445
rs12411037	1	207857158	0.35	10903.7	12746.8	10703.8	-0.156181	-0.106862	11120604	0.552784	0.257445
rs56235509	1	207839769	0.112162	10492.3	12099.7	10110.6	-0.142545	-0.108964	11138626	0.553679	0.256742
rs200341616	1	207843334	0	10982.1	12513	10586.5	-0.130499	-0.110147	11148742	0.554182	0.256347
rs6686325	1	207833357	0.321622	11104.2	13053.2	10771.3	-0.161707	-0.114702	11187087	0.556088	0.254856
rs113630340	1	207833328	0.022973	11661.1	13304	11271.6	-0.131811	-0.117813	11212965	0.557375	0.253853
rs139431514	1	207834182	0.00135135	12553	14323.9	12235.3	-0.13197	-0.11789	11213586	0.557405	0.253829
rs114626298	1	207850938	0	11254.3	12843.4	10935	-0.132081	-0.118474	11218357	0.557643	0.253644
rs72644190	1	207851806	0.205405	11057.2	12888.7	10807.9	-0.153267	-0.120606	11236270	0.558533	0.252951
1:207843693	1	207843693	0.00135135	10951.3	12513	10566.2	-0.133304	-0.124912	11272732	0.560345	0.251544
rs116806443	1	207839944	0.0945946	10488	12112.2	10110.6	-0.143988	-0.125061	11273931	0.560405	0.251498
rs141503126	1	207839962	0.0945946	10488	12112.2	10110.6	-0.143988	-0.125061	11273932	0.560405	0.251498
rs74184055	1	207852226	0.110811	11150.3	12904.1	10895.1	-0.146078	-0.125202	11275219	0.560469	0.251448
rs373799944	1	207850791	0.0108108	10931.8	12492	10568.1	-0.133412	-0.12548	11277573	0.560586	0.251358
rs146703867	1	207836450	0	11799.1	13490.3	11450.1	-0.133945	-0.128281	11301192	0.56176	0.250449
rs4427403	1	207836931	0.444595	11270.2	13298.2	11017.3	-0.165473	-0.129344	11310282	0.562212	0.2501
rs144508171	1	207833683	0	12553	14359.6	12242.6	-0.13446	-0.130994	11324199	0.562904	0.249566
rs56132412	1	207839018	0.112162	10949.7	12692.1	10627.2	-0.147669	-0.132516	11337078	0.563544	0.249072
rs2025372	1	207829653	0.35	11531.5	13548.5	11204.1	-0.161187	-0.132703	11338606	0.56362	0.249014
rs56806458	1	207832976	0.00135135	12052.8	13798.3	11702	-0.135247	-0.135133	11359212	0.564644	0.248225
rs58771335	1	207832811	0.00135135	12052.8	13798.3	11702	-0.135247	-0.135133	11359213	0.564644	0.248225
1:207833040	1	207833040	0	12052.8	13801.1	11702.8	-0.135449	-0.136198	11368200	0.565091	0.247882
rs12409159	1	207842104	0.17973	10183.7	11885.6	9780.24	-0.154537	-0.137411	11378476	0.565602	0.247489
1:207833229	1	207833229	0.0027027	12047.5	13801.1	11699	-0.135893	-0.138533	11387865	0.566069	0.247131
rs150093163	1	207851246	0	11282.5	12925.9	10979.8	-0.135978	-0.138985	11391617	0.566255	0.246988
rs4317806	1	207837177	0.444595	11250.7	13302.8	11007.2	-0.167541	-0.139545	11396153	0.566481	0.246815
rs189013070	1	207833605	0.00135135	12526.4	14359.6	12225.5	-0.136576	-0.142129	11417977	0.567565	0.245984
rs146215050	1	207855555	0.0189189	11462	13140.7	11202.9	-0.136674	-0.142646	11422287	0.56778	0.24582
1:207843322	1	207843322	0.0027027	10904.7	12502.6	10532.4	-0.136746	-0.143025	11425533	0.567941	0.245697
rs183975875	1	207828887	0.00810811	11450.8	13134.7	11024.7	-0.137201	-0.14542	11445480	0.568932	0.244939
rs72468037	1	207851554	0.0945946	11101.4	12886.3	10840.9	-0.14909	-0.148857	11474394	0.57037	0.243844
rs143178914	1	207839761	0.00540541	10581.2	12145.9	10186.7	-0.137917	-0.149186	11477231	0.570511	0.243736
rs77792203	1	207839653	0.0945946	10723.1	12449.7	10357.1	-0.149297	-0.149823	11482562	0.570776	0.243534
rs12084490	1	207828540	0	11873.3	13638.3	11468.8	-0.13859	-0.15273	11506984	0.57199	0.242612
rs12084578	1	207828707	0	11873.3	13638.3	11468.8	-0.13859	-0.15273	11506985	0.57199	0.242612
rs75544149	1	207842007	0.0945946	10324.7	12003	9916.14	-0.150619	-0.155989	11534460	0.573355	0.241576
rs76311968	1	207831502	0.00540541	11717.4	13467.6	11354	-0.139211	-0.155996	11534537	0.573359	0.241573
1:207854006	1	207854006	0.00135135	11270.6	12961	11016	-0.139749	-0.158826	11558211	0.574536	0.240683
rs11577168	1	207855800	0.202703	11388.8	13382.9	11216	-0.161349	-0.159369	11562646	0.574757	0.240516
rs74444104	1	207839535	0	10836.7	12473.9	10443.6	-0.140701	-0.163837	11600411	0.576634	0.2391
rs115112644	1	207831330	0.00135135	11883.6	13689.9	11534.6	-0.141501	-0.168048	11635858	0.578396	0.237775
rs55760434	1	207807808	0	17586.1	20260.7	16830.4	-0.141576	-0.168441	11639187	0.578561	0.237651
rs75088854	1	207838826	0.0945946	10937.4	12750.1	10634.5	-0.153353	-0.16874	11641664	0.578684	0.237558
rs79133635	1	207838915	0.0945946	10937.4	12750.1	10634.5	-0.153353	-0.16874	11641666	0.578684	0.237558
rs79996524	1	207838769	0.0945946	10937.4	12750.1	10634.5	-0.153353	-0.16874	11641667	0.578685	0.237558
rs11578756	1	207854919	0.0918919	11070	12911.4	10861.6	-0.153871	-0.171156	11662037	0.579697	0.236799
rs185676005	1	207831317	0	11883.6	13702.1	11537.7	-0.142388	-0.172717	11674849	0.580334	0.236322
rs4076514	1	207837101	0.348649	11227.8	13294.5	10986.8	-0.168957	-0.17281	11675640	0.580373	0.236293
rs12562739	1	207856658	0.112162	11461.3	13406	11282.5	-0.15673	-0.174161	11687001	0.580938	0.23587
rs12563415	1	207856666	0.112162	11461.3	13406	11282.5	-0.15673	-0.174161	11687002	0.580938	0.23587
rs34860402	1	207856009	0.205405	11346.3	13375.7	11187.8	-0.164548	-0.174715	11691678	0.58117	0.235696
rs55638397	1	207856040	0.112162	11461.3	13409	11283.2	-0.156954	-0.175191	11695681	0.581369	0.235548
rs115530097	1	207839270	0.00135135	11069.4	12770.2	10734.7	-0.14293	-0.17557	11698858	0.581527	0.23543
1:207839242	1	207839242	0	11069.4	12774.4	10735.9	-0.143265	-0.177332	11713841	0.582272	0.234874
rs376816209	1	207831624	0	11740.5	13550	11389	-0.143344	-0.17775	11717337	0.582446	0.234744
1:207855044	1	207855044	0	11199.8	12937.1	10959.6	-0.144202	-0.182264	11754840	0.58431	0.233357
rs141116994	1	207855083	0	11199.8	12937.1	10959.6	-0.144202	-0.182264	11754845	0.58431	0.233356
rs138229133	1	207832702	0.00135135	11815.8	13653	11480.2	-0.144523	-0.183954	11768936	0.585011	0.232836
rs367884233	1	207832582	0.00135135	11815.8	13653	11480.2	-0.144523	-0.183954	11768941	0.585011	0.232836
1:207832103	1	207832103	0	11754.2	13587.3	11403.1	-0.144926	-0.186076	11786135	0.585866	0.232202
rs35707912	1	207829220	0.175676	11047.7	13039.1	10664.1	-0.165728	-0.189896	11818436	0.587471	0.231013
1:207854816	1	207854816	0	11132.2	12877.8	10893.3	-0.145667	-0.189975	11819073	0.587503	0.23099
rs144105127	1	207854759	0	11132.2	12877.8	10893.3	-0.145667	-0.189975	11819080	0.587503	0.23099
rs183088178	1	207854473	0.00135135	11092.5	12832	10844.9	-0.145676	-0.19002	11819439	0.587521	0.230976
rs74935684	1	207831139	0.0540541	11519.3	13369.7	11132.9	-0.14897	-0.191704	11833491	0.58822	0.23046
rs143005619	1	207855398	0	11603.9	13429	11393.1	-0.146076	-0.192124	11836886	0.588388	0.230336
rs56407145	1	207693365	0.022973	21501.7	24903.8	20716.9	-0.146889	-0.193802	11850844	0.589082	0.229824
rs2181694	1	207826776	0.35	11438.3	13606.1	11104.3	-0.173557	-0.196554	11873651	0.590216	0.228989
rs960087	1	207826858	0.35	11410.6	13576.3	11075.7	-0.173781	-0.197711	11883072	0.590684	0.228645
rs11578598	1	207842489	0.0945946	10543.6	12371.3	10236.9	-0.15986	-0.199091	11894341	0.591244	0.228233
rs11589830	1	207842479	0.0945946	10543.6	12371.3	10236.9	-0.15986	-0.199091	11894342	0.591245	0.228233
rs56244519	1	207808062	0.0027027	17481.4	20260.7	16765	-0.147547	-0.199869	11901021	0.591577	0.227989
1:207842987	1	207842987	0.00810811	10703.5	12405.5	10339.3	-0.147574	-0.20001	11902201	0.591635	0.227946
rs12084587	1	207828765	0	11520.4	13359.1	11137.7	-0.148084	-0.202694	11924241	0.592731	0.227143
rs12089170	1	207828784	0	11520.4	13359.1	11137.7	-0.148084	-0.202694	11924242	0.592731	0.227143
1:207854746	1	207854746	0.0027027	11101.9	12877.8	10871.9	-0.14839	-0.204304	11937963	0.593413	0.226643
rs17045979	1	207842704	0.112162	10441.7	12294.2	10131.9	-0.163323	-0.20446	11939239	0.593476	0.226597
rs114382068	1	207831794	0.0162162	11842.7	13745.7	11499.8	-0.149013	-0.207581	11965073	0.59476	0.225658
rs78752183	1	207829236	0.0918919	11137	13106.4	10750.9	-0.162833	-0.212962	12009618	0.596975	0.224044
rs116192843	1	207838763	0.00135135	10970.6	12760.7	10661.9	-0.151155	-0.218857	12057563	0.599358	0.222314
rs4844611	1	207827538	0.35	11407.3	13636.9	11086.5	-0.178523	-0.222186	12085593	0.600751	0.221305
rs147774007	1	207829241	0.00540541	11223.8	13068.2	10784.9	-0.152145	-0.224063	12100854	0.60151	0.220757
rs368373815	1	207828483	0.0108108	11713.4	13638.3	11362.3	-0.15215	-0.224093	12101119	0.601523	0.220748
1:207808221	1	207808221	0	17415.6	20282.5	16725.4	-0.152388	-0.225346	12111286	0.602028	0.220383
rs114644769	1	207842622	0.00945946	10525	12258.8	10189.3	-0.152487	-0.225864	12115571	0.602241	0.220229
rs11578682	1	207842833	0.0945946	10429.4	12313.1	10127.9	-0.166037	-0.227904	12132142	0.603065	0.219636
rs77923586	1	207828975	0.0918919	11457.3	13529.4	11155.1	-0.166242	-0.228863	12139991	0.603455	0.219355
rs7512100	1	207837490	0.552703	10799.4	12993.6	10578.3	-0.184973	-0.231159	12158850	0.604393	0.218681
rs11577173	1	207829760	0.0905405	11635.2	13750	11337	-0.167006	-0.232423	12169120	0.604903	0.218314
rs148450247	1	207828176	0.00540541	11943.3	13930	11576.2	-0.153878	-0.233185	12175317	0.605211	0.218093
rs144415844	1	207856484	0.00135135	11530.5	13450.2	11344.7	-0.153996	-0.233808	12180384	0.605463	0.217912
rs960086	1	207827069	0.347297	11376.5	13636.9	11068	-0.181231	-0.236166	12199926	0.606434	0.217216
rs960088	1	207827067	0.347297	11376.5	13636.9	11068	-0.181231	-0.236166	12199927	0.606435	0.217216
rs7515149	1	207838352	0.347297	10821.9	12976.3	10590.8	-0.181549	-0.237805	12213320	0.6071	0.21674
rs117667834	1	207856450	0	11530.5	13462.6	11348.1	-0.154919	-0.238665	12220400	0.607452	0.216488
rs375434043	1	207842353	0	10611.6	12390.2	10292.8	-0.15496	-0.238879	12222114	0.607537	0.216427
rs184936216	1	207856745	0	11495.1	13423.7	11311.2	-0.155094	-0.239585	12227727	0.607816	0.216228
rs12043913	1	207693563	0.401351	19792.8	23776.4	19248	-0.183372	-0.240655	12236468	0.608251	0.215917
rs80095068	1	207830777	0.00135135	11912.2	13915.9	11585.1	-0.155472	-0.241576	12244167	0.608634	0.215644
rs56168670	1	207808077	0.00540541	17335.8	20260.7	16671.9	-0.155909	-0.243874	12262528	0.609546	0.214993
rs114495320	1	207807556	0.0486486	16981.8	19920.5	16371.5	-0.159607	-0.243993	12263506	0.609595	0.214959
rs149150945	1	207836989	0.0918919	11265.7	13352.4	11030.6	-0.169935	-0.246089	12280641	0.610447	0.214352
rs11591007	1	207837064	0.0945946	11265.3	13352.4	11030.2	-0.169969	-0.246245	12281959	0.610512	0.214306
rs144570877	1	207842582	0	10589.7	12383.6	10274.3	-0.156487	-0.246916	12287397	0.610783	0.214113
rs7515238	1	207838429	0.558108	10721	12942.5	10509	-0.188311	-0.247788	12294441	0.611133	0.213865
1:207829279	1	207829279	0	11266.2	13189.7	10873.9	-0.157622	-0.252888	12335657	0.613181	0.212411
1:207830686	1	207830686	0.00135135	11891	13923.4	11573.5	-0.157794	-0.253793	12343017	0.613547	0.212152
rs115328938	1	207827944	0.00540541	11947.9	13991.5	11575.5	-0.157896	-0.254331	12347469	0.613769	0.211995
rs144153173	1	207828949	0	11584.2	13568.2	11262	-0.158089	-0.255346	12355556	0.614171	0.211711
rs56729528	1	207830804	0	11912.2	13952.5	11594.2	-0.158101	-0.255408	12356033	0.614194	0.211694
rs77240764	1	207830880	0	11912.2	13952.5	11594.2	-0.158101	-0.255408	12356034	0.614194	0.211694
rs79872673	1	207830931	0.0959459	11595.7	13777.4	11332.3	-0.172397	-0.257569	12373314	0.615053	0.211087
1:207828442	1	207828442	0.00540541	11630.8	13638.3	11309.5	-0.159231	-0.261356	12403913	0.616574	0.210015
1:207830904	1	207830904	0.00135135	11891.3	13952.5	11577.9	-0.159855	-0.264641	12430809	0.617911	0.209074
rs10779353	1	207837590	0.558108	10710	12988.3	10514.6	-0.192866	-0.270476	12477534	0.620234	0.207445
1:207829956	1	207829956	0.0027027	11724.9	13785.8	11415.6	-0.161919	-0.275504	12517943	0.622243	0.20604
rs149903858	1	207829621	0.00405405	11575.7	13610.8	11256.7	-0.16196	-0.27572	12519683	0.622329	0.20598
rs79479584	1	207828056	0.00405405	11944.7	14050.8	11603.9	-0.162391	-0.277989	12538162	0.623248	0.205339
1:207838717	1	207838717	0.0391892	10809.1	12762	10563.4	-0.166083	-0.290532	12637864	0.628204	0.2019
rs12410867	1	207852018	0.0135135	10954	12920.6	10765	-0.16511	-0.292298	12652236	0.628918	0.201406
rs373812152	1	207837371	0	11405.2	13455.5	11162.4	-0.165319	-0.293398	12660879	0.629348	0.201109
rs55778354	1	207837358	0	11405.2	13455.5	11162.4	-0.165319	-0.293398	12660880	0.629348	0.201109
rs11576446	1	207838465	0.0945946	11191.3	13409.9	10976.8	-0.180856	-0.297028	12689986	0.630794	0.200112
rs372583594	1	207841364	0.0216216	10242.7	12128.6	9944.52	-0.168999	-0.305224	12755314	0.634042	0.197882
1:207855948	1	207855948	0.0027027	11328.1	13397.6	11181.7	-0.167787	-0.306383	12764421	0.634494	0.197572
rs114670454	1	207827798	0.00135135	11947.9	14134.3	11619.1	-0.168051	-0.307774	12775553	0.635048	0.197194
rs11587761	1	207838419	0.0945946	10838	13022.6	10614.4	-0.183626	-0.309947	12793414	0.635936	0.196587
rs10081975	1	207827937	0	11947.9	14144.8	11622.5	-0.168795	-0.31169	12807197	0.636621	0.196119
rs79902302	1	207827935	0	11947.9	14144.8	11622.5	-0.168795	-0.31169	12807202	0.636621	0.196119
rs145187473	1	207836980	0.0027027	11268.3	13358.6	11035.7	-0.170166	-0.318905	12864536	0.639471	0.194179
rs11585607	1	207837740	0.0918919	11051.8	13309.1	10847.3	-0.185854	-0.320339	12876074	0.640044	0.19379
rs74679114	1	207827631	0	11947.9	14180.5	11634	-0.171314	-0.324949	12912301	0.641845	0.19257
rs76441118	1	207827612	0.0918919	11703.9	14115.6	11437.4	-0.187357	-0.327353	12931089	0.642779	0.191938
rs35931500	1	207837547	0.0918919	10788.4	13014.8	10575.2	-0.18761	-0.328532	12940653	0.643255	0.191617
rs77011375	1	207825805	0.0918919	11890.5	14344.5	11642.2	-0.187625	-0.328604	12941226	0.643283	0.191598
rs78246144	1	207826695	0.0918919	11881.7	14344.5	11636.4	-0.188367	-0.332061	12968243	0.644626	0.190692
rs74587156	1	207826823	0.00405405	11425.6	13584.3	11088.6	-0.173061	-0.334141	12984492	0.645434	0.190148
rs146065777	1	207827050	0.0121622	11387.1	13553.1	11052.6	-0.174132	-0.339779	13028609	0.647627	0.188675
rs55972631	1	207825759	0	12073.7	14397.5	11793.6	-0.17603	-0.349767	13106491	0.651498	0.186087
rs60686677	1	207825757	0	12073.7	14397.5	11793.6	-0.17603	-0.349767	13106494	0.651498	0.186087
rs181586836	1	207838513	0.00135135	11241.8	13424.3	11017.9	-0.177429	-0.357127	13163470	0.65433	0.184203
rs369913589	1	207827158	0	11509.7	13752.1	11193.7	-0.178	-0.360133	13186584	0.655479	0.183441
rs17048254	1	207808450	0.0162162	14037.8	16792.2	13578.7	-0.179163	-0.366252	13233494	0.657811	0.181899
rs139226954	1	207838396	0.00135135	10897.2	13035.8	10660.3	-0.179196	-0.366429	13234963	0.657884	0.181851
rs115631549	1	207826345	0	12006.3	14374.8	11735.4	-0.180044	-0.370888	13269107	0.659581	0.180732
rs116437580	1	207826344	0	12006.3	14374.8	11735.4	-0.180044	-0.370888	13269108	0.659581	0.180732
rs7524058	1	207826333	0	12006.3	14374.8	11735.4	-0.180044	-0.370888	13269121	0.659582	0.180731
rs7534213	1	207826142	0	12006.3	14374.8	11735.4	-0.180044	-0.370888	13269122	0.659582	0.180731
1:207838329	1	207838329	0.00135135	11111.2	13330.7	10901	-0.182116	-0.381795	13352141	0.663709	0.178022
1:207838235	1	207838235	0.00405405	11095.7	13330.7	10892.4	-0.183515	-0.389157	13408942	0.666532	0.176179
rs7517879	1	207824708	0.437838	10811.2	13436.1	10606.1	-0.217358	-0.390325	13417759	0.666971	0.175893
rs146202977	1	207837526	0	10828.6	13026.6	10608.5	-0.184806	-0.39595	13460451	0.669093	0.174514
rs143320542	1	207825662	0	11933.4	14397.5	11699.7	-0.187711	-0.411239	13576022	0.674838	0.170801
rs57378727	1	207825539	0	11933.4	14397.5	11699.7	-0.187711	-0.411239	13576027	0.674838	0.170801
rs59204073	1	207825524	0	11933.4	14397.5	11699.7	-0.187711	-0.411239	13576028	0.674838	0.170801
rs114608601	1	207838679	0.05	10586.2	12853.3	10409.3	-0.194051	-0.41331	13591330	0.675598	0.170311
1:207825734	1	207825734	0.00405405	11902.1	14397.5	11677.6	-0.190343	-0.42509	13679846	0.679998	0.167492
rs12041397	1	207824408	0.35	10764.1	13405.8	10557.4	-0.219473	-0.433558	13742938	0.683135	0.165494
rs57587123	1	207825415	0.112162	11165.7	13945.3	11008.3	-0.222292	-0.475482	14050121	0.698404	0.155893
rs56237243	1	207808437	0.00540541	14102.7	17241	13686.2	-0.200925	-0.480781	14087990	0.700286	0.154724
rs6540438	1	207824438	0.0905405	10840.7	13523.9	10648.9	-0.221145	-0.484956	14118288	0.701793	0.153791
rs12033963	1	207808286	0.294595	12729.5	16183.4	12333.6	-0.240063	-0.520979	14373712	0.714489	0.146004
rs6661764	1	207808385	0.318919	11941.2	15225.6	11634.3	-0.24298	-0.530412	14440297	0.717799	0.143997
rs35728110	1	207821397	0.167568	9211.65	11697.5	8964.32	-0.238903	-0.533092	14459014	0.718729	0.143435
1:207824652	1	207824652	0	10963.6	13561.8	10752.3	-0.212676	-0.542624	14525514	0.722035	0.141442
rs114970589	1	207824538	0	10963.6	13561.8	10752.3	-0.212676	-0.542624	14525516	0.722035	0.141442
rs185027042	1	207808381	0.00540541	13771.3	17043.3	13460.1	-0.213168	-0.545215	14543654	0.722937	0.1409
rs185108787	1	207825340	0	11425.2	14149	11252.5	-0.213822	-0.548657	14567266	0.72411	0.140195
rs55815533	1	207808630	0.00135135	14340.3	17823.9	14031.9	-0.217467	-0.567838	14696996	0.730559	0.136345
rs11118216	1	207808529	0.00135135	14268.6	17789.2	13976.7	-0.220528	-0.583947	14805431	0.735949	0.133152
rs56366665	1	207808490	0.00135135	14268.6	17789.2	13976.7	-0.220528	-0.583947	14805441	0.73595	0.133152
rs56311085	1	207808403	0.108108	12596.8	16128.9	12378	-0.247169	-0.589818	14844381	0.737885	0.132011
1:207808617	1	207808617	0.0027027	14258.1	17802.8	13965.1	-0.222032	-0.59186	14857686	0.738547	0.131622
rs185149712	1	207808958	0	14018.9	17604.4	13809.9	-0.227742	-0.621915	15054072	0.748309	0.125919
1:207809116	1	207809116	0.00135135	13891.3	17447.2	13697	-0.227916	-0.622828	15060097	0.748608	0.125746
rs1323721	1	207823240	0.441892	9311.53	12158.1	9205.65	-0.266741	-0.628964	15099838	0.750583	0.124601
rs147683764	1	207809058	0.0162162	13859	17427.3	13663.7	-0.229107	-0.629095	15100673	0.750625	0.124577
rs12038371	1	207821046	0.321622	8558.87	11140.1	8312.16	-0.263582	-0.629804	15105147	0.750847	0.124448
rs6662432	1	207824332	0.441892	9462.76	12359.1	9354.65	-0.26703	-0.63039	15108912	0.751035	0.12434
rs6540437	1	207823865	0.440541	9442.6	12359.1	9342.26	-0.269163	-0.640914	15176039	0.754371	0.122415
rs1323720	1	207823161	0.348649	9328.06	12155.5	9219.76	-0.264754	-0.667286	15342081	0.762625	0.117689
rs56302750	1	207808714	0.00810811	13882.6	17604.4	13709.7	-0.237511	-0.673327	15379677	0.764494	0.116626
rs1323722	1	207823405	0.35	9345.53	12201.4	9238.88	-0.266653	-0.677086	15402822	0.765644	0.115973
rs111550667	1	207811815	0.0162162	11165.4	14185.9	11187.8	-0.239429	-0.683418	15441373	0.76756	0.114887
rs6666431	1	207822078	0.443243	9072.34	12000.5	9014.8	-0.279714	-0.69297	15500126	0.770481	0.113238
rs12744104	1	207819000	0.167568	8986.13	11816.2	8857.48	-0.273787	-0.696697	15522732	0.771605	0.112605
rs74150881	1	207823248	0.0918919	9358.42	12221.9	9257.36	-0.266952	-0.69862	15534216	0.772176	0.112284
rs6667238	1	207822856	0.35	9332.3	12247	9237.47	-0.271796	-0.703632	15564446	0.773678	0.11144
rs74883767	1	207823764	0.0918919	9471.31	12403.8	9387.27	-0.269732	-0.711586	15612455	0.776065	0.110102
rs145849932	1	207821810	0.00405405	9453.33	12091.1	9333.36	-0.246102	-0.718539	15653976	0.778129	0.108949
rs12745818	1	207819401	0.167568	8925.09	11806.4	8811.6	-0.279773	-0.724772	15690923	0.779965	0.107925
rs11118238	1	207819159	0.462162	8842.22	11757.6	8742.06	-0.28496	-0.741331	15788742	0.784828	0.105226
rs115605131	1	207821279	0	9372.24	12056	9192.54	-0.25181	-0.748576	15831151	0.786936	0.104061
rs77654757	1	207822796	0.0918919	9090.44	12047.4	9036.26	-0.281625	-0.767059	15937110	0.792203	0.101164
rs6667118	1	207822724	0.35	9016.54	11986.1	8966.05	-0.284684	-0.770154	15954618	0.793073	0.100687
rs75352843	1	207821718	0	9597.81	12398.6	9489.68	-0.25605	-0.770893	15958838	0.793283	0.100572
rs6540436	1	207822767	0.556757	8827.81	11839.1	8788.21	-0.293503	-0.77182	15964116	0.793545	0.100428
rs6696840	1	207819729	0.462162	8875.61	11912.2	8821.93	-0.294253	-0.78846	16056795	0.798152	0.0979144
rs6659617	1	207820201	0.460811	8872.49	11912.2	8819.87	-0.294605	-0.790246	16066435	0.798631	0.0976538
rs7521762	1	207822581	0.0932432	9190.32	12242	9165.81	-0.286723	-0.790842	16069756	0.798796	0.097564
1:207823160	1	207823160	0.00135135	9431.58	12266.1	9326.49	-0.262779	-0.806304	16154276	0.802998	0.0952858
rs10863434	1	207814835	0.556757	9558.85	12909.2	9622.59	-0.30047	-0.806527	16155485	0.803058	0.0952533
rs11809767	1	207824054	0	9624.83	12521.9	9517.02	-0.263134	-0.808173	16164345	0.803498	0.0950152
rs143343462	1	207824242	0	9624.83	12521.9	9517.02	-0.263134	-0.808173	16164346	0.803498	0.0950152
rs368857428	1	207823363	0.00135135	9401.59	12231.6	9291.09	-0.263142	-0.808216	16164576	0.80351	0.095009
rs11118241	1	207820278	0.556757	8787.86	11873.4	8746.97	-0.300926	-0.8088	16167702	0.803665	0.094925
rs6701416	1	207815863	0.556757	9372.45	12671.7	9452.99	-0.301597	-0.81214	16185798	0.804564	0.0944392
rs143425776	1	207820860	0.00945946	9230.95	12021.5	9120.97	-0.264135	-0.81344	16192798	0.804912	0.0942514
rs3738469	1	207818422	0.112162	9568.28	12865.2	9629.01	-0.296071	-0.814571	16198950	0.805218	0.0940864
rs7550883	1	207815424	0.555405	9371	12685.6	9459.4	-0.302851	-0.818388	16219607	0.806245	0.093533
rs4385710	1	207815787	0.555405	9360.36	12671.7	9446.01	-0.302887	-0.818569	16220594	0.806294	0.0935065
rs11118220	1	207811604	0.210811	10924.2	14729.7	11118.6	-0.29889	-0.81909	16223400	0.806434	0.0934314
rs12075041	1	207811106	0.210811	10924.2	14729.7	11118.6	-0.29889	-0.81909	16223401	0.806434	0.0934314
1:207823411	1	207823411	0	9521.97	12416.9	9427.74	-0.265454	-0.820384	16230328	0.806778	0.093246
rs10494885	1	207815189	0.556757	9570.05	12960.7	9647.6	-0.303283	-0.820541	16231152	0.806819	0.093224
rs10779339	1	207814451	0.555405	9564.87	12956.2	9639.75	-0.303476	-0.821503	16236222	0.807071	0.0930883
rs11118242	1	207820313	0.552703	8775.41	11887.9	8742.07	-0.303565	-0.821942	16238458	0.807182	0.0930285
rs74692669	1	207818120	0.113514	9493.73	12788.2	9571.25	-0.297888	-0.822922	16243848	0.80745	0.0928844
rs12743911	1	207816480	0.556757	9348	12671.7	9435.64	-0.304209	-0.825152	16255922	0.80805	0.0925617
rs11118237	1	207818719	0.347297	9285.13	12477.2	9313.58	-0.295488	-0.825923	16260108	0.808258	0.0924499
1:207823856	1	207823856	0	9627.73	12572.4	9534.9	-0.266859	-0.827776	16269951	0.808747	0.0921871
1:207823808	1	207823808	0.00135135	9510.02	12421.1	9417.9	-0.267053	-0.828795	16275129	0.809005	0.0920489
rs56245865	1	207809787	0.210811	11540.8	15603.7	11720.3	-0.301624	-0.832202	16293335	0.80991	0.0915633
rs7542494	1	207809744	0.210811	11540.8	15603.7	11720.3	-0.301624	-0.832202	16293337	0.80991	0.0915633
rs9651101	1	207817631	0.556757	9207.09	12504.4	9286.23	-0.306106	-0.834602	16305957	0.810537	0.091227
rs115922103	1	207809835	0.0945946	11061.1	14875	11261	-0.296243	-0.835248	16309341	0.810705	0.0911369
rs143956752	1	207822110	0.0027027	9360.28	12248.7	9287.83	-0.268943	-0.838744	16327643	0.811615	0.0906498
1:207823007	1	207823007	0	9431.58	12359.2	9341.69	-0.27034	-0.846097	16366216	0.813533	0.089625
rs144861115	1	207823095	0	9431.58	12359.2	9341.69	-0.27034	-0.846097	16366219	0.813533	0.0896249
rs7544931	1	207822556	0	9376.22	12287.8	9313.04	-0.270433	-0.846584	16368761	0.813659	0.0895575
rs10779340	1	207817025	0.552703	9302.35	12671.7	9401.5	-0.309104	-0.849536	16384262	0.81443	0.0891464
rs10779341	1	207817152	0.554054	9289.05	12654.4	9395.17	-0.309166	-0.849846	16385978	0.814515	0.0891009
rs78159416	1	207820375	0.112162	8953.74	12133	8934.91	-0.303856	-0.850348	16388492	0.81464	0.0890343
rs57715085	1	207815468	0.112162	9334.99	12651.1	9420.62	-0.303978	-0.850912	16391348	0.814782	0.0889586
rs4844386	1	207813726	0.555405	9444.25	12874.2	9546.1	-0.309819	-0.853099	16402823	0.815352	0.0886547
rs56161922	1	207809833	0.114865	10804.8	14662.6	11022.1	-0.305308	-0.857024	16422788	0.816345	0.0881264
rs12080578	1	207820612	0.0932432	9109.32	12309.1	9096.87	-0.301037	-0.857609	16425713	0.81649	0.0880491
rs4844385	1	207813601	0.554054	9501	12981.5	9597.84	-0.312127	-0.864599	16462294	0.818308	0.0870829
1:207819060	1	207819060	0	9018.32	11880.2	8902.02	-0.275615	-0.873855	16509397	0.82065	0.0858421
rs75553932	1	207819228	0.077027	8822.54	11880.5	8758.28	-0.297592	-0.884505	16563630	0.823346	0.0844178
rs73080604	1	207817731	0.022973	9531.71	12691.6	9571.35	-0.28632	-0.896483	16624010	0.826347	0.0828375
rs10863437	1	207817612	0.348649	9153.95	12478.4	9235.9	-0.309815	-0.899876	16640804	0.827182	0.082399
rs114739935	1	207810388	0.00135135	11255.6	14912.6	11412.1	-0.281346	-0.904015	16661223	0.828197	0.0818664
rs139844764	1	207810625	0.00135135	11255.6	14923.9	11416	-0.2821	-0.907986	16681069	0.829183	0.0813494
rs11118222	1	207811783	0	11199.5	14865.1	11357.3	-0.283149	-0.913504	16708286	0.830536	0.0806414
rs12085338	1	207820735	0	9306.23	12358.7	9253.73	-0.283678	-0.916289	16722182	0.831227	0.0802804
1:207819271	1	207819271	0.00135135	8951.12	11888.8	8857.58	-0.283819	-0.917029	16725846	0.831409	0.0801852
1:207822760	1	207822760	0	9033.07	12003	8983.03	-0.284266	-0.919384	16737344	0.831981	0.0798868
rs56149234	1	207813556	0.112162	11214.5	15426.5	11455.3	-0.318883	-0.919412	16737458	0.831986	0.0798838
rs41274776	1	207812791	0.113514	11098.6	15272.3	11343.8	-0.319221	-0.920966	16745025	0.832362	0.0796875
rs56386223	1	207812173	0.113514	11098.6	15272.3	11343.8	-0.319221	-0.920966	16745026	0.832363	0.0796875
rs72468035	1	207812405	0.113514	11098.6	15272.3	11343.8	-0.319221	-0.920966	16745027	0.832363	0.0796874
rs115987778	1	207815711	0.0932432	9304.89	12759.4	9424.34	-0.315731	-0.926145	16770336	0.833621	0.0790315
rs111551944	1	207819470	0	9060.82	12063.2	8997.38	-0.286201	-0.929566	16786921	0.834445	0.0786023
rs113662630	1	207819550	0	9060.82	12063.2	8997.38	-0.286201	-0.929566	16786922	0.834445	0.0786022
rs372085384	1	207818729	0.00135135	9483.56	12630.2	9499.31	-0.286535	-0.931325	16795635	0.834878	0.0783769
1:207822823	1	207822823	0.0108108	9036.1	12043.9	9003.76	-0.287333	-0.935526	16815886	0.835885	0.0778535
rs148801689	1	207818839	0	9508.71	12693.9	9536.21	-0.288916	-0.943858	16855734	0.837866	0.0768256
1:207819760	1	207819760	0	9041.57	12079.8	8989.34	-0.289701	-0.947988	16875366	0.838841	0.0763201
rs139906011	1	207819851	0	9041.57	12079.8	8989.34	-0.289701	-0.947988	16875371	0.838842	0.07632
rs143412707	1	207819939	0	9041.57	12079.8	8989.34	-0.289701	-0.947988	16875372	0.838842	0.0763199
rs144282616	1	207819739	0	9041.57	12079.8	8989.34	-0.289701	-0.947988	16875373	0.838842	0.0763199
rs181294145	1	207820277	0	8938.16	11951	8876.88	-0.290489	-0.952132	16895360	0.839835	0.0758058
rs116640366	1	207817763	0	9608.26	12848	9668.68	-0.290566	-0.952539	16897331	0.839933	0.0757552
1:207818744	1	207818744	0.0027027	9449.66	12645.4	9479.48	-0.291317	-0.956494	16916027	0.840863	0.0752749
rs115047031	1	207818658	0	9657.1	12927.8	9710.14	-0.291688	-0.958444	16925012	0.841309	0.0750443
rs201798840	1	207818670	0	9657.1	12927.8	9710.14	-0.291688	-0.958444	16925013	0.841309	0.0750443
rs138773096	1	207815889	0	9651.37	12949.1	9731.5	-0.293928	-0.970232	16979850	0.844035	0.0736394
rs377092271	1	207816137	0	9651.37	12949.1	9731.5	-0.293928	-0.970232	16979851	0.844035	0.0736394
rs74150875	1	207816394	0	9651.37	12949.1	9731.5	-0.293928	-0.970232	16979854	0.844035	0.0736393
rs114356310	1	207816573	0	9596.46	12907.6	9679.97	-0.29642	-0.983349	17040031	0.847027	0.0721029
rs74323095	1	207816601	0	9596.46	12907.6	9679.97	-0.29642	-0.983349	17040036	0.847027	0.0721028
rs77854369	1	207816590	0	9596.46	12907.6	9679.97	-0.29642	-0.983349	17040037	0.847027	0.0721028
rs138475184	1	207818273	0	9528.56	12819.6	9605.15	-0.296681	-0.984724	17046302	0.847338	0.0719431
1:207816711	1	207816711	0	9591.47	12907.6	9675.73	-0.296941	-0.986091	17052737	0.847658	0.0717792
rs114470251	1	207816982	0	9591.47	12907.6	9675.73	-0.296941	-0.986091	17052738	0.847658	0.0717792
rs41274778	1	207812958	0.0945946	11037.3	15333.1	11308.3	-0.328737	-0.986814	17055892	0.847815	0.0716989
rs60467252	1	207824382	0.144595	8395.61	11755.6	8438.15	-0.336621	-0.98954	17068328	0.848433	0.0713823
1:207820482	1	207820482	0	9149.67	12322.7	9131.98	-0.297724	-0.990213	17071329	0.848582	0.071306
rs77155824	1	207814828	0.00135135	9689.88	13052.1	9755.4	-0.297866	-0.99096	17074653	0.848748	0.0712214
1:207815484	1	207815484	0	9513.23	12824.2	9600.03	-0.298649	-0.995078	17093136	0.849666	0.0707515
1:207820489	1	207820489	0.00135135	9138.72	12322.7	9124.87	-0.298921	-0.996512	17099723	0.849994	0.0705842
rs41274780	1	207813056	0.0945946	11089.2	15440.6	11365.1	-0.331034	-0.997526	17104245	0.850219	0.0704694
rs371442154	1	207814027	0	9813.17	13269.5	9912.13	-0.301741	-1.01135	17166151	0.853296	0.0689004
rs139681570	1	207813847	0.00135135	9699.29	13151.6	9806.94	-0.30449	-1.02582	17229827	0.856461	0.0672924
1:207816612	1	207816612	0.00675676	9512.43	12907.6	9620.81	-0.305216	-1.02964	17246407	0.857285	0.0668747
1:207814186	1	207814186	0.0108108	9759.99	13269.5	9877.72	-0.307175	-1.03995	17291093	0.859506	0.0657509
1:207818301	1	207818301	0.00810811	9404.04	12802.6	9510.33	-0.308506	-1.04695	17320422	0.860964	0.0650148
rs7555024	1	207813637	0	9566.7	13037.5	9664.37	-0.309544	-1.05242	17343730	0.862123	0.0644308
rs367604803	1	207813953	0.00540541	9595.17	13151.6	9736.73	-0.315283	-1.08262	17467405	0.868271	0.0613449
1:207812661	1	207812661	0	11162.1	15320.9	11403.1	-0.316691	-1.09003	17497542	0.869769	0.0605963
rs113858419	1	207812565	0	11162.1	15320.9	11403.1	-0.316691	-1.09003	17497561	0.86977	0.0605958
rs369294064	1	207812457	0	11162.1	15320.9	11403.1	-0.316691	-1.09003	17497584	0.869771	0.0605952
rs138523101	1	207812981	0.0027027	11055.4	15188.2	11274	-0.317596	-1.09479	17516953	0.870734	0.0601147
rs189986327	1	207812277	0	11123.6	15291.4	11367.1	-0.318223	-1.09809	17530084	0.871386	0.0597893
rs57994498	1	207813259	0.00405405	11278.5	15512.5	11525.7	-0.318755	-1.10089	17541130	0.871935	0.0595157
rs192021844	1	207813054	0	11107.3	15445.3	11379.7	-0.329704	-1.15851	17760485	0.882839	0.0541185

## Sheet: Indian Austroasiatic
ID	CHR	BP	Freq	iHH_A1	iHH_B1	iHH_P1	XPEHH	Std_XPEHH	rank	rank.perc	rank.log
rs2274566	1	207753345	0.324528	43808.4	21103.4	26676.4	0.730393	2.82937	79963	0.00397481	2.40068
rs181875929	1	207752362	0.00377358	43957.3	21210.8	26903.8	0.728706	2.77731	91254	0.00453606	2.34332
rs79299123	1	207752970	0.0132075	43984.4	21363.2	26972.8	0.722164	2.75343	96765	0.00481	2.31785
rs601356	1	207752550	0.558491	43876.3	21211.1	26791.8	0.72685	2.75259	96968	0.00482009	2.31694
1:207752822	1	207752822	0	44010	21383.3	27000.1	0.721807	2.75213	97057	0.00482452	2.31655
rs146809178	1	207740384	0	47775.1	23237.4	30335	0.720742	2.74824	98037	0.00487323	2.31218
rs201125141	1	207740314	0	47775.1	23237.4	30335	0.720742	2.74824	98039	0.00487333	2.31217
rs375478403	1	207740693	0	47775.1	23237.4	30335	0.720742	2.74824	98040	0.00487338	2.31217
rs74151084	1	207752389	0	43957.3	21446.3	26943.7	0.717665	2.73702	100795	0.00501033	2.30013
rs116146912	1	207748388	0.0150943	44123.6	21587.2	26799	0.714893	2.7269	103313	0.00513549	2.28942
rs369882840	1	207740795	0	47647.8	23328.7	30334.7	0.714151	2.72419	103966	0.00516795	2.28668
1:207752361	1	207752361	0	43957.3	21552	26964.4	0.712752	2.71908	105244	0.00523148	2.28138
rs113430454	1	207752240	0	43957.3	21552	26964.4	0.712752	2.71908	105245	0.00523153	2.28137
rs145298960	1	207753073	0	43898.1	21527.4	26937.4	0.712546	2.71833	105406	0.00523953	2.28071
rs603237	1	207753010	0	43898.1	21527.4	26937.4	0.712546	2.71833	105408	0.00523963	2.2807
rs614709	1	207753275	0.556604	43787.4	21396.7	26759.3	0.71611	2.71444	106408	0.00528934	2.2766
rs599948	1	207752239	0.556604	43876.3	21470.2	26850.2	0.714707	2.70945	107677	0.00535242	2.27145
rs1746657	1	207748143	0	44672.6	21970.8	27428.4	0.709644	2.70774	108133	0.00537508	2.26961
rs368277470	1	207748351	0	44672.6	21970.8	27428.4	0.709644	2.70774	108135	0.00537518	2.26961
rs7539922	1	207773339	0.537736	40199.8	19889.1	25014.3	0.703693	2.70731	108238	0.0053803	2.26919
1:207748409	1	207748409	0	44703	22064.4	27481.7	0.706077	2.69472	111654	0.00555011	2.2557
rs189159003	1	207740710	0.0132075	46725	23064.8	29706	0.705971	2.69434	111769	0.00555582	2.25525
rs367918864	1	207749060	0	44450.1	21946.4	27259.8	0.705765	2.69359	111964	0.00556552	2.25449
rs599644	1	207749132	0	44450.1	21946.4	27259.8	0.705765	2.69359	111965	0.00556557	2.25449
rs650877	1	207748793	0.543396	44399.9	21836.1	27134.7	0.709671	2.69156	112480	0.00559117	2.2525
rs73078619	1	207748665	0	44655.8	22064.4	27473.5	0.70502	2.69087	112662	0.00560021	2.2518
rs17046851	1	207747984	0.539623	44334.7	22047	27165.8	0.698591	2.68911	113085	0.00562124	2.25017
rs114384980	1	207773168	0.0132075	40648.1	20105	25433.6	0.703983	2.68708	113645	0.00564908	2.24802
rs114610598	1	207751143	0.0132075	44898.4	22210.3	27878.9	0.703847	2.68659	113761	0.00565484	2.24758
rs12757487	1	207749188	0.541509	44351.6	21856.1	27122.7	0.707672	2.68445	114334	0.00568332	2.2454
rs6681449	1	207750354	0.541509	44351.6	21856.1	27122.7	0.707672	2.68445	114338	0.00568352	2.24538
rs116178033	1	207751640	0	44927.6	22254.6	27915.9	0.702502	2.68168	115134	0.00572309	2.24237
rs187750583	1	207751179	0	44927.6	22254.6	27915.9	0.702502	2.68168	115135	0.00572314	2.24237
rs61297619	1	207751489	0	44927.6	22254.6	27915.9	0.702502	2.68168	115138	0.00572329	2.24235
1:207773138	1	207773138	0.00377358	40578	20110.5	25389.2	0.701983	2.67979	115695	0.00575098	2.24026
rs367801558	1	207748982	0.00188679	44254.4	21946.4	27171.7	0.701351	2.67748	116334	0.00578274	2.23787
1:207740856	1	207740856	0.00566038	47036.4	23328.7	30070.7	0.701235	2.67705	116452	0.00578861	2.23743
rs189993170	1	207752159	0	44464.9	22055.4	27674.7	0.70114	2.67671	116562	0.00579407	2.23702
1:207749774	1	207749774	0	44754.4	22218.2	27674.9	0.700278	2.67356	117547	0.00584304	2.23336
rs116117429	1	207750032	0	44754.4	22218.2	27674.9	0.700278	2.67356	117550	0.00584319	2.23335
rs116488182	1	207749287	0	44754.4	22218.2	27674.9	0.700278	2.67356	117551	0.00584324	2.23335
rs145605687	1	207749283	0	44754.4	22218.2	27674.9	0.700278	2.67356	117552	0.00584329	2.23334
rs146922261	1	207749767	0	44754.4	22218.2	27674.9	0.700278	2.67356	117553	0.00584333	2.23334
rs148231600	1	207750341	0	44754.4	22218.2	27674.9	0.700278	2.67356	117554	0.00584338	2.23334
rs648598	1	207749808	0	44754.4	22218.2	27674.9	0.700278	2.67356	117555	0.00584343	2.23333
rs7534980	1	207749852	0	44754.4	22218.2	27674.9	0.700278	2.67356	117557	0.00584353	2.23332
1:207773338	1	207773338	0	40510.2	20115.5	25377.8	0.70006	2.67277	117765	0.00585387	2.23256
rs114713133	1	207773357	0	40437.7	20082.8	25313.9	0.699901	2.67219	117951	0.00586312	2.23187
rs7530069	1	207773778	0	40437.7	20082.8	25313.9	0.699901	2.67219	117955	0.00586332	2.23186
rs141863929	1	207685853	0	37145.6	18455	21837.9	0.699511	2.67076	118319	0.00588141	2.23052
1:207751999	1	207751999	0.00188679	44379.7	22055.4	27636.9	0.699222	2.66971	118652	0.00589796	2.2293
1:207748065	1	207748065	0.00943396	44538.9	22162.4	27282.7	0.697968	2.66513	120012	0.00596557	2.22435
1:207750834	1	207750834	0	44932.8	22362.4	27950	0.697788	2.66448	120187	0.00597427	2.22372
rs74338130	1	207750870	0	44932.8	22362.4	27950	0.697788	2.66448	120190	0.00597441	2.2237
1:207773236	1	207773236	0.00188679	40376.7	20115.5	25319.5	0.69676	2.66073	121303	0.00602974	2.2197
1:207748440	1	207748440	0.00377358	44265.5	22064.4	27297.5	0.696242	2.65884	121860	0.00605743	2.21771
rs11117956	1	207684359	0.556604	37023.7	18388.6	21697.5	0.699831	2.6566	122455	0.006087	2.2156
rs111960594	1	207685767	0	37132.4	18522.5	21853.2	0.695505	2.65615	122586	0.00609352	2.21513
rs3849266	1	207752990	0.173585	43833.1	20272	26541.9	0.771149	2.65026	124256	0.00617653	2.20926
rs6540435	1	207685764	0.545283	37017.7	18427.5	21690.4	0.697553	2.64851	124783	0.00620272	2.20742
rs11117959	1	207684519	0.543396	37016	18427.5	21701.7	0.697507	2.64834	124827	0.00620491	2.20726
rs10127904	1	207748107	0.145283	44636.6	20619.1	26952	0.772339	2.64538	125685	0.00624756	2.20429
rs111269891	1	207684689	0	37338.1	18724.3	22145.2	0.690191	2.63675	128377	0.00638138	2.19509
rs113566146	1	207685082	0	37338.1	18724.3	22145.2	0.690191	2.63675	128378	0.00638142	2.19508
rs115667262	1	207685096	0	37338.1	18724.3	22145.2	0.690191	2.63675	128379	0.00638147	2.19508
rs113901839	1	207685236	0	37337.6	18724.3	22136	0.690179	2.63671	128390	0.00638202	2.19504
rs76041657	1	207685106	0.00377358	37320.6	18724.3	22128	0.689725	2.63505	128862	0.00640548	2.19345
rs12038575	1	207740272	0.171698	46227.1	21598	28522.2	0.760967	2.61751	134438	0.00668266	2.17505
rs11118136	1	207772408	0.537736	40547.1	20770.7	25472.2	0.668922	2.58328	146045	0.00725962	2.13909
rs12141045	1	207772154	0.537736	40547.1	20770.7	25472.2	0.668922	2.58328	146046	0.00725967	2.13908
rs34883952	1	207740868	0.143396	47634.8	22541.3	29970.3	0.748216	2.56767	151836	0.00754748	2.1222
rs114886545	1	207683624	0.00566038	36922.1	18882.2	21938.4	0.67059	2.56522	152780	0.0075944	2.11951
rs72737299	1	207772946	0.0415094	40273.9	19278.9	25009.3	0.736693	2.56236	153806	0.0076454	2.1166
rs12039306	1	207683409	0.543396	36648.2	18802.1	21607.9	0.667394	2.54136	162046	0.008055	2.09393
rs12567990	1	207681685	0.539623	36268	18804.2	21441	0.656852	2.54023	162465	0.00807582	2.09281
rs115270542	1	207772120	0.0132075	41045.2	21173.1	26111.8	0.661943	2.53367	165208	0.00821217	2.08554
rs11117949	1	207682256	0.539623	36194.7	18802.1	21424.8	0.654943	2.53341	165280	0.00821575	2.08535
rs116994542	1	207747893	0	46568.5	24026.1	30187.3	0.661785	2.53309	165384	0.00822092	2.08508
rs113911384	1	207683463	0	36922.1	19050.7	21982.9	0.661706	2.5328	165477	0.00822555	2.08484
rs76482476	1	207771017	0.00188679	41069.2	21195.6	26128.3	0.661464	2.53192	165852	0.00824419	2.08385
rs144874722	1	207771149	0.00188679	41069.2	21200.5	26122.8	0.661237	2.53109	166233	0.00826312	2.08286
rs149522668	1	207771095	0	41069.2	21213.6	26134.5	0.660617	2.52883	167071	0.00830478	2.08067
rs79569367	1	207771200	0	41069.2	21231.5	26148.3	0.659773	2.52575	168275	0.00836463	2.07755
rs114868844	1	207772411	0	40510.2	20944.2	25630.5	0.659691	2.52545	168399	0.00837079	2.07723
rs191708574	1	207772506	0	40510.2	20944.2	25630.5	0.659691	2.52545	168401	0.00837089	2.07723
1:207682294	1	207682294	0	37054.5	19172.5	22164.4	0.658916	2.52262	169533	0.00842716	2.07432
1:207683340	1	207683340	0	37054.5	19172.5	22164.4	0.658916	2.52262	169534	0.00842721	2.07432
rs150832133	1	207682257	0	37054.5	19172.5	22164.4	0.658916	2.52262	169539	0.00842746	2.0743
rs183049427	1	207683284	0	37054.5	19172.5	22164.4	0.658916	2.52262	169540	0.00842751	2.0743
rs1977464	1	207682776	0	37054.5	19172.5	22164.4	0.658916	2.52262	169541	0.00842756	2.0743
rs9429946	1	207683147	0	37054.5	19172.5	22164.4	0.658916	2.52262	169543	0.00842766	2.07429
rs113698814	1	207678128	0.0188679	36711.7	19010.8	22923.9	0.65809	2.51961	170813	0.00849079	2.07105
rs594955	1	207770692	0.537736	40476	21113.4	25532.8	0.650801	2.51864	171214	0.00851072	2.07003
rs4844382	1	207770689	0.535849	40476	21138.1	25538.3	0.649634	2.51448	172845	0.00859179	2.06592
1:207683686	1	207683686	0.00377358	36904	19142.8	21989.4	0.656392	2.51341	173255	0.00861217	2.06489
rs79016951	1	207681674	0	36323.6	18855.7	21522.9	0.655656	2.51072	174328	0.00866551	2.06221
1:207681808	1	207681808	0	36398.6	18926.1	21628.5	0.65399	2.50464	176908	0.00879376	2.05583
rs139039255	1	207681872	0	36398.6	18926.1	21628.5	0.65399	2.50464	176910	0.00879386	2.05582
rs12567973	1	207681501	0.543396	36289.7	18822.1	21475.9	0.656501	2.50267	177761	0.00883616	2.05374
rs189182213	1	207681913	0.0113208	36366.2	18926.1	21594.5	0.653098	2.50139	178323	0.0088641	2.05237
rs1257541	1	207770752	0	41054.1	21378	26052.5	0.652526	2.4993	179134	0.00890441	2.05039
rs12028134	1	207800409	0.360377	34136.1	18129.4	21245.6	0.63282	2.49421	181299	0.00901203	2.04518
rs4844608	1	207770576	0.532075	40176.6	21138.1	25418.5	0.64221	2.48799	183904	0.00914152	2.03898
rs139109623	1	207768439	0	41976.9	21926.8	27010.3	0.649412	2.48794	183933	0.00914296	2.03891
1:207772410	1	207772410	0.00566038	40089	20944.2	25444.9	0.649239	2.48731	184225	0.00915747	2.03822
1:207770638	1	207770638	0.00566038	40477.6	21156.8	25541.2	0.648789	2.48566	184958	0.00919391	2.0365
rs17259038	1	207773902	0.145283	40422.4	19704.3	25144	0.718546	2.47209	191003	0.00949439	2.02253
rs7512361	1	207686190	0.556604	37141	19431.5	22051.8	0.647828	2.47185	191104	0.00949941	2.0223
rs4844599	1	207679229	0.535849	34451	18219.6	20516.6	0.63704	2.46955	192128	0.00955032	2.01998
rs147269753	1	207686005	0	37241.3	19562.4	22202.3	0.643811	2.4675	192961	0.00959172	2.0181
rs114394022	1	207681460	0.00377358	37059.3	19467.2	22503.4	0.64379	2.46742	192993	0.00959331	2.01803
rs114144376	1	207768974	0.0132075	41655.7	21891.8	26862.7	0.643324	2.46572	193801	0.00963348	2.01622
rs78608133	1	207687416	0	37705	19816	22795.4	0.643303	2.46565	193826	0.00963472	2.01616
rs17047502	1	207768733	0.00188679	41682.2	21906.5	26870.9	0.643289	2.46559	193849	0.00963586	2.01611
rs149818399	1	207768610	0	41682.2	21926.8	26886.7	0.642367	2.46223	195325	0.00970923	2.01282
rs73078635	1	207768777	0	41682.2	21943.6	26899.5	0.641599	2.45943	196597	0.00977246	2.01
rs137969912	1	207681384	0	37059.3	19511.8	22520.6	0.641499	2.45906	196741	0.00977962	2.00968
rs12130494	1	207687374	0.541509	37104	19493.7	22055.9	0.643636	2.45696	197800	0.00983226	2.00735
1:207769355	1	207769355	0	41684.7	21966.5	26907.9	0.640619	2.45585	198347	0.00985945	2.00615
rs113724458	1	207769730	0	41684.7	21966.5	26907.9	0.640619	2.45585	198348	0.0098595	2.00615
rs113817104	1	207770038	0	41684.7	21966.5	26907.9	0.640619	2.45585	198349	0.00985955	2.00614
rs1257544	1	207769947	0	41684.7	21966.5	26907.9	0.640619	2.45585	198350	0.0098596	2.00614
rs1257545	1	207769883	0	41684.7	21966.5	26907.9	0.640619	2.45585	198351	0.00985965	2.00614
rs372838135	1	207770097	0	41684.7	21966.5	26907.9	0.640619	2.45585	198352	0.0098597	2.00614
rs642690	1	207769170	0	41684.7	21966.5	26907.9	0.640619	2.45585	198353	0.00985975	2.00613
rs34720009	1	207755502	0.0264151	43393.4	22156.7	27883.5	0.672168	2.44888	201431	0.0100127	1.99945
rs139727884	1	207686743	0	37486.5	19793.9	22527.5	0.638609	2.44851	201607	0.0100215	1.99907
rs79059245	1	207686842	0	37486.5	19793.9	22527.5	0.638609	2.44851	201609	0.0100216	1.99906
rs140851361	1	207686235	0	37462.1	19793.9	22513.9	0.637958	2.44614	202737	0.0100777	1.99664
1:207686500	1	207686500	0.00188679	37460.1	19793.9	22512.5	0.637905	2.44594	202827	0.0100821	1.99645
rs34386700	1	207767671	0.145283	41918.9	20780	26413.1	0.701743	2.41796	216333	0.0107535	1.96845
rs112814732	1	207677489	0	36711.7	19548.7	23071	0.630185	2.41777	216417	0.0107577	1.96828
rs11808043	1	207677875	0	36711.7	19548.7	23071	0.630185	2.41777	216418	0.0107577	1.96828
rs78411687	1	207677519	0	36711.7	19548.7	23071	0.630185	2.41777	216421	0.0107579	1.96827
rs185310342	1	207673255	0.00188679	25187.6	13458.1	16556.7	0.626773	2.40532	222688	0.0110694	1.95588
rs188999850	1	207768459	0.00754717	41033.2	21926.8	26595.8	0.626672	2.40495	222865	0.0110782	1.95553
rs114589181	1	207678791	0.0132075	36672.1	19620.8	23041.2	0.625428	2.40041	225104	0.0111895	1.95119
1:207678985	1	207678985	0.00188679	36692.2	19644.5	23067.5	0.624764	2.39799	226308	0.0112493	1.94887
rs141114017	1	207680876	0.00566038	36019.5	19299	22032.8	0.624008	2.39523	227659	0.0113165	1.94629
rs111638745	1	207678682	0	36711.7	19679.8	23088.5	0.6235	2.39338	228559	0.0113612	1.94457
rs111910443	1	207678207	0	36711.7	19679.8	23088.5	0.6235	2.39338	228560	0.0113613	1.94457
1:207678978	1	207678978	0	36692.2	19669.8	23076.6	0.623477	2.39329	228614	0.011364	1.94447
rs111407736	1	207678864	0	36692.2	19669.8	23076.6	0.623477	2.39329	228618	0.0113642	1.94446
rs11587944	1	207680070	0.00377358	36030.9	19326.6	22041.1	0.622893	2.39116	229649	0.0114154	1.94251
rs2274567	1	207753621	0.539623	42531.5	23000.6	26812.5	0.614725	2.38995	230243	0.0114449	1.94139
1:207680049	1	207680049	0	36030.9	19349.8	22048.9	0.621692	2.38678	231733	0.011519	1.93859
rs187291065	1	207679983	0	36030.9	19349.8	22048.9	0.621692	2.38678	231736	0.0115192	1.93858
rs190816585	1	207679914	0	36030.9	19349.8	22048.9	0.621692	2.38678	231737	0.0115192	1.93858
rs377366402	1	207679535	0	36030.9	19349.8	22048.9	0.621692	2.38678	231738	0.0115193	1.93858
rs56010952	1	207679660	0	36030.9	19349.8	22048.9	0.621692	2.38678	231740	0.0115194	1.93857
rs10158414	1	207770852	0.145283	41037.3	20542.9	25796.6	0.691966	2.38646	231903	0.0115275	1.93827
rs56027105	1	207673092	0.00188679	25187.6	13545.8	16581.5	0.620273	2.3816	234307	0.011647	1.93379
rs61734514	1	207760772	0.0132075	41192.8	22154.7	26621	0.620213	2.38138	234410	0.0116521	1.9336
rs375625642	1	207671398	0.00188679	25129	13523.4	16504.3	0.619599	2.37914	235581	0.0117103	1.93143
1:207680401	1	207680401	0	36030.9	19392.1	22064.3	0.619511	2.37882	235742	0.0117183	1.93114
1:207680773	1	207680773	0	36030.9	19392.1	22064.3	0.619511	2.37882	235743	0.0117183	1.93113
rs3991748	1	207680102	0	36030.9	19392.1	22064.3	0.619511	2.37882	235748	0.0117186	1.93112
rs56009274	1	207680831	0	36030.9	19392.1	22064.3	0.619511	2.37882	235749	0.0117186	1.93112
rs9429783	1	207680330	0	36030.9	19392.1	22064.3	0.619511	2.37882	235750	0.0117187	1.93112
rs147654348	1	207753594	0	42846.5	23085.9	27019.4	0.618401	2.37477	237678	0.0118145	1.92758
rs146065984	1	207672926	0.00188679	25179.8	13570.4	16577.5	0.618151	2.37386	238127	0.0118368	1.92676
rs75537967	1	207672697	0	25178.3	13573.4	16572.1	0.617869	2.37283	238619	0.0118613	1.92587
rs111687361	1	207747290	0	47844.6	25802.9	31728.2	0.61747	2.37137	239341	0.0118972	1.92456
rs149099494	1	207741193	0	47844.6	25802.9	31728.2	0.61747	2.37137	239342	0.0118972	1.92455
rs144077642	1	207740886	0	47807.5	25802.9	31706	0.616695	2.36854	240757	0.0119676	1.92199
1:207740946	1	207740946	0.00188679	47785.8	25802.9	31687.4	0.616241	2.36689	241634	0.0120112	1.92041
rs111838947	1	207679007	0	36692.2	19814.5	23100.3	0.616149	2.36655	241782	0.0120185	1.92015
rs143641573	1	207679137	0	36692.2	19814.5	23100.3	0.616149	2.36655	241786	0.0120187	1.92014
rs78302073	1	207679148	0	36692.2	19814.5	23100.3	0.616149	2.36655	241787	0.0120188	1.92014
rs75512067	1	207680975	0	36109.6	19511.8	22140.6	0.615538	2.36432	242970	0.0120776	1.91802
rs34070762	1	207772608	0.145283	40498.2	20439.4	25462.6	0.683791	2.36012	245166	0.0121867	1.91411
1:207680877	1	207680877	0.00188679	36033.4	19511.8	22108.8	0.613426	2.35661	247073	0.0122815	1.91075
rs679515	1	207750568	0.90566	44654.7	21774.1	27472	0.718238	2.35608	247406	0.0122981	1.91016
1:207800417	1	207800417	0	34269.9	18564.6	21716.5	0.613012	2.3551	247969	0.0123261	1.90918
1:207800547	1	207800547	0	34269.9	18564.6	21716.5	0.613012	2.3551	247970	0.0123261	1.90917
rs183247700	1	207762775	0.0113208	41371.1	22412.6	26567.2	0.61296	2.35491	248055	0.0123303	1.90902
1:207800400	1	207800400	0.00377358	34104.2	18494.5	21598.2	0.611951	2.35123	250047	0.0124294	1.90555
1:207681092	1	207681092	0.00943396	35954.3	19511.8	22065.4	0.611227	2.34859	251440	0.0124986	1.90314
rs77656847	1	207623480	0.00566038	33279.8	18119.4	24621.6	0.607966	2.33669	258127	0.012831	1.89174
rs17259031	1	207759130	0.00754717	41898.4	22840.7	27168.7	0.606703	2.33208	260736	0.0129607	1.88737
rs75011079	1	207623961	0.00566038	32495.1	17719.5	24040.7	0.606422	2.33105	261350	0.0129912	1.88635
rs3737002	1	207760773	0.179245	40755.5	20824.5	25811.3	0.671462	2.32964	262215	0.0130342	1.88492
rs6687175	1	207757235	0.533962	41356.1	22748.3	26319.2	0.597731	2.32933	262409	0.0130438	1.88459
rs114715994	1	207672533	0	25196.6	13788.8	16684.4	0.602848	2.31801	268806	0.0133618	1.87413
rs143756161	1	207800563	0	34481.8	18884.3	21984.2	0.6021	2.31528	270418	0.013442	1.87154
rs143616521	1	207767449	0.537736	41018.5	22670.5	26231.3	0.592958	2.31231	272012	0.0135212	1.86898
rs61822966	1	207688605	0.00566038	38051.2	20896.7	24438.4	0.599342	2.30522	276211	0.0137299	1.86233
rs12034598	1	207757515	0.530189	41020.1	22719.5	26165.1	0.590836	2.30474	276525	0.0137455	1.86184
rs114491310	1	207757393	0.0132075	41403.3	22761.7	26376	0.598282	2.30135	278570	0.0138472	1.85864
1:207755560	1	207755560	0	43433.3	23880.1	28300.8	0.598179	2.30097	278797	0.0138585	1.85828
rs375121451	1	207673647	0	25228.7	13878	16658.3	0.597672	2.29912	279894	0.013913	1.85658
rs58713623	1	207673809	0	25228.7	13878	16658.3	0.597672	2.29912	279895	0.013913	1.85658
rs4562624	1	207685965	0.90566	37132.2	18425.9	21815.7	0.700725	2.2977	280727	0.0139544	1.85529
rs114462179	1	207756187	0.0132075	43348.6	23860.8	28275.2	0.597039	2.29681	281296	0.0139827	1.85441
rs1746659	1	207758544	0.550943	41334.4	22720.7	26296.4	0.598419	2.29632	281557	0.0139957	1.85401
rs3886100	1	207739127	0.322642	46467.3	25999.9	29672.9	0.580655	2.29609	281701	0.0140028	1.85378
rs145825758	1	207757938	0	41336.4	22772.9	26347.7	0.596174	2.29366	283061	0.0140704	1.85169
rs1746658	1	207756339	0	43366.5	23899.2	28301	0.595842	2.29244	283757	0.014105	1.85063
rs646817	1	207757936	0.550943	41282.3	22720.7	26274	0.59716	2.29185	284059	0.01412	1.85016
rs1752688	1	207758232	0.549057	41280.4	22720.7	26273.5	0.597113	2.29168	284177	0.0141259	1.84998
rs182300322	1	207669472	0.00377358	23888	13168	15626.2	0.595583	2.2915	284281	0.0141311	1.84983
rs78150633	1	207755736	0.00377358	43221.4	23840.2	28177.3	0.59496	2.28923	285706	0.0142019	1.84765
rs140144058	1	207757176	0	43272.2	23874.4	28226.1	0.594704	2.28829	286280	0.0142304	1.84678
rs75924889	1	207758787	0.00377358	42138.9	23256	27350.3	0.594408	2.28721	286954	0.0142639	1.84576
rs116145400	1	207757552	0.0132075	41370	22836.8	26438.7	0.594182	2.28639	287482	0.0142902	1.84496
rs116772674	1	207754253	0.0132075	43358.2	23940.4	28231	0.593928	2.28546	288043	0.0143181	1.84412
rs12034383	1	207803595	0.367925	34485	19415.7	21834.9	0.574442	2.2852	288216	0.0143267	1.84385
rs12041437	1	207803264	0.367925	34485	19415.7	21834.9	0.574442	2.2852	288217	0.0143267	1.84385
rs79106975	1	207757701	0	41419.4	22872.8	26490.6	0.593802	2.285	288359	0.0143338	1.84364
rs3738468	1	207762358	0.535849	40949.3	22809.4	26185.5	0.58516	2.28449	288674	0.0143494	1.84317
rs144047769	1	207690803	0.0188679	38099.6	21050.9	24523.8	0.593263	2.28303	289530	0.014392	1.84188
1:207669467	1	207669467	0.00377358	23882.6	13204.2	15637.4	0.592615	2.28067	290888	0.0144595	1.83985
1:207756708	1	207756708	0.00566038	43174.6	23874.4	28143.6	0.592446	2.28005	291299	0.0144799	1.83923
rs112464403	1	207754486	0	43387.6	23998.9	28272	0.592167	2.27903	291916	0.0145106	1.83832
rs148056721	1	207622847	0.00188679	33279.8	18409.9	24819.8	0.59206	2.27864	292127	0.0145211	1.838
rs149291790	1	207766903	0.0132075	41191.6	22795.2	26457.7	0.591684	2.27727	292973	0.0145631	1.83675
rs17186848	1	207804883	0.367925	34517.2	19478.8	21910.4	0.572131	2.27693	293179	0.0145734	1.83644
rs140655957	1	207757844	0.00943396	41321.1	22872.8	26364.9	0.591427	2.27633	293534	0.014591	1.83591
rs12037841	1	207684192	0.89434	36713.4	18114.4	21558.1	0.706436	2.27615	293649	0.0145967	1.83574
rs185170825	1	207669869	0	23888	13226.7	15664.4	0.591139	2.27528	294242	0.0146262	1.83487
rs189589093	1	207669870	0	23888	13226.7	15664.4	0.591139	2.27528	294243	0.0146263	1.83487
rs596319	1	207766156	0.539623	41014.6	22924.5	26266.9	0.58172	2.27222	296139	0.0147205	1.83208
1:207767057	1	207767057	0	41203.6	22835.7	26479	0.590202	2.27186	296349	0.0147309	1.83177
rs71635139	1	207624289	0.0245283	32495.1	17448.5	23849.2	0.621837	2.27124	296739	0.0147503	1.8312
rs11118131	1	207761196	0.535849	40945.6	22893	26264.7	0.581413	2.27113	296800	0.0147534	1.83111
rs6672474	1	207766708	0.537736	41014.6	22942.2	26271.1	0.580949	2.26947	297854	0.0148058	1.82957
rs115075067	1	207687553	0.0415094	37559.5	19602.8	22384.3	0.650254	2.2694	297898	0.0148079	1.82951
rs10779330	1	207762674	0.533962	40771.2	22809.4	26109.4	0.580803	2.26895	298194	0.0148227	1.82907
rs4266886	1	207685786	0.879245	37068.7	18143.1	21691	0.714484	2.26794	298884	0.014857	1.82807
rs609297	1	207765557	0.539623	41019.1	22955	26279.9	0.580502	2.26788	298944	0.0148599	1.82798
rs201880876	1	207755348	0.00188679	43234.1	23998.9	28204.6	0.588623	2.2661	300069	0.0149159	1.82635
1:207759418	1	207759418	0.00188679	41872.4	23244.6	27229	0.588555	2.26585	300226	0.0149237	1.82612
rs12031281	1	207800154	0.20566	34821.6	18452.3	21905.6	0.63505	2.26584	300238	0.0149243	1.82611
rs147951060	1	207763863	0.535849	40992.9	22957.3	26225.5	0.579764	2.26524	300631	0.0149438	1.82554
rs116314676	1	207688267	0	38051.2	21130	24493.6	0.588238	2.26469	300947	0.0149595	1.82508
rs61822963	1	207673414	0.0320755	25186	13550	16567	0.6199	2.2644	301127	0.0149684	1.82482
rs141801747	1	207764944	0.535849	41019.1	22977.4	26263	0.579525	2.26439	301131	0.0149686	1.82482
1:207622396	1	207622396	0	33279.8	18484.5	24864.7	0.58802	2.2639	301447	0.0149844	1.82436
rs115050353	1	207670281	0.0301887	23866.5	12842.1	15495.3	0.619745	2.26386	301475	0.0149857	1.82432
rs7527218	1	207623829	0.643396	31609.1	17092.6	23212	0.614799	2.26127	302999	0.0150615	1.82213
rs593518	1	207766785	0.992453	41197.2	22595.8	26401	0.600605	2.26121	303044	0.0150637	1.82207
rs117745867	1	207754102	0.00754717	43034.8	23923.3	28065.9	0.587159	2.26076	303316	0.0150773	1.82168
1:207687843	1	207687843	0.00188679	38006.1	21130	24474.2	0.587053	2.26037	303587	0.0150907	1.82129
rs74820161	1	207760196	0	42007.1	23383.8	27322.7	0.585797	2.25579	306569	0.015239	1.81704
rs630875	1	207758814	0	42138.9	23459	27396.4	0.585717	2.25549	306756	0.0152483	1.81678
1:207759703	1	207759703	0	41872.4	23326.9	27255.1	0.585022	2.25296	308423	0.0153311	1.81443
1:207760074	1	207760074	0	41872.4	23326.9	27255.1	0.585022	2.25296	308424	0.0153312	1.81442
1:207622985	1	207622985	0	33279.8	18540.6	24877.5	0.584988	2.25284	308502	0.015335	1.81431
1:207623362	1	207623362	0	33279.8	18540.6	24877.5	0.584988	2.25284	308503	0.0153351	1.81431
1:207671342	1	207671342	0.0113208	24081.5	13428.7	16035.1	0.584047	2.2494	310652	0.0154419	1.8113
1:207762564	1	207762564	0	41048.9	22895.2	26318.4	0.583836	2.24863	311142	0.0154663	1.81061
rs113926236	1	207762370	0	41048.9	22895.2	26318.4	0.583836	2.24863	311144	0.0154664	1.81061
rs117723802	1	207762581	0	41048.9	22895.2	26318.4	0.583836	2.24863	311149	0.0154666	1.8106
rs181187595	1	207762502	0	41048.9	22895.2	26318.4	0.583836	2.24863	311154	0.0154669	1.8106
rs373923823	1	207762386	0	41048.9	22895.2	26318.4	0.583836	2.24863	311158	0.0154671	1.81059
rs1831150	1	207670438	0.203774	23404.7	12471.4	15007	0.629497	2.24752	311858	0.0155019	1.80962
rs141282494	1	207764389	0.00754717	41340.5	23066.1	26644.8	0.583476	2.24732	311978	0.0155078	1.80945
rs116544051	1	207670593	0	24438.6	13638.2	16309.4	0.583289	2.24663	312404	0.015529	1.80886
1:207670609	1	207670609	0.00377358	24435.8	13638.2	16307.2	0.583176	2.24622	312637	0.0155406	1.80853
1:207755489	1	207755489	0.00754717	42999.2	23998.9	28097.3	0.583176	2.24622	312638	0.0155406	1.80853
rs149132689	1	207803064	0.00566038	34545	19290.8	21863.8	0.582632	2.24424	313889	0.0156028	1.8068
rs11803956	1	207803021	0.367925	34485	19657.6	21896.6	0.56206	2.24087	316057	0.0157106	1.80381
rs608282	1	207765849	0.55283	41016.7	22901.9	26263.3	0.582758	2.24069	316168	0.0157161	1.80366
rs4844601	1	207689227	0.554717	37544	20971.4	23862.8	0.582354	2.23925	317052	0.01576	1.80244
rs113529561	1	207758777	0	42138.9	23564.8	27406.1	0.581219	2.23908	317138	0.0157643	1.80232
1:207759380	1	207759380	0	41898.4	23437.2	27289.4	0.580921	2.23799	317919	0.0158031	1.80126
1:207671178	1	207671178	0	24445.2	13675.2	16340.1	0.580854	2.23775	318074	0.0158108	1.80104
rs600359	1	207766141	0.00188679	41106.7	23004.4	26387.8	0.580487	2.23641	318906	0.0158522	1.79991
1:207765968	1	207765968	0	41106.7	23007.4	26390	0.580358	2.23594	319178	0.0158657	1.79954
rs6663530	1	207761441	0.00188679	41360.7	23153.3	26725.8	0.580193	2.23534	319522	0.0158828	1.79907
rs146525914	1	207766584	0.00188679	41126.7	23023	26415.4	0.580164	2.23523	319588	0.0158861	1.79898
rs142375484	1	207766533	0	41126.7	23025.4	26416.6	0.580059	2.23485	319843	0.0158988	1.79864
rs646288	1	207762755	0	41371.1	23175.7	26706.9	0.57948	2.23274	321224	0.0159674	1.79676
rs114358351	1	207762354	0	41362.8	23172.5	26741.7	0.579414	2.23249	321396	0.015976	1.79653
rs140925933	1	207761764	0	41360.7	23172.5	26741.4	0.579363	2.23231	321505	0.0159814	1.79639
rs374559734	1	207761720	0	41360.7	23172.5	26741.4	0.579363	2.23231	321509	0.0159816	1.79638
rs117975322	1	207761856	0.00188679	41319.8	23172.5	26706.4	0.578375	2.2287	324032	0.016107	1.79299
1:207765403	1	207765403	0.00188679	41148.9	23106.6	26453.5	0.577078	2.22397	327010	0.016255	1.78901
rs11576732	1	207763169	0.0132075	41354	23225.5	26698.7	0.576919	2.22339	327383	0.0162736	1.78852
rs143923368	1	207763630	0.0132075	41354	23225.5	26698.7	0.576919	2.22339	327385	0.0162737	1.78851
rs1887632	1	207671621	0.0320755	25236.3	13740.1	16678.8	0.607965	2.22228	328124	0.0163104	1.78753
1:207760140	1	207760140	0.00377358	41516.9	23326.9	27097.6	0.576495	2.22184	328411	0.0163247	1.78716
rs138368440	1	207763535	0	41361.5	23240.6	26709.3	0.576451	2.22168	328502	0.0163292	1.78703
rs138975227	1	207763188	0	41361.5	23240.6	26709.3	0.576451	2.22168	328503	0.0163293	1.78703
rs640486	1	207763207	0	41361.5	23240.6	26709.3	0.576451	2.22168	328506	0.0163294	1.78703
1:207758953	1	207758953	0.00377358	41515.3	23328.5	27089.7	0.576385	2.22144	328650	0.0163366	1.78684
1:207765318	1	207765318	0	41148.9	23129.2	26476	0.576099	2.2204	329345	0.0163711	1.78592
rs112332047	1	207761411	0	41360.7	23251.7	26820.5	0.575952	2.21986	329702	0.0163889	1.78545
rs188151322	1	207761270	0	41360.7	23251.7	26820.5	0.575952	2.21986	329709	0.0163892	1.78544
rs78301018	1	207689595	0.00377358	38099.6	21426.2	24615.2	0.575588	2.21853	330617	0.0164343	1.78425
rs115924259	1	207688746	0.0132075	38021.9	21394.2	24548	0.575045	2.21655	331941	0.0165002	1.78251
rs139215245	1	207764826	0.00188679	41377.3	23283.5	26737.9	0.574985	2.21633	332109	0.0165085	1.78229
rs115411101	1	207763963	0	41351.6	23269.9	26703.7	0.574952	2.21621	332197	0.0165129	1.78218
rs138824359	1	207764020	0	41351.6	23269.9	26703.7	0.574952	2.21621	332200	0.016513	1.78217
rs188259927	1	207764040	0	41351.6	23269.9	26703.7	0.574952	2.21621	332201	0.0165131	1.78217
rs625861	1	207764202	0	41351.6	23269.9	26703.7	0.574952	2.21621	332202	0.0165131	1.78217
rs377132050	1	207761041	0.00377358	41269.9	23241	26914.4	0.574217	2.21353	334076	0.0166063	1.77973
rs147393469	1	207688652	0	38051.2	21475.3	24595.2	0.572029	2.20554	339550	0.0168784	1.77267
rs189556882	1	207689352	0	38099.6	21506.3	24633.9	0.571856	2.20491	339971	0.0168993	1.77213
rs7513259	1	207689503	0	38099.6	21506.3	24633.9	0.571856	2.20491	339974	0.0168995	1.77213
1:207803200	1	207803200	0	34545	19504	21922.8	0.571644	2.20414	340609	0.016931	1.77132
rs75988169	1	207803067	0	34545	19504	21922.8	0.571644	2.20414	340614	0.0169313	1.77131
rs148316350	1	207803500	0	34572.5	19544.8	21963.5	0.570347	2.1994	343753	0.0170873	1.76733
rs17048088	1	207803471	0	34572.5	19544.8	21963.5	0.570347	2.1994	343754	0.0170874	1.76733
rs7517706	1	207803278	0	34572.5	19544.8	21963.5	0.570347	2.1994	343760	0.0170877	1.76732
1:207760265	1	207760265	0	41328.7	23383.8	27018.5	0.569515	2.19637	345984	0.0171982	1.76452
rs140018719	1	207760271	0	41328.7	23383.8	27018.5	0.569515	2.19637	345993	0.0171987	1.76451
rs595121	1	207760384	0	41328.7	23383.8	27018.5	0.569515	2.19637	345995	0.0171987	1.7645
rs11803366	1	207806989	0.367925	34800.3	20091.7	22082	0.549318	2.19525	346785	0.017238	1.76351
1:207760148	1	207760148	0.00754717	41200.1	23326.9	26953.5	0.568835	2.19389	347881	0.0172925	1.76214
rs114995634	1	207803821	0.0132075	34806.6	19781.6	22290.4	0.565055	2.18009	357623	0.0177768	1.75015
rs80343690	1	207804030	0.0132075	34806.6	19781.6	22290.4	0.565055	2.18009	357631	0.0177772	1.75014
1:207803825	1	207803825	0	34809.8	19788	22294.9	0.564823	2.17925	358289	0.0178099	1.74934
rs189822933	1	207803958	0	34809.8	19788	22294.9	0.564823	2.17925	358295	0.0178102	1.74933
1:207803818	1	207803818	0	34839.6	19811.1	22326.6	0.564513	2.17812	359192	0.0178547	1.74825
rs138113558	1	207803725	0	34839.6	19811.1	22326.6	0.564513	2.17812	359195	0.0178549	1.74824
rs143121529	1	207803603	0	34839.6	19811.1	22326.6	0.564513	2.17812	359197	0.017855	1.74824
rs150585675	1	207803744	0	34839.6	19811.1	22326.6	0.564513	2.17812	359199	0.0178551	1.74824
rs61822978	1	207800862	0.20566	34401.2	18753	21884	0.606737	2.17241	363382	0.018063	1.74321
rs74153336	1	207804162	0.00188679	34828.3	19861.1	22363.1	0.561666	2.16773	366877	0.0182368	1.73905
rs11581832	1	207804238	0.0132075	34826.3	19860.8	22361.7	0.561624	2.16757	367016	0.0182437	1.73889
rs114467562	1	207674503	0.00943396	25016.4	14269.9	16889.5	0.561376	2.16667	367716	0.0182785	1.73806
1:207760221	1	207760221	0.00943396	40991.7	23383.8	26869.7	0.561327	2.16649	367841	0.0182847	1.73791
rs61617974	1	207804685	0.00188679	34877.3	19907.8	22416	0.560724	2.16429	369546	0.0183694	1.7359
1:207804707	1	207804707	0	34877.3	19909.1	22416.6	0.560661	2.16406	369718	0.018378	1.7357
rs116126557	1	207804363	0	34877.3	19911.4	22417.5	0.560543	2.16363	370061	0.018395	1.7353
rs144445965	1	207804277	0	34877.3	19911.4	22417.5	0.560543	2.16363	370062	0.0183951	1.7353
rs17048122	1	207804477	0	34877.3	19911.4	22417.5	0.560543	2.16363	370064	0.0183952	1.7353
1:207739374	1	207739374	0	46737	26702.9	30281.8	0.559765	2.16079	372135	0.0184981	1.73287
1:207690214	1	207690214	0	38099.6	21787.1	24713.9	0.558885	2.15758	374680	0.0186246	1.72991
rs112216625	1	207690619	0	38099.6	21787.1	24713.9	0.558885	2.15758	374682	0.0186247	1.72991
rs139654448	1	207689775	0	38099.6	21787.1	24713.9	0.558885	2.15758	374684	0.0186248	1.72991
rs143144118	1	207690332	0	38099.6	21787.1	24713.9	0.558885	2.15758	374685	0.0186249	1.72991
rs375784103	1	207690279	0	38099.6	21787.1	24713.9	0.558885	2.15758	374688	0.018625	1.7299
rs4844602	1	207690551	0	38099.6	21787.1	24713.9	0.558885	2.15758	374689	0.0186251	1.7299
rs74151082	1	207689762	0	38099.6	21787.1	24713.9	0.558885	2.15758	374691	0.0186252	1.7299
rs75029494	1	207689709	0	38099.6	21787.1	24713.9	0.558885	2.15758	374692	0.0186252	1.7299
rs311314	1	207623868	0.0509434	32465.2	17543.5	23920.5	0.615489	2.15157	379517	0.0188651	1.72434
rs139691972	1	207740108	0	46527.9	26668.5	30157.8	0.556571	2.14913	381472	0.0189622	1.72211
rs183283437	1	207740102	0	46527.9	26668.5	30157.8	0.556571	2.14913	381473	0.0189623	1.72211
1:207739624	1	207739624	0	46519.8	26702.9	30198.5	0.555107	2.14379	385654	0.0191701	1.71738
rs142980032	1	207739509	0	46519.8	26702.9	30198.5	0.555107	2.14379	385655	0.0191702	1.71737
rs9429955	1	207739534	0	46519.8	26702.9	30198.5	0.555107	2.14379	385657	0.0191703	1.71737
rs61240730	1	207623930	0.0433962	32454.9	17583	23953.2	0.612919	2.14286	386369	0.0192057	1.71657
rs145076154	1	207674374	0.00188679	25327.8	14552.7	17065.1	0.554127	2.14021	388517	0.0193124	1.71416
1:207739670	1	207739670	0.00377358	46301.5	26623.3	30021.4	0.553388	2.13752	390724	0.0194221	1.7117
rs1752684	1	207747296	0.877358	46239.2	23632.1	29882	0.67122	2.12998	396689	0.0197187	1.70512
1:207674706	1	207674706	0.00377358	25008.6	14417.9	16928.1	0.550753	2.1279	398295	0.0197985	1.70337
rs61822962	1	207672719	0.0679245	25177.3	13538.5	16561.4	0.620407	2.12633	399574	0.0198621	1.70198
rs59179545	1	207672988	0.0679245	25177.3	13539.3	16561.6	0.620343	2.12612	399749	0.0198708	1.70179
rs140295351	1	207674145	0	25327.8	14615.6	17102.1	0.549814	2.12447	401057	0.0199358	1.70037
rs138635417	1	207621988	0	33366.1	19266.2	25375.8	0.549189	2.12219	402967	0.0200307	1.6983
rs180686528	1	207622073	0	33366.1	19266.2	25375.8	0.549189	2.12219	402970	0.0200309	1.6983
1:207673987	1	207673987	0.00188679	25306	14615.6	17091.2	0.548955	2.12134	403665	0.0200654	1.69755
1:207739452	1	207739452	0.00754717	46217.7	26702.9	30057.8	0.548592	2.12001	404773	0.0201205	1.69636
rs115578711	1	207802561	0	35083.6	20317.2	22779	0.546266	2.11152	411830	0.0204713	1.68885
rs115941223	1	207802719	0	35083.6	20317.2	22779	0.546266	2.11152	411831	0.0204713	1.68885
rs311315	1	207622318	0.0509434	33263.1	18196.2	24733.5	0.603233	2.11004	413047	0.0205318	1.68757
rs17048124	1	207804885	0.00188679	35132.1	20360	22809.8	0.545542	2.10888	414002	0.0205792	1.68657
rs311316	1	207622223	0.0490566	33263.1	18208.1	24754	0.60258	2.10782	414890	0.0206234	1.68564
rs186385146	1	207805407	0	35132.1	20377.4	22817.4	0.544686	2.10576	416597	0.0207082	1.68386
rs116190805	1	207806556	0	35114.9	20377.4	22807.5	0.544197	2.10397	418107	0.0207833	1.68229
rs139676797	1	207805740	0	35114.9	20377.4	22807.5	0.544197	2.10397	418108	0.0207833	1.68228
rs17048149	1	207805725	0	35114.9	20377.4	22807.5	0.544197	2.10397	418110	0.0207834	1.68228
rs368808505	1	207806511	0	35114.9	20377.4	22807.5	0.544197	2.10397	418112	0.0207835	1.68228
rs75698544	1	207806567	0	35114.9	20377.4	22807.5	0.544197	2.10397	418114	0.0207836	1.68228
1:207806689	1	207806689	0.00377358	35008.7	20377.4	22712.7	0.541169	2.09293	427399	0.0212452	1.67274
1:207805553	1	207805553	0.00377358	34959.2	20377.4	22741.1	0.539754	2.08776	431906	0.0214692	1.66818
1:207805645	1	207805645	0.00377358	34959.2	20377.4	22741.1	0.539754	2.08776	431907	0.0214693	1.66818
rs1887633	1	207671849	0.0698113	25123.5	13681.7	16592.9	0.607747	2.08473	434661	0.0216062	1.66542
rs12036785	1	207792909	0.362264	36229.8	21578.2	23649.7	0.5182	2.08384	435402	0.021643	1.66468
rs311318	1	207620574	0.00566038	33654.6	19645	25718.6	0.538328	2.08256	436503	0.0216977	1.66359
rs74151020	1	207674788	0.00188679	24404.5	14266	16620.6	0.536887	2.0773	441151	0.0219288	1.65899
rs11580627	1	207801545	0.0132075	35013.8	20489.6	22818.8	0.535824	2.07342	444670	0.0221037	1.65554
1:207801283	1	207801283	0	35037.1	20525.3	22848.4	0.534748	2.06949	448212	0.0222798	1.65209
1:207802263	1	207802263	0	35050.2	20542	22864.2	0.534311	2.0679	449648	0.0223511	1.6507
rs79148804	1	207801672	0	35050.2	20542	22864.2	0.534311	2.0679	449659	0.0223517	1.65069
rs74151019	1	207674764	0	24404.5	14307.8	16638.8	0.533966	2.06664	450826	0.0224097	1.64956
rs7519119	1	207786152	0.337736	38328.7	22894.6	24671.4	0.515298	2.06332	453881	0.0225616	1.64663
rs7542544	1	207786223	0.337736	38207.3	22833.4	24554.1	0.514802	2.06156	455547	0.0226444	1.64504
1:207802497	1	207802497	0	35124.2	20633	22904.7	0.531998	2.05946	457533	0.0227431	1.64315
rs113895824	1	207802472	0	35124.2	20633	22904.7	0.531998	2.05946	457535	0.0227432	1.64315
1:207620594	1	207620594	0	33654.6	19773.9	25750.5	0.531785	2.05868	458245	0.0227785	1.64248
1:207621275	1	207621275	0	33654.6	19773.9	25750.5	0.531785	2.05868	458246	0.0227785	1.64247
rs145057858	1	207621781	0	33654.6	19773.9	25750.5	0.531785	2.05868	458249	0.0227787	1.64247
rs17048010	1	207800889	0.0132075	34909.6	20525.3	22781.6	0.531101	2.05618	460617	0.0228964	1.64023
rs4844600	1	207679307	0.871698	34884.8	18253	21107	0.647721	2.05505	461724	0.0229514	1.63919
1:207675078	1	207675078	0	24404.5	14369.9	16656.1	0.52963	2.05082	465557	0.0231419	1.6356
rs12089713	1	207675300	0	24404.5	14369.9	16656.1	0.52963	2.05082	465560	0.0231421	1.6356
rs4274065	1	207671476	0.909434	25150.7	13465.7	16489.5	0.624743	2.04442	471626	0.0234436	1.62998
1:207802328	1	207802328	0.00566038	34761	20542	22733.4	0.526024	2.03766	477935	0.0237572	1.6242
1:207674728	1	207674728	0.0188679	24175.9	14307.8	16522.3	0.524554	2.03229	483036	0.0240108	1.61959
rs12403552	1	207786170	0.528302	38165	22816.1	24510.3	0.514452	2.03227	483054	0.0240117	1.61958
rs1571344	1	207670928	0.0679245	24434	13542.7	16270.4	0.590129	2.02685	488396	0.0242772	1.6148
rs1986158	1	207670744	0.0679245	24434	13542.7	16270.4	0.590129	2.02685	488398	0.0242773	1.6148
rs10863358	1	207690871	0.554717	37394.4	22189.1	24009.4	0.521919	2.02455	490535	0.0243836	1.6129
rs12081383	1	207620289	0.00188679	33585.8	19922.7	25769	0.522244	2.02386	491201	0.0244167	1.61231
rs1830763	1	207800389	0.886792	34652	18482.1	21834.7	0.628553	2.02332	491795	0.0244462	1.61179
rs61822967	1	207694165	0.186792	39984	22599.2	25865	0.570565	2.02153	493458	0.0245289	1.61032
1:207620434	1	207620434	0.00188679	33566.8	19946	25769.1	0.520508	2.01752	497332	0.0247214	1.60693
rs11118147	1	207774882	0.537736	41372.3	24841.6	27014.4	0.510092	2.01671	498153	0.0247622	1.60621
1:207620361	1	207620361	0.00566038	33557.6	19946	25760.5	0.520235	2.01653	498325	0.0247708	1.60606
rs114928704	1	207620136	0	33516.2	19933.1	25734.9	0.519646	2.01438	500490	0.0248784	1.60418
rs41274770	1	207791434	0.0188679	37065	22065.4	24708.6	0.518663	2.01079	504001	0.0250529	1.60114
1:207620233	1	207620233	0.00188679	33479.6	19933.1	25715.2	0.518554	2.0104	504393	0.0250724	1.6008
1:207619475	1	207619475	0	33509.4	19952.3	25727.3	0.518484	2.01014	504624	0.0250839	1.60061
rs374190395	1	207619509	0	33509.4	19952.3	25727.3	0.518484	2.01014	504630	0.0250842	1.6006
rs74894771	1	207619626	0	33509.4	19952.3	25727.3	0.518484	2.01014	504633	0.0250843	1.6006
rs677066	1	207773991	0.55283	40311.1	24062.3	26391.9	0.51598	2.00345	511109	0.0254063	1.59506
rs147739107	1	207773986	0	40532.3	24204.7	26616.3	0.515552	1.99944	515277	0.0256134	1.59153
rs61822977	1	207796065	0.373585	34892	21283.5	22813.8	0.494326	1.99837	516397	0.0256691	1.59059
rs7533520	1	207673945	0.915094	25150.7	13657.2	16516.3	0.610616	1.99732	517494	0.0257236	1.58967
rs7543742	1	207673980	0.0679245	25356.1	14182.2	16917	0.581034	1.99697	517859	0.0257418	1.58936
1:207786184	1	207786184	0	38214.7	22849.7	24567.4	0.514284	1.99481	520088	0.0258526	1.5875
1:207691777	1	207691777	0.00377358	38430.1	23007.8	25244.4	0.513007	1.99015	524780	0.0260858	1.5836
rs1408079	1	207780048	0.539623	40929.2	24767.2	26761.3	0.502326	1.98901	525842	0.0261386	1.58272
rs7533408	1	207673631	0.871698	25174.6	13449.2	16496.5	0.626919	1.98872	526148	0.0261538	1.58247
rs11576522	1	207789269	0.350943	37696.7	23144.9	24400.6	0.487795	1.98648	528505	0.026271	1.58052
rs115328932	1	207774344	0.0132075	40546.5	24307	26719.1	0.511683	1.98532	529681	0.0263294	1.57956
rs311317	1	207621832	0.74717	32744.9	18557.2	24682.6	0.567889	1.98455	530496	0.0263699	1.57889
rs4844598	1	207672612	0.869811	25170.3	13485.4	16524.5	0.62406	1.97961	535578	0.0266226	1.57475
rs10863341	1	207673084	0.869811	25170.4	13489.2	16525.2	0.623779	1.97871	536477	0.0266672	1.57402
rs1408078	1	207800555	0.888679	34246	18527.7	21686.8	0.614305	1.97707	538109	0.0267484	1.5727
rs9429944	1	207670307	0.869811	23859.4	12806.8	15466.2	0.622201	1.97367	541746	0.0269292	1.56978
rs9429943	1	207669924	0.869811	23859.4	12809.4	15466.8	0.621998	1.97303	542459	0.0269646	1.56921
1:207774478	1	207774478	0	40569.3	24419.8	26769.5	0.507616	1.97048	545168	0.0270993	1.56704
rs111916928	1	207774559	0	40569.3	24419.8	26769.5	0.507616	1.97048	545170	0.0270994	1.56704
rs182689713	1	207774671	0	40569.3	24419.8	26769.5	0.507616	1.97048	545174	0.0270996	1.56704
rs114304475	1	207786358	0.00377358	38882.3	23410.5	25428.3	0.507355	1.96953	546206	0.0271509	1.56622
rs11118157	1	207778319	0.55283	41044.5	24759.2	26879.2	0.505462	1.96608	549891	0.027334	1.5633
rs111393278	1	207786780	0.00754717	38837.9	23418.9	25393	0.505855	1.96405	552163	0.027447	1.56151
1:207676017	1	207676017	0	24613	14844.8	16557.1	0.50562	1.9632	553132	0.0274951	1.56074
rs11804509	1	207807110	0	36105.3	21781.5	23459	0.505379	1.96231	554165	0.0275465	1.55993
rs145711772	1	207807131	0	36105.3	21781.5	23459	0.505379	1.96231	554166	0.0275465	1.55993
rs147060451	1	207807263	0	36105.3	21781.5	23459	0.505379	1.96231	554167	0.0275466	1.55993
rs150182880	1	207807107	0	36105.3	21781.5	23459	0.505379	1.96231	554168	0.0275466	1.55993
rs193084668	1	207786440	0.00377358	38882.3	23462.6	25432.1	0.50513	1.96141	555173	0.0275966	1.55914
rs4844597	1	207671269	0.915094	24367.6	13380	16158.9	0.599488	1.96023	556393	0.0276572	1.55819
rs61822964	1	207675712	0.0358491	24539.4	14415.4	16327	0.531983	1.9541	563066	0.0279889	1.55301
rs2025935	1	207675655	0.20566	21845.5	12736.5	14475.5	0.539521	1.9506	566870	0.028178	1.55009
rs140056133	1	207786321	0	38748.9	23479.8	25394.1	0.50096	1.94619	572000	0.028433	1.54618
rs371074966	1	207786338	0.00188679	38699.6	23479.8	25348.3	0.499688	1.94155	577289	0.0286959	1.54218
rs147302950	1	207779295	0.00188679	41580	25229.6	27515.1	0.4996	1.94123	577605	0.0287116	1.54194
rs74994280	1	207786581	0	38843.7	23573.7	25430.4	0.499415	1.94055	578442	0.0287532	1.54131
rs140331798	1	207786570	0.00754717	38827.9	23573.7	25417.7	0.499008	1.93907	580085	0.0288349	1.54008
1:207774839	1	207774839	0.0113208	40146.4	24419.8	26582.6	0.497138	1.93224	587820	0.0292194	1.53433
rs74435922	1	207624443	0	30679.5	18666.7	23647.9	0.496855	1.93121	589007	0.0292784	1.53345
1:207775743	1	207775743	0	42576.5	25924.7	28627.6	0.496104	1.92847	592140	0.0294341	1.53115
rs202213311	1	207775317	0	42576.5	25924.7	28627.6	0.496104	1.92847	592142	0.0294342	1.53115
rs74445055	1	207774946	0	42576.5	25924.7	28627.6	0.496104	1.92847	592145	0.0294344	1.53114
1:207779595	1	207779595	0	41525.8	25289.1	27542.3	0.495942	1.92788	592879	0.0294709	1.53061
rs372315126	1	207624466	0.00943396	30638.8	18666.7	23620.5	0.495529	1.92637	594599	0.0295564	1.52935
rs143703040	1	207786406	0	38882.3	23690.9	25490.5	0.495451	1.92609	594902	0.0295714	1.52913
1:207780728	1	207780728	0	41491.9	25291.2	27513.3	0.495041	1.92459	596627	0.0296572	1.52787
rs112575753	1	207778341	0	41596.5	25378.5	27649.7	0.494113	1.9212	600729	0.0298611	1.52489
rs17047598	1	207778970	0	41596.5	25378.5	27649.7	0.494113	1.9212	600734	0.0298613	1.52489
rs191099625	1	207779126	0	41596.5	25378.5	27649.7	0.494113	1.9212	600737	0.0298615	1.52489
rs74153327	1	207779251	0	41596.5	25378.5	27649.7	0.494113	1.9212	600742	0.0298617	1.52488
rs55665161	1	207795485	0.00188679	35768.7	21869.6	23725.7	0.491974	1.9134	610019	0.0303229	1.51823
rs376203607	1	207795326	0	35888.3	21943.6	23830.6	0.491936	1.91326	610192	0.0303315	1.51811
rs55728705	1	207795746	0	35768.7	21885.9	23729.9	0.491233	1.91069	613149	0.0304785	1.51601
rs12073268	1	207795905	0	35775.9	21898.6	23731.1	0.49085	1.9093	614897	0.0305654	1.51477
1:207624388	1	207624388	0.00754717	30487.6	18666.7	23574.7	0.490581	1.90831	616103	0.0306253	1.51392
rs55679602	1	207795479	0	35768.7	21905.9	23735.8	0.490317	1.90735	617208	0.0306802	1.51314
rs55930963	1	207795472	0	35768.7	21905.9	23735.8	0.490317	1.90735	617209	0.0306803	1.51314
rs372560592	1	207779414	0.00566038	41250	25289.1	27421.3	0.489279	1.90356	621755	0.0309063	1.50995
rs55760434	1	207807808	0	35713.1	21901.1	23283.1	0.488982	1.90248	623054	0.0309708	1.50905
rs369487127	1	207795468	0.00377358	35717.4	21905.9	23690.5	0.488882	1.90211	623531	0.0309945	1.50871
rs56203648	1	207793828	0.00188679	36526.1	22424.4	24196.2	0.487877	1.89844	627889	0.0312112	1.50569
1:207785468	1	207785468	0	38940	23916.9	25799.6	0.487436	1.89684	629806	0.0313065	1.50437
1:207785944	1	207785944	0	38940	23916.9	25799.6	0.487436	1.89684	629807	0.0313065	1.50437
rs114792804	1	207785443	0	38940	23916.9	25799.6	0.487436	1.89684	629811	0.0313067	1.50436
rs111601514	1	207777317	0	42199.9	25924.7	28462	0.487221	1.89605	630727	0.0313522	1.50373
rs138744517	1	207777189	0	42199.9	25924.7	28462	0.487221	1.89605	630732	0.0313525	1.50373
rs145201473	1	207777595	0	42199.9	25924.7	28462	0.487221	1.89605	630733	0.0313525	1.50373
rs17047564	1	207776754	0	42199.9	25924.7	28462	0.487221	1.89605	630734	0.0313526	1.50373
rs184131338	1	207776645	0	42199.9	25924.7	28462	0.487221	1.89605	630736	0.0313527	1.50373
rs375149628	1	207777912	0	42199.9	25924.7	28462	0.487221	1.89605	630737	0.0313527	1.50372
rs7527824	1	207776583	0	42199.9	25924.7	28462	0.487221	1.89605	630738	0.0313528	1.50372
rs115513476	1	207793685	0	36526.1	22460.6	24205.8	0.486266	1.89257	635134	0.0315713	1.50071
rs74153331	1	207793822	0	36526.1	22460.6	24205.8	0.486266	1.89257	635142	0.0315717	1.5007
1:207792621	1	207792621	0.00188679	37047.6	22797.2	24858.2	0.485567	1.89002	638288	0.0317281	1.49856
rs144309931	1	207793174	0.00188679	36500.3	22460.6	24181.1	0.485558	1.88998	638323	0.0317298	1.49853
rs56105884	1	207793913	0.00188679	36526.1	22507.5	24214.9	0.484178	1.88495	644269	0.0320254	1.49451
1:207795886	1	207795886	0.00754717	35510.6	21885.9	23613.6	0.483991	1.88427	645061	0.0320647	1.49397
rs17044032	1	207619949	0.0433962	33452	19567.1	25553.9	0.536261	1.88305	646617	0.0321421	1.49293
rs7536931	1	207677486	0.60566	25800.8	15786.5	16838.6	0.491249	1.88129	648720	0.0322466	1.49152
1:207785381	1	207785381	0.00377358	38768.3	23916.9	25724.1	0.483018	1.88071	649488	0.0322848	1.491
rs55776508	1	207796136	0	35405.6	21847.7	23559.6	0.482777	1.87983	650583	0.0323392	1.49027
rs11578101	1	207791853	0.00943396	37062.4	22876.9	24892.2	0.482475	1.87873	651926	0.032406	1.48937
rs61730889	1	207791535	0	37065	22891.8	24899.8	0.481894	1.87661	654605	0.0325392	1.48759
1:207792683	1	207792683	0	37047.6	22893.2	24882.1	0.481363	1.87467	657147	0.0326655	1.48591
1:207792684	1	207792684	0	37047.6	22893.2	24882.1	0.481363	1.87467	657148	0.0326656	1.48591
1:207792845	1	207792845	0	37047.6	22893.2	24882.1	0.481363	1.87467	657149	0.0326656	1.48591
rs12075933	1	207675853	0.0679245	24539.4	14266.5	16247.3	0.542363	1.86991	663141	0.0329635	1.48197
rs11118166	1	207781995	0.532075	39440.9	24691.5	26033.1	0.468344	1.86779	665786	0.0330949	1.48024
rs56146462	1	207676203	0.0320755	24611.8	14818.3	16545.7	0.507362	1.8672	666548	0.0331328	1.47974
rs77357299	1	207691563	0.0226415	38278.1	23049.7	25037.9	0.507224	1.86671	667105	0.0331605	1.47938
rs117590864	1	207787240	0.00188679	39116.7	24232.8	25844.9	0.478845	1.86548	668688	0.0332392	1.47835
rs10429953	1	207788578	0.528302	37656.2	23595.9	24493.1	0.467424	1.86451	669977	0.0333033	1.47751
rs56299185	1	207792289	0.00188679	37072.5	22981.5	24927.7	0.478188	1.86309	671772	0.0333925	1.47635
1:207786838	1	207786838	0	39116.7	24255.5	25851.2	0.477906	1.86206	673110	0.033459	1.47549
rs11811877	1	207786929	0	39116.7	24255.5	25851.2	0.477906	1.86206	673116	0.0334593	1.47548
rs12734030	1	207793964	0.509434	35184.9	21984.8	23085.7	0.470264	1.8616	673679	0.0334873	1.47512
1:207693784	1	207693784	0	39957.3	24784.8	26538	0.47758	1.86087	674669	0.0335365	1.47448
rs139029738	1	207792288	0	37072.5	22996	24933.6	0.477557	1.86079	674790	0.0335425	1.4744
rs55882556	1	207792277	0	37072.5	22996	24933.6	0.477557	1.86079	674797	0.0335429	1.4744
rs190338494	1	207787964	0	39116.7	24271.4	25855.3	0.477251	1.85967	676334	0.0336193	1.47341
rs191751915	1	207787826	0	39116.7	24271.4	25855.3	0.477251	1.85967	676335	0.0336193	1.47341
rs55908874	1	207787942	0	39116.7	24271.4	25855.3	0.477251	1.85967	676337	0.0336194	1.47341
rs56037198	1	207788002	0	39116.7	24271.4	25855.3	0.477251	1.85967	676338	0.0336195	1.47341
rs56377846	1	207788359	0	39116.7	24271.4	25855.3	0.477251	1.85967	676339	0.0336195	1.47341
rs183087939	1	207776126	0.00566038	41779.7	25924.7	28274.6	0.477213	1.85953	676500	0.0336275	1.47331
rs11118196	1	207798057	0.513208	34953.5	21869.8	22741.1	0.468911	1.85683	679829	0.033793	1.47117
rs370473407	1	207792561	0.00754717	37006.6	22989.2	24888.6	0.476072	1.85537	681808	0.0338914	1.46991
rs55850140	1	207797237	0.0132075	35186.8	21905.5	23455	0.473931	1.84755	692056	0.0344008	1.46343
rs10429943	1	207789471	0.528302	37676.5	23729.2	24545.8	0.462332	1.84635	693672	0.0344811	1.46242
1:207781024	1	207781024	0	40575.3	25291.2	27113	0.472704	1.84307	697964	0.0346945	1.45974
1:207781571	1	207781571	0	40575.3	25291.2	27113	0.472704	1.84307	697965	0.0346945	1.45974
rs17047631	1	207781200	0	40575.3	25291.2	27113	0.472704	1.84307	697973	0.0346949	1.45973
rs375393554	1	207781150	0	40575.3	25291.2	27113	0.472704	1.84307	697976	0.0346951	1.45973
rs78338787	1	207781587	0	40575.3	25291.2	27113	0.472704	1.84307	697979	0.0346952	1.45973
rs56116727	1	207794282	0.00188679	36148	22533.2	24101.9	0.472633	1.84282	698331	0.0347127	1.45951
rs370632376	1	207780961	0.00754717	40535.1	25291.2	27092.1	0.471712	1.83945	702790	0.0349343	1.45675
rs55778931	1	207797469	0.00188679	35204.2	21973.9	23488.4	0.471308	1.83798	704825	0.0350355	1.45549
rs55862635	1	207797046	0.00188679	35220.7	22012.1	23515.1	0.470043	1.83336	711089	0.0353469	1.45165
rs74153332	1	207796979	0.00188679	35220.7	22012.1	23515.1	0.470043	1.83336	711095	0.0353472	1.45165
rs116785364	1	207799880	0.0132075	35496.8	22207.8	23490.5	0.468997	1.82955	716292	0.0356055	1.44848
rs140681893	1	207782073	0	39502.3	24730.6	26105	0.468319	1.82707	719652	0.0357725	1.44645
rs74153328	1	207782038	0	39502.3	24730.6	26105	0.468319	1.82707	719656	0.0357727	1.44645
rs1408077	1	207804141	0.896226	34545.7	19598.8	22053.5	0.566814	1.8229	725553	0.0360659	1.4429
rs56176143	1	207788659	0.00188679	37898.9	23766.5	24794.7	0.466644	1.82096	728280	0.0362014	1.44127
1:207789038	1	207789038	0	37898.9	23770.5	24796.6	0.466478	1.82035	729099	0.0362421	1.44079
rs55736095	1	207788638	0	37898.9	23784.5	24799	0.465886	1.81819	732177	0.0363951	1.43896
rs151161258	1	207800070	0	35415.1	22230	23388.5	0.465697	1.8175	733141	0.036443	1.43839
rs55862274	1	207795167	0	35964	22578.9	24062	0.4655	1.81679	734131	0.0364922	1.4378
rs10779311	1	207693866	0.988679	39827.7	24639.1	26435.6	0.480226	1.81553	735909	0.0365806	1.43675
rs78953596	1	207789303	0.0132075	37812.9	23783.6	24688.3	0.463655	1.81005	743617	0.0369638	1.43222
rs56059636	1	207794481	0.00188679	35895.1	22578.9	24031.7	0.463583	1.80979	743985	0.0369821	1.43201
rs6681756	1	207789502	0.00188679	38048.5	23960.3	24970	0.462463	1.8057	749834	0.0372728	1.42861
rs6656445	1	207789393	0	37819.5	23819.5	24703.7	0.462318	1.80517	750596	0.0373107	1.42817
rs374249264	1	207738352	0.00377358	51715.2	32580.2	38626.3	0.462047	1.80419	752074	0.0373842	1.42731
1:207789749	1	207789749	0	38048.5	23985.9	24977	0.461397	1.80181	755322	0.0375456	1.42544
1:207789932	1	207789932	0	38048.5	23985.9	24977	0.461397	1.80181	755323	0.0375457	1.42544
rs113247278	1	207790018	0	38048.5	23985.9	24977	0.461397	1.80181	755332	0.0375461	1.42544
rs79577824	1	207789641	0	38048.5	23985.9	24977	0.461397	1.80181	755353	0.0375472	1.42542
rs56244519	1	207808062	0.00754717	34734.8	21901.1	22845.8	0.461206	1.80112	756338	0.0375961	1.42486
rs55756449	1	207797789	0.00188679	35511.2	22406	23540	0.460521	1.79862	759894	0.0377729	1.42282
rs74153333	1	207797967	0.00188679	35511.2	22406	23540	0.460521	1.79862	759900	0.0377732	1.42282
rs11118194	1	207797900	0	35511.2	22406.8	23540.3	0.460484	1.79848	760074	0.0377818	1.42272
rs112771478	1	207693055	0.00943396	38595.8	24355.5	25948.4	0.460385	1.79812	760590	0.0378075	1.42242
rs74153335	1	207798505	0.00188679	35713.8	22540.9	23749.1	0.460208	1.79747	761516	0.0378535	1.42189
1:207798204	1	207798204	0	35549.1	22437.6	23588.1	0.460175	1.79735	761637	0.0378595	1.42182
rs115598132	1	207798070	0	35549.1	22437.6	23588.1	0.460175	1.79735	761644	0.0378599	1.42182
rs4844610	1	207802552	0.915094	34954.2	20156.6	22572.7	0.550506	1.79695	762254	0.0378902	1.42147
rs55724061	1	207790713	0.0113208	36469.6	23021.2	24629.7	0.460063	1.79694	762265	0.0378907	1.42147
rs6697005	1	207806730	0.896226	34722.5	19859	22317.4	0.558729	1.79665	762676	0.0379112	1.42123
rs112116427	1	207798921	0	35713.8	22562.2	23762.1	0.459264	1.79403	766367	0.0380946	1.41914
rs112862881	1	207799715	0	35713.8	22562.2	23762.1	0.459264	1.79403	766369	0.0380947	1.41914
rs138834666	1	207798943	0	35713.8	22562.2	23762.1	0.459264	1.79403	766373	0.0380949	1.41913
rs149290411	1	207799477	0	35713.8	22562.2	23762.1	0.459264	1.79403	766376	0.0380951	1.41913
rs114495320	1	207807556	0.0207547	35264.5	21739.1	23052.6	0.483765	1.78391	780610	0.0388026	1.41114
1:207808221	1	207808221	0	35180.9	22298.5	23098	0.455983	1.78205	783231	0.0389329	1.40968
rs56168670	1	207808077	0.00188679	34964.7	22180.3	22985.9	0.455137	1.77897	787650	0.0391526	1.40724
rs79018154	1	207624310	0.0245283	29947.8	18490.5	23100.9	0.4822	1.77839	788516	0.0391956	1.40676
rs6656401	1	207692049	0.90566	38286.4	22206.9	25095.4	0.544692	1.77757	789704	0.0392547	1.40611
rs112003429	1	207692051	0	38595.8	24495.4	25985.6	0.454656	1.77721	790166	0.0392776	1.40585
rs371022303	1	207692306	0	38595.8	24495.4	25985.6	0.454656	1.77721	790174	0.039278	1.40585
rs78768177	1	207692321	0	38595.8	24495.4	25985.6	0.454656	1.77721	790178	0.0392782	1.40585
1:207788519	1	207788519	0.00754717	38062.3	24271.4	25383.4	0.449924	1.75994	815591	0.0405415	1.3921
rs17259045	1	207782707	0.0339623	38822.9	24117.2	25684.2	0.476083	1.7568	820332	0.0407771	1.38958
1:207667253	1	207667253	0	18587.8	11890.8	12750.8	0.446741	1.74833	833100	0.0414118	1.38288
rs12032275	1	207783507	0.532075	39053.7	25282.2	25906.5	0.434837	1.74827	833160	0.0414148	1.38284
1:207676905	1	207676905	0	28361.1	18222.3	19236.7	0.442372	1.73238	857908	0.042645	1.37013
1:207677145	1	207677145	0	28361.1	18222.3	19236.7	0.442372	1.73238	857909	0.042645	1.37013
rs116760212	1	207677286	0	28361.1	18222.3	19236.7	0.442372	1.73238	857917	0.0426454	1.37013
rs12084935	1	207677055	0	28361.1	18222.3	19236.7	0.442372	1.73238	857919	0.0426455	1.37013
rs12091425	1	207676856	0	28361.1	18222.3	19236.7	0.442372	1.73238	857920	0.0426456	1.37013
rs77869629	1	207676805	0	28361.1	18222.3	19236.7	0.442372	1.73238	857931	0.0426461	1.37012
rs374423961	1	207676593	0.00943396	26876	17300.3	18184.2	0.440508	1.72558	868589	0.0431759	1.36476
rs116125277	1	207790417	0.00754717	37264.2	24004.2	25125.9	0.439805	1.72302	872575	0.043374	1.36277
rs138424287	1	207782608	0.00188679	38858.2	25055.7	25965.7	0.438819	1.71942	878323	0.0436598	1.35992
1:207675478	1	207675478	0.0283019	22603.4	14191	15707.4	0.46549	1.71941	878334	0.0436603	1.35991
rs142081503	1	207799958	0.0207547	35387.2	22230	23341.8	0.46491	1.71736	881691	0.0438272	1.35826
rs117447527	1	207753547	0.0566038	37525.8	23052.9	24611.9	0.487239	1.71691	882366	0.0438607	1.35792
rs56216545	1	207791140	0.00943396	37062.4	23927.3	25090.4	0.437583	1.71491	885592	0.0440211	1.35634
1:207782615	1	207782615	0	38858.2	25152.9	25990	0.434944	1.70528	901411	0.0448074	1.34865
rs186518225	1	207782543	0	38858.2	25154.9	25991.3	0.434867	1.705	901920	0.0448327	1.3484
rs142764189	1	207668928	0.0132075	19319.5	12509.8	13294.2	0.434604	1.70403	903447	0.0449086	1.34767
rs190973160	1	207783191	0	39207.1	25413.3	26108.5	0.433586	1.70032	909701	0.0452195	1.34467
1:207797771	1	207797771	0.0226415	34773	21975.5	23024.8	0.458915	1.6962	916601	0.0455625	1.34139
rs6691117	1	207782931	0.54717	38621.5	25159.3	25692.5	0.428584	1.69296	921989	0.0458303	1.33885
rs10863336	1	207665920	0.439623	17679.6	11795.2	12141	0.404723	1.6797	943937	0.0469213	1.32863
rs116740900	1	207667835	0.00943396	18798.7	12254.5	12981.7	0.427899	1.67957	944175	0.0469331	1.32852
rs3811381	1	207790088	0.516981	36147.3	23808	23953.9	0.417579	1.6758	950694	0.0472572	1.32553
rs56032207	1	207791063	0.00943396	36668.6	23946.1	24923.3	0.426116	1.67306	955404	0.0474913	1.32339
rs75907730	1	207660123	0.00943396	17172.8	11223.3	12675.1	0.425334	1.67021	960370	0.0477382	1.32113
rs115749816	1	207661321	0	17234.3	11274	12707.5	0.424406	1.66682	966240	0.0480299	1.31849
rs56307771	1	207790582	0.0132075	37313.2	24410.9	25256.8	0.424316	1.66649	966837	0.0480596	1.31822
rs188416683	1	207783604	0.00188679	39852.8	26078.2	27002.7	0.424094	1.66568	968177	0.0481262	1.31762
rs183924386	1	207783602	0	39852.8	26101.3	27025.5	0.423207	1.66244	973894	0.0484104	1.31506
rs41364345	1	207790427	0.00188679	37324.8	24447.2	25276.5	0.423141	1.6622	974334	0.0484323	1.31487
rs56407145	1	207693365	0	38595.8	25281	26160.2	0.42309	1.66202	974663	0.0484486	1.31472
rs41387145	1	207790495	0	37324.8	24448.9	25277.1	0.423073	1.66195	974776	0.0484542	1.31467
1:207782998	1	207782998	0.00754717	38736.7	25385.3	25898.2	0.422618	1.66029	977642	0.0485967	1.31339
1:207790792	1	207790792	0.00566038	35830.4	23487.1	24463.8	0.422346	1.6593	979494	0.0486888	1.31257
1:207783905	1	207783905	0	39868.1	26162.4	27074.4	0.421253	1.65531	986391	0.0490316	1.30952
rs113745806	1	207784091	0	39868.1	26162.4	27074.4	0.421253	1.65531	986395	0.0490318	1.30952
rs142756244	1	207783677	0	39868.1	26162.4	27074.4	0.421253	1.65531	986397	0.0490319	1.30952
rs74892671	1	207784933	0	39868.1	26162.4	27074.4	0.421253	1.65531	986404	0.0490323	1.30952
rs17047660	1	207782856	0.00188679	38860	25507.3	26029.5	0.420998	1.65438	988025	0.0491128	1.30881
rs17047661	1	207782889	0.00188679	38860	25507.3	26029.5	0.420998	1.65438	988026	0.0491129	1.3088
1:207782740	1	207782740	0	38860	25525.3	26044.8	0.420296	1.65182	992459	0.0493332	1.30686
rs4844609	1	207782916	0.992453	38860	25201.2	25956.7	0.433074	1.64096	1012466	0.0503277	1.29819
rs74151013	1	207667603	0	18798.7	12397.8	13031.1	0.416269	1.63712	1019310	0.0506679	1.29527
rs12133621	1	207669030	0.00377358	19404.9	12801.7	13568.2	0.415943	1.63594	1021395	0.0507716	1.29438
rs147499620	1	207661101	0	17250.2	11400.4	12756.8	0.414174	1.62948	1033410	0.0513688	1.2893
rs148421245	1	207660865	0	17250.2	11400.4	12756.8	0.414174	1.62948	1033412	0.0513689	1.2893
rs57024577	1	207661139	0	17250.2	11400.4	12756.8	0.414174	1.62948	1033418	0.0513692	1.2893
rs57881438	1	207660918	0	17250.2	11400.4	12756.8	0.414174	1.62948	1033420	0.0513693	1.2893
1:207668538	1	207668538	0	19448.2	12853.4	13493	0.414142	1.62936	1033608	0.0513787	1.28922
1:207661562	1	207661562	0	16721.6	11052.9	12393.9	0.414007	1.62887	1034484	0.0514222	1.28885
rs79578547	1	207661637	0	16721.6	11052.9	12393.9	0.414007	1.62887	1034510	0.0514235	1.28884
rs11118167	1	207782154	0.503774	36965.6	24674	24933.9	0.404239	1.62875	1034746	0.0514352	1.28874
rs3930521	1	207790295	0.00188679	37264.2	24632.5	25288.6	0.413966	1.62872	1034813	0.0514386	1.28871
rs147860921	1	207790125	0.00377358	37214.3	24646.6	25272.1	0.412055	1.62175	1048090	0.0520985	1.28317
rs3818361	1	207784968	0.881132	39138.8	23665.3	25760.7	0.503105	1.61608	1058731	0.0526275	1.27879
rs2093761	1	207786542	0.881132	38852.7	23505.4	25414.1	0.502548	1.61427	1062217	0.0528008	1.27736
rs6701713	1	207786289	0.881132	38719.3	23429.7	25355.8	0.502334	1.61358	1063570	0.052868	1.27681
1:207661246	1	207661246	0.00188679	17151.6	11398.1	12711.9	0.40864	1.60929	1072033	0.0532887	1.27336
rs77625332	1	207660124	0	17172.8	11417.3	12757.5	0.408197	1.60767	1075162	0.0534442	1.2721
rs376436856	1	207667164	0	18644.9	12424	12996.3	0.405944	1.59945	1091085	0.0542357	1.26571
rs74151012	1	207666626	0	18644.9	12424	12996.3	0.405944	1.59945	1091089	0.0542359	1.26571
rs79658187	1	207666591	0.00943396	18544.4	12362.3	12876.8	0.405514	1.59788	1094061	0.0543837	1.26453
rs76124527	1	207667549	0.0320755	18631.9	12111.4	12888.4	0.43073	1.59672	1096498	0.0545048	1.26357
1:207676235	1	207676235	0	25250.8	16847.7	17474.1	0.404643	1.5947	1100392	0.0546984	1.26203
rs2296160	1	207795320	0.886792	35704.6	21740.9	23624	0.496083	1.59329	1103142	0.0548351	1.26094
rs2093760	1	207786828	0.881132	38825.5	23654.4	25442.4	0.495528	1.59149	1106833	0.0550186	1.25949
rs12043913	1	207693563	0.518868	36401.6	24577.2	24577.6	0.392791	1.58838	1113097	0.0553299	1.25704
1:207666323	1	207666323	0	18657.2	12474	13005.5	0.402584	1.58718	1115467	0.0554477	1.25612
rs41369546	1	207790670	0.00188679	36486.4	24427.7	24905.8	0.401224	1.58222	1125248	0.0559339	1.25232
1:207790607	1	207790607	0.00943396	36477.6	24429.3	24901.1	0.400914	1.58109	1127505	0.0560461	1.25145
rs7525160	1	207668414	0.439623	17794.4	12209.3	12212.6	0.376688	1.57826	1133236	0.056331	1.24925
rs191130214	1	207669045	0	19404.9	13027.3	13613.9	0.398473	1.57218	1145511	0.0569412	1.24457
rs74151015	1	207669089	0	19404.9	13027.3	13613.9	0.398473	1.57218	1145515	0.0569414	1.24457
rs12066341	1	207664199	0.00188679	19984.8	13458.8	14327	0.395334	1.56073	1169125	0.058115	1.23571
rs77207256	1	207661398	0	16707.3	11274	12463.7	0.393352	1.55349	1184138	0.0588612	1.23017
rs76484450	1	207661485	0.0320755	16721.6	11020.6	12379.4	0.416931	1.54802	1195921	0.0594469	1.22587
rs4310446	1	207676604	0.920755	27093.2	16802.8	18040.7	0.477737	1.5396	1213947	0.060343	1.21937
rs114223242	1	207697506	0.0132075	53908.1	36520.1	41578.8	0.389418	1.53914	1214842	0.0603875	1.21905
rs55807214	1	207696913	0.00754717	54076	36640.6	41540.6	0.389234	1.53847	1216264	0.0604582	1.21855
rs11807805	1	207666597	0.0320755	18644.9	12332.2	12959.8	0.413364	1.53543	1222790	0.0607826	1.21622
rs10863417	1	207796897	0.886792	34955.9	21692.8	23259.2	0.477106	1.53168	1231010	0.0611912	1.21331
1:207665093	1	207665093	0	19925.8	13537	14272.7	0.386584	1.52879	1237395	0.0615085	1.21106
1:207665320	1	207665320	0	19925.8	13537	14272.7	0.386584	1.52879	1237396	0.0615086	1.21106
1:207665881	1	207665881	0	19925.8	13537	14272.7	0.386584	1.52879	1237397	0.0615086	1.21106
rs115883226	1	207665226	0	19925.8	13537	14272.7	0.386584	1.52879	1237411	0.0615093	1.21106
rs369275376	1	207665687	0	19925.8	13537	14272.7	0.386584	1.52879	1237419	0.0615097	1.21106
rs57291226	1	207665118	0	19925.8	13537	14272.7	0.386584	1.52879	1237422	0.0615099	1.21106
rs6665881	1	207656605	0.456604	13149	9214.7	9924.03	0.355547	1.51913	1258751	0.0625701	1.20363
1:207676315	1	207676315	0	24727.8	16847.3	17250	0.38374	1.51842	1260351	0.0626496	1.20308
rs116469442	1	207676309	0	24727.8	16847.3	17250	0.38374	1.51842	1260358	0.06265	1.20308
rs61821134	1	207661446	0.0358491	16693.1	11098.6	12399.2	0.408178	1.51712	1263204	0.0627915	1.2021
rs61821136	1	207665084	0.0320755	19917.5	13248.3	14173.2	0.407728	1.51553	1266651	0.0629628	1.20092
rs76306710	1	207676291	0.0169811	24697.9	16847.3	17234.1	0.38253	1.514	1270141	0.0631363	1.19972
1:207676361	1	207676361	0.00188679	24673.3	16847.3	17223.6	0.381534	1.51037	1278327	0.0635432	1.19693
rs10863418	1	207798238	0.886792	35494	22175.9	23468.3	0.470358	1.50978	1279593	0.0636061	1.1965
rs10863420	1	207799874	0.888679	35494	22195.1	23480.7	0.469493	1.50697	1286153	0.0639322	1.19428
1:207663938	1	207663938	0.00377358	19383.3	13248.9	14017.7	0.3805	1.50659	1286981	0.0639734	1.194
rs184248478	1	207676425	0.00188679	24644	16847.3	17206.8	0.380343	1.50602	1288301	0.064039	1.19356
rs4844596	1	207651935	0.645283	22393.4	15099.3	17754	0.394115	1.50258	1296087	0.064426	1.19094
rs6690215	1	207656050	0.620755	13143.4	9012.56	9850.77	0.377303	1.49846	1305356	0.0648867	1.18784
rs55819427	1	207669111	0.0377358	19398.8	12965.9	13587.8	0.402886	1.49844	1305391	0.0648885	1.18783
rs60799840	1	207667840	0	18801	12884.6	13108.4	0.377877	1.49702	1308665	0.0650512	1.18674
rs59909133	1	207666187	0	18120.4	12424.5	12748.2	0.377364	1.49515	1312973	0.0652654	1.18532
rs61522287	1	207669248	0.0301887	19405	13022.2	13608.7	0.398875	1.48429	1338303	0.0665245	1.17702
rs7515905	1	207738077	0.879245	50632.9	31690.5	37482.4	0.468583	1.48384	1339355	0.0665768	1.17668
rs2182913	1	207660378	0.839623	17128.4	10851	12425.2	0.45648	1.48056	1347364	0.0669749	1.17409
1:207624871	1	207624871	0	26886.2	18532.9	21629.3	0.372067	1.47582	1358441	0.0675255	1.17053
1:207624879	1	207624879	0	26886.2	18532.9	21629.3	0.372067	1.47582	1358442	0.0675256	1.17053
rs115290463	1	207696672	0.0132075	53327.2	36817.9	41168.3	0.370463	1.46996	1372189	0.0682089	1.16616
1:207676500	1	207676500	0	24550.5	16950.4	17135.2	0.37044	1.46988	1372378	0.0682183	1.1661
rs147969166	1	207697361	0	54219.7	37480.1	41936.1	0.369233	1.46548	1382889	0.0687408	1.16279
rs368201059	1	207697397	0	54219.7	37480.1	41936.1	0.369233	1.46548	1382895	0.0687411	1.16278
rs7521831	1	207697477	0	54219.7	37480.1	41936.1	0.369233	1.46548	1382901	0.0687414	1.16278
1:207696835	1	207696835	0.00188679	53239.3	36871.2	41154.9	0.367365	1.45866	1399667	0.0695748	1.15755
1:207696849	1	207696849	0.00754717	53208.8	36871.2	41158.9	0.366791	1.45657	1404606	0.0698203	1.15602
1:207676450	1	207676450	0.0113208	24451.1	16950.4	17093.4	0.366381	1.45507	1408195	0.0699987	1.15491
rs9429779	1	207664721	0.839623	19838	12701.6	13882.1	0.445874	1.4463	1429741	0.0710697	1.14832
rs142084919	1	207656489	0	13382	9299.58	10123.9	0.363941	1.44616	1430137	0.0710894	1.1482
rs74151010	1	207656414	0	13382	9299.58	10123.9	0.363941	1.44616	1430149	0.07109	1.14819
rs370634417	1	207656248	0.00377358	13375.6	9299.58	10119.1	0.363461	1.44441	1434640	0.0713132	1.14683
1:207625271	1	207625271	0	27330.4	19005.3	22135.1	0.363283	1.44376	1436266	0.071394	1.14634
rs61821135	1	207661679	0.0320755	16745.7	11382.2	12544.6	0.386084	1.43914	1447843	0.0719695	1.14285
1:207661370	1	207661370	0.0245283	16558.2	11274	12378	0.384383	1.43314	1462873	0.0727166	1.13837
rs11117911	1	207667985	0.0320755	18801	12810.2	13083.4	0.383671	1.43062	1469247	0.0730335	1.13648
rs11117913	1	207668235	0.0320755	18801	12810.2	13083.4	0.383671	1.43062	1469248	0.0730335	1.13648
rs6700109	1	207664607	0.90566	19938.1	12855.7	14030.2	0.438846	1.42473	1484148	0.0737742	1.1321
rs1032979	1	207641023	0.25283	26138.7	18360.3	21373.9	0.353223	1.42298	1488836	0.0740072	1.13073
rs9429781	1	207667222	0.877358	18585.8	11873.5	12741.9	0.44809	1.41849	1500346	0.0745793	1.12738
rs9429941	1	207667303	0.875472	18585.8	11874.4	12741.9	0.448016	1.41826	1500984	0.074611	1.1272
rs9429780	1	207667190	0.875472	18585.8	11878.1	12742.6	0.447699	1.41725	1503728	0.0747474	1.1264
rs9429945	1	207676768	0.850943	25718.6	16640.5	17420.4	0.435374	1.40653	1531773	0.0761415	1.11838
rs1257562	1	207640492	1	26164	18571.9	21496.9	0.342735	1.3965	1558462	0.0774682	1.11088
rs9429778	1	207651835	0.239623	22923.4	16047.7	18543	0.356591	1.39132	1572143	0.0781482	1.10708
rs9429942	1	207668630	0.841509	19420.7	12626.9	13381.5	0.43051	1.39087	1573391	0.0782103	1.10674
1:207640747	1	207640747	0	26281.6	18571.9	21549.3	0.347217	1.38513	1588942	0.0789833	1.10246
rs7543913	1	207656502	0.192453	13248.9	9111.82	9962.65	0.374343	1.38438	1590995	0.0790853	1.1019
rs7519408	1	207661289	0.937736	17228.4	11201	12671.1	0.430555	1.38339	1593674	0.0792185	1.10117
rs6663887	1	207664423	0.867925	19935	12879.8	14027.5	0.436814	1.38254	1595955	0.0793319	1.10055
rs76651797	1	207656588	0	13338.1	9435.24	10127.2	0.346171	1.38132	1599426	0.0795044	1.09961
rs188473867	1	207697953	0.00377358	54162	38412.3	42347	0.343602	1.37194	1625081	0.0807797	1.0927
1:207676572	1	207676572	0.0264151	24462.6	16950.4	17085.2	0.36685	1.37125	1627043	0.0808772	1.09217
rs151057565	1	207697532	0.00377358	53823.7	38196.4	42115.4	0.342973	1.36964	1631645	0.081106	1.09095
1:207640522	1	207640522	0	26164	18571.9	21496.9	0.342735	1.36878	1634060	0.081226	1.0903
1:207640201	1	207640201	0	26150.6	18563.1	21483.5	0.342695	1.36863	1634515	0.0812486	1.09018
rs45573035	1	207640012	0	26150.6	18563.1	21483.5	0.342695	1.36863	1634526	0.0812492	1.09018
rs111501453	1	207697936	0	54186	38485.9	42393.5	0.342132	1.36658	1640298	0.0815361	1.08865
rs74151083	1	207697809	0	54186	38485.9	42393.5	0.342132	1.36658	1640313	0.0815368	1.08865
rs1410408	1	207666308	0.19434	17745.1	12278.3	12342.4	0.368273	1.36468	1645534	0.0817963	1.08727
rs36019152	1	207862698	0.135849	19386.8	13294.3	13870.4	0.377262	1.35761	1665716	0.0827996	1.08197
rs147742969	1	207661861	0.0320755	16757.6	11659.1	12655.9	0.362768	1.35685	1667871	0.0829067	1.08141
rs71635141	1	207658395	0.0207547	13768.8	9579.89	10445.4	0.362742	1.35675	1668180	0.082922	1.08133
rs149257151	1	207738031	0.0132075	54478	38817	42668.3	0.338939	1.35493	1673244	0.0831738	1.08001
1:207640674	1	207640674	0.00566038	26059.3	18571.9	21438.6	0.338725	1.35414	1675360	0.0832789	1.07946
rs12729446	1	207698431	0.0132075	54275.7	38688.2	42519.9	0.338543	1.35348	1677139	0.0833674	1.079
rs7525170	1	207668447	0.907547	19402	12792	13451	0.416553	1.35042	1685891	0.0838024	1.07674
rs141804561	1	207697973	0	54302.9	38741.8	42557.7	0.337659	1.35025	1686460	0.0838307	1.0766
rs145561344	1	207698022	0	54302.9	38741.8	42557.7	0.337659	1.35025	1686462	0.0838308	1.0766
rs375388173	1	207697981	0	54302.9	38741.8	42557.7	0.337659	1.35025	1686474	0.0838314	1.07659
rs4618970	1	207661640	0.937736	16715.5	10979.8	12356.8	0.42028	1.34937	1688954	0.0839547	1.07596
rs77787441	1	207641335	0.00188679	26421	18872.6	21760.1	0.336447	1.34583	1698942	0.0844512	1.07339
rs73072567	1	207641223	0	26421	18882	21764.2	0.33595	1.34402	1704362	0.0847206	1.07201
rs41304111	1	207628347	0.0150943	26257.3	18792.4	21698.1	0.334489	1.33868	1719558	0.0854759	1.06816
1:207641183	1	207641183	0.00566038	26380.1	18882	21739.9	0.334404	1.33837	1720359	0.0855158	1.06795
rs9429782	1	207669355	0.132075	18842.1	13010.1	13249	0.370372	1.33536	1729019	0.0859462	1.06577
rs311313	1	207624911	0.762264	26586.6	18036.5	21244.1	0.388009	1.33506	1729855	0.0859878	1.06556
rs12121195	1	207659797	0.00377358	17262.3	12368.4	13168.7	0.333378	1.33463	1731121	0.0860507	1.06525
rs2182912	1	207660344	0.909434	17166.1	11375.3	12735	0.411494	1.33355	1734316	0.0862095	1.06444
rs73072593	1	207658291	0.00188679	13768.8	9881.81	10754.3	0.331713	1.32855	1748926	0.0869358	1.0608
rs311312	1	207625541	0.0528302	27278.2	18793.7	22010.6	0.372565	1.32825	1749796	0.086979	1.06059
rs145300866	1	207638117	0.00566038	26794.6	19257.4	22135.8	0.330302	1.3234	1764108	0.0876904	1.05705
rs56348435	1	207699078	0.00566038	54551	39260.6	42961.4	0.328916	1.31835	1779227	0.088442	1.05334
rs187921077	1	207658159	0.00377358	13750	9896.8	10747.5	0.32883	1.31803	1780129	0.0884868	1.05312
rs1048971	1	207646322	0.303774	23517.9	17369.8	19449.7	0.303032	1.31767	1781210	0.0885405	1.05286
rs138383268	1	207738021	0.00188679	54872.6	39575.1	43189.5	0.326814	1.31068	1802193	0.0895836	1.04777
rs371650700	1	207862690	0.00377358	19417	14012.7	14339.7	0.32619	1.3084	1809058	0.0899248	1.04612
rs12728328	1	207698460	0	54669.1	39474.5	43070.5	0.325644	1.30641	1815070	0.0902237	1.04468
rs374726454	1	207861377	0.00188679	19292.6	13955.7	14297.2	0.323838	1.29982	1834847	0.0912067	1.03997
1:207653455	1	207653455	0	16695.9	12082	13144	0.32345	1.2984	1839233	0.0914248	1.03894
rs57555171	1	207653704	0.00188679	16698	12085.7	13146.4	0.323265	1.29772	1841237	0.0915244	1.03846
rs12021671	1	207658145	0.649057	13601.1	9737.41	10594.7	0.334175	1.29652	1844981	0.0917105	1.03758
rs116624244	1	207659775	0.00566038	17284.7	12523.7	13238.9	0.322195	1.29382	1853559	0.0921369	1.03557
rs150340715	1	207660066	0	17532.8	12705.9	13404.9	0.32201	1.29314	1855641	0.0922404	1.03508
rs4525038	1	207663937	0.935849	19730.6	13186.8	14155.8	0.402958	1.29203	1859133	0.0924139	1.03426
rs146085934	1	207862473	0	19287.7	13990.6	14261.3	0.321079	1.28975	1866313	0.0927708	1.03259
rs75573330	1	207659691	0.00188679	17284.7	12547.6	13241.6	0.320288	1.28686	1875288	0.093217	1.0305
rs111418973	1	207699424	0	54872.6	39837.2	43313.5	0.320212	1.28658	1876150	0.0932598	1.03031
rs112052441	1	207737874	0	54872.6	39837.2	43313.5	0.320212	1.28658	1876152	0.0932599	1.0303
rs187304193	1	207699538	0	54872.6	39837.2	43313.5	0.320212	1.28658	1876160	0.0932603	1.0303
rs9429791	1	207737971	0	54872.6	39837.2	43313.5	0.320212	1.28658	1876177	0.0932612	1.0303
rs17618	1	207653364	0.045283	16335.9	11406.5	12645.3	0.35918	1.28289	1887909	0.0938443	1.02759
rs201592897	1	207658791	0.00188679	17284.7	12566.1	13243.7	0.318816	1.28149	1892383	0.0940667	1.02656
rs11117991	1	207694357	0.518868	39453	29062.7	27658.5	0.305653	1.28107	1893676	0.094131	1.02627
rs58340911	1	207651728	0.00188679	24244.2	17634.4	20025.1	0.318327	1.2797	1898084	0.0943501	1.02526
rs138210967	1	207861872	0	19163.8	13940.1	14203.5	0.318256	1.27944	1898981	0.0943947	1.02505
rs4308977	1	207646898	0.254717	24010.2	17588.6	19834	0.311225	1.27941	1899067	0.094399	1.02503
rs140203865	1	207631187	0	26006.5	18928.7	21530	0.317665	1.27729	1905834	0.0947354	1.02349
1:207658651	1	207658651	0	17284.7	12584.7	13250.5	0.317339	1.2761	1909535	0.0949193	1.02265
rs142790051	1	207862294	0	19149	13942.5	14191.7	0.317313	1.276	1909866	0.0949358	1.02257
1:207638424	1	207638424	0	26801.9	19529.6	22295	0.316542	1.27319	1918776	0.0953787	1.02055
1:207638915	1	207638915	0	26801.9	19529.6	22295	0.316542	1.27319	1918777	0.0953787	1.02055
rs191112290	1	207638244	0	26801.9	19529.6	22295	0.316542	1.27319	1918796	0.0953797	1.02054
1:207662699	1	207662699	0	16327.4	11898.1	12593.7	0.316467	1.27292	1919633	0.0954213	1.02035
1:207662884	1	207662884	0	16327.4	11898.1	12593.7	0.316467	1.27292	1919634	0.0954213	1.02035
rs12068225	1	207662306	0	16327.4	11898.1	12593.7	0.316467	1.27292	1919641	0.0954217	1.02035
rs374597014	1	207662492	0	16327.4	11898.1	12593.7	0.316467	1.27292	1919647	0.095422	1.02035
rs74654308	1	207662432	0	16327.4	11898.1	12593.7	0.316467	1.27292	1919654	0.0954223	1.02035
rs10863322	1	207643949	0.641509	23518.7	16957.4	19185.3	0.327089	1.27216	1922095	0.0955437	1.0198
rs371562412	1	207638130	0.00377358	26778.9	19529.6	22279.5	0.315684	1.27006	1928662	0.0958701	1.01832
rs111356379	1	207639550	0	26777.7	19529.6	22281.1	0.31564	1.2699	1929181	0.0958959	1.0182
rs375722280	1	207639601	0	26777.7	19529.6	22281.1	0.31564	1.2699	1929191	0.0958964	1.0182
1:207638982	1	207638982	0.00566038	26765.7	19529.6	22272.7	0.31519	1.26826	1934411	0.0961559	1.01702
1:207625711	1	207625711	0	27487.5	20066.9	22810.8	0.314657	1.26631	1940703	0.0964686	1.01561
1:207626047	1	207626047	0	27487.5	20066.9	22810.8	0.314657	1.26631	1940704	0.0964687	1.01561
rs115563634	1	207625713	0	27487.5	20066.9	22810.8	0.314657	1.26631	1940711	0.096469	1.01561
rs77925236	1	207625917	0	27487.5	20066.9	22810.8	0.314657	1.26631	1940733	0.0964701	1.01561
rs140024463	1	207626613	0.0132075	27468.1	20055	22794.4	0.314545	1.2659	1942003	0.0965333	1.01532
rs144800606	1	207625690	0.0132075	27468.1	20055	22794.4	0.314545	1.2659	1942005	0.0965334	1.01532
rs145927056	1	207655830	0	16759.4	12243.1	13158.9	0.313996	1.2639	1948448	0.0968536	1.01388
rs2182909	1	207653106	0.239623	20299.6	14763.4	16501.1	0.318448	1.26318	1950836	0.0969723	1.01335
rs73089153	1	207631048	0.00188679	26155.1	19111.1	21695.2	0.313775	1.26309	1951157	0.0969883	1.01328
rs1032980	1	207640345	0.74717	26021.1	18360.3	21321.5	0.348715	1.25756	1969036	0.097877	1.00932
rs2182911	1	207660071	0.909434	17278.2	11714.1	12887.7	0.388649	1.2574	1969561	0.0979031	1.0092
rs311311	1	207639695	0.745283	26021.1	18365.4	21321.4	0.348439	1.25664	1972018	0.0980252	1.00866
rs41304115	1	207628076	0.00566038	26339.6	19283.3	21833	0.311836	1.25602	1974025	0.098125	1.00822
rs368839023	1	207627874	0.0132075	25703.1	18818	21294.5	0.3118	1.25589	1974458	0.0981465	1.00813
rs139362462	1	207630959	0	26155.1	19152.7	21714.3	0.311604	1.25517	1976807	0.0982633	1.00761
rs371076989	1	207631021	0	26155.1	19152.7	21714.3	0.311604	1.25517	1976820	0.0982639	1.00761
rs311305	1	207630032	1	26001.2	19191	21638.5	0.303703	1.25341	1982665	0.0985545	1.00632
rs370417516	1	207631291	0	26145	19157	21703.4	0.310986	1.25291	1984321	0.0986368	1.00596
rs80182520	1	207631332	0	26145	19157	21703.4	0.310986	1.25291	1984327	0.0986371	1.00596
rs3813946	1	207627693	0.196226	25562.4	18309.7	20961.2	0.333689	1.25238	1985955	0.098718	1.0056
1:207637551	1	207637551	0	26936.7	19772.6	22439	0.309191	1.24636	2005816	0.0997053	1.00128
1:207637886	1	207637886	0	26936.7	19772.6	22439	0.309191	1.24636	2005817	0.0997053	1.00128
rs150868219	1	207630836	0.0132075	26136.2	19192.3	21709.1	0.30881	1.24497	2010482	0.0999372	1.00027
rs369140831	1	207628091	0.00566038	26406.1	19393.2	21957.6	0.308672	1.24447	2012050	0.100015	0.999934
1:207630577	1	207630577	0.00566038	26143.8	19203.2	21718.1	0.308535	1.24397	2013603	0.100092	0.999599
rs74443173	1	207663610	0	15912.6	11688.8	12263.3	0.308475	1.24375	2014381	0.100131	0.999431
rs150344795	1	207627599	0.00377358	26229.1	19268.8	21764.3	0.308381	1.24341	2015435	0.100183	0.999204
rs57322361	1	207646724	0.00188679	24107	17712.4	19945.7	0.308234	1.24287	2017236	0.100273	0.998816
rs147547930	1	207849645	0.00566038	16226.6	11922.7	11204	0.308214	1.2428	2017438	0.100283	0.998773
rs117673630	1	207629523	0	25903.4	19041.8	21516.9	0.307736	1.24105	2023394	0.100579	0.997492
rs369924081	1	207629553	0	25903.4	19041.8	21516.9	0.307736	1.24105	2023404	0.10058	0.99749
rs17616	1	207646923	0.239623	24013.6	17589	19836.2	0.311347	1.23932	2029110	0.100863	0.996267
rs9429936	1	207645956	0.243396	23765.3	17615.8	19685	0.299434	1.23911	2029791	0.100897	0.996122
rs12143527	1	207849916	0.632075	15820.6	11662.2	10810.2	0.30496	1.23877	2031002	0.100957	0.995863
rs373721952	1	207627834	0.00566038	25578.4	18825.6	21228	0.30653	1.23665	2038175	0.101314	0.994331
rs17258955	1	207627998	0.0320755	25520.1	18389.6	20980.1	0.327683	1.23301	2050585	0.101931	0.991695
rs138062179	1	207651374	0	24259.8	17876.5	20150	0.305333	1.23229	2053196	0.10206	0.991143
rs74151009	1	207651485	0	24259.8	17876.5	20150	0.305333	1.23229	2053213	0.102061	0.991139
rs200182370	1	207651360	0.00377358	24257.8	17876.5	20148.9	0.305251	1.23199	2054220	0.102111	0.990926
rs184770702	1	207646586	0	24107	17776.6	19965.8	0.304616	1.22967	2061958	0.102496	0.989293
rs17615	1	207646462	0.239623	24023.6	17648.2	19860.9	0.3084	1.22942	2062811	0.102538	0.989114
rs17258996	1	207653444	0.192453	16579.2	11963.1	13031.7	0.326325	1.22846	2065986	0.102696	0.988446
rs187391235	1	207651486	0.00943396	24233.8	17876.5	20134.5	0.30426	1.22837	2066307	0.102712	0.988378
rs34349246	1	207646163	0.00377358	23823.4	17576.6	19724	0.304099	1.22778	2068204	0.102806	0.98798
1:207631758	1	207631758	0	25963.2	19159.3	21618.4	0.303894	1.22703	2070740	0.102933	0.987447
rs187308251	1	207630001	0	26001.2	19191	21638.5	0.303703	1.22634	2073186	0.103054	0.986935
rs146939930	1	207629863	0.0132075	25982.8	19179.1	21622.7	0.303614	1.22601	2074258	0.103107	0.98671
rs146796037	1	207631753	0.0132075	25938.5	19147.1	21599	0.303577	1.22588	2074687	0.103129	0.98662
1:207627381	1	207627381	0	26229.1	19363.2	21788.4	0.303496	1.22558	2075689	0.103179	0.986411
rs76290594	1	207627183	0	26226.4	19361.9	21786.4	0.303457	1.22544	2076239	0.103206	0.986296
rs140630338	1	207627293	0.0132075	26214.2	19354.5	21776	0.303379	1.22515	2077169	0.103252	0.986101
rs75282758	1	207641950	0.00188679	24361.1	17991.6	20324.6	0.303085	1.22408	2080829	0.103434	0.985337
rs41304099	1	207647544	0.00754717	24972.6	18457.2	20759.7	0.302328	1.22132	2090222	0.103901	0.983381
rs12117916	1	207653814	0.19434	16512.6	11943.8	12975.6	0.323912	1.22063	2092534	0.104016	0.9829
rs568515	1	207643673	0.239623	24220.5	17844.9	20148.8	0.305483	1.21963	2096113	0.104194	0.982158
rs144075435	1	207646168	0	23823.4	17629.7	19745	0.301083	1.21678	2105836	0.104677	0.980148
rs189580087	1	207628894	0.00566038	26266.4	19440.8	21919.7	0.300916	1.21617	2107951	0.104782	0.979712
1:207630123	1	207630123	0.00377358	25908.8	19191	21587.5	0.300143	1.21335	2117691	0.105266	0.97771
rs116578240	1	207695875	0.0132075	49668.5	36803.7	39250.3	0.299772	1.21199	2122392	0.1055	0.976747
rs80133820	1	207650437	0.00943396	24288.7	18000.3	20229.3	0.299625	1.21145	2124262	0.105593	0.976365
rs191587591	1	207695907	0	49682.8	36833.1	39270.6	0.299262	1.21013	2128927	0.105825	0.975412
rs932859	1	207695880	0	49682.8	36833.1	39270.6	0.299262	1.21013	2128939	0.105825	0.97541
rs187761228	1	207850524	0.00377358	16134.2	11961.4	11125.3	0.299255	1.2101	2129041	0.105831	0.975389
1:207642048	1	207642048	0	24361.1	18064.9	20346.8	0.299017	1.20924	2131911	0.105973	0.974804
rs141831783	1	207642151	0	24361.1	18064.9	20346.8	0.299017	1.20924	2131925	0.105974	0.974801
rs12119104	1	207861207	0.44717	16719.8	12762.8	12235.6	0.27006	1.20888	2133234	0.106039	0.974534
1:207694407	1	207694407	0	49700.2	36870.5	39295.7	0.298597	1.2077	2137289	0.106241	0.97371
rs114953760	1	207695689	0	49700.2	36870.5	39295.7	0.298597	1.2077	2137296	0.106241	0.973708
rs115127144	1	207694941	0	49700.2	36870.5	39295.7	0.298597	1.2077	2137297	0.106241	0.973708
rs150531546	1	207695690	0	49700.2	36870.5	39295.7	0.298597	1.2077	2137303	0.106241	0.973707
rs183721903	1	207695675	0	49700.2	36870.5	39295.7	0.298597	1.2077	2137306	0.106241	0.973706
rs186396511	1	207694562	0	49700.2	36870.5	39295.7	0.298597	1.2077	2137307	0.106241	0.973706
rs9429938	1	207650464	0.00188679	24318.1	18043.1	20263.5	0.298462	1.20721	2138900	0.106321	0.973382
rs145233513	1	207850247	0.00188679	16134.2	11974.2	11129.5	0.298188	1.20621	2142364	0.106493	0.97268
rs149988050	1	207849937	0	16134.2	11983.8	11132.7	0.297385	1.20328	2152621	0.107003	0.970605
rs188820915	1	207650789	0.00377358	24318.1	18063.9	20266.8	0.297305	1.20299	2153720	0.107057	0.970384
rs1041250	1	207655815	0.192453	16648.7	12108.3	13030.8	0.318439	1.20286	2154179	0.10708	0.970291
1:207653995	1	207653995	0	17196.1	12778.3	13694.1	0.296939	1.20165	2158468	0.107293	0.969427
rs144567151	1	207653993	0	17196.1	12778.3	13694.1	0.296939	1.20165	2158480	0.107294	0.969425
1:207628785	1	207628785	0	26266.4	19520.3	21942	0.296835	1.20127	2159758	0.107357	0.969168
rs116762805	1	207628788	0	26266.4	19520.3	21942	0.296835	1.20127	2159773	0.107358	0.969165
rs12139795	1	207631205	0.196226	26000.2	18919.9	21522.6	0.317892	1.20108	2160375	0.107388	0.969044
rs12140602	1	207631158	0.196226	26000.2	18919.9	21522.6	0.317892	1.20108	2160376	0.107388	0.969044
rs183153194	1	207645839	0	23797.5	17692.2	19736.5	0.296459	1.1999	2164392	0.107588	0.968237
rs373078803	1	207645893	0	23797.5	17692.2	19736.5	0.296459	1.1999	2164400	0.107588	0.968235
rs511678	1	207645282	0.239623	23786.4	17646.1	19711.5	0.298604	1.19651	2176615	0.108195	0.965791
1:207628099	1	207628099	0	26418.6	19662.2	22056.5	0.295371	1.19593	2178787	0.108303	0.965358
1:207628206	1	207628206	0	26418.6	19662.2	22056.5	0.295371	1.19593	2178788	0.108303	0.965358
rs9429774	1	207645895	0.239623	23765.3	17646.1	19697.6	0.297716	1.19353	2187333	0.108728	0.963658
1:207645502	1	207645502	0	23883.4	17794.4	19833	0.294299	1.19202	2192838	0.109002	0.962566
rs116421473	1	207645361	0	23883.4	17794.4	19833	0.294299	1.19202	2192854	0.109003	0.962563
rs12069598	1	207645563	0	23883.4	17794.4	19833	0.294299	1.19202	2192857	0.109003	0.962563
rs143219239	1	207645459	0	23883.4	17794.4	19833	0.294299	1.19202	2192863	0.109003	0.962561
rs2940253	1	207645743	0.237736	23753.1	17646.1	19687.7	0.297201	1.1918	2193722	0.109046	0.962391
rs61821132	1	207651059	0.0207547	24265.7	17706.5	20106.1	0.315134	1.18872	2204523	0.109583	0.960258
rs2147021	1	207849214	0.135849	16750.6	12105.4	11536.6	0.324787	1.18814	2206597	0.109686	0.95985
rs144283757	1	207860666	0.0207547	17268.3	12607.6	12552.9	0.314572	1.18674	2211834	0.109946	0.95882
1:207631460	1	207631460	0.00943396	25663.7	19157	21478.7	0.292407	1.18511	2217678	0.110237	0.957674
1:207660012	1	207660012	0.0132075	16680.2	12454.9	12943.3	0.292111	1.18403	2221475	0.110425	0.956932
rs17617	1	207653395	0.932075	16569.7	11457.1	12776.3	0.368972	1.17951	2238158	0.111255	0.953682
1:207658504	1	207658504	0.00188679	13840	10355.5	10741.1	0.290046	1.1765	2249107	0.111799	0.951563
rs6661764	1	207808385	0.24717	24351.8	18392.1	16306.4	0.280684	1.17501	2254579	0.112071	0.950507
rs1977465	1	207658507	0.65283	13768.8	10218.4	10631	0.298214	1.17289	2262511	0.112465	0.948982
rs199538918	1	207643458	0.00377358	24503.1	18353.8	20541	0.288962	1.17254	2263820	0.11253	0.948731
rs7548495	1	207653701	0.0433962	16686.2	12040.2	13119.2	0.326334	1.17157	2267381	0.112707	0.948048
rs4317805	1	207652992	0.964151	20562.3	15124	16815.6	0.307179	1.17001	2273257	0.112999	0.946924
rs311308	1	207632487	1	26746.9	20196.6	22525.6	0.280904	1.16982	2273964	0.113034	0.946789
rs17048254	1	207808450	0.0169811	26685.7	20008.7	18216.9	0.287961	1.16889	2277434	0.113207	0.946127
rs1876453	1	207627918	0.0433962	25673.1	18541.4	21150.6	0.325441	1.16854	2278734	0.113272	0.945879
rs11117872	1	207643566	0	24503.1	18384.1	20549.5	0.287316	1.16653	2286365	0.113651	0.944427
rs190597376	1	207649908	0.00377358	24527.1	18410.2	20550.2	0.286875	1.16493	2292311	0.113946	0.943299
rs4314882	1	207658025	0.99434	13906.1	10255.8	10994.3	0.304481	1.16486	2292574	0.113959	0.94325
rs4844388	1	207842900	0.262264	15965.9	12177.6	11163.1	0.270851	1.15875	2315571	0.115103	0.938915
1:207643286	1	207643286	0	24503.1	18424.7	20563	0.285109	1.15848	2316510	0.115149	0.938739
rs141885899	1	207652844	0.00188679	20739.2	15600.3	17071.1	0.284738	1.15713	2321739	0.115409	0.93776
rs3991865	1	207647993	0.0150943	24708.3	18590	20683.5	0.284512	1.1563	2324911	0.115567	0.937167
rs9429777	1	207650191	0	24536.4	18467.9	20577.3	0.284127	1.1549	2330491	0.115844	0.936126
rs73072560	1	207635633	0	25095.2	18889.9	21007.4	0.284052	1.15462	2331554	0.115897	0.935927
rs3736999	1	207652811	0.00188679	20739.2	15613.5	17076.5	0.28389	1.15403	2333811	0.116009	0.935507
rs77828994	1	207652548	0.00188679	20739.2	15613.5	17076.5	0.28389	1.15403	2333820	0.11601	0.935506
1:207647921	1	207647921	0.00566038	24712.1	18606.1	20692.3	0.283804	1.15372	2334966	0.116067	0.935292
rs12135588	1	207627057	0.0245283	26181.3	19295.3	21732.5	0.305184	1.1536	2335430	0.11609	0.935206
rs11118328	1	207850539	0.911321	16013.8	11208.7	10726	0.356755	1.15108	2344999	0.116565	0.93343
rs1507764	1	207642295	0.196226	24273.2	17941.9	20243.7	0.302237	1.15025	2348170	0.116723	0.932843
rs372421669	1	207650085	0.00943396	24498.8	18467.9	20554.8	0.282594	1.1493	2351840	0.116905	0.932165
rs12029729	1	207645089	0.00188679	24147.1	18205.1	20164.5	0.282463	1.14882	2353710	0.116998	0.93182
rs11589472	1	207849644	0.183019	16030.1	11860.8	11061.5	0.301228	1.14697	2360769	0.117349	0.930519
rs10863461	1	207840776	0.449057	16179.3	12566.4	11263.2	0.252705	1.14589	2364931	0.117556	0.929754
rs12022909	1	207859743	0.450943	16072.5	12484.7	11654.9	0.252602	1.14552	2366265	0.117623	0.92951
1:207632652	1	207632652	0	26746.9	20196.6	22525.6	0.280904	1.14314	2375433	0.118078	0.92783
rs139593110	1	207631810	0	26746.9	20196.6	22525.6	0.280904	1.14314	2375454	0.118079	0.927826
rs77276388	1	207631951	0	26746.9	20196.6	22525.6	0.280904	1.14314	2375476	0.11808	0.927822
rs77625468	1	207632129	0	26746.9	20196.6	22525.6	0.280904	1.14314	2375477	0.11808	0.927822
rs78677800	1	207632669	0	26746.9	20196.6	22525.6	0.280904	1.14314	2375479	0.118081	0.927822
rs74978335	1	207862528	0.0603774	19275	13986	14251.7	0.320753	1.14179	2380519	0.118331	0.926901
rs2063143	1	207641840	0.196226	24273.2	17994.8	20262.7	0.29929	1.14068	2384746	0.118541	0.926131
1:207645271	1	207645271	0.00566038	24129.2	18247.2	20172.9	0.279412	1.13769	2396053	0.119103	0.924077
rs61821130	1	207630888	0.0433962	26132.7	19049.9	21656.2	0.316125	1.13697	2398916	0.119246	0.923558
rs1567190	1	207635789	0.518868	22831.8	17529.5	19121.8	0.264267	1.13512	2406025	0.119599	0.922273
rs11118359	1	207858546	0.449057	16118.8	12558	11692.5	0.249634	1.13475	2407466	0.119671	0.922013
rs11118360	1	207858586	0.449057	16118.8	12558	11692.5	0.249634	1.13475	2407467	0.119671	0.922013
rs1475445	1	207652987	0	20562.3	15568.1	16957.7	0.27824	1.13341	2412613	0.119926	0.921085
rs372460675	1	207648803	0.00943396	24729.8	18723.7	20791.9	0.278218	1.13333	2412939	0.119943	0.921027
rs138313826	1	207652934	0.0132075	20555.2	15564.4	16952.1	0.27813	1.13301	2414202	0.120005	0.920799
rs147029386	1	207652928	0.0132075	20555.2	15564.4	16952.1	0.27813	1.13301	2414208	0.120006	0.920798
rs11583249	1	207861724	0.0603774	19141.2	13932.6	14186.7	0.317613	1.13147	2420328	0.12031	0.919699
rs9429776	1	207649224	0.00188679	24682.8	18713.5	20770.7	0.276862	1.12838	2432610	0.12092	0.9175
rs6684643	1	207846242	0.449057	15982.1	12474.1	11495.9	0.247817	1.12815	2433551	0.120967	0.917332
rs311302	1	207629416	0.74717	25850.7	18968.2	21454.1	0.309572	1.12773	2435183	0.121048	0.917041
rs144572703	1	207648456	0.00377358	24633.5	18683.5	20716.5	0.276468	1.12695	2438143	0.121195	0.916514
rs7549152	1	207650938	0.0433962	24241.4	17723.5	20079.1	0.313167	1.12694	2438217	0.121199	0.916501
rs74469966	1	207648954	0	24682.8	18723.7	20774.7	0.276319	1.1264	2440327	0.121304	0.916125
rs9429775	1	207647339	0.0150943	25220.5	19151.5	21219.8	0.275275	1.12259	2455345	0.122051	0.91346
rs377165124	1	207649246	0.00377358	24677.8	18739.5	20777.9	0.275268	1.12257	2455407	0.122054	0.913449
1:207652920	1	207652920	0.00188679	20543.8	15602.1	16964.8	0.275152	1.12215	2457054	0.122135	0.913158
rs367871346	1	207647423	0.00377358	25230.8	19167.5	21232.3	0.274848	1.12103	2461616	0.122362	0.912353
1:207663686	1	207663686	0.0264151	15711.1	11688.8	12140.9	0.295733	1.12025	2464607	0.122511	0.911825
rs11577935	1	207861994	0.0603774	19075.7	13932.6	14144.3	0.314185	1.12021	2464774	0.122519	0.911796
rs11578338	1	207862004	0.0603774	19075.7	13932.6	14144.3	0.314185	1.12021	2464775	0.122519	0.911796
rs368246274	1	207628294	0.00754717	25874	19662.2	21767.1	0.274539	1.11991	2466030	0.122582	0.911575
rs189569885	1	207648877	0.00188679	24638.6	18723.7	20754.3	0.274523	1.11985	2466251	0.122593	0.911536
rs113905197	1	207648539	0	24633.5	18723.7	20732.4	0.274319	1.11911	2469110	0.122735	0.911033
rs1143665	1	207648494	0	24633.5	18723.7	20732.4	0.274319	1.11911	2469112	0.122735	0.911032
rs6657161	1	207847128	0.44717	15962.3	12489.8	11459.5	0.245317	1.11908	2469244	0.122741	0.911009
1:207648758	1	207648758	0.00566038	24620.8	18723.7	20724.8	0.273803	1.11722	2476633	0.123109	0.909711
1:207654837	1	207654837	0	17281.5	13143.2	13886.3	0.273736	1.11698	2477518	0.123153	0.909556
rs80121755	1	207862359	0.0622642	19038.6	13932.6	14134.5	0.312235	1.11381	2490132	0.12378	0.907351
rs201814462	1	207847406	0.0132075	15969.1	12157.4	11428.4	0.27272	1.11327	2492400	0.123892	0.906955
rs11118322	1	207848051	0.509434	16067.9	12416.6	11498.1	0.257788	1.11227	2496486	0.124096	0.906244
rs181863809	1	207648022	0.00377358	24503.6	18668.7	20626.7	0.271973	1.11054	2503423	0.12444	0.905039
rs188078143	1	207644254	0	24146.7	18407.7	20269.4	0.271379	1.10838	2512010	0.124867	0.903552
rs12033963	1	207808286	0.401887	24564.4	19045.3	16185	0.254478	1.10753	2515329	0.125032	0.902978
1:207644154	1	207644154	0	24136.1	18407.7	20264.5	0.270942	1.10678	2518399	0.125185	0.902448
rs370448222	1	207848905	0	16878.4	12873.1	12195.5	0.270893	1.1066	2519192	0.125224	0.902312
rs201585844	1	207644155	0.00566038	24128.7	18407.7	20258.5	0.270635	1.10566	2522912	0.125409	0.901671
rs182176991	1	207644683	0.00754717	24126.2	18407.7	20241.8	0.270528	1.10527	2524428	0.125484	0.90141
rs17045132	1	207643983	0	24121.9	18407.7	20262.1	0.270352	1.10463	2527085	0.125617	0.900953
rs150667539	1	207848703	0.00377358	16847.6	12859	12179.4	0.270158	1.10392	2529850	0.125754	0.900478
rs10494884	1	207847876	0.509434	16009.3	12405.6	11463.3	0.255022	1.10251	2535578	0.126039	0.899496
rs3767933	1	207637359	0.518868	23192.3	17974.2	19510.6	0.254879	1.10201	2537798	0.126149	0.899116
rs73089156	1	207632889	0.00188679	26791.7	20462.9	22656.6	0.26948	1.10145	2539954	0.126256	0.898747
1:207644133	1	207644133	0.00377358	24100.5	18407.7	20244.8	0.269466	1.10139	2540169	0.126267	0.89871
rs67422482	1	207850560	0.445283	15954.7	12547.2	11277.3	0.240261	1.10073	2542932	0.126404	0.898238
rs12144801	1	207857773	0.44717	16127.4	12687.6	11872.8	0.239895	1.0994	2548231	0.126668	0.897334
rs4097398	1	207857760	0.44717	16127.4	12687.6	11872.8	0.239895	1.0994	2548250	0.126669	0.897331
rs6657436	1	207847410	0.507547	15993.3	12405.6	11456.5	0.254025	1.099	2549938	0.126753	0.897043
rs150973349	1	207632805	0.0132075	26754.3	20453	22630.4	0.268564	1.0981	2553602	0.126935	0.89642
1:207633133	1	207633133	0	26791.7	20492.2	22668.8	0.268048	1.09622	2561171	0.127311	0.895134
rs116542838	1	207633194	0	26791.7	20492.2	22668.8	0.268048	1.09622	2561182	0.127311	0.895133
rs41314532	1	207857222	0.0188679	16070	12292.5	11793.1	0.267963	1.09591	2562483	0.127376	0.894912
rs311306	1	207630444	0.760377	25991.5	18967.7	21526.5	0.315035	1.0956	2563794	0.127441	0.89469
rs61754517	1	207649609	0.00188679	24474.3	18734.2	20665.5	0.267271	1.09339	2572674	0.127883	0.893188
rs36001492	1	207841745	0.135849	16748.5	12469.2	11465.7	0.295044	1.09209	2578118	0.128153	0.89227
1:207633284	1	207633284	0.00188679	26731.3	20492.2	22636.3	0.26579	1.08798	2595171	0.129001	0.889407
rs12059417	1	207654301	0.0433962	17183.4	12717.3	13660.5	0.30098	1.08564	2604943	0.129487	0.887775
rs311307	1	207631778	0.760377	25809.8	18893.7	21413	0.311926	1.0854	2605924	0.129535	0.887611
rs12409159	1	207842104	0.313208	16064.9	12661.3	11068.8	0.238088	1.08429	2610630	0.129769	0.886828
1:207696657	1	207696657	0.0264151	48977.8	36833.1	38945.1	0.28497	1.08225	2619188	0.130195	0.885406
rs147846150	1	207633521	0	26684.4	20492.2	22604.4	0.264034	1.08157	2622128	0.130341	0.884919
rs372583594	1	207841364	0	16800	12904.4	11765.9	0.263811	1.08076	2625436	0.130505	0.884372
rs74856277	1	207841724	0	16800	12904.4	11765.9	0.263811	1.08076	2625444	0.130506	0.88437
rs34451130	1	207850589	0.443396	15860.6	12547.2	11241.5	0.234341	1.07925	2631695	0.130817	0.883337
rs311304	1	207629702	0.760377	25849.2	18961.9	21449.9	0.309845	1.07857	2634525	0.130957	0.882871
rs61823003	1	207863027	0.00566038	19581.3	15053.5	14949	0.262969	1.07769	2638217	0.131141	0.882262
rs113001246	1	207841206	0.0169811	16574.7	12746.7	11599	0.262605	1.07636	2643638	0.13141	0.881371
1:207861091	1	207861091	0	17324.1	13324.4	12819.9	0.262505	1.07599	2645233	0.131489	0.881109
rs145531017	1	207860727	0	17324.1	13324.4	12819.9	0.262505	1.07599	2645249	0.13149	0.881106
rs11808746	1	207624861	0.120755	24634.7	18432.6	20301.1	0.290036	1.07592	2645518	0.131504	0.881062
rs6669885	1	207847195	0.509434	16011.7	12503.3	11494.6	0.24733	1.07539	2647754	0.131615	0.880695
rs12045913	1	207844625	0.450943	16094.1	12747.9	11476.9	0.233082	1.07468	2650714	0.131762	0.88021
rs12563520	1	207844062	0.450943	16094.1	12747.9	11476.9	0.233082	1.07468	2650715	0.131762	0.88021
rs116554794	1	207858545	0.00188679	16437.1	12650.2	11929.9	0.261863	1.07365	2655038	0.131977	0.879502
rs311309	1	207635087	1	25947.7	20124	22034.1	0.254169	1.07181	2662939	0.13237	0.878212
rs117153239	1	207841916	0	16766.5	12921.2	11621.9	0.260509	1.06871	2676088	0.133023	0.876073
rs11810866	1	207841901	0	16766.5	12921.2	11621.9	0.260509	1.06871	2676089	0.133023	0.876072
rs56311085	1	207808403	0.054717	26402.3	19640.9	17950.4	0.295838	1.06821	2678117	0.133124	0.875743
1:207633680	1	207633680	0.00188679	26580.1	20492.2	22556.7	0.260116	1.06727	2682110	0.133323	0.875096
1:207633294	1	207633294	0.00566038	26572.5	20492.2	22523.4	0.259833	1.06624	2686447	0.133538	0.874395
rs56237243	1	207808437	0.00943396	26633.8	20539.6	18213.6	0.259826	1.06622	2686576	0.133545	0.874374
rs142270195	1	207635899	0.0132075	23309.6	17979	19589.5	0.259661	1.06561	2689180	0.133674	0.873953
1:207635807	1	207635807	0.00566038	23311.7	17982.4	19592.1	0.259564	1.06526	2690704	0.13375	0.873707
1:207636195	1	207636195	0.00754717	23303.8	18015.2	19601.8	0.257398	1.05736	2725058	0.135457	0.868197
rs17045761	1	207663356	0.0622642	15486	11529.3	11957.5	0.295046	1.05733	2725197	0.135464	0.868175
rs6686325	1	207833357	0.262264	17102.7	13436.3	12331.3	0.241276	1.05632	2729568	0.135682	0.867479
rs74811364	1	207841214	0	16687.2	12904.4	11693	0.257078	1.05619	2730129	0.135709	0.86739
rs61735651	1	207648173	0.0433962	24557.2	18339.7	20528.8	0.291937	1.05499	2735262	0.135965	0.866574
rs7531923	1	207833336	0.450943	17319.2	13801.4	12620.7	0.227043	1.05276	2745065	0.136452	0.86502
1:207841249	1	207841249	0.00566038	16668.9	12904.4	11681.5	0.255981	1.05219	2747489	0.136572	0.864637
rs3767934	1	207636208	0.19434	23290.6	17747.5	19488	0.271804	1.05143	2750810	0.136738	0.864112
rs147576801	1	207859074	0.00754717	16489.8	12780.6	12051.4	0.254814	1.04793	2766044	0.137495	0.861714
1:207634798	1	207634798	0	25947.7	20124	22034.1	0.254169	1.04557	2776392	0.138009	0.860092
1:207634800	1	207634800	0	25947.7	20124	22034.1	0.254169	1.04557	2776393	0.138009	0.860092
rs184304137	1	207635176	0	25947.7	20124	22034.1	0.254169	1.04557	2776417	0.13801	0.860088
rs192804951	1	207634887	0	25947.7	20124	22034.1	0.254169	1.04557	2776419	0.13801	0.860088
rs370205493	1	207635177	0	25947.7	20124	22034.1	0.254169	1.04557	2776423	0.138011	0.860087
rs369565301	1	207848698	0	16847.6	13067.4	12229.8	0.254086	1.04527	2777595	0.138069	0.859904
rs146134620	1	207635390	0.0132075	25925.4	20110.3	22015.2	0.253993	1.04493	2779029	0.13814	0.85968
1:207847892	1	207847892	0	16050.6	12450.5	11506.2	0.253983	1.04489	2779198	0.138149	0.859653
1:207848409	1	207848409	0	16852.8	13077.1	12233.5	0.253654	1.04369	2784610	0.138418	0.858809
rs148224326	1	207848133	0	16852.8	13077.1	12233.5	0.253654	1.04369	2784631	0.138419	0.858805
rs76096193	1	207848351	0	16852.8	13077.1	12233.5	0.253654	1.04369	2784652	0.13842	0.858802
rs79845315	1	207848067	0	16852.8	13077.1	12233.5	0.253654	1.04369	2784655	0.13842	0.858802
rs12738067	1	207858527	0.135849	16367.9	12374.8	11597.3	0.279658	1.0424	2790247	0.138698	0.85793
rs17044525	1	207632796	0.054717	26687.2	20010.8	22413.3	0.287912	1.04135	2794812	0.138925	0.85722
rs17186897	1	207839505	0.133962	16618.4	12572.7	11448.5	0.278977	1.0402	2799851	0.139175	0.856438
rs55815533	1	207808630	0.00377358	26724.5	20757.2	18467.7	0.25269	1.04018	2799953	0.13918	0.856422
1:207847590	1	207847590	0	16151.8	12547.3	11606.5	0.252525	1.03957	2802564	0.13931	0.856017
1:207847653	1	207847653	0	16151.8	12547.3	11606.5	0.252525	1.03957	2802565	0.13931	0.856017
rs142382480	1	207847695	0	16151.8	12547.3	11606.5	0.252525	1.03957	2802592	0.139311	0.856013
rs6683750	1	207845122	0.511321	16147.4	12738.8	11687.7	0.237103	1.03932	2803734	0.139368	0.855836
rs143178914	1	207839761	0.00188679	16600.8	12907.9	11677.2	0.251615	1.03625	2817314	0.140043	0.853738
rs11118216	1	207808529	0	26685.7	20757.2	18444.4	0.251237	1.03487	2823496	0.140351	0.852786
rs56366665	1	207808490	0	26685.7	20757.2	18444.4	0.251237	1.03487	2823529	0.140352	0.852781
1:207840052	1	207840052	0	16860.4	13114.9	11921.3	0.25122	1.03481	2823787	0.140365	0.852741
1:207840268	1	207840268	0	16860.4	13114.9	11921.3	0.25122	1.03481	2823788	0.140365	0.852741
rs117189354	1	207840060	0	16860.4	13114.9	11921.3	0.25122	1.03481	2823801	0.140366	0.852739
rs187651247	1	207633894	0	26337.6	20492.2	22418	0.250951	1.03383	2828109	0.14058	0.852077
1:207848738	1	207848738	0.00754717	16544.7	12873.1	12054	0.250925	1.03373	2828527	0.140601	0.852013
rs74857976	1	207634617	0	26321.8	20482.3	22404.5	0.250836	1.03341	2829967	0.140672	0.851792
1:207634279	1	207634279	0	26300.7	20469.1	22386.5	0.250679	1.03284	2832417	0.140794	0.851416
rs141941832	1	207634483	0.0132075	26300.4	20468.9	22386.2	0.250677	1.03283	2832515	0.140799	0.851401
rs143079233	1	207634294	0.0132075	26300.4	20468.9	22386.2	0.250677	1.03283	2832517	0.140799	0.8514
rs149048095	1	207634274	0.0132075	26300.4	20468.9	22386.2	0.250677	1.03283	2832521	0.140799	0.8514
1:207808617	1	207808617	0.00188679	26664	20757.2	18433.9	0.250424	1.03191	2836434	0.140994	0.8508
1:207863720	1	207863720	0	19581.3	15254.1	15021	0.249727	1.02936	2847659	0.141552	0.849085
rs145296721	1	207863746	0	19581.3	15254.1	15021	0.249727	1.02936	2847689	0.141553	0.84908
rs79926392	1	207863592	0	19581.3	15254.1	15021	0.249727	1.02936	2847715	0.141554	0.849076
1:207633750	1	207633750	0.0113208	26293.8	20492.2	22391.1	0.249287	1.02775	2854904	0.141912	0.847981
1:207848697	1	207848697	0.00188679	16764.1	13067.4	12194.2	0.249119	1.02714	2857547	0.142043	0.84758
rs185027042	1	207808381	0.00754717	25496.1	19878.3	17541	0.248896	1.02633	2861206	0.142225	0.847024
rs140280994	1	207864063	0	19552.4	15254.1	15005	0.248249	1.02397	2871904	0.142757	0.845403
rs187011843	1	207864167	0	19552.4	15254.1	15005	0.248249	1.02397	2871911	0.142757	0.845402
1:207637050	1	207637050	0	23794.9	18564.2	20110.6	0.248237	1.02392	2872088	0.142766	0.845375
rs139527361	1	207636508	0	23794.9	18564.2	20110.6	0.248237	1.02392	2872096	0.142766	0.845374
rs188683254	1	207847229	0.00188679	16109.5	12571	11582.2	0.248017	1.02312	2875746	0.142948	0.844822
rs7539772	1	207833301	0.449057	17335.2	13933.6	12689.4	0.218432	1.02151	2883066	0.143312	0.843718
1:207636316	1	207636316	0.00566038	23765.8	18564.2	20092.3	0.247011	1.01945	2892153	0.143763	0.842352
rs311310	1	207635573	0.760377	24992.1	18671.8	20845.2	0.291549	1.01853	2896347	0.143972	0.841722
rs11118278	1	207831357	0.449057	17285	13905.8	12593	0.217531	1.01824	2897583	0.144033	0.841537
rs74444104	1	207839535	0	16668.3	13025.7	11739.1	0.246585	1.01789	2899104	0.144109	0.841309
rs11118281	1	207832102	0.449057	17228.1	13872.8	12575.2	0.216611	1.0149	2912787	0.144789	0.839264
rs377683064	1	207864249	0.00188679	19464.1	15225	14938.8	0.245629	1.01441	2915040	0.144901	0.838928
rs11118282	1	207832402	0.449057	17230.4	13879.6	12579.1	0.216258	1.01362	2918670	0.145082	0.838388
rs114798855	1	207832408	0.00754717	17375.8	13595	12648.5	0.245374	1.01348	2919352	0.145115	0.838286
rs115019854	1	207860246	0.00188679	17275.5	13522.6	12807.3	0.244928	1.01185	2926800	0.145486	0.83718
rs142183756	1	207860285	0.00188679	17275.5	13522.6	12807.3	0.244928	1.01185	2926805	0.145486	0.837179
1:207863838	1	207863838	0.00377358	19480.7	15254.1	14958.5	0.244572	1.01055	2932775	0.145783	0.836294
rs144986906	1	207860609	0	17270.2	13530.4	12808.6	0.244041	1.00861	2941633	0.146223	0.834984
rs147560709	1	207860628	0	17270.2	13530.4	12808.6	0.244041	1.00861	2941634	0.146223	0.834984
rs12095484	1	207846003	0	16843.7	13212	12240.8	0.242855	1.00428	2961330	0.147202	0.832086
1:207860430	1	207860430	0.00377358	17242	13530.4	12794.5	0.242405	1.00264	2968806	0.147574	0.830991
1:207860024	1	207860024	0	16572.8	13012.5	12167.4	0.241851	1.00062	2977965	0.148029	0.829653
rs116152900	1	207860064	0	16572.8	13012.5	12167.4	0.241851	1.00062	2977992	0.14803	0.829649
rs142841925	1	207860141	0	16572.8	13012.5	12167.4	0.241851	1.00062	2978003	0.148031	0.829648
1:207859647	1	207859647	0	16543.7	13001.7	12147.8	0.240925	0.99724	2993560	0.148804	0.827385
rs12729557	1	207846068	0.0207547	16410.1	12643.6	11680.2	0.260745	0.996753	2995823	0.148917	0.827057
rs10863463	1	207843903	0.635849	16162.9	12746.4	11509.3	0.23747	0.996508	2997022	0.148976	0.826883
rs115023184	1	207859196	0.00188679	16489.8	12962.6	12094.9	0.240674	0.996325	2997862	0.149018	0.826761
rs12032970	1	207854672	0.450943	16034.9	12979.4	11889.6	0.211407	0.996013	2999327	0.149091	0.826549
1:207859103	1	207859103	0	16489.8	12963.7	12095.2	0.240588	0.996009	2999344	0.149092	0.826547
1:207846722	1	207846722	0	16412.9	12904.8	11900.7	0.240473	0.99559	3001300	0.149189	0.826264
rs145603965	1	207846601	0	16412.9	12904.8	11900.7	0.240473	0.99559	3001302	0.149189	0.826263
1:207864174	1	207864174	0.00377358	19399.8	15254.1	14908.3	0.240411	0.995365	3002386	0.149243	0.826106
rs142079089	1	207859241	0	16489.8	12969.2	12097.5	0.240168	0.994477	3006548	0.14945	0.825505
rs139094318	1	207864497	0	19337.8	15213.2	14856.2	0.2399	0.993499	3011206	0.149681	0.824832
rs149813890	1	207864498	0	19337.8	15213.2	14856.2	0.2399	0.993499	3011208	0.149681	0.824832
rs181428492	1	207865033	0	19337.8	15213.2	14856.2	0.2399	0.993499	3011209	0.149681	0.824832
rs4308978	1	207836408	0.449057	17260.8	13986.3	12670.9	0.210366	0.992235	3017106	0.149975	0.823982
rs9728503	1	207836680	0.449057	17260.8	13986.3	12670.9	0.210366	0.992235	3017107	0.149975	0.823982
1:207862894	1	207862894	0	19581.3	15411.4	15083.8	0.239471	0.991936	3018558	0.150047	0.823773
rs138819223	1	207862718	0	19581.3	15411.4	15083.8	0.239471	0.991936	3018559	0.150047	0.823773
rs367740619	1	207862708	0	19581.3	15411.4	15083.8	0.239471	0.991936	3018561	0.150047	0.823773
rs12025522	1	207854355	0.449057	16050.7	13023.8	11918.4	0.208975	0.987187	3040536	0.151139	0.820623
rs7515149	1	207838352	0.449057	16694.7	13549.7	12095.6	0.208722	0.986268	3044947	0.151358	0.819993
rs17045468	1	207657375	0.122642	13475.5	10373.1	10727.8	0.26166	0.984276	3054548	0.151836	0.818626
rs11118345	1	207854827	0.449057	16118.4	13094	11995.8	0.207804	0.982937	3060864	0.15215	0.817729
1:207858895	1	207858895	0.00188679	16480.2	13011.4	12087.1	0.236334	0.980486	3072515	0.152729	0.816079
rs183516913	1	207847118	0	16274.9	12849.5	11792.5	0.236325	0.980453	3072668	0.152736	0.816057
rs11118280	1	207831669	0.513208	17152.5	13760.2	12500.3	0.220362	0.98028	3073501	0.152778	0.81594
rs2296156	1	207851169	0.449057	15990.1	13001	11750.2	0.206942	0.979806	3075749	0.15289	0.815622
rs10746386	1	207855095	0.449057	16113.4	13101.7	12000	0.206909	0.979687	3076310	0.152917	0.815543
rs113630340	1	207833328	0.0150943	17321.1	13687.1	12587.8	0.235469	0.977331	3087251	0.153461	0.814001
rs56051908	1	207845713	0.00188679	16585.8	13111.3	12077	0.235073	0.975884	3094210	0.153807	0.813023
rs2296159	1	207851760	0.449057	15855.9	12913.1	11629	0.205296	0.973833	3103495	0.154269	0.811722
rs116192843	1	207838763	0.00188679	16905.6	13374.4	12372	0.234302	0.973072	3107064	0.154446	0.811223
1:207858482	1	207858482	0	16503.3	13056.9	12236.6	0.234245	0.972863	3108085	0.154497	0.81108
rs12032512	1	207653178	0.5	13731.3	11043	10984.1	0.217882	0.971535	3114560	0.154819	0.810176
rs1570567	1	207832728	0.511321	17260.4	13881.8	12613.2	0.217841	0.97139	3115223	0.154852	0.810084
rs4076514	1	207837101	0.449057	16998.6	13857.1	12453	0.204336	0.970352	3120146	0.155096	0.809398
rs78674318	1	207845631	0	16585.8	13144.4	12117.3	0.232546	0.966663	3137868	0.155977	0.806938
rs11118337	1	207852693	0.441509	16002.4	13061.1	11859.9	0.203098	0.965856	3141724	0.156169	0.806405
rs10863451	1	207832153	0.509434	17211.1	13870.3	12562.8	0.215804	0.964204	3149632	0.156562	0.805313
rs115530097	1	207839270	0.00188679	16791.4	13322	12300.2	0.231451	0.962666	3156824	0.15692	0.804323
rs12567945	1	207841934	0.124528	16431.2	12738.9	11350.8	0.254521	0.96122	3163770	0.157265	0.803368
rs145442237	1	207844485	0	16234.1	12886.2	11616.3	0.230954	0.960853	3165560	0.157354	0.803122
1:207844793	1	207844793	0	16307.8	12951.4	11689.1	0.230438	0.958971	3174621	0.157804	0.801881
rs12045949	1	207844773	0	16307.8	12951.4	11689.1	0.230438	0.958971	3174624	0.157804	0.801881
rs373799944	1	207850791	0.00188679	16051.4	12754.3	11447	0.229927	0.957106	3183618	0.158252	0.800652
1:207839242	1	207839242	0.00566038	16767.8	13326.3	12288.2	0.229724	0.956363	3187232	0.158431	0.800159
rs367721439	1	207844701	0.00188679	16275.4	12951.4	11666.8	0.228451	0.95172	3209494	0.159538	0.797136
1:207846527	1	207846527	0.00566038	16191.8	12885.4	11771.7	0.22841	0.951568	3210243	0.159575	0.797035
1:207838717	1	207838717	0.0188679	16797.8	13375.7	12317.8	0.227807	0.949367	3220967	0.160108	0.795587
1:207641619	1	207641619	0.0245283	23646.4	18465.9	20121.5	0.247285	0.949243	3221534	0.160136	0.79551
rs2025372	1	207829653	0.450943	17317.9	14205.9	12538.8	0.198078	0.94764	3229319	0.160523	0.794462
rs55883147	1	207840002	0.124528	16578.1	12917.1	11669	0.249531	0.945106	3241728	0.16114	0.792796
1:207858029	1	207858029	0.00566038	16331.5	13030.6	12125.8	0.225795	0.942025	3256868	0.161893	0.790773
rs17045328	1	207652176	0.120755	19993.3	15609.6	16628.1	0.247508	0.938573	3274024	0.162745	0.788491
rs72644193	1	207858814	0.184906	16299.9	12861.9	11919.2	0.23689	0.938064	3276730	0.16288	0.788132
rs59824364	1	207662180	0.130189	15231	11898.1	11879.7	0.246956	0.936791	3283120	0.163198	0.787286
rs56235509	1	207839769	0.124528	16457.9	12861.9	11568.8	0.246537	0.935437	3289737	0.163527	0.786412
rs1570563	1	207853924	0.633962	16396.6	13152.7	12135.1	0.220451	0.935418	3289811	0.16353	0.786402
rs11118354	1	207856868	0.449057	15948.8	13130.3	11896.4	0.194462	0.934515	3294336	0.163755	0.785805
rs12411037	1	207857158	0.449057	15948.8	13130.3	11896.4	0.194462	0.934515	3294338	0.163755	0.785805
rs114644769	1	207842622	0.00566038	16294.7	13034.5	11753.2	0.223238	0.932696	3303117	0.164192	0.784649
rs375434043	1	207842353	0	16441.5	13166	11849	0.222172	0.928805	3322395	0.16515	0.782122
rs1323720	1	207823161	0.450943	16792.4	13850.7	11641.7	0.192587	0.927712	3327676	0.165412	0.781432
rs10779359	1	207852600	0.632075	16086.9	12933.5	11780.9	0.218191	0.927302	3329668	0.165511	0.781172
rs4317806	1	207837177	0.511321	17024.3	13865.3	12471.3	0.205251	0.926991	3331183	0.165587	0.780974
rs6687503	1	207852642	0.630189	16086.9	12935.2	11781	0.218059	0.92683	3332030	0.165629	0.780864
rs4427403	1	207836931	0.511321	17007.9	13860.8	12460.2	0.204612	0.924736	3342612	0.166155	0.779487
rs17044576	1	207634670	0.0509434	25688.8	19952.2	21811.7	0.252714	0.922056	3356078	0.166824	0.777741
rs34509370	1	207850879	0.135849	16054.1	12600.2	11323.1	0.24225	0.921591	3358407	0.16694	0.77744
rs76311968	1	207831502	0.00566038	17417.2	13975.8	12700.8	0.220133	0.921364	3359546	0.166997	0.777292
rs10082154	1	207830383	0.511321	17423.7	14217.7	12606.1	0.203343	0.92026	3365057	0.167271	0.776581
rs55952744	1	207860158	0.124528	16487.5	12954.7	12092.2	0.241141	0.918009	3376361	0.167832	0.775124
rs115664052	1	207853813	0.00943396	16881.3	13559.6	12536.4	0.21911	0.917629	3378346	0.167931	0.774869
rs1323722	1	207823405	0.450943	16784.4	13883.1	11646.8	0.189775	0.917505	3378988	0.167963	0.774786
rs114382068	1	207831794	0.00943396	17360.1	13963.2	12676	0.217751	0.912672	3403204	0.169167	0.771685
rs55689175	1	207859699	0.124528	16353.8	12871.2	11979.4	0.239471	0.912616	3403515	0.169182	0.771645
rs3085	1	207857254	0.184906	16133.2	12839.1	11910.1	0.22838	0.910431	3414516	0.169729	0.770244
rs11588445	1	207847908	0.0622642	15968.6	12432.3	11448.4	0.250324	0.910391	3414724	0.169739	0.770217
1:207832103	1	207832103	0	17252	13888.9	12595.9	0.216835	0.909328	3420033	0.170003	0.769543
rs56806458	1	207832976	0.00188679	17608.9	14181.4	12952.8	0.216475	0.908016	3426481	0.170324	0.768725
rs58771335	1	207832811	0.00188679	17608.9	14181.4	12952.8	0.216475	0.908016	3426482	0.170324	0.768724
rs115112644	1	207831330	0.00188679	17628.6	14198.2	12896.8	0.216411	0.90778	3427624	0.170381	0.76858
1:207833040	1	207833040	0	17608.9	14184.2	12953.9	0.216278	0.907297	3429978	0.170498	0.768282
1:207833229	1	207833229	0	17608.9	14184.2	12953.9	0.216278	0.907297	3429979	0.170498	0.768281
rs138229133	1	207832702	0.00188679	17423.7	14036.1	12774.3	0.216198	0.907004	3431505	0.170574	0.768088
rs367884233	1	207832582	0.00188679	17423.7	14036.1	12774.3	0.216198	0.907004	3431508	0.170574	0.768088
rs7512100	1	207837490	0.633962	16766.2	13556.2	12120.3	0.21252	0.906948	3431809	0.170589	0.76805
rs75758158	1	207858661	0.124528	16316	12872.4	11935.2	0.237062	0.904836	3442679	0.171129	0.766676
rs185676005	1	207831317	0	17628.6	14210.3	12901.7	0.215555	0.904658	3443637	0.171177	0.766556
rs372038616	1	207853635	0.00188679	16899.5	13624.2	12577.8	0.215437	0.904225	3445915	0.17129	0.766268
rs10779353	1	207837590	0.635849	16739.5	13550.8	12102.8	0.211321	0.902643	3454123	0.171698	0.765235
rs146215050	1	207855555	0.0132075	16628.8	13419.4	12444.1	0.214438	0.900581	3464781	0.172228	0.763897
rs1853526	1	207854703	0.633962	16052.6	13003.6	11912.4	0.210645	0.900215	3466749	0.172325	0.763651
rs7515238	1	207838429	0.635849	16683.7	13516	12071.2	0.210561	0.899915	3468201	0.172398	0.763469
rs376816209	1	207831624	0	17417.2	14058.2	12725	0.214252	0.899902	3468271	0.172401	0.76346
rs375807109	1	207843736	0	16530.4	13343.6	11966.8	0.214165	0.899584	3469877	0.172481	0.763259
1:207843322	1	207843322	0	16528.2	13343.6	11955.9	0.214034	0.899105	3472244	0.172599	0.762963
rs200341616	1	207843334	0	16528.2	13343.6	11955.9	0.214034	0.899105	3472246	0.172599	0.762962
1:207852774	1	207852774	0	16899.5	13646.2	12584.3	0.213828	0.898356	3476290	0.1728	0.762457
1:207852775	1	207852775	0	16899.5	13646.2	12584.3	0.213828	0.898356	3476291	0.1728	0.762457
rs117010160	1	207852742	0	16899.5	13646.2	12584.3	0.213828	0.898356	3476293	0.1728	0.762457
rs56132412	1	207839018	0.124528	16829.4	13305.8	12297.7	0.234932	0.897957	3478432	0.172906	0.762189
rs116806443	1	207839944	0.0603774	16467.7	12874.4	11579.6	0.246155	0.896694	3484930	0.173229	0.761379
rs141503126	1	207839962	0.0603774	16467.7	12874.4	11579.6	0.246155	0.896694	3484931	0.173229	0.761379
rs181586836	1	207838513	0.00188679	17323.9	13997.7	12682.1	0.213193	0.896039	3488307	0.173397	0.760958
[truncated: 255 more rows]

## Sheet: Tibeto Burman
ID	CHR	BP	Freq	iHH_A1	iHH_B1	iHH_P1	XPEHH	Std_XPEHH	rank	rank.perc	rank.log
[truncated: 1,436 more rows]

## Sheet: Mainland Southeast Asians
ID	CHR	BP	Freq	iHH_A1	iHH_B1	iHH_P1	XPEHH	Std_XPEHH	rank	rank.perc	rank.log
[truncated: 1,436 more rows]

[truncated: 4 more sheets: Temuan Senoi, Malaysian Negritos, Eastern Indonesian, Melanesians]
