# Supplementary material for: Population-specific positive selection on low CR1 expression in malaria-endemic regions
Source: PLoS One. 2023 Jan 10;18(1):e0280282. doi: 10.1371/journal.pone.0280282 (PMC9831336; doi:10.1371/journal.pone.0280282)
Supplement: S6 Table — Each row is a result of a 10-kb window, and the midpoint of the window is indicated in the table. The significant SNPs are highlighted by colored shadow. (XLSX) [file pone.0280282.s019.xlsx]

## Sheet: Western Africans
chr	midPos	Nsites	Fst01	Fst02	Fst12	PBS0	PBS1	PBS2	rank	rank.perc	rank.log
1	207781000	49	0.001923	0.516307	0.527492	-0.010736	0.01266	0.737041	6820	0.00555203	2.25555
1	207779000	51	-0.000273	0.505341	0.527139	-0.02267	0.022397	0.726557	7300	0.00594279	2.22601
1	207755000	59	0.020772	0.445208	0.512478	-0.054134	0.075125	0.643296	12620	0.0102737	1.98827
1	207757000	66	0.029962	0.445014	0.500764	-0.037722	0.068142	0.626534	14102	0.0114802	1.94005
1	207753000	68	0.034642	0.397863	0.459985	-0.036816	0.072072	0.544086	24626	0.0200476	1.69794
1	207783000	62	0.00755	0.426701	0.408757	0.019199	-0.01162	0.537148	25808	0.0210098	1.67758
1	207763000	67	0.028753	0.405181	0.440897	-0.016375	0.045549	0.535873	26019	0.0211816	1.67404
1	207777000	53	0.044836	0.408804	0.430564	0.004186	0.041687	0.521421	28759	0.0234122	1.63056
1	207761000	69	0.015532	0.388732	0.431502	-0.028442	0.044095	0.520661	28940	0.0235595	1.62783
1	207749000	52	0.038892	0.386954	0.440166	-0.025566	0.065234	0.514881	30119	0.0245193	1.61049
1	207751000	60	0.038535	0.379707	0.435797	-0.02774	0.067037	0.505304	32272	0.026272	1.58051
1	207767000	63	0.030968	0.371511	0.39479	-0.003143	0.034601	0.46758	41895	0.0341059	1.46717
1	207765000	69	0.0326	0.367848	0.395062	-0.00543	0.038574	0.464056	42933	0.0349509	1.45654
1	207769000	64	0.051625	0.375416	0.398879	0.007358	0.045647	0.463311	43172	0.0351455	1.45413
1	207759000	66	0.020312	0.346948	0.401096	-0.033017	0.053538	0.459116	44478	0.0362087	1.44119
1	207785000	69	0.006626	0.379248	0.360097	0.018516	-0.011868	0.458307	44748	0.0364285	1.43856
1	207735000	14	0.009413	0.34925	0.31668	0.029148	-0.019691	0.400482	67616	0.0550449	1.25928
1	207771000	62	0.058051	0.337395	0.354069	0.017159	0.042646	0.394417	70638	0.0575051	1.24029
1	207801000	77	0.029198	0.325011	0.319668	0.018759	0.010874	0.374301	81449	0.0663061	1.17845
1	207775000	56	0.054997	0.317146	0.331341	0.01778	0.038787	0.363693	87760	0.0714437	1.14604
1	207799000	73	0.031504	0.316244	0.310027	0.020531	0.01148	0.359623	90314	0.0735229	1.13358
1	207733000	3	0.002579	0.296983	0.306321	-0.005395	0.007977	0.35777	91498	0.0744868	1.12792
1	207793000	68	0.010266	0.306964	0.29895	0.010908	-0.000589	0.355765	92799	0.0755459	1.12179
1	207803000	78	0.028908	0.310111	0.305734	0.017829	0.011504	0.353395	94418	0.0768639	1.11428
1	207787000	77	0.007844	0.304526	0.294399	0.011165	-0.00329	0.351996	95300	0.0775819	1.11024
1	207807000	79	0.025609	0.318473	0.283728	0.037833	-0.01189	0.345586	99680	0.0811476	1.09072
1	207773000	60	0.059347	0.305022	0.314151	0.023979	0.037202	0.339896	103841	0.084535	1.07296
1	207795000	65	0.013675	0.299189	0.280938	0.019739	-0.00597	0.335777	106851	0.0869854	1.06055
1	207745000	37	0.084888	0.300256	0.326128	0.025517	0.063192	0.331524	110114	0.0896417	1.04749
1	207805000	87	0.037609	0.289594	0.287626	0.020551	0.017784	0.321368	118466	0.0964409	1.01574
1	207747000	35	0.045223	0.275727	0.303664	0.003471	0.042807	0.319117	120354	0.0979779	1.00887
1	207789000	73	0.010927	0.283329	0.256817	0.023657	-0.01267	0.309482	128966	0.104989	0.978857
1	207791000	78	0.011242	0.27959	0.255803	0.021895	-0.01059	0.306039	132367	0.107757	0.967553
1	207797000	62	0.036623	0.278536	0.273875	0.021875	0.015435	0.304598	133760	0.108891	0.963006
1	207737000	27	0.079887	0.287893	0.290078	0.040093	0.043166	0.299434	138884	0.113063	0.94668
1	207739000	27	0.079887	0.287893	0.290078	0.040093	0.043166	0.299434	138885	0.113064	0.946677
1	207741000	27	0.079887	0.287893	0.290078	0.040093	0.043166	0.299434	138886	0.113064	0.946674
1	207743000	29	0.062366	0.230757	0.241509	0.02516	0.039236	0.237188	220371	0.1794	0.746178
1	207671000	77	0.115093	0.107928	0.372707	-0.11493	0.237203	0.229138	234295	0.190735	0.719569
1	207673000	85	0.102341	0.121196	0.351193	-0.097731	0.205696	0.226925	238377	0.194058	0.712068
1	207675000	84	0.089873	0.130038	0.331635	-0.084722	0.178894	0.224027	243763	0.198443	0.702365
1	207669000	76	0.118706	0.100703	0.373917	-0.117883	0.244247	0.224025	243768	0.198447	0.702356
1	207809000	74	0.033729	0.216987	0.197248	0.029604	0.004707	0.215002	261689	0.213036	0.671547
1	207699000	33	0.058194	0.160473	0.255477	-0.03007	0.090025	0.204986	283211	0.230557	0.637222
1	207677000	89	0.076244	0.12115	0.287431	-0.065215	0.144523	0.194356	308441	0.251096	0.60016
1	207667000	71	0.114242	0.089888	0.320237	-0.085256	0.206567	0.179443	348341	0.283578	0.547328
1	207701000	22	0.013816	0.139173	0.189553	-0.023198	0.03711	0.17306	366796	0.298602	0.524908
1	207647000	67	0.109521	0.084831	0.304599	-0.079312	0.195308	0.167959	382686	0.311537	0.50649
1	207693000	57	0.049813	0.137015	0.204734	-0.015312	0.066408	0.16267	399710	0.325396	0.487587
1	207697000	43	0.047884	0.120768	0.202959	-0.024537	0.073605	0.153243	432239	0.351878	0.453608
1	207651000	65	0.097633	0.111113	0.25066	-0.034022	0.136756	0.151806	437483	0.356147	0.448371
1	207645000	67	0.111707	0.077489	0.282537	-0.066462	0.184915	0.147118	455042	0.370441	0.431281
1	207643000	63	0.115404	0.06831	0.286876	-0.07236	0.194984	0.143115	470600	0.383107	0.41668
1	207679000	84	0.04122	0.123395	0.176524	-0.010215	0.052308	0.141913	475330	0.386957	0.412337
1	207665000	80	0.112268	0.064141	0.283405	-0.073934	0.19302	0.140224	482119	0.392484	0.406178
1	207649000	78	0.106998	0.090839	0.254288	-0.042508	0.155674	0.137741	492265	0.400744	0.397133
1	207811000	71	0.02947	0.134487	0.138992	0.012347	0.017566	0.132086	516122	0.420165	0.37658
1	207691000	52	0.04228	0.10679	0.168461	-0.014171	0.057372	0.127105	537982	0.437961	0.358565
1	207685000	64	0.009789	0.106466	0.13532	-0.011494	0.021332	0.124065	552081	0.449439	0.34733
1	207681000	83	0.027971	0.105214	0.1377	-0.004305	0.032675	0.115476	593257	0.482959	0.31609
1	207695000	52	0.056631	0.099943	0.165379	-0.008591	0.066889	0.113888	601288	0.489497	0.31025
1	207663000	75	0.102428	0.063157	0.234501	-0.046963	0.155025	0.112203	609833	0.496453	0.304121
1	207687000	54	0.022474	0.100415	0.131508	-0.006223	0.028953	0.112044	610600	0.497078	0.303576
1	207865000	72	0.057335	0.149736	0.100644	0.057589	0.001456	0.10462	649659	0.528875	0.276647
1	207641000	58	0.105273	0.057084	0.229173	-0.045139	0.156375	0.103916	653459	0.531969	0.274114
1	207827000	95	0.083028	0.085728	0.183923	-0.01347	0.100149	0.103098	657975	0.535645	0.271123
1	207639000	59	0.08586	0.07361	0.194659	-0.025129	0.1149	0.101589	666160	0.542308	0.265754
1	207621000	69	0.109188	0.052278	0.232214	-0.047464	0.163087	0.101158	668567	0.544268	0.264187
1	207825000	96	0.076772	0.087578	0.171239	-0.008146	0.088025	0.099798	676022	0.550337	0.259372
1	207623000	68	0.105216	0.056395	0.223079	-0.041598	0.152771	0.099645	676831	0.550995	0.258852
1	207625000	64	0.106866	0.053209	0.225449	-0.043889	0.156907	0.098565	682883	0.555922	0.254986
1	207813000	73	0.030954	0.098476	0.111748	0.008306	0.023137	0.095363	700571	0.570322	0.24388
1	207637000	65	0.077263	0.08145	0.168699	-0.009696	0.090108	0.094656	704630	0.573626	0.241371
1	207683000	69	0.011466	0.083933	0.106166	-0.006519	0.018052	0.094184	707296	0.575796	0.239731
1	207653000	60	0.089715	0.097585	0.16372	0.008943	0.085054	0.093737	709812	0.577844	0.238189
1	207823000	98	0.074086	0.092573	0.150658	0.005411	0.071562	0.091731	721340	0.587229	0.231192
1	207635000	52	0.059226	0.084956	0.142279	-0.00182	0.062872	0.090603	727830	0.592513	0.227302
1	207829000	91	0.088264	0.080364	0.171775	-0.006144	0.098549	0.089922	731765	0.595716	0.224961
1	207821000	93	0.06554	0.090436	0.140604	0.005526	0.062261	0.089264	735615	0.59885	0.222682
1	207627000	54	0.104711	0.050088	0.208265	-0.035767	0.146375	0.087153	747980	0.608916	0.215442
1	207661000	67	0.085872	0.065043	0.177686	-0.019296	0.109081	0.086551	751628	0.611886	0.213329
1	207633000	56	0.066528	0.072215	0.14679	-0.007475	0.07632	0.08243	776599	0.632214	0.199136
1	207815000	75	0.037326	0.094443	0.094698	0.018879	0.019161	0.080326	789477	0.642698	0.191993
1	207631000	60	0.075596	0.061411	0.160711	-0.016608	0.095215	0.079986	791596	0.644423	0.190829
1	207689000	53	0.027145	0.06951	0.104572	-0.005445	0.032965	0.077489	806916	0.656895	0.182504
1	207655000	59	0.084187	0.087947	0.138275	0.015591	0.072352	0.076466	813287	0.662081	0.179089
1	207831000	74	0.090354	0.071906	0.157394	-0.000967	0.095667	0.075589	818576	0.666387	0.176273
1	207833000	71	0.084345	0.052572	0.159903	-0.016059	0.104175	0.070064	853132	0.694519	0.158316
1	207659000	59	0.072712	0.072026	0.127055	0.00718	0.068311	0.067571	868877	0.707336	0.150374
1	207863000	74	0.080082	0.119399	0.085168	0.060803	0.022667	0.066347	876546	0.713579	0.146558
1	207839000	70	0.07061	0.045395	0.146878	-0.019584	0.092811	0.066041	878501	0.715171	0.14559
1	207819000	88	0.052024	0.06945	0.105997	0.00668	0.046746	0.0653	883263	0.719048	0.143242
1	207629000	57	0.114038	0.044454	0.184489	-0.018693	0.139775	0.064165	890578	0.725003	0.13966
1	207817000	84	0.042089	0.070064	0.091706	0.009727	0.033273	0.062913	898477	0.731433	0.135825
1	207861000	78	0.07516	0.10674	0.086646	0.05019	0.027944	0.062688	899899	0.732591	0.135139
1	207859000	88	0.070196	0.100572	0.083379	0.045859	0.026923	0.060138	916097	0.745777	0.127391
1	207857000	85	0.061333	0.091127	0.07927	0.038128	0.025167	0.057422	933151	0.75966	0.11938
1	207835000	72	0.080322	0.040663	0.14412	-0.01519	0.098922	0.056703	937688	0.763354	0.117274
1	207841000	80	0.073481	0.038968	0.137079	-0.015682	0.092002	0.055429	945554	0.769758	0.113646
1	207657000	68	0.081027	0.072601	0.107859	0.02287	0.061629	0.052502	963782	0.784597	0.105354
1	207853000	80	0.061708	0.08662	0.070462	0.040615	0.02308	0.049988	979472	0.79737	0.0983404
1	207837000	72	0.081287	0.04009	0.132366	-0.008144	0.092925	0.049059	985046	0.801907	0.0958759
1	207855000	83	0.063955	0.085657	0.071325	0.040822	0.02527	0.048727	987105	0.803583	0.094969
1	207843000	84	0.08003	0.046488	0.106439	0.009238	0.074176	0.038365	1047192	0.852499	0.0693061
1	207845000	77	0.082396	0.055791	0.098429	0.01989	0.066099	0.037518	1051909	0.856339	0.0673542
1	207851000	84	0.066565	0.073491	0.058642	0.042392	0.026492	0.03394	1071304	0.872128	0.0594197
1	207703000	7	0.016589	0.037225	0.044243	0.004706	0.012022	0.03323	1075037	0.875167	0.057909
1	207847000	78	0.078441	0.057988	0.077365	0.030452	0.051236	0.029285	1095583	0.891893	0.0496871
1	207849000	74	0.072146	0.061266	0.056204	0.040129	0.034752	0.023094	1124823	0.915697	0.0382482

## Sheet: Indo-Europeans
chr	midPos	Nsites	Fst01	Fst02	Fst12	PBS0	PBS1	PBS2	rank	rank.perc	rank.log
1	207685000	64	0.009789	0.113723	0.152865	-0.017666	0.027503	0.138391	1063	0.000865367	3.0628
1	207683000	69	0.011466	0.112155	0.15077	-0.016467	0.027999	0.135425	1164	0.000947589	3.02338
1	207687000	54	0.022474	0.112718	0.157673	-0.014632	0.037362	0.134225	1198	0.000975267	3.01088
1	207689000	53	0.027145	0.108333	0.15564	-0.013497	0.041017	0.128159	1422	0.00115762	2.93643
1	207761000	69	0.015532	0.112132	0.138475	-0.007233	0.022886	0.126165	1542	0.00125531	2.90125
1	207779000	51	-0.000273	0.106437	0.121604	-0.008696	0.008423	0.121234	1807	0.00147104	2.83237
1	207759000	66	0.020312	0.107834	0.137345	-0.006558	0.027079	0.120661	1841	0.00149872	2.82428
1	207781000	49	0.001923	0.101117	0.121697	-0.010618	0.012543	0.117221	2090	0.00170143	2.76919
1	207767000	63	0.030968	0.124463	0.124202	0.015878	0.01558	0.11704	2107	0.00171527	2.76567
1	207755000	59	0.020772	0.102529	0.135919	-0.008462	0.029452	0.116636	2143	0.00174457	2.75831
1	207763000	67	0.028753	0.115507	0.129632	0.006538	0.022636	0.116203	2175	0.00177062	2.75187
1	207747000	35	0.045223	0.11985	0.135029	0.01444	0.031837	0.113222	2423	0.00197252	2.70498
1	207765000	69	0.0326	0.115361	0.124506	0.011376	0.021767	0.1112	2608	0.00212312	2.67303
1	207681000	83	0.027971	0.107292	0.125795	0.003712	0.024657	0.109783	2748	0.00223709	2.65032
1	207753000	68	0.034642	0.107266	0.131817	0.003685	0.031571	0.109781	2749	0.00223791	2.65016
1	207757000	66	0.029962	0.097763	0.131646	-0.003928	0.034349	0.106807	3072	0.00250085	2.60191
1	207749000	52	0.038892	0.106193	0.131505	0.00547	0.034198	0.106795	3074	0.00250248	2.60163
1	207751000	60	0.038535	0.10406	0.12939	0.005309	0.033988	0.104573	3346	0.00272391	2.56481
1	207691000	52	0.04228	0.092235	0.143449	-0.007436	0.050636	0.104206	3393	0.00276217	2.55875
1	207777000	52	0.044836	0.12116	0.115656	0.026058	0.019815	0.103095	3566	0.00290301	2.53715
1	207785000	69	0.006626	0.090882	0.107226	-0.005746	0.012395	0.101027	3887	0.00316433	2.49972
1	207769000	64	0.051625	0.124765	0.113984	0.032623	0.020381	0.100639	3950	0.00321561	2.49274
1	207783000	62	0.00755	0.087728	0.108604	-0.007785	0.015364	0.099603	4106	0.00334261	2.47591
1	207787000	78	0.007844	0.086753	0.106033	-0.006731	0.014606	0.09748	4492	0.00365685	2.43689
1	207775000	56	0.054997	0.123258	0.111919	0.034709	0.021858	0.096834	4599	0.00374395	2.42667
1	207771000	62	0.058051	0.125336	0.109598	0.038819	0.020985	0.095096	4903	0.00399143	2.39887
1	207789000	73	0.010927	0.087618	0.103436	-0.003251	0.014238	0.094948	4939	0.00402074	2.39569
1	207791000	78	0.011242	0.086861	0.10262	-0.003052	0.014358	0.093919	5144	0.00418763	2.37803
1	207793000	68	0.010266	0.088983	0.099193	-0.000476	0.010795	0.093669	5189	0.00422426	2.37425
1	207773000	60	0.059347	0.123902	0.10903	0.039007	0.022174	0.09327	5278	0.00429671	2.36686
1	207795000	65	0.013675	0.080676	0.101607	-0.004631	0.0184	0.088747	6327	0.00515068	2.28814
1	207693000	57	0.049813	0.080693	0.133766	-0.004184	0.055281	0.088319	6439	0.00524186	2.28051
1	207679000	84	0.04122	0.100729	0.103028	0.019767	0.022326	0.086404	6980	0.00568228	2.24548
1	207695000	52	0.056631	0.073094	0.127308	-0.000986	0.059284	0.076889	10482	0.00853318	2.06889
1	207745000	37	0.084888	0.11043	0.113423	0.042669	0.046039	0.074347	11704	0.00952799	2.021
1	207697000	43	0.047884	0.061373	0.105198	0.000626	0.048442	0.062711	19866	0.0161725	1.79122
1	207797000	62	0.036623	0.057614	0.086125	0.003294	0.034016	0.056046	27073	0.0220396	1.6568
1	207735000	14	0.009413	0.048367	0.06188	-0.002422	0.01188	0.051998	32792	0.0266953	1.57357
1	207743000	29	0.062366	0.074792	0.085926	0.026145	0.038251	0.051593	33424	0.0272098	1.56527
1	207803000	78	0.028908	0.050725	0.066363	0.006361	0.022972	0.045695	44496	0.0362233	1.44101
1	207799000	73	0.031504	0.050545	0.068178	0.006632	0.025379	0.045235	45545	0.0370773	1.43089
1	207801000	77	0.029198	0.050994	0.065496	0.007117	0.022516	0.045224	45569	0.0370968	1.43066
1	207677000	89	0.076244	0.081695	0.070479	0.045723	0.033584	0.039502	60349	0.0491289	1.30866
1	207699000	33	0.058194	0.039002	0.087113	0.004298	0.055658	0.035485	73656	0.0599619	1.22212
1	207807000	79	0.025609	0.04814	0.037869	0.018337	0.007605	0.031	92748	0.0755043	1.12203
1	207805000	87	0.037609	0.043761	0.050218	0.01578	0.022555	0.028968	103301	0.0840952	1.07523
1	207635000	52	0.059226	0.049407	0.059228	0.025333	0.035719	0.025336	125634	0.102276	0.990226
1	207737000	27	0.079887	0.061982	0.057133	0.044208	0.039052	0.019779	171768	0.139833	0.854391
1	207739000	27	0.079887	0.061982	0.057133	0.044208	0.039052	0.019779	171769	0.139834	0.854388
1	207741000	27	0.079887	0.061982	0.057133	0.044208	0.039052	0.019779	171770	0.139834	0.854386
1	207809000	74	0.033729	0.032752	0.037251	0.014824	0.019487	0.018476	185121	0.150703	0.821877
1	207633000	56	0.066528	0.049092	0.053145	0.032286	0.036558	0.018051	189754	0.154475	0.811142
1	207701000	22	0.013816	0.021444	0.025672	0.004791	0.009121	0.016886	203097	0.165337	0.78163
1	207865000	71	0.057335	0.036982	0.051199	0.022085	0.036959	0.015597	218940	0.178235	0.749008
1	207637000	65	0.077263	0.051539	0.04678	0.042708	0.037703	0.010207	302112	0.245943	0.609165
1	207811000	71	0.02947	0.020121	0.029176	0.010315	0.019599	0.010012	305815	0.248958	0.603874
1	207675000	84	0.089873	0.066918	0.039337	0.061651	0.032521	0.007611	354428	0.288533	0.539805
1	207639000	59	0.08586	0.061367	0.038421	0.056962	0.032809	0.006369	382802	0.311631	0.506359
1	207813000	73	0.030954	0.015147	0.024505	0.010947	0.020495	0.004315	435265	0.35434	0.450579
1	207631000	60	0.075596	0.04147	0.037651	0.041291	0.037315	0.001063	536037	0.436377	0.360138
1	207703000	7	0.016589	-0.000516	0.016269	-9.5e-05	0.016823	-0.00042	587420	0.478207	0.320384
1	207815000	75	0.037326	0.015952	0.019713	0.017106	0.020935	-0.001025	608842	0.495646	0.304828
1	207733000	3	0.002579	-0.000344	-0.000259	0.001248	0.001334	-0.001592	629042	0.51209	0.290653
1	207863000	73	0.080082	0.038068	0.040453	0.040494	0.042977	-0.001682	632269	0.514717	0.288431
1	207839000	70	0.07061	0.026445	0.041091	0.029034	0.044193	-0.002233	651084	0.530034	0.275696
1	207817000	84	0.042089	0.016459	0.021144	0.019113	0.023887	-0.002517	660629	0.537805	0.269375
1	207659000	59	0.072712	0.033203	0.032746	0.037982	0.037509	-0.004215	715467	0.582447	0.234743
1	207819000	88	0.052024	0.017776	0.026686	0.022157	0.031269	-0.004221	715653	0.582599	0.234631
1	207841000	80	0.073481	0.025029	0.041052	0.029875	0.046446	-0.004528	725133	0.590316	0.228915
1	207657000	68	0.081027	0.031943	0.041007	0.037546	0.046953	-0.005082	741651	0.603763	0.219134
1	207655000	59	0.084187	0.036152	0.039858	0.042046	0.045898	-0.005224	745926	0.607243	0.216637
1	207653000	60	0.089715	0.042231	0.039553	0.048395	0.045603	-0.005246	746596	0.607789	0.216247
1	207843000	84	0.08003	0.025732	0.045283	0.031571	0.051843	-0.005502	753833	0.61368	0.212058
1	207861000	77	0.07516	0.033164	0.032097	0.039618	0.038516	-0.005892	764901	0.62269	0.205728
1	207821000	93	0.06554	0.021041	0.032988	0.027754	0.040033	-0.006488	781354	0.636084	0.196485
1	207661000	67	0.085872	0.044483	0.030036	0.052396	0.037389	-0.006893	792386	0.645065	0.190396
1	207835000	72	0.080322	0.021475	0.045737	0.029312	0.05442	-0.007603	810698	0.659973	0.180474
1	207857000	85	0.061333	0.026137	0.02089	0.034334	0.02896	-0.007849	817104	0.665188	0.177056
1	207859000	88	0.070196	0.032152	0.023873	0.04065	0.032132	-0.007969	820122	0.667645	0.175455
1	207825000	96	0.076772	0.023514	0.038759	0.032072	0.047807	-0.008277	827653	0.673775	0.171485
1	207837000	72	0.081287	0.0251	0.041576	0.033869	0.050913	-0.008448	831833	0.677178	0.169297
1	207851000	84	0.066565	0.025691	0.025546	0.034516	0.034368	-0.008489	832797	0.677963	0.168794
1	207823000	98	0.074086	0.025025	0.033857	0.033937	0.043036	-0.008593	835301	0.680002	0.16749
1	207853000	80	0.061708	0.026906	0.018771	0.036009	0.027685	-0.008735	838657	0.682734	0.165749
1	207827000	95	0.083028	0.021667	0.045395	0.031063	0.055615	-0.009158	848525	0.690767	0.160668
1	207847000	78	0.078441	0.024808	0.037312	0.034392	0.047297	-0.009271	851225	0.692965	0.159289
1	207855000	83	0.063955	0.028015	0.018904	0.037711	0.028381	-0.009296	851761	0.693401	0.159015
1	207845000	77	0.082396	0.023454	0.04258	0.033105	0.052885	-0.009372	853449	0.694775	0.158156
1	207849000	74	0.072146	0.022558	0.032768	0.03219	0.04269	-0.009374	853506	0.694822	0.158127
1	207641000	58	0.105273	0.064116	0.024815	0.076186	0.03505	-0.009923	865853	0.704873	0.151889
1	207833000	71	0.084345	0.020171	0.04548	0.030973	0.057142	-0.010596	880220	0.716569	0.144742
1	207621000	69	0.109188	0.055591	0.035945	0.068106	0.047517	-0.010909	886886	0.721996	0.141465
1	207627000	54	0.104711	0.051091	0.035218	0.063599	0.04701	-0.011156	892016	0.726172	0.13896
1	207651000	65	0.097633	0.048844	0.027525	0.06245	0.040284	-0.012373	915986	0.745686	0.127444
1	207623000	68	0.105216	0.050935	0.033366	0.064758	0.046415	-0.01248	918057	0.747372	0.126463
1	207625000	64	0.106866	0.051877	0.03377	0.065968	0.04705	-0.012697	922187	0.750734	0.124514
1	207673000	85	0.102341	0.062716	0.017635	0.077471	0.030494	-0.012702	922294	0.750821	0.124464
1	207829000	91	0.088264	0.022438	0.042674	0.035744	0.056661	-0.01305	928674	0.756015	0.12147
1	207831000	74	0.090354	0.024615	0.040512	0.039133	0.055566	-0.01421	949025	0.772582	0.112055
1	207663000	75	0.102428	0.05248	0.022396	0.069659	0.038403	-0.015752	973756	0.792715	0.100883
1	207649000	78	0.106998	0.051478	0.0264	0.069631	0.043536	-0.016781	988705	0.804885	0.0942664
1	207629000	57	0.114038	0.038112	0.044934	0.056982	0.0641	-0.018125	1007121	0.819877	0.0862514
1	207665000	80	0.112268	0.063527	0.017017	0.083779	0.035307	-0.018144	1007428	0.820127	0.0861191
1	207667000	71	0.114242	0.064344	0.017305	0.085181	0.03613	-0.018674	1014311	0.82573	0.083162
1	207647000	67	0.109521	0.064256	0.010297	0.086029	0.029967	-0.019616	1026046	0.835283	0.0781663
1	207671000	77	0.115093	0.059546	0.01924	0.082119	0.040154	-0.020727	1038817	0.84568	0.072794
1	207669000	76	0.118706	0.062937	0.018387	0.086405	0.039959	-0.021401	1046026	0.851549	0.0697906
1	207645000	67	0.111707	0.060843	0.012212	0.084469	0.033984	-0.021697	1049136	0.85408	0.0685013
1	207643000	63	0.115404	0.062817	0.012205	0.087611	0.035013	-0.022734	1059601	0.8626	0.0641907

## Sheet: Indian Austroasiatic
chr	midPos	Nsites	Fst01	Fst02	Fst12	PBS0	PBS1	PBS2	rank	rank.perc	rank.log
1	207685000	64	0.009789	0.425171	0.478722	-0.043976	0.053814	0.597659	230	0.000187238	3.72761
1	207687000	54	0.022474	0.418929	0.467392	-0.032178	0.054909	0.57506	235	0.000191309	3.71827
1	207761000	69	0.015532	0.419878	0.456778	-0.025033	0.040687	0.56955	238	0.000193751	3.71276
1	207767000	63	0.030968	0.434365	0.449435	0.002227	0.02923	0.567579	239	0.000194565	3.71094
1	207683000	69	0.011466	0.410817	0.457216	-0.035246	0.046779	0.564265	240	0.000195379	3.70912
1	207779000	52	-0.000273	0.41633	0.436579	-0.017791	0.017518	0.55621	247	0.000201078	3.69664
1	207763000	67	0.028753	0.420248	0.447376	-0.009374	0.038548	0.554529	248	0.000201892	3.69488
1	207755000	59	0.020772	0.403752	0.457036	-0.036312	0.057302	0.55341	249	0.000202706	3.69313
1	207759000	66	0.020312	0.406046	0.450219	-0.02838	0.048901	0.549333	251	0.000204334	3.68966
1	207753000	68	0.034642	0.405316	0.452708	-0.023895	0.059152	0.543621	255	0.00020759	3.68279
1	207765000	69	0.0326	0.41568	0.437981	-0.002885	0.036028	0.540191	256	0.000208404	3.68109
1	207769000	64	0.051625	0.426081	0.433264	0.020205	0.0328	0.535063	258	0.000210033	3.67771
1	207689000	53	0.027145	0.392652	0.450275	-0.036082	0.063602	0.534734	259	0.000210847	3.67603
1	207777000	53	0.044836	0.42189	0.428092	0.017543	0.02833	0.530448	262	0.000213289	3.67103
1	207757000	66	0.029962	0.394109	0.445073	-0.028722	0.059142	0.529777	263	0.000214103	3.66938
1	207749000	52	0.038892	0.398382	0.442008	-0.017804	0.057473	0.525937	267	0.000217359	3.66282
1	207775000	56	0.054997	0.421953	0.427106	0.023807	0.03276	0.524293	269	0.000218987	3.65958
1	207771000	62	0.058051	0.422178	0.425507	0.027014	0.032791	0.521476	271	0.000220616	3.65636
1	207751000	60	0.038535	0.392011	0.437293	-0.019051	0.058348	0.516649	275	0.000223872	3.65
1	207747000	35	0.045223	0.398065	0.432285	-0.006127	0.052404	0.513732	276	0.000224686	3.64842
1	207773000	60	0.059347	0.418276	0.420821	0.028398	0.032783	0.51336	277	0.0002255	3.64685
1	207781000	50	0.001923	0.391359	0.411883	-0.016189	0.018113	0.512716	279	0.000227128	3.64373
1	207691000	52	0.04228	0.369356	0.443313	-0.040769	0.083969	0.501782	286	0.000232827	3.63297
1	207785000	70	0.006626	0.367584	0.369223	0.002027	0.004621	0.456181	319	0.000259691	3.58554
1	207681000	83	0.027971	0.36183	0.387868	-0.006643	0.035013	0.455794	321	0.00026132	3.58283
1	207783000	63	0.00755	0.35503	0.360365	-0.000364	0.007942	0.438916	338	0.000275159	3.56042
1	207693000	57	0.049813	0.327606	0.410126	-0.039919	0.091016	0.43683	342	0.000278415	3.55531
1	207787000	78	0.007844	0.349042	0.359035	-0.003798	0.011673	0.433107	347	0.000282486	3.549
1	207745000	37	0.084888	0.365335	0.386168	0.027666	0.061042	0.426992	354	0.000288184	3.54033
1	207793000	68	0.010266	0.351524	0.350052	0.006293	0.004026	0.426838	355	0.000288998	3.5391
1	207789000	73	0.010927	0.348222	0.345099	0.007883	0.003104	0.420168	372	0.000302838	3.51879
1	207791000	78	0.011242	0.347197	0.343327	0.008608	0.002697	0.417872	378	0.000307722	3.51184
1	207695000	52	0.056631	0.297572	0.383907	-0.036424	0.094722	0.389636	467	0.000380175	3.42002
1	207679000	84	0.04122	0.31581	0.333066	0.008274	0.033819	0.371245	516	0.000420065	3.37668
1	207697000	43	0.047884	0.259463	0.372256	-0.058088	0.107155	0.358467	556	0.000452628	3.34426
1	207795000	65	0.013675	0.29315	0.296123	0.004777	0.008992	0.34216	622	0.000506358	3.29554
1	207699000	33	0.058194	0.23689	0.367534	-0.06391	0.123866	0.334263	656	0.000534036	3.27243
1	207743000	29	0.062366	0.286163	0.293728	0.02687	0.037525	0.31023	844	0.000687083	3.16299
1	207735000	14	0.009413	0.278829	0.247949	0.025692	-0.016235	0.301187	962	0.000783145	3.10616
1	207797000	62	0.036623	0.233324	0.248216	0.008847	0.028463	0.256844	1849	0.00150523	2.8224
1	207677000	89	0.076244	0.259838	0.250376	0.046005	0.033302	0.254882	1892	0.00154024	2.81241
1	207803000	78	0.028908	0.23091	0.237218	0.010549	0.018785	0.251998	1977	0.00160944	2.79333
1	207801000	77	0.029198	0.231245	0.23558	0.011988	0.017644	0.250994	2014	0.00163956	2.78527
1	207799000	73	0.031504	0.222632	0.230486	0.010928	0.021083	0.240913	2353	0.00191553	2.71771
1	207737000	27	0.079887	0.244208	0.239674	0.04462	0.038639	0.235369	2565	0.00208811	2.68025
1	207739000	27	0.079887	0.244208	0.239674	0.04462	0.038639	0.235369	2566	0.00208893	2.68008
1	207741000	27	0.079887	0.244208	0.239674	0.04462	0.038639	0.235369	2567	0.00208974	2.67991
1	207805000	87	0.037609	0.188601	0.193795	0.015956	0.022378	0.19304	5414	0.00440743	2.35581
1	207807000	79	0.025609	0.187363	0.168867	0.024224	0.001718	0.183247	6591	0.0053656	2.27038
1	207675000	84	0.089873	0.188546	0.113117	0.091528	0.002643	0.117399	26626	0.0216757	1.66403
1	207809000	74	0.033729	0.103693	0.107454	0.015053	0.019258	0.094419	46280	0.0376756	1.42394
1	207811000	71	0.02947	0.066134	0.089247	0.002426	0.027487	0.065996	98491	0.0801795	1.09594
1	207669000	76	0.118706	0.194911	0.014053	0.164507	-0.038143	0.052295	146128	0.11896	0.9246
1	207665000	80	0.112268	0.184711	0.01659	0.153284	-0.034199	0.050928	152325	0.124005	0.906562
1	207663000	75	0.102428	0.153216	0.040681	0.11642	-0.008358	0.04989	157131	0.127917	0.893071
1	207813000	73	0.030954	0.043812	0.079587	-0.003345	0.034788	0.048145	165734	0.134921	0.869921
1	207865000	72	0.057335	0.068265	0.080452	0.022939	0.036105	0.047768	167659	0.136488	0.864906
1	207667000	71	0.114242	0.181781	0.014597	0.153616	-0.032305	0.047009	171572	0.139673	0.854887
1	207673000	85	0.102341	0.169002	0.016345	0.138306	-0.030341	0.046821	172537	0.140459	0.852451
1	207661000	67	0.085872	0.117681	0.053556	0.079971	0.009814	0.04523	181214	0.147523	0.831141
1	207671000	77	0.115093	0.181134	0.012402	0.154814	-0.032541	0.045021	182386	0.148477	0.828342
1	207819000	88	0.052024	0.037059	0.087816	-0.000362	0.053788	0.038126	225667	0.183711	0.735865
1	207833000	71	0.084345	0.025414	0.127378	-0.011198	0.099313	0.03694	234263	0.190709	0.719629
1	207817000	84	0.042089	0.042454	0.069539	0.007153	0.035847	0.036228	239641	0.195087	0.709772
1	207659000	59	0.072712	0.083961	0.056483	0.052523	0.022968	0.035173	247698	0.201646	0.695411
1	207815000	75	0.037326	0.03869	0.065572	0.004839	0.033202	0.034619	252131	0.205255	0.687707
1	207827000	95	0.083028	0.023009	0.122609	-0.010423	0.097101	0.033701	259483	0.21124	0.675224
1	207825000	96	0.076772	0.029961	0.10932	-0.002736	0.082616	0.033155	263936	0.214865	0.667834
1	207821000	93	0.06554	0.034097	0.094571	0.001566	0.066221	0.033126	264176	0.21506	0.66744
1	207845000	77	0.082396	0.041285	0.104169	0.009074	0.076915	0.033088	264481	0.215309	0.666939
1	207847000	78	0.078441	0.038217	0.102027	0.00652	0.075169	0.032447	269963	0.219771	0.658029
1	207839000	70	0.07061	0.042544	0.090076	0.011154	0.062073	0.032321	271082	0.220682	0.656232
1	207849000	74	0.072146	0.032354	0.100113	0.001142	0.073739	0.031747	276121	0.224784	0.648234
1	207831000	74	0.090354	0.022862	0.123523	-0.007009	0.101708	0.030136	290799	0.236734	0.62574
1	207829000	91	0.088264	0.020825	0.122644	-0.008697	0.101101	0.029742	294641	0.239861	0.62004
1	207841000	80	0.073481	0.037	0.093396	0.007987	0.068334	0.029715	294908	0.240079	0.619647
1	207835000	72	0.080322	0.019413	0.114557	-0.009166	0.092897	0.02877	304060	0.247529	0.606374
1	207843000	84	0.08003	0.03755	0.096301	0.010214	0.0732	0.028059	311248	0.253381	0.596227
1	207851000	84	0.066565	0.032165	0.087161	0.005191	0.063693	0.027503	317013	0.258074	0.588256
1	207823000	98	0.074086	0.029325	0.096649	0.002547	0.074427	0.027217	320028	0.260528	0.584145
1	207837000	72	0.081287	0.026481	0.103264	0.001313	0.083469	0.025525	338592	0.275641	0.559656
1	207853000	80	0.061708	0.031822	0.072804	0.010222	0.053473	0.022118	379400	0.308862	0.510236
1	207657000	68	0.081027	0.069253	0.051076	0.051919	0.032579	0.019848	409811	0.333619	0.476749
1	207863000	74	0.080082	0.045043	0.071898	0.027473	0.055998	0.018616	427209	0.347782	0.458693
1	207855000	83	0.063955	0.028612	0.069919	0.011319	0.054773	0.01771	440460	0.35857	0.445427
1	207857000	85	0.061333	0.023919	0.067873	0.008609	0.054686	0.015601	473217	0.385236	0.414273
1	207861000	78	0.07516	0.032134	0.067461	0.020476	0.057659	0.012185	531568	0.432739	0.363774
1	207859000	88	0.070196	0.028486	0.065374	0.017037	0.055745	0.011864	537545	0.437604	0.358918
1	207701000	22	0.013816	0.016674	0.019198	0.005671	0.008241	0.011143	551065	0.448611	0.34813
1	207655000	59	0.084187	0.054878	0.047095	0.048073	0.039871	0.008369	606275	0.493556	0.306663
1	207653000	60	0.089715	0.062849	0.035028	0.061626	0.032372	0.003285	720405	0.586467	0.231756
1	207703000	7	0.016589	0.001622	0.016299	0.000959	0.015769	0.000664	784750	0.638849	0.194602
1	207733000	3	0.002579	0.000634	0.000742	0.001237	0.001345	-0.000603	816446	0.664652	0.177406
1	207635000	51	0.059226	0.028071	0.024481	0.03237	0.028682	-0.003897	888956	0.723681	0.140453
1	207621000	69	0.109188	0.082292	0.017975	0.09168	0.023942	-0.005804	924973	0.753002	0.123204
1	207633000	55	0.066528	0.032859	0.023111	0.039437	0.029408	-0.006026	928848	0.756156	0.121388
1	207627000	54	0.104711	0.076455	0.016884	0.086558	0.024051	-0.007022	945809	0.769964	0.11353
1	207623000	68	0.105216	0.074185	0.017271	0.085416	0.025757	-0.008336	966912	0.787143	0.103946
1	207625000	64	0.106866	0.074862	0.017499	0.086589	0.02643	-0.008777	973517	0.79252	0.10099
1	207639000	58	0.08586	0.047287	0.019276	0.059374	0.030397	-0.010933	1003637	0.81704	0.0877564
1	207651000	65	0.097633	0.061952	0.01666	0.074944	0.02779	-0.01099	1004373	0.81764	0.0874381
1	207637000	64	0.077263	0.034838	0.022401	0.046608	0.033804	-0.011148	1006339	0.81924	0.0865888
1	207631000	60	0.075596	0.036074	0.019312	0.047923	0.030683	-0.011182	1006788	0.819606	0.0863951
1	207649000	78	0.106998	0.064483	0.017032	0.081322	0.031844	-0.014666	1047015	0.852354	0.0693802
1	207647000	67	0.109521	0.073863	0.008787	0.091951	0.024045	-0.015219	1052743	0.857017	0.0670107
1	207641000	57	0.105273	0.058212	0.015827	0.077629	0.033608	-0.017654	1075537	0.875573	0.0577077
1	207629000	57	0.114038	0.058552	0.01985	0.080684	0.040398	-0.020348	1097107	0.893133	0.0490841
1	207645000	67	0.111707	0.063701	0.011614	0.086296	0.032158	-0.020476	1098019	0.893875	0.0487232
1	207643000	63	0.115404	0.06428	0.011704	0.088645	0.033979	-0.022206	1110079	0.903693	0.0439792

## Sheet: Tibeto-Burman
chr	midPos	Nsites	Fst01	Fst02	Fst12	PBS0	PBS1	PBS2	rank	rank.perc	rank.log
1	207779000	52	-0.000273	0.275864	0.300217	-0.017241	0.016968	0.340017	74	6.02419e-05	4.2201
1	207767000	63	0.030968	0.27054	0.291925	0.000852	0.030606	0.314599	146	0.000118856	3.92498
1	207761000	69	0.015532	0.244742	0.290106	-0.023145	0.038799	0.303841	185	0.000150605	3.82216
1	207781000	50	0.001923	0.248281	0.268324	-0.01255	0.014474	0.297942	203	0.000165258	3.78184
1	207763000	67	0.028753	0.25061	0.284463	-0.008526	0.0377	0.297022	208	0.000169329	3.77127
1	207685000	64	0.009789	0.230094	0.289313	-0.035099	0.044937	0.296586	211	0.000171771	3.76505
1	207765000	69	0.0326	0.251963	0.280853	-0.003121	0.036265	0.293425	223	0.00018154	3.74103
1	207777000	53	0.044836	0.263582	0.275357	0.014877	0.030996	0.29108	235	0.000191309	3.71826
1	207759000	66	0.020312	0.230264	0.284266	-0.026109	0.04663	0.287816	262	0.000213289	3.67103
1	207769000	64	0.051625	0.262841	0.276479	0.017165	0.03584	0.287786	264	0.000214917	3.66773
1	207755000	59	0.020772	0.224923	0.288181	-0.032074	0.053065	0.286867	269	0.000218988	3.65958
1	207775000	56	0.054997	0.261922	0.273123	0.020637	0.03593	0.283068	300	0.000244224	3.61221
1	207771000	62	0.058051	0.26194	0.272375	0.022783	0.037021	0.280948	319	0.000259692	3.58554
1	207753000	68	0.034642	0.22582	0.281669	-0.019809	0.055065	0.27576	350	0.000284928	3.54526
1	207773000	60	0.059347	0.258473	0.267292	0.024608	0.036573	0.274436	361	0.000293883	3.53183
1	207687000	54	0.022474	0.224735	0.270345	-0.018951	0.041681	0.273502	369	0.000300396	3.52231
1	207683000	69	0.011466	0.21896	0.266266	-0.025473	0.037006	0.272603	374	0.000304466	3.51646
1	207757000	66	0.029962	0.218133	0.278651	-0.025071	0.055491	0.271141	389	0.000316677	3.49938
1	207749000	52	0.038892	0.216438	0.264105	-0.011547	0.051215	0.255452	534	0.000434719	3.36179
1	207751000	60	0.038535	0.21293	0.26224	-0.012701	0.051998	0.252139	568	0.000462398	3.33498
1	207689000	53	0.027145	0.205014	0.2585	-0.021064	0.048585	0.250495	589	0.000479493	3.31922
1	207793000	68	0.010266	0.230176	0.219499	0.012046	-0.001728	0.249547	600	0.000488448	3.31118
1	207785000	70	0.006626	0.222462	0.217389	0.006576	7.2e-05	0.245047	650	0.000529152	3.27642
1	207691000	52	0.04228	0.191567	0.26512	-0.026095	0.069295	0.238753	746	0.000607304	3.21659
1	207747000	35	0.045223	0.212624	0.245253	0.001977	0.0443	0.237072	772	0.00062847	3.20172
1	207783000	63	0.00755	0.211821	0.209503	0.005258	0.002321	0.232773	833	0.000678129	3.16869
1	207787000	78	0.007844	0.207878	0.210513	0.002272	0.005603	0.230768	873	0.000710692	3.14832
1	207789000	73	0.010927	0.211415	0.198797	0.01343	-0.002443	0.224085	1027	0.000836061	3.07776
1	207791000	78	0.011242	0.210929	0.197211	0.014271	-0.002965	0.222628	1055	0.000858855	3.06608
1	207681000	83	0.027971	0.193308	0.209539	0.004022	0.024347	0.210792	1449	0.0011796	2.92826
1	207693000	57	0.049813	0.167926	0.244654	-0.022824	0.073921	0.206658	1604	0.00130578	2.88413
1	207795000	65	0.013675	0.186566	0.174039	0.014526	-0.000757	0.191965	2323	0.00189111	2.72328
1	207697000	43	0.047884	0.130122	0.249593	-0.049334	0.098402	0.188736	2505	0.00203927	2.69053
1	207695000	52	0.056631	0.152515	0.227788	-0.017358	0.075656	0.18284	2919	0.0023763	2.6241
1	207699000	33	0.058194	0.120835	0.254298	-0.052345	0.112301	0.181128	3039	0.00247399	2.6066
1	207745000	37	0.084888	0.1871	0.20841	0.031072	0.057637	0.176075	3455	0.00281265	2.55088
1	207679000	84	0.04122	0.177888	0.178981	0.020382	0.021712	0.175497	3509	0.00285661	2.54415
1	207735000	14	0.009413	0.163176	0.124712	0.027198	-0.017741	0.150943	6724	0.00547388	2.26171
1	207801000	77	0.029198	0.152552	0.148209	0.017372	0.01226	0.148154	7255	0.00590615	2.2287
1	207797000	62	0.036623	0.151351	0.150806	0.018976	0.018334	0.145134	7833	0.00637669	2.1954
1	207803000	78	0.028908	0.14784	0.146326	0.015555	0.013779	0.144427	7989	0.00650369	2.18684
1	207799000	73	0.031504	0.14608	0.143331	0.017612	0.014399	0.140305	8893	0.00723962	2.14028
1	207743000	29	0.062366	0.149006	0.151974	0.030451	0.033945	0.130899	11266	0.00917143	2.03756
1	207807000	79	0.025609	0.143272	0.105938	0.034299	-0.008356	0.120336	14855	0.0120932	1.91746
1	207805000	87	0.037609	0.133859	0.125274	0.024098	0.014236	0.119609	15142	0.0123268	1.90915
1	207677000	89	0.076244	0.147642	0.119632	0.055821	0.023487	0.103929	23706	0.0192986	1.71447
1	207737000	27	0.079887	0.135725	0.13226	0.04363	0.039629	0.102234	24861	0.0202389	1.69381
1	207739000	27	0.079887	0.135725	0.13226	0.04363	0.039629	0.102234	24862	0.0202397	1.6938
1	207741000	27	0.079887	0.135725	0.13226	0.04363	0.039629	0.102234	24863	0.0202405	1.69378
1	207809000	74	0.033729	0.097534	0.065506	0.034593	-0.000282	0.068032	71508	0.0582133	1.23498
1	207811000	71	0.02947	0.070144	0.063505	0.018514	0.011399	0.054212	111353	0.0906503	1.04263
1	207813000	73	0.030954	0.054414	0.061006	0.012223	0.019219	0.043727	158515	0.129044	0.889262
1	207675000	84	0.089873	0.120549	0.045125	0.088227	0.005945	0.04023	179010	0.145729	0.836455
1	207853000	80	0.061708	0.079502	0.057026	0.043909	0.019785	0.038932	187398	0.152557	0.816568
1	207865000	72	0.057335	0.053263	0.076106	0.01731	0.041734	0.037423	197620	0.160879	0.793502
1	207817000	84	0.042089	0.051736	0.062199	0.015952	0.027048	0.03717	199380	0.162311	0.789651
1	207815000	75	0.037326	0.052323	0.054476	0.017883	0.020157	0.035859	209005	0.170147	0.769176
1	207857000	85	0.061333	0.079477	0.050423	0.047184	0.01611	0.035629	210722	0.171545	0.765623
1	207851000	84	0.066565	0.06746	0.064333	0.036116	0.032768	0.033728	225872	0.183878	0.73547
1	207855000	83	0.063955	0.077913	0.05022	0.047841	0.018251	0.033274	229650	0.186954	0.728266
1	207635000	52	0.059226	0.074872	0.047649	0.045027	0.016025	0.032796	233628	0.190192	0.720808
1	207819000	88	0.052024	0.040339	0.070126	0.010947	0.042479	0.030228	256626	0.208914	0.680032
1	207661000	67	0.085872	0.089095	0.051623	0.065049	0.024736	0.028268	275964	0.224657	0.64848
1	207659000	59	0.072712	0.06931	0.057759	0.043913	0.031578	0.027916	279613	0.227627	0.642775
1	207633000	56	0.066528	0.079435	0.040877	0.054938	0.013906	0.027829	280560	0.228398	0.641307
1	207859000	88	0.070196	0.080257	0.043068	0.056209	0.016572	0.027451	284520	0.231622	0.63522
1	207839000	70	0.07061	0.054497	0.065232	0.030904	0.042323	0.025134	309705	0.252125	0.598385
1	207637000	65	0.077263	0.088816	0.036628	0.068053	0.012358	0.024957	311739	0.253781	0.595542
1	207639000	59	0.08586	0.102326	0.029747	0.08376	0.006011	0.024188	320788	0.261147	0.583115
1	207849000	74	0.072146	0.053036	0.065951	0.030574	0.044306	0.02392	324049	0.263802	0.578722
1	207655000	59	0.084187	0.07563	0.053759	0.055664	0.032279	0.022979	335561	0.273174	0.563561
1	207821000	93	0.06554	0.039008	0.068322	0.018404	0.049382	0.021385	356177	0.289957	0.537667
1	207863000	74	0.080082	0.071044	0.051144	0.052333	0.031137	0.02136	356540	0.290252	0.537224
1	207653000	60	0.089715	0.087727	0.041981	0.071463	0.022535	0.020353	370089	0.301282	0.521027
1	207841000	80	0.073481	0.049906	0.062267	0.031613	0.044708	0.019582	381000	0.310165	0.508408
1	207861000	78	0.07516	0.073448	0.038913	0.057365	0.02077	0.018921	390803	0.318145	0.497375
1	207657000	68	0.081027	0.065242	0.052235	0.049159	0.03534	0.018309	399821	0.325486	0.487467
1	207631000	60	0.075596	0.082748	0.028239	0.068167	0.010439	0.018206	401320	0.326707	0.485842
1	207701000	22	0.013816	0.019598	0.027671	0.002822	0.01109	0.016971	420749	0.342523	0.46531
1	207847000	78	0.078441	0.049734	0.062188	0.034248	0.04744	0.016765	424067	0.345225	0.461898
1	207647000	67	0.109521	0.133137	0.006559	0.126145	-0.010149	0.01673	424657	0.345705	0.461294
1	207641000	58	0.105273	0.11833	0.01563	0.11071	0.000527	0.015227	449600	0.366011	0.436506
1	207845000	77	0.082396	0.049957	0.06134	0.036967	0.049022	0.01428	466395	0.379683	0.420579
1	207663000	75	0.102428	0.100501	0.029999	0.09176	0.016301	0.014157	468541	0.38143	0.418585
1	207673000	85	0.102341	0.121828	0.005772	0.116045	-0.00808	0.013868	473732	0.385656	0.4138
1	207733000	3	0.002579	0.013848	0.014632	0.000893	0.001689	0.013051	489299	0.398329	0.399758
1	207843000	84	0.08003	0.048275	0.057042	0.03708	0.046334	0.012399	501860	0.408554	0.38875
1	207667000	71	0.114242	0.128733	0.007167	0.125963	-0.004651	0.011844	512736	0.417408	0.379439
1	207651000	65	0.097633	0.102215	0.018089	0.096152	0.006582	0.011673	516094	0.420142	0.376604
1	207823000	98	0.074086	0.035296	0.062202	0.024343	0.05263	0.011591	517687	0.421439	0.375265
1	207645000	67	0.111707	0.127683	0.004461	0.125293	-0.006839	0.01131	523272	0.425985	0.370605
1	207643000	63	0.115404	0.13061	0.005076	0.128749	-0.006125	0.011214	525148	0.427513	0.369051
1	207825000	96	0.076772	0.029485	0.06893	0.019194	0.060686	0.010734	534950	0.435492	0.36102
1	207649000	78	0.106998	0.112039	0.015427	0.108223	0.004943	0.010604	537683	0.437717	0.358806
1	207837000	72	0.081287	0.036144	0.065213	0.027079	0.057702	0.009734	555874	0.452526	0.344356
1	207665000	80	0.112268	0.123333	0.00638	0.122157	-0.003071	0.009471	561596	0.457184	0.339909
1	207835000	72	0.080322	0.024373	0.073575	0.015992	0.067739	0.008683	579003	0.471355	0.326652
1	207669000	76	0.118706	0.129254	0.005188	0.129784	-0.00342	0.008621	580435	0.472521	0.325579
1	207671000	77	0.115093	0.125368	0.005283	0.125464	-0.003191	0.008488	583422	0.474952	0.32335
1	207621000	69	0.109188	0.106296	0.01147	0.108234	0.007389	0.004147	691327	0.562796	0.249649
1	207833000	71	0.084345	0.017468	0.075399	0.013672	0.074443	0.00395	696615	0.567101	0.24634
1	207623000	68	0.105216	0.1016	0.010412	0.103923	0.00725	0.003217	716749	0.583491	0.233966
1	207625000	64	0.106866	0.102846	0.010498	0.105496	0.007522	0.003031	721922	0.587703	0.230842
1	207627000	54	0.104711	0.098526	0.010797	0.101738	0.00887	0.001985	751296	0.611615	0.213522
1	207703000	7	0.016589	0.007593	0.012248	0.006013	0.010715	0.001609	762190	0.620484	0.207269
1	207827000	95	0.083028	0.018406	0.065981	0.018499	0.068179	7.9e-05	806231	0.656337	0.182873
1	207629000	57	0.114038	0.096671	0.012403	0.105135	0.015947	-0.003466	905150	0.736865	0.132612
1	207829000	91	0.088264	0.015889	0.062371	0.02201	0.070394	-0.005994	963717	0.784543	0.105383
1	207831000	74	0.090354	0.014071	0.061317	0.022796	0.071903	-0.008626	1012755	0.824464	0.0838283

## Sheet: Mainland Southeast Asians
chr	midPos	Nsites	Fst01	Fst02	Fst12	PBS0	PBS1	PBS2	rank	rank.perc	rank.log
1	207793000	68	0.010266	0.120613	0.102664	0.015262	-0.004943	0.113268	50558	0.0411582	1.38554
1	207767000	63	0.030968	0.125871	0.11507	0.021869	0.009588	0.112658	51263	0.0417322	1.37953
1	207779000	52	-0.000273	0.094373	0.111757	-0.009827	0.009555	0.108955	55680	0.045328	1.34363
1	207769000	64	0.051625	0.138549	0.106727	0.044639	0.008365	0.104498	61525	0.0500863	1.30028
1	207771000	62	0.058051	0.144179	0.104891	0.052344	0.00746	0.10335	63105	0.0513725	1.28927
1	207777000	53	0.044836	0.131097	0.105677	0.037354	0.008518	0.103169	63346	0.0515687	1.28761
1	207685000	64	0.009789	0.08286	0.121286	-0.016481	0.026319	0.102977	63624	0.051795	1.28571
1	207775000	56	0.054997	0.14012	0.105106	0.04824	0.008327	0.102722	63952	0.052062	1.28348
1	207753000	68	0.034642	0.102927	0.123606	0.005967	0.029289	0.102651	64059	0.0521491	1.28275
1	207773000	60	0.059347	0.143709	0.103437	0.05357	0.007611	0.101576	65649	0.0534435	1.2721
1	207755000	59	0.020772	0.087202	0.124335	-0.010271	0.031261	0.101511	65757	0.0535314	1.27139
1	207789000	73	0.010927	0.108084	0.091907	0.014481	-0.003494	0.099903	68147	0.0554771	1.25589
1	207791000	78	0.011242	0.108883	0.091359	0.01539	-0.004084	0.099889	68160	0.0554877	1.2558
1	207761000	69	0.015532	0.086144	0.116634	-0.00914	0.024793	0.099222	69192	0.0563278	1.24928
1	207763000	67	0.028753	0.10242	0.111335	0.009596	0.019578	0.098457	70424	0.0573307	1.24161
1	207785000	70	0.006626	0.101445	0.090804	0.009211	-0.002563	0.097757	71547	0.058245	1.23474
1	207765000	69	0.0326	0.106116	0.108482	0.015247	0.017897	0.096933	72929	0.05937	1.22643
1	207749000	52	0.038892	0.10305	0.114642	0.01333	0.026338	0.095425	75508	0.0614695	1.21134
1	207687000	54	0.022474	0.091595	0.110806	0.000678	0.022052	0.095387	75574	0.0615233	1.21096
1	207787000	78	0.007844	0.097062	0.09021	0.007718	0.000157	0.094384	77336	0.0629577	1.20095
1	207751000	60	0.038535	0.101846	0.113635	0.013042	0.026255	0.094372	77361	0.062978	1.20081
1	207747000	35	0.045223	0.116867	0.104156	0.030284	0.015993	0.093995	78025	0.0635186	1.1971
1	207759000	66	0.020312	0.08208	0.115408	-0.008231	0.028752	0.093876	78259	0.0637091	1.1958
1	207781000	50	0.001923	0.083981	0.095037	-0.00511	0.007034	0.092828	80120	0.0652241	1.18559
1	207683000	69	0.011466	0.079566	0.10723	-0.009491	0.021024	0.092402	80904	0.0658623	1.18136
1	207807000	79	0.025609	0.12247	0.075789	0.038886	-0.012943	0.091758	82122	0.0668539	1.17487
1	207689000	53	0.027145	0.089515	0.109475	0.002677	0.024844	0.091101	83440	0.0679268	1.16796
1	207757000	66	0.029962	0.081682	0.116486	-0.004108	0.034528	0.08932	86883	0.0707297	1.1504
1	207783000	63	0.00755	0.090413	0.082161	0.008305	-0.000726	0.08646	92883	0.0756142	1.1214
1	207795000	65	0.013675	0.100534	0.075873	0.020409	-0.006639	0.085545	94860	0.0772236	1.11225
1	207811000	71	0.02947	0.10329	0.080578	0.027463	0.00245	0.08156	104102	0.0847473	1.07187
1	207817000	84	0.042089	0.09524	0.098924	0.01946	0.02354	0.080626	106423	0.0866368	1.0623
1	207809000	74	0.033729	0.118872	0.064197	0.047256	-0.012946	0.079296	109854	0.0894299	1.04852
1	207735000	14	0.009413	0.100057	0.060413	0.026284	-0.016826	0.079141	110217	0.0897254	1.04708
1	207801000	77	0.029198	0.106315	0.072527	0.033371	-0.003739	0.07903	110502	0.0899574	1.04596
1	207815000	75	0.037326	0.09712	0.089629	0.023152	0.014889	0.079015	110543	0.0899908	1.0458
1	207813000	73	0.030954	0.091235	0.087122	0.017979	0.013463	0.07769	114100	0.0928865	1.03205
1	207805000	87	0.037609	0.109677	0.073533	0.039064	-0.00073	0.077107	115683	0.0941752	1.02606
1	207803000	78	0.028908	0.103328	0.071489	0.032113	-0.002779	0.076952	116116	0.0945277	1.02444
1	207691000	52	0.04228	0.079511	0.107761	0.006014	0.037186	0.076836	116421	0.094776	1.0233
1	207681000	83	0.027971	0.089621	0.080645	0.019091	0.009279	0.074803	122366	0.0996157	1.00167
1	207799000	73	0.031504	0.103631	0.068878	0.035025	-0.003013	0.074378	123591	0.100613	0.997346
1	207745000	37	0.084888	0.127013	0.083249	0.068812	0.019897	0.067023	148063	0.120535	0.918887
1	207797000	62	0.036623	0.098282	0.06537	0.03658	0.00073	0.066874	148617	0.120986	0.917265
1	207693000	57	0.049813	0.074676	0.096987	0.013345	0.037752	0.064266	158605	0.129117	0.889016
1	207853000	80	0.061708	0.096707	0.083812	0.038934	0.02476	0.062774	164605	0.134002	0.87289
1	207819000	88	0.052024	0.070005	0.099521	0.010587	0.042839	0.06199	167847	0.136641	0.86442
1	207679000	84	0.04122	0.092529	0.06542	0.035764	0.006329	0.061329	170649	0.138922	0.857229
1	207857000	85	0.061333	0.098065	0.075694	0.043898	0.019396	0.059315	179354	0.146008	0.835622
1	207855000	83	0.063955	0.095315	0.077497	0.042798	0.023294	0.05737	188242	0.153244	0.814617
1	207695000	52	0.056631	0.073643	0.088524	0.021052	0.037246	0.055444	197623	0.160881	0.793496
1	207743000	29	0.062366	0.1036	0.060266	0.055803	0.008593	0.053565	207198	0.168676	0.772948
1	207697000	43	0.047884	0.045735	0.100004	-0.004741	0.053809	0.051555	218189	0.177623	0.7505
1	207851000	84	0.066565	0.07989	0.083882	0.032268	0.036616	0.050994	221426	0.180258	0.744104
1	207839000	70	0.07061	0.085711	0.081793	0.038752	0.034475	0.050857	222151	0.180849	0.742685
1	207737000	27	0.079887	0.116232	0.055784	0.07471	0.008549	0.048851	233956	0.190459	0.720199
1	207739000	27	0.079887	0.116232	0.055784	0.07471	0.008549	0.048851	233957	0.19046	0.720197
1	207741000	27	0.079887	0.116232	0.055784	0.07471	0.008549	0.048851	233958	0.19046	0.720195
1	207859000	88	0.070196	0.095867	0.06344	0.054009	0.018772	0.04677	246967	0.201051	0.696694
1	207821000	93	0.06554	0.064557	0.08842	0.020973	0.046814	0.045762	253747	0.20657	0.684932
1	207865000	72	0.057335	0.068348	0.072471	0.027305	0.03174	0.043491	269535	0.219423	0.658718
1	207841000	80	0.073481	0.07903	0.077129	0.039191	0.037129	0.043137	272191	0.221585	0.654459
1	207849000	74	0.072146	0.070155	0.083634	0.03014	0.044741	0.042598	276195	0.224845	0.648117
1	207677000	89	0.076244	0.112094	0.044218	0.076485	0.002822	0.042404	277670	0.226046	0.645804
1	207861000	78	0.07516	0.095575	0.058329	0.059245	0.018889	0.04121	286695	0.233393	0.631913
1	207665000	80	0.112268	0.158944	0.027151	0.132328	-0.013242	0.040769	290165	0.236217	0.626688
1	207667000	71	0.114242	0.156629	0.025806	0.132757	-0.011446	0.037591	316381	0.257559	0.589123
1	207863000	74	0.080082	0.090941	0.061269	0.057795	0.025676	0.037551	316735	0.257848	0.588637
1	207847000	78	0.078441	0.068959	0.076664	0.036689	0.044999	0.034763	342341	0.278693	0.554874
1	207843000	84	0.08003	0.077917	0.067653	0.047242	0.036172	0.033878	351069	0.285798	0.543941
1	207845000	77	0.082396	0.076495	0.071284	0.045808	0.040181	0.033771	352152	0.28668	0.542603
1	207823000	98	0.074086	0.055513	0.078408	0.026217	0.050757	0.030896	381924	0.310917	0.507356
1	207663000	75	0.102428	0.137052	0.017041	0.119137	-0.011075	0.028264	411251	0.334791	0.475226
1	207699000	33	0.058194	0.023856	0.084965	-0.002346	0.062302	0.026491	432455	0.352053	0.453392
1	207661000	67	0.085872	0.120932	0.013637	0.102474	-0.012689	0.02642	433342	0.352775	0.452502
1	207669000	76	0.118706	0.148707	0.01721	0.135002	-0.008637	0.025997	438613	0.357066	0.447252
1	207673000	85	0.102341	0.133029	0.016878	0.116846	-0.008881	0.025903	439683	0.357937	0.446193
1	207659000	59	0.072712	0.106279	0.014328	0.086711	-0.01122	0.025651	442823	0.360493	0.443103
1	207671000	77	0.115093	0.143108	0.018442	0.129051	-0.006778	0.025393	446049	0.363119	0.439951
1	207675000	84	0.089873	0.114584	0.019636	0.098018	-0.003847	0.023679	468671	0.381536	0.418465
1	207837000	72	0.081287	0.052424	0.073419	0.031187	0.053594	0.02266	482750	0.392997	0.405611
1	207825000	96	0.076772	0.040115	0.075836	0.020978	0.058902	0.019964	522036	0.424979	0.371633
1	207835000	72	0.080322	0.032092	0.07748	0.017852	0.06588	0.014766	606645	0.493857	0.306398
1	207657000	68	0.081027	0.09079	0.003927	0.087872	-0.003374	0.007308	750861	0.611261	0.213774
1	207833000	71	0.084345	0.019658	0.075708	0.014621	0.073494	0.005233	795220	0.647372	0.188846
1	207653000	60	0.089715	0.091236	0.004132	0.092764	0.001234	0.002906	846231	0.688899	0.161844
1	207701000	22	0.013816	0.009213	0.008707	0.007212	0.006701	0.002045	865672	0.704726	0.15198
1	207655000	59	0.084187	0.083231	0.002228	0.086307	0.001637	0.000593	898318	0.731302	0.135903
1	207703000	7	0.016589	0.004949	0.009204	0.006221	0.010507	-0.00126	939254	0.764628	0.11655
1	207827000	95	0.083028	0.020546	0.061194	0.022146	0.064532	-0.001386	941993	0.766857	0.115285
1	207733000	3	0.002579	-0.002298	-0.002433	0.001358	0.001224	-0.003654	990128	0.806043	0.0936417
1	207829000	91	0.088264	0.01706	0.059642	0.024059	0.068346	-0.006851	1045849	0.851404	0.0698641
1	207635000	52	0.059226	0.041182	0.002629	0.050237	0.010815	-0.008183	1064802	0.866834	0.0620642
1	207629000	57	0.114038	0.093509	0.005877	0.10668	0.014401	-0.008507	1069213	0.870425	0.0602689
1	207831000	74	0.090354	0.012666	0.06227	0.021576	0.073123	-0.00883	1073355	0.873796	0.0585897
1	207651000	65	0.097633	0.07882	0.002747	0.091041	0.011693	-0.008942	1074818	0.874987	0.0579982
1	207621000	69	0.109188	0.088933	0.003801	0.102477	0.013146	-0.009338	1079762	0.879012	0.0560051
1	207627000	54	0.104711	0.083885	0.003439	0.097388	0.01322	-0.009775	1084914	0.883206	0.0539378
1	207623000	68	0.105216	0.082864	0.00412	0.096772	0.014401	-0.010273	1090569	0.88781	0.0516799
1	207633000	56	0.066528	0.044499	0.002305	0.056029	0.012816	-0.010509	1093207	0.889958	0.0506307
1	207625000	64	0.106866	0.083531	0.003944	0.098147	0.014872	-0.01092	1097624	0.893553	0.0488795
1	207631000	60	0.075596	0.04773	0.003229	0.062139	0.016467	-0.013232	1119814	0.911618	0.0401872
1	207649000	78	0.106998	0.079906	0.002855	0.096794	0.016373	-0.013514	1122174	0.913539	0.0392729
1	207637000	65	0.077263	0.048845	0.002548	0.063969	0.016442	-0.013891	1125322	0.916102	0.0380563
1	207639000	59	0.08586	0.055666	0.001711	0.072667	0.017104	-0.015392	1136564	0.925254	0.0337392
1	207647000	67	0.109521	0.074377	0.001065	0.096109	0.019887	-0.018821	1158253	0.94291	0.0255297
1	207641000	58	0.105273	0.065352	0.001158	0.088832	0.022405	-0.021246	1170346	0.952755	0.0210188
1	207645000	67	0.111707	0.071027	0.001028	0.095551	0.022903	-0.021875	1173116	0.95501	0.0199921
1	207643000	63	0.115404	0.072539	0.000381	0.098774	0.02385	-0.023469	1179522	0.960225	0.017627

## Sheet: Temuan-Senoi
chr	midPos	Nsites	Fst01	Fst02	Fst12	PBS0	PBS1	PBS2	rank	rank.perc	rank.log
1	207793000	68	0.010266	0.200162	0.174998	0.020647	-0.010329	0.202698	18211	0.0148252	1.829
1	207789000	73	0.010927	0.190661	0.163335	0.022096	-0.011109	0.189441	22776	0.0185415	1.73186
1	207791000	78	0.011242	0.191136	0.162436	0.023086	-0.01178	0.189038	22940	0.018675	1.72874
1	207735000	14	0.009413	0.203007	0.141085	0.042141	-0.032684	0.184769	24676	0.0200882	1.69706
1	207795000	65	0.013675	0.181015	0.144543	0.028669	-0.0149	0.17102	31191	0.025392	1.5953
1	207787000	78	0.007844	0.165392	0.149188	0.013552	-0.005677	0.167241	33243	0.0270625	1.56763
1	207797000	62	0.036623	0.181814	0.15596	0.03421	0.0031	0.166455	33705	0.0274386	1.56164
1	207785000	70	0.006626	0.166494	0.14486	0.016136	-0.009488	0.165979	34002	0.0276803	1.55783
1	207755000	59	0.020772	0.116339	0.1771	-0.025125	0.046115	0.148806	45978	0.0374298	1.42678
1	207783000	63	0.00755	0.149506	0.129284	0.015539	-0.00796	0.146399	47980	0.0390595	1.40827
1	207757000	66	0.029962	0.116658	0.180123	-0.022069	0.052489	0.146112	48235	0.0392671	1.40597
1	207799000	73	0.031504	0.158063	0.139792	0.02674	0.005271	0.14531	48926	0.0398297	1.39979
1	207753000	68	0.034642	0.123864	0.173742	-0.011679	0.046935	0.143913	50133	0.0408123	1.38921
1	207801000	77	0.029198	0.152718	0.137187	0.023898	0.005734	0.141824	52053	0.0423753	1.37289
1	207749000	52	0.038892	0.12758	0.167245	-0.003432	0.0431	0.139916	53832	0.0438235	1.35829
1	207751000	60	0.038535	0.125253	0.165796	-0.00408	0.043376	0.137901	55911	0.045516	1.34184
1	207685000	64	0.009789	0.103714	0.149233	-0.021142	0.03098	0.130637	63760	0.0519057	1.28478
1	207761000	69	0.015532	0.105074	0.151921	-0.019057	0.034711	0.130071	64429	0.0524503	1.28025
1	207759000	66	0.020312	0.102424	0.157579	-0.021448	0.041969	0.129506	65085	0.0529844	1.27585
1	207737000	27	0.079887	0.161647	0.149772	0.048662	0.034597	0.127654	67391	0.0548616	1.26073
1	207739000	27	0.079887	0.161647	0.149772	0.048662	0.034597	0.127654	67392	0.0548625	1.26072
1	207741000	27	0.079887	0.161647	0.149772	0.048662	0.034597	0.127654	67393	0.0548633	1.26072
1	207803000	78	0.028908	0.133769	0.12473	0.019857	0.009476	0.123747	72285	0.0588457	1.23028
1	207699000	33	0.058194	0.065522	0.211494	-0.054947	0.114902	0.122713	73696	0.0599944	1.22189
1	207743000	29	0.062366	0.149406	0.134571	0.040843	0.023553	0.120977	76038	0.061901	1.2083
1	207683000	69	0.011466	0.104269	0.133429	-0.010782	0.022314	0.120897	76155	0.0619962	1.20763
1	207763000	67	0.028753	0.108724	0.139388	-0.002918	0.032093	0.118019	80329	0.0653942	1.18446
1	207765000	69	0.0326	0.110924	0.13782	0.001212	0.031931	0.11636	82745	0.067361	1.17159
1	207779000	52	-0.000273	0.100622	0.118656	-0.010264	0.009991	0.116316	82805	0.0674099	1.17128
1	207697000	43	0.047884	0.061601	0.194397	-0.051758	0.100826	0.115338	84247	0.0685838	1.16378
1	207687000	54	0.022474	0.103268	0.133921	-0.006026	0.028756	0.115024	84738	0.0689835	1.16125
1	207767000	63	0.030968	0.120722	0.121052	0.015542	0.015916	0.113113	87785	0.071464	1.14591
1	207691000	52	0.04228	0.089318	0.159622	-0.018571	0.061771	0.112132	89358	0.0727445	1.1382
1	207781000	50	0.001923	0.10071	0.107069	-0.002586	0.004511	0.108736	95146	0.0774564	1.11094
1	207689000	53	0.027145	0.093446	0.133024	-0.00856	0.03608	0.106664	98922	0.0805304	1.09404
1	207747000	35	0.045223	0.115152	0.125513	0.01725	0.029028	0.10509	101933	0.0829816	1.08102
1	207693000	57	0.049813	0.081824	0.157551	-0.01749	0.068587	0.102856	106232	0.0864813	1.06308
1	207681000	83	0.027971	0.102948	0.115576	0.007096	0.021274	0.101545	108966	0.088707	1.05204
1	207777000	53	0.044836	0.119693	0.11296	0.026746	0.019126	0.100738	110710	0.0901268	1.04515
1	207805000	87	0.037609	0.111822	0.111332	0.019443	0.018892	0.09914	114178	0.09295	1.03175
1	207769000	64	0.051625	0.123606	0.111191	0.033536	0.019469	0.098404	115748	0.0942281	1.02582
1	207695000	52	0.056631	0.078889	0.155434	-0.01423	0.072528	0.096404	120345	0.0979704	1.00891
1	207775000	56	0.054997	0.123781	0.110035	0.036067	0.020501	0.096072	121140	0.0986176	1.00605
1	207771000	62	0.058051	0.12607	0.108217	0.040014	0.019791	0.094741	124304	0.101193	0.994848
1	207773000	60	0.059347	0.125805	0.108559	0.040359	0.020822	0.094093	125881	0.102477	0.989373
1	207745000	37	0.084888	0.125043	0.131141	0.040858	0.047851	0.092723	129268	0.105234	0.977842
1	207853000	80	0.061708	0.094772	0.13627	0.008384	0.055311	0.091184	133255	0.10848	0.96465
1	207679000	84	0.04122	0.10853	0.103234	0.024008	0.018085	0.090875	134091	0.109161	0.961933
1	207839000	70	0.07061	0.086954	0.150552	0.000514	0.072713	0.090455	135197	0.110061	0.958366
1	207851000	84	0.066565	0.082307	0.150377	-0.004093	0.072976	0.089986	136491	0.111115	0.954229
1	207849000	74	0.072146	0.074118	0.1614	-0.012066	0.086947	0.089075	139016	0.11317	0.946268
1	207819000	88	0.052024	0.067101	0.144998	-0.016884	0.07031	0.086342	146739	0.119457	0.922788
1	207821000	93	0.06554	0.067492	0.156248	-0.016116	0.083903	0.085994	147748	0.120279	0.919811
1	207841000	80	0.073481	0.078793	0.149111	-0.001541	0.077862	0.083612	154869	0.126076	0.899369
1	207855000	83	0.063955	0.088939	0.12763	0.011348	0.054744	0.081798	160570	0.130717	0.883669
1	207857000	85	0.061333	0.090833	0.121781	0.014331	0.048964	0.080896	163539	0.133134	0.875712
1	207823000	98	0.074086	0.0598	0.160615	-0.018225	0.095198	0.079887	166810	0.135797	0.867111
1	207817000	84	0.042089	0.073274	0.117453	-0.002923	0.045923	0.07902	169627	0.13809	0.859838
1	207847000	78	0.078441	0.068224	0.154684	-0.007847	0.089535	0.078509	171281	0.139436	0.855624
1	207825000	96	0.076772	0.049716	0.166723	-0.025758	0.105637	0.076752	177462	0.144468	0.840228
1	207835000	72	0.080322	0.042765	0.175849	-0.032982	0.116713	0.076688	177713	0.144673	0.839614
1	207837000	72	0.081287	0.054041	0.161504	-0.017904	0.102685	0.07346	189513	0.154279	0.811694
1	207833000	71	0.084345	0.032645	0.18209	-0.039849	0.127965	0.073039	191204	0.155655	0.807836
1	207845000	77	0.082396	0.069862	0.145888	0.00036	0.08563	0.072063	194983	0.158732	0.799336
1	207807000	79	0.025609	0.088718	0.070712	0.022755	0.003188	0.070148	202609	0.16494	0.782674
1	207667000	71	0.114242	0.141461	0.103079	0.082523	0.038788	0.07	203217	0.165435	0.781373
1	207865000	72	0.057335	0.064979	0.120976	-0.001356	0.060401	0.068543	209341	0.17042	0.768479
1	207843000	84	0.08003	0.069005	0.137707	0.003378	0.080036	0.068123	211206	0.171939	0.764627
1	207665000	80	0.112268	0.133655	0.102946	0.076959	0.042126	0.066513	218210	0.17764	0.750458
1	207859000	88	0.070196	0.077027	0.106071	0.020404	0.052378	0.059751	251401	0.20466	0.688966
1	207827000	95	0.083028	0.026383	0.159857	-0.030384	0.117062	0.057121	265959	0.216512	0.664518
1	207815000	75	0.037326	0.056029	0.090153	0.00061	0.03743	0.057049	266401	0.216872	0.663797
1	207863000	74	0.080082	0.067471	0.110716	0.017993	0.065477	0.051862	297898	0.242513	0.615266
1	207829000	91	0.088264	0.02081	0.159631	-0.03024	0.122645	0.05127	301764	0.24566	0.609666
1	207831000	74	0.090354	0.016281	0.16491	-0.034551	0.12925	0.050965	303816	0.24733	0.606722
1	207861000	78	0.07516	0.071061	0.100419	0.023011	0.055124	0.050702	305623	0.248801	0.604147
1	207677000	89	0.076244	0.093628	0.077162	0.048655	0.030652	0.04965	312629	0.254505	0.594304
1	207813000	73	0.030954	0.041147	0.075619	-0.002585	0.034028	0.044603	349851	0.284807	0.54545
1	207811000	71	0.02947	0.048696	0.065413	0.006092	0.023821	0.043829	355905	0.289735	0.537999
1	207671000	77	0.115093	0.118415	0.073186	0.086152	0.036121	0.039882	389570	0.317141	0.498748
1	207663000	75	0.102428	0.108094	0.06985	0.075023	0.033038	0.039371	394063	0.320799	0.493767
1	207673000	85	0.102341	0.103172	0.073102	0.070472	0.037493	0.038419	402679	0.327813	0.484374
1	207809000	74	0.033729	0.057046	0.048989	0.021409	0.012902	0.037328	412782	0.336037	0.473612
1	207659000	59	0.072712	0.096746	0.04569	0.065238	0.010254	0.036514	420599	0.342401	0.465465
1	207669000	76	0.118706	0.108059	0.073962	0.08194	0.044424	0.032415	462213	0.376278	0.424491
1	207661000	67	0.085872	0.091484	0.050578	0.066913	0.022872	0.02903	500080	0.407105	0.390294
1	207675000	84	0.089873	0.084904	0.047407	0.067165	0.027006	0.021562	595604	0.484869	0.314375
1	207733000	3	0.002579	0.012915	0.028593	-0.006714	0.009296	0.019713	621605	0.506036	0.295819
1	207653000	60	0.089715	0.094834	0.006215	0.0937	0.000298	0.005937	848357	0.69063	0.160754
1	207701000	22	0.013816	0.01027	0.010747	0.006715	0.007197	0.003608	890810	0.72519	0.139548
1	207655000	59	0.084187	0.084231	0.004897	0.085513	0.00243	0.002478	911056	0.741672	0.129788
1	207703000	7	0.016589	0.005358	0.009663	0.006195	0.010533	-0.000822	969482	0.789236	0.102793
1	207657000	68	0.081027	0.06768	0.008959	0.072789	0.011709	-0.00271	1001092	0.814969	0.0888591
1	207627000	54	0.104711	0.093637	0.003388	0.102765	0.007844	-0.00445	1027778	0.836693	0.0774338
1	207621000	69	0.109188	0.096925	0.004611	0.106475	0.009147	-0.004526	1028903	0.837609	0.0769587
1	207651000	65	0.097633	0.085085	0.003802	0.093925	0.00881	-0.005001	1035508	0.842986	0.0741796
1	207629000	57	0.114038	0.099439	0.004772	0.110518	0.010564	-0.00578	1045753	0.851326	0.069904
1	207623000	68	0.105216	0.090448	0.004643	0.100661	0.010512	-0.005858	1046767	0.852152	0.0694831
1	207625000	64	0.106866	0.091562	0.004113	0.102463	0.010556	-0.006434	1053995	0.858036	0.0664945
1	207635000	52	0.059226	0.039454	0.005172	0.04806	0.012992	-0.007807	1070228	0.871251	0.0598568
1	207649000	78	0.106998	0.089377	0.003323	0.101732	0.011435	-0.008106	1073428	0.873856	0.0585602
1	207633000	56	0.066528	0.044293	0.004404	0.054867	0.013977	-0.009564	1088535	0.886154	0.0524907
1	207647000	67	0.109521	0.087243	0.001206	0.103038	0.012958	-0.011751	1107986	0.901989	0.0447988
1	207631000	60	0.075596	0.04761	0.006081	0.060644	0.017962	-0.011863	1108885	0.902721	0.0444466
1	207639000	59	0.08586	0.059372	0.003543	0.073714	0.016057	-0.012507	1114063	0.906936	0.0424233
1	207637000	65	0.077263	0.047087	0.004588	0.062022	0.018389	-0.013791	1123637	0.91473	0.0387071
1	207645000	67	0.111707	0.079132	0.00207	0.09941	0.019044	-0.016972	1144140	0.931421	0.0308539
1	207641000	58	0.105273	0.071525	0.001403	0.092022	0.019214	-0.01781	1148762	0.935184	0.029103
1	207643000	63	0.115404	0.079983	0.001454	0.102266	0.020358	-0.018903	1154495	0.939851	0.026941

## Sheet: Malaysian Negritos
chr	midPos	Nsites	Fst01	Fst02	Fst12	PBS0	PBS1	PBS2	rank	rank.perc	rank.log
1	207853000	80	0.061708	0.232209	0.169109	0.071338	-0.007644	0.1929	77820	0.0633517	1.19824
1	207857000	85	0.061333	0.237366	0.156853	0.081828	-0.018534	0.189148	81532	0.0663735	1.178
1	207855000	83	0.063955	0.227949	0.154502	0.078483	-0.012391	0.180221	91152	0.074205	1.12957
1	207851000	84	0.066565	0.203547	0.166314	0.057286	0.011597	0.170301	103176	0.0839935	1.07575
1	207859000	88	0.070196	0.228442	0.134517	0.093829	-0.021047	0.165515	109610	0.0892313	1.04948
1	207811000	71	0.02947	0.183658	0.14488	0.038161	-0.008248	0.164761	110658	0.0900844	1.04535
1	207809000	74	0.033729	0.203214	0.127515	0.062536	-0.028225	0.164634	110835	0.0902285	1.04466
1	207813000	73	0.030954	0.170737	0.150601	0.027717	0.003726	0.159501	118401	0.0963878	1.01598
1	207817000	84	0.042089	0.16681	0.161507	0.024672	0.018328	0.157822	121097	0.0985826	1.0062
1	207807000	79	0.025609	0.184277	0.128546	0.046015	-0.020073	0.157665	121346	0.0987853	1.00531
1	207793000	68	0.010266	0.161684	0.133671	0.021594	-0.011275	0.154766	126017	0.102588	0.988904
1	207815000	75	0.037326	0.171284	0.146567	0.033714	0.004326	0.154163	127030	0.103413	0.985427
1	207735000	14	0.009413	0.175252	0.110298	0.042633	-0.033175	0.150045	133962	0.109056	0.962351
1	207839000	70	0.07061	0.18073	0.159491	0.049411	0.023817	0.149931	134131	0.109193	0.961804
1	207797000	62	0.036623	0.175223	0.131324	0.044584	-0.007273	0.148059	137512	0.111946	0.950992
1	207795000	65	0.013675	0.161566	0.120904	0.030564	-0.016795	0.145655	141951	0.115559	0.937195
1	207799000	73	0.031504	0.164849	0.126084	0.038691	-0.00668	0.141451	149921	0.122048	0.913471
1	207791000	78	0.011242	0.149483	0.119187	0.023153	-0.011847	0.138758	155319	0.126442	0.898109
1	207801000	77	0.029198	0.159841	0.124515	0.03541	-0.005777	0.138755	155324	0.126446	0.898095
1	207789000	73	0.010927	0.148548	0.11966	0.022176	-0.011189	0.138636	155571	0.126647	0.897404
1	207805000	87	0.037609	0.162309	0.126122	0.040313	-0.001979	0.136793	159379	0.129747	0.886902
1	207841000	80	0.073481	0.172663	0.146159	0.053927	0.022394	0.135616	161897	0.131797	0.880094
1	207849000	74	0.072146	0.167959	0.145838	0.05056	0.024321	0.133314	166947	0.135908	0.866754
1	207861000	78	0.07516	0.20305	0.104829	0.097179	-0.019044	0.129785	175095	0.142541	0.846059
1	207819000	88	0.052024	0.1321	0.15258	0.014773	0.038653	0.126906	182209	0.148333	0.828763
1	207803000	78	0.028908	0.14505	0.114294	0.032338	-0.003005	0.124374	188661	0.153585	0.813651
1	207863000	74	0.080082	0.184473	0.111461	0.084607	-0.001137	0.119314	202009	0.164451	0.783962
1	207845000	77	0.082396	0.166386	0.13195	0.063234	0.022755	0.118751	203625	0.165767	0.780502
1	207843000	84	0.08003	0.16664	0.128977	0.063808	0.019606	0.118481	204356	0.166362	0.778946
1	207847000	78	0.078441	0.156974	0.132795	0.054983	0.026705	0.115774	212223	0.172766	0.762541
1	207787000	78	0.007844	0.121633	0.099774	0.016229	-0.008353	0.113463	219012	0.178293	0.748865
1	207785000	70	0.006626	0.120827	0.095018	0.017791	-0.011143	0.110983	226679	0.184535	0.733922
1	207821000	93	0.06554	0.129312	0.13696	0.029482	0.038305	0.108989	233056	0.189726	0.721873
1	207865000	72	0.057335	0.118278	0.120392	0.028322	0.030722	0.097557	273827	0.222917	0.651857
1	207783000	63	0.00755	0.108669	0.083216	0.017867	-0.010289	0.097172	275322	0.224134	0.649492
1	207737000	27	0.079887	0.153592	0.09713	0.073919	0.009341	0.092836	292637	0.23823	0.623004
1	207739000	27	0.079887	0.153592	0.09713	0.073919	0.009341	0.092836	292638	0.238231	0.623002
1	207741000	27	0.079887	0.153592	0.09713	0.073919	0.009341	0.092836	292639	0.238231	0.623001
1	207837000	72	0.081287	0.128424	0.120881	0.046699	0.038082	0.090753	301440	0.245396	0.610132
1	207743000	29	0.062366	0.137402	0.08726	0.060449	0.003947	0.087357	316538	0.257687	0.588907
1	207823000	98	0.074086	0.11983	0.115513	0.040933	0.03604	0.086707	319563	0.26015	0.584777
1	207749000	52	0.038892	0.083257	0.092765	0.014621	0.025047	0.072307	393643	0.320457	0.494231
1	207751000	60	0.038535	0.081656	0.091815	0.014086	0.02521	0.071096	400692	0.326195	0.486522
1	207753000	68	0.034642	0.073228	0.093889	0.006355	0.028901	0.069693	409003	0.332961	0.477607
1	207755000	59	0.020772	0.055254	0.09422	-0.010564	0.031555	0.067404	423014	0.344367	0.462978
1	207685000	64	0.009789	0.055595	0.082863	-0.00973	0.019568	0.06693	425861	0.346685	0.460065
1	207661000	67	0.085872	0.120818	0.088947	0.062698	0.027087	0.066066	431312	0.351122	0.454542
1	207683000	69	0.011466	0.061668	0.076532	-0.002218	0.01375	0.065869	432587	0.35216	0.45326
1	207835000	72	0.080322	0.092356	0.110521	0.031758	0.051973	0.065145	437270	0.355973	0.448583
1	207825000	96	0.076772	0.094933	0.104315	0.03473	0.04515	0.065017	438070	0.356624	0.44779
1	207757000	66	0.029962	0.05601	0.09666	-0.006798	0.037218	0.064438	441872	0.359719	0.444037
1	207747000	35	0.045223	0.093744	0.068705	0.036766	0.009512	0.061668	459966	0.374449	0.426607
1	207659000	59	0.072712	0.094344	0.094162	0.037846	0.037645	0.061249	462824	0.376776	0.423917
1	207687000	54	0.022474	0.064508	0.068881	0.009022	0.013708	0.05766	487731	0.397052	0.401153
1	207767000	63	0.030968	0.081061	0.057984	0.02813	0.003327	0.056405	496633	0.404299	0.393298
1	207745000	37	0.084888	0.118259	0.072518	0.069642	0.019067	0.056215	498052	0.405454	0.392058
1	207759000	66	0.020312	0.044772	0.08021	-0.008642	0.029163	0.054447	511105	0.41608	0.380823
1	207689000	53	0.027145	0.061984	0.06976	0.009598	0.017922	0.054391	511535	0.41643	0.380458
1	207761000	69	0.015532	0.044686	0.075537	-0.008587	0.02424	0.054301	512222	0.41699	0.379875
1	207765000	69	0.0326	0.066479	0.069564	0.014916	0.018227	0.053875	515480	0.419642	0.377121
1	207763000	67	0.028753	0.062107	0.069874	0.010429	0.018745	0.05369	516865	0.420769	0.375956
1	207681000	83	0.027971	0.068485	0.061876	0.01772	0.01065	0.053223	520296	0.423562	0.373083
1	207769000	64	0.051625	0.098943	0.049416	0.053256	-0.000251	0.05093	538232	0.438164	0.358364
1	207771000	62	0.058051	0.105938	0.048071	0.06126	-0.001456	0.050721	539890	0.439513	0.357028
1	207773000	60	0.059347	0.105252	0.044753	0.063305	-0.002124	0.047909	562302	0.457759	0.339363
1	207775000	56	0.054997	0.10032	0.045546	0.057833	-0.001266	0.047882	562527	0.457942	0.33919
1	207777000	53	0.044836	0.089039	0.045755	0.046147	-0.000274	0.047109	568838	0.463079	0.334344
1	207781000	50	0.001923	0.048551	0.045182	0.00273	-0.000805	0.04704	569377	0.463518	0.333933
1	207663000	75	0.102428	0.126909	0.062772	0.089474	0.018588	0.046241	575905	0.468833	0.328982
1	207655000	59	0.084187	0.093826	0.073596	0.055011	0.032933	0.043513	598980	0.487617	0.311921
1	207679000	84	0.04122	0.069964	0.054739	0.029166	0.012928	0.043367	600315	0.488704	0.310954
1	207691000	52	0.04228	0.049809	0.073451	0.009002	0.034198	0.04209	611457	0.497775	0.302967
1	207779000	52	-0.000273	0.034878	0.044199	-0.004989	0.004716	0.04049	625762	0.50942	0.292924
1	207657000	68	0.081027	0.085197	0.072122	0.049345	0.035153	0.039702	632980	0.515296	0.287943
1	207665000	80	0.112268	0.152606	0.029933	0.127143	-0.008057	0.038447	644664	0.524808	0.28
1	207667000	71	0.114242	0.152155	0.029347	0.128291	-0.00698	0.036766	660584	0.537768	0.269405
1	207693000	57	0.049813	0.050002	0.0704	0.014695	0.036402	0.0366	662204	0.539087	0.268341
1	207653000	60	0.089715	0.103831	0.052402	0.074899	0.019099	0.034727	680561	0.554031	0.256466
1	207677000	89	0.076244	0.09726	0.043184	0.068742	0.010566	0.033579	692060	0.563392	0.249189
1	207695000	52	0.056631	0.052432	0.067718	0.021018	0.03728	0.032839	699340	0.569318	0.244645
1	207833000	71	0.084345	0.056271	0.081862	0.030312	0.057803	0.027604	753372	0.613305	0.212324
1	207669000	76	0.118706	0.146275	0.022355	0.130951	-0.004587	0.027195	757795	0.616906	0.209781
1	207635000	52	0.059226	0.057704	0.049068	0.035087	0.025965	0.024348	788680	0.642048	0.192432
1	207697000	43	0.047884	0.012517	0.081396	-0.011618	0.060686	0.024214	790122	0.643222	0.191639
1	207673000	85	0.102341	0.122529	0.01948	0.109503	-0.001537	0.021209	823485	0.670382	0.173677
1	207633000	56	0.066528	0.060847	0.043786	0.043424	0.025421	0.019353	844421	0.687426	0.162774
1	207639000	59	0.08586	0.088141	0.033982	0.073734	0.016037	0.018536	853746	0.695017	0.158004
1	207671000	77	0.115093	0.131753	0.017239	0.123081	-0.000809	0.018198	857565	0.698126	0.156066
1	207675000	84	0.089873	0.102389	0.021194	0.090384	0.003788	0.017634	864138	0.703477	0.15275
1	207827000	95	0.083028	0.06061	0.055368	0.046121	0.040557	0.016403	878110	0.714851	0.145784
1	207621000	69	0.109188	0.11625	0.023303	0.107813	0.00781	0.015769	885431	0.720811	0.142178
1	207623000	68	0.105216	0.108634	0.021299	0.102322	0.008851	0.012678	921252	0.749973	0.124955
1	207625000	64	0.106866	0.1101	0.021457	0.103987	0.009032	0.012659	921498	0.750173	0.124839
1	207637000	65	0.077263	0.066079	0.036661	0.055713	0.024699	0.012651	921576	0.750236	0.124802
1	207647000	67	0.109521	0.119668	0.012624	0.115374	0.000622	0.012082	928095	0.755543	0.121741
1	207651000	65	0.097633	0.101447	0.014747	0.097424	0.005311	0.009546	957322	0.779336	0.108275
1	207631000	60	0.075596	0.061882	0.031657	0.055159	0.023447	0.008721	966745	0.787007	0.104021
1	207699000	33	0.058194	-0.002159	0.074805	-0.009976	0.069932	0.007819	977280	0.795584	0.0993141
1	207627000	54	0.104711	0.106693	0.012491	0.105432	0.005177	0.007393	982055	0.799471	0.0971973
1	207829000	91	0.088264	0.054259	0.048094	0.049451	0.042954	0.006335	994139	0.809308	0.091886
1	207649000	78	0.106998	0.103862	0.012516	0.105116	0.00805	0.004545	1014144	0.825594	0.0832335
1	207641000	58	0.105273	0.096561	0.01662	0.098012	0.013225	0.003535	1025312	0.834686	0.0784771
1	207645000	67	0.111707	0.104674	0.00705	0.110973	0.007481	-0.000405	1066275	0.868033	0.0614639
1	207701000	22	0.013816	0.006543	0.004059	0.008205	0.005707	-0.00164	1078183	0.877727	0.0566406
1	207643000	63	0.115404	0.10609	0.005896	0.11443	0.008194	-0.00228	1084139	0.882576	0.0542481
1	207703000	7	0.016589	0.003459	0.007568	0.006298	0.01043	-0.002833	1089156	0.88666	0.052243
1	207733000	3	0.002579	-0.003483	-0.003603	0.001351	0.001231	-0.004828	1106542	0.900813	0.0453652
1	207831000	74	0.090354	0.042895	0.040009	0.048855	0.045845	-0.005013	1108277	0.902226	0.0446848
1	207629000	57	0.114038	0.085739	0.003285	0.103716	0.017366	-0.014076	1161364	0.945443	0.0243647

## Sheet: Eastern Indonesians
chr	midPos	Nsites	Fst01	Fst02	Fst12	PBS0	PBS1	PBS2	rank	rank.perc	rank.log
1	207735000	14	0.009413	0.282062	0.209705	0.05274	-0.043283	0.278632	4071	0.00331412	2.47963
1	207793000	68	0.010266	0.22028	0.195507	0.020798	-0.01048	0.228022	9649	0.00785505	2.10485
1	207789000	73	0.010927	0.22006	0.191626	0.023397	-0.012411	0.225141	10080	0.00820592	2.08587
1	207791000	78	0.011242	0.219588	0.189921	0.024308	-0.013002	0.223625	10323	0.00840374	2.07553
1	207801000	77	0.029198	0.212466	0.184196	0.03245	-0.002818	0.206399	13723	0.0111716	1.95188
1	207785000	70	0.006626	0.197352	0.174472	0.017378	-0.01073	0.202461	14670	0.0119425	1.9229
1	207737000	27	0.079887	0.233001	0.198568	0.063587	0.019672	0.201683	14864	0.0121005	1.9172
1	207739000	27	0.079887	0.233001	0.198568	0.063587	0.019672	0.201683	14865	0.0121013	1.91717
1	207741000	27	0.079887	0.233001	0.198568	0.063587	0.019672	0.201683	14866	0.0121021	1.91714
1	207799000	73	0.031504	0.209959	0.179946	0.034648	-0.002637	0.201022	15029	0.0122348	1.9124
1	207787000	78	0.007844	0.193274	0.176777	0.014059	-0.006184	0.200712	15092	0.0122861	1.91059
1	207803000	78	0.028908	0.203696	0.178773	0.030076	-0.000742	0.197698	15923	0.0129626	1.88731
1	207797000	62	0.036623	0.206104	0.173034	0.039061	-0.001751	0.191742	17575	0.0143075	1.84444
1	207755000	59	0.020772	0.145212	0.207839	-0.027549	0.048539	0.184451	19973	0.0162596	1.78889
1	207795000	65	0.013675	0.192475	0.155118	0.029496	-0.015727	0.184285	20038	0.0163125	1.78748
1	207783000	63	0.00755	0.18162	0.16011	0.016761	-0.009183	0.183667	20251	0.0164859	1.78289
1	207757000	66	0.029962	0.146945	0.212215	-0.024589	0.055009	0.18352	20302	0.0165274	1.78179
1	207743000	29	0.062366	0.204285	0.171796	0.052207	0.012189	0.176307	23081	0.0187898	1.72608
1	207805000	87	0.037609	0.189909	0.163447	0.035239	0.003095	0.17537	23498	0.0191292	1.7183
1	207753000	68	0.034642	0.149097	0.196256	-0.01088	0.046137	0.172338	24921	0.0202877	1.69277
1	207749000	52	0.038892	0.154392	0.189409	-0.001312	0.04098	0.169012	26474	0.0215519	1.66651
1	207751000	60	0.038535	0.151053	0.186686	-0.001791	0.041088	0.16555	28194	0.0229522	1.63918
1	207807000	79	0.025609	0.184354	0.136633	0.041401	-0.015459	0.162374	29971	0.0243988	1.61263
1	207761000	69	0.015532	0.131046	0.179889	-0.021098	0.036752	0.161563	30438	0.024779	1.60592
1	207759000	66	0.020312	0.125316	0.182206	-0.023365	0.043886	0.157258	32965	0.0268361	1.57128
1	207763000	67	0.028753	0.139649	0.168593	-0.002523	0.031697	0.152938	35752	0.029105	1.53603
1	207767000	63	0.030968	0.15147	0.146565	0.018611	0.012847	0.145639	41152	0.033501	1.47494
1	207765000	69	0.0326	0.137033	0.1609	0.002548	0.030595	0.14483	41778	0.0340106	1.46839
1	207779000	52	-0.000273	0.123941	0.143563	-0.011463	0.01119	0.143785	42613	0.0346904	1.45979
1	207685000	64	0.009789	0.111224	0.154468	-0.020021	0.029859	0.137931	47640	0.0387828	1.41136
1	207769000	64	0.051625	0.161612	0.13751	0.040673	0.012331	0.1356	49822	0.0405591	1.39191
1	207777000	53	0.044836	0.155517	0.137571	0.03345	0.012422	0.13558	49843	0.0405762	1.39173
1	207781000	50	0.001923	0.123405	0.130873	-0.003315	0.00524	0.135026	50339	0.04098	1.38743
1	207775000	56	0.054997	0.162715	0.135969	0.044006	0.012561	0.133585	51802	0.042171	1.37499
1	207687000	54	0.022474	0.120479	0.144515	-0.00249	0.02522	0.130867	54654	0.0444927	1.35171
1	207771000	62	0.058051	0.163513	0.131738	0.048543	0.011261	0.130001	55619	0.0452783	1.34411
1	207773000	60	0.059347	0.16329	0.130981	0.049534	0.011647	0.128744	57070	0.0464595	1.33293
1	207683000	69	0.011466	0.111369	0.139186	-0.010135	0.021668	0.128209	57713	0.046983	1.32806
1	207689000	53	0.027145	0.115597	0.147694	-0.004723	0.032244	0.127566	58426	0.0475634	1.32273
1	207691000	52	0.04228	0.105696	0.166814	-0.013795	0.056995	0.125504	60957	0.0496239	1.30431
1	207745000	37	0.084888	0.157581	0.143845	0.052441	0.036268	0.119037	69521	0.0565956	1.24722
1	207747000	35	0.045223	0.134012	0.128414	0.026361	0.019917	0.117524	71786	0.0584395	1.23329
1	207693000	57	0.049813	0.098446	0.161767	-0.010863	0.06196	0.114498	76400	0.0621957	1.20624
1	207697000	43	0.047884	0.057099	0.180948	-0.045873	0.094941	0.104667	93340	0.0759862	1.11927
1	207695000	52	0.056631	0.092478	0.15394	-0.005915	0.064213	0.102952	96720	0.0787378	1.10382
1	207809000	74	0.033729	0.138542	0.081536	0.049194	-0.014883	0.099935	102902	0.0837704	1.07691
1	207699000	33	0.058194	0.046637	0.187421	-0.049913	0.109869	0.097673	107654	0.0876389	1.0573
1	207681000	83	0.027971	0.102064	0.108997	0.010309	0.01806	0.097347	108379	0.0882291	1.05439
1	207679000	84	0.04122	0.098837	0.089931	0.025964	0.016129	0.078105	162058	0.131928	0.879663
1	207811000	71	0.02947	0.098461	0.072855	0.02896	0.000953	0.074692	174397	0.141973	0.847794
1	207817000	84	0.042089	0.084581	0.084093	0.021766	0.021234	0.066607	208040	0.169361	0.771186
1	207815000	75	0.037326	0.083307	0.069433	0.026531	0.011509	0.060452	238400	0.194077	0.712027
1	207865000	72	0.057335	0.083019	0.086432	0.027658	0.031387	0.05901	246273	0.200486	0.697916
1	207813000	73	0.030954	0.074013	0.066744	0.019631	0.011812	0.057264	256054	0.208448	0.681002
1	207853000	80	0.061708	0.095472	0.073769	0.043702	0.019992	0.05664	259723	0.211435	0.674823
1	207839000	70	0.07061	0.090119	0.085252	0.039281	0.033946	0.055161	268420	0.218515	0.660518
1	207857000	85	0.061333	0.097738	0.06734	0.048215	0.015079	0.054635	271623	0.221123	0.655367
1	207819000	88	0.052024	0.063242	0.087557	0.013563	0.039862	0.051767	289572	0.235735	0.627577
1	207855000	83	0.063955	0.094508	0.067898	0.047528	0.018564	0.051749	289690	0.235831	0.6274
1	207841000	80	0.073481	0.082853	0.079577	0.039943	0.036377	0.046545	326610	0.265887	0.575304
1	207851000	84	0.066565	0.079203	0.074853	0.036798	0.032086	0.045717	333066	0.271142	0.566803
1	207859000	88	0.070196	0.098949	0.05698	0.059154	0.013628	0.04504	338416	0.275498	0.559882
1	207863000	74	0.080082	0.100114	0.06447	0.061158	0.022313	0.044329	344052	0.280086	0.552709
1	207821000	93	0.06554	0.064384	0.083722	0.02345	0.044336	0.043099	354248	0.288386	0.540026
1	207861000	78	0.07516	0.099204	0.052766	0.064201	0.013933	0.040275	378707	0.308298	0.51103
1	207677000	89	0.076244	0.087557	0.064345	0.052214	0.027093	0.039416	386232	0.314424	0.502485
1	207843000	84	0.08003	0.082217	0.071008	0.047777	0.035637	0.038018	398964	0.324788	0.488399
1	207845000	77	0.082396	0.081185	0.07434	0.046706	0.039283	0.037965	399436	0.325173	0.487886
1	207849000	74	0.072146	0.068698	0.075086	0.033999	0.040882	0.037173	407080	0.331396	0.479653
1	207847000	78	0.078441	0.070257	0.075321	0.038114	0.043575	0.034734	431277	0.351094	0.454577
1	207823000	98	0.074086	0.058545	0.077886	0.028108	0.048865	0.032221	458047	0.372887	0.428423
1	207837000	72	0.081287	0.057049	0.076586	0.031923	0.052859	0.026819	521260	0.424347	0.372279
1	207825000	96	0.076772	0.042781	0.074454	0.023115	0.056764	0.020607	604974	0.492497	0.307596
1	207733000	3	0.002579	0.018166	0.019186	0.000772	0.00181	0.017562	650859	0.529851	0.275846
1	207835000	72	0.080322	0.035723	0.078381	0.019243	0.064489	0.017135	657553	0.535301	0.271402
1	207675000	84	0.089873	0.08089	0.034177	0.071873	0.022298	0.012476	733492	0.597121	0.223938
1	207701000	22	0.013816	0.010792	0.026314	-0.000952	0.014864	0.011803	745085	0.606559	0.217127
1	207703000	7	0.016589	0.002763	0.031748	-0.006384	0.023112	0.009151	791929	0.644693	0.190647
1	207833000	71	0.084345	0.022582	0.074645	0.016689	0.071426	0.006152	846418	0.689052	0.161748
1	207659000	59	0.072712	0.050662	0.035013	0.04592	0.029571	0.00607	847938	0.690289	0.160969
1	207661000	67	0.085872	0.060269	0.030367	0.060554	0.029231	0.001607	929885	0.757	0.120904
1	207667000	71	0.114242	0.10297	0.013222	0.108334	0.012978	0.000332	952515	0.775423	0.110461
1	207663000	75	0.102428	0.082853	0.020164	0.08709	0.020972	-0.000602	968560	0.788485	0.103207
1	207665000	80	0.112268	0.099092	0.012143	0.10561	0.013476	-0.001258	979543	0.797426	0.0983096
1	207673000	85	0.102341	0.082538	0.01852	0.087708	0.020258	-0.001564	984591	0.801536	0.0960772
1	207657000	68	0.081027	0.038764	0.03793	0.042682	0.041816	-0.003147	1010199	0.822382	0.0849262
1	207827000	95	0.083028	0.022483	0.054239	0.026826	0.059852	-0.004087	1023802	0.833456	0.0791171
1	207655000	59	0.084187	0.035894	0.039784	0.04195	0.045994	-0.005396	1041043	0.847492	0.0718644
1	207671000	77	0.115093	0.094488	0.011866	0.104795	0.017477	-0.005541	1042891	0.848996	0.0710942
1	207829000	91	0.088264	0.019972	0.057763	0.02654	0.065864	-0.006366	1053073	0.857285	0.0668746
1	207653000	60	0.089715	0.041722	0.036455	0.049739	0.044259	-0.007122	1061852	0.864432	0.0632691
1	207831000	74	0.090354	0.015995	0.060923	0.023983	0.070717	-0.007859	1069919	0.870999	0.0599822
1	207669000	76	0.118706	0.091783	0.008934	0.106831	0.019533	-0.010559	1096498	0.892637	0.0493252
1	207635000	52	0.059226	0.012336	0.026876	0.02311	0.037942	-0.010698	1097759	0.893663	0.0488261
1	207633000	56	0.066528	0.014756	0.027341	0.027995	0.04085	-0.013129	1117435	0.909681	0.0411108
1	207631000	60	0.075596	0.017715	0.033443	0.031232	0.047374	-0.013359	1119152	0.911079	0.040444
1	207651000	65	0.097633	0.036093	0.032666	0.053142	0.049593	-0.016381	1139055	0.927282	0.0327884
1	207637000	65	0.077263	0.014543	0.031742	0.031402	0.049009	-0.016753	1141223	0.929046	0.0319626
1	207649000	78	0.106998	0.03634	0.034194	0.057696	0.055471	-0.020679	1160840	0.945016	0.0245607
1	207639000	59	0.08586	0.021923	0.025511	0.043048	0.046723	-0.020881	1161703	0.945719	0.024238
1	207623000	68	0.105216	0.034174	0.028111	0.058715	0.052458	-0.023944	1173556	0.955368	0.0198293
1	207621000	69	0.109188	0.037003	0.029191	0.061851	0.053771	-0.024146	1174220	0.955909	0.0195836
1	207625000	64	0.106866	0.034946	0.027632	0.060285	0.052734	-0.024713	1176162	0.95749	0.0188659
1	207627000	54	0.104711	0.035957	0.022669	0.062149	0.04846	-0.02553	1178809	0.959644	0.0178896
1	207629000	57	0.114038	0.035362	0.032307	0.062122	0.058959	-0.02612	1180616	0.961115	0.0172244
1	207647000	67	0.109521	0.035568	0.025189	0.06335	0.052646	-0.027134	1183547	0.963502	0.0161476
1	207641000	58	0.105273	0.027238	0.027353	0.055559	0.055677	-0.027943	1185769	0.96531	0.015333
1	207645000	67	0.111707	0.029881	0.030537	0.058888	0.059565	-0.028552	1187399	0.966637	0.0147364
1	207643000	63	0.115404	0.029579	0.031614	0.060262	0.062362	-0.030237	1191515	0.969988	0.0132336

## Sheet: Melanesians
chr	midPos	Nsites	Fst01	Fst02	Fst12	PBS0	PBS1	PBS2	rank	rank.perc	rank.log
1	207685000	64	0.009789	0.472738	0.536613	-0.059649	0.069486	0.699707	2668	0.00217196	2.66315
1	207687000	54	0.022474	0.467244	0.518776	-0.0395	0.06223	0.669192	3471	0.00282567	2.54888
1	207683000	69	0.011466	0.455465	0.508196	-0.04516	0.056692	0.652982	3964	0.00322701	2.4912
1	207755000	59	0.020772	0.45201	0.515484	-0.051058	0.072048	0.652556	3975	0.00323597	2.49
1	207689000	53	0.027145	0.448173	0.513519	-0.049258	0.076779	0.643779	4277	0.00348182	2.45819
1	207761000	69	0.015532	0.453248	0.494012	-0.030915	0.046569	0.634674	4562	0.00371383	2.43018
1	207753000	68	0.034642	0.446269	0.507219	-0.040678	0.075935	0.631756	4690	0.00381803	2.41816
1	207757000	66	0.029962	0.442126	0.495631	-0.035202	0.065623	0.618824	5218	0.00424787	2.37183
1	207779000	52	-0.000273	0.449183	0.473168	-0.022397	0.022124	0.61875	5220	0.0042495	2.37166
1	207759000	66	0.020312	0.438655	0.488543	-0.036276	0.056797	0.613695	5435	0.00442452	2.35413
1	207749000	52	0.038892	0.44016	0.492573	-0.029314	0.068983	0.609419	5630	0.00458327	2.33882
1	207767000	63	0.030968	0.449071	0.476773	-0.010066	0.041523	0.606216	5786	0.00471026	2.32695
1	207691000	52	0.04228	0.426295	0.503104	-0.050267	0.093467	0.605907	5796	0.00471841	2.3262
1	207763000	67	0.028753	0.444378	0.477759	-0.016393	0.045567	0.60406	5889	0.00479412	2.31929
1	207751000	60	0.038535	0.434399	0.489997	-0.032088	0.071384	0.601953	6000	0.00488448	2.31118
1	207765000	69	0.0326	0.434259	0.462797	-0.009309	0.042452	0.578928	7312	0.00595255	2.2253
1	207781000	50	0.001923	0.428154	0.44956	-0.018113	0.020038	0.576999	7424	0.00604373	2.2187
1	207747000	35	0.045223	0.422594	0.473404	-0.022916	0.069194	0.572127	7702	0.00627004	2.20273
1	207769000	64	0.051625	0.432939	0.452835	0.008644	0.044361	0.558644	8566	0.00697341	2.15656
1	207777000	53	0.044836	0.429866	0.443144	0.011154	0.034719	0.55073	9150	0.00744883	2.12791
1	207693000	57	0.049813	0.391017	0.474583	-0.048251	0.099348	0.544216	9642	0.00784936	2.10517
1	207775000	56	0.054997	0.426021	0.441266	0.014824	0.041743	0.540338	9922	0.0080773	2.09273
1	207771000	62	0.058051	0.423211	0.439766	0.015341	0.044463	0.534938	10348	0.0084241	2.07448
1	207681000	83	0.027971	0.405319	0.430758	-0.007675	0.036045	0.527405	10999	0.00895406	2.04798
1	207773000	60	0.059347	0.417247	0.430137	0.019407	0.041774	0.520586	11626	0.00946449	2.0239
1	207695000	52	0.056631	0.360766	0.445637	-0.042076	0.100374	0.489561	14769	0.0120231	1.91998
1	207785000	70	0.006626	0.388785	0.387013	0.004771	0.001877	0.487535	15018	0.0122258	1.91272
1	207783000	63	0.00755	0.38318	0.383794	0.003292	0.004287	0.479887	15902	0.0129455	1.88788
1	207697000	43	0.047884	0.323248	0.446672	-0.076143	0.125211	0.466593	17669	0.014384	1.84212
1	207787000	78	0.007844	0.367519	0.378042	-0.004451	0.012327	0.462557	18231	0.0148415	1.82852
1	207745000	37	0.084888	0.380448	0.408028	0.021586	0.067123	0.457173	19043	0.0155025	1.8096
1	207793000	68	0.010266	0.364607	0.357914	0.010399	-8e-05	0.443113	21256	0.0173041	1.76185
1	207789000	73	0.010927	0.364281	0.357981	0.010424	0.000563	0.442575	21344	0.0173757	1.76006
1	207679000	84	0.04122	0.359504	0.378309	0.006146	0.035947	0.439366	21898	0.0178267	1.74893
1	207791000	78	0.011242	0.362361	0.354921	0.011453	-0.000148	0.43853	22047	0.017948	1.74598
1	207699000	33	0.058194	0.271806	0.407862	-0.073436	0.133392	0.390624	32563	0.0265089	1.57661
1	207743000	29	0.062366	0.298633	0.301597	0.03008	0.034315	0.324644	56798	0.0462381	1.335
1	207735000	14	0.009413	0.286185	0.252069	0.028072	-0.018615	0.309059	65020	0.0529315	1.27629
1	207795000	65	0.013675	0.272176	0.255512	0.018203	-0.004433	0.299493	70817	0.0576507	1.2392
1	207807000	79	0.025609	0.245333	0.240187	0.016369	0.009573	0.26511	96227	0.0783364	1.10604
1	207635000	52	0.059226	0.245613	0.263033	0.018845	0.042207	0.263005	98090	0.0798531	1.09771
1	207831000	74	0.090354	0.151429	0.364538	-0.097252	0.191951	0.261453	99457	0.0809659	1.0917
1	207865000	72	0.057335	0.216759	0.279751	-0.012399	0.071444	0.256714	103910	0.084591	1.07268
1	207805000	87	0.037609	0.23834	0.239015	0.018724	0.019611	0.253531	106966	0.0870788	1.06009
1	207833000	71	0.084345	0.148649	0.348139	-0.089438	0.177554	0.25037	110058	0.089596	1.04771
1	207677000	89	0.076244	0.229645	0.269444	0.013131	0.066176	0.247773	112768	0.0918021	1.03715
1	207827000	95	0.083028	0.141948	0.347971	-0.093949	0.180627	0.247039	113555	0.0924428	1.03413
1	207829000	91	0.088264	0.14283	0.350807	-0.092751	0.185155	0.24687	113721	0.092578	1.03349
1	207737000	27	0.079887	0.245757	0.238261	0.046574	0.036685	0.235466	126260	0.102786	0.988067
1	207739000	27	0.079887	0.245757	0.238261	0.046574	0.036685	0.235466	126261	0.102787	0.988064
1	207741000	27	0.079887	0.245757	0.238261	0.046574	0.036685	0.235466	126262	0.102787	0.98806
1	207803000	78	0.028908	0.225676	0.214993	0.021518	0.007816	0.234247	127707	0.103964	0.983118
1	207801000	77	0.029198	0.226889	0.209114	0.026182	0.003451	0.231151	131402	0.106972	0.970731
1	207797000	62	0.036623	0.226167	0.212512	0.027401	0.009909	0.228998	134122	0.109186	0.961833
1	207637000	65	0.077263	0.23457	0.224208	0.046929	0.033482	0.220389	145139	0.118155	0.927549
1	207825000	96	0.076772	0.137871	0.310776	-0.07198	0.151859	0.22033	145198	0.118203	0.927372
1	207799000	73	0.031504	0.217108	0.200384	0.026574	0.005437	0.218186	148096	0.120562	0.91879
1	207835000	72	0.080322	0.121835	0.321047	-0.086776	0.170507	0.216696	150179	0.122258	0.912724
1	207847000	78	0.078441	0.142343	0.297861	-0.059192	0.140881	0.212743	155837	0.126864	0.896663
1	207633000	56	0.066528	0.214374	0.220261	0.030661	0.038184	0.210613	158887	0.129347	0.888245
1	207845000	77	0.082396	0.145609	0.293266	-0.051873	0.137862	0.209239	160831	0.130929	0.882963
1	207639000	59	0.08586	0.245655	0.19822	0.075378	0.014393	0.206527	164886	0.13423	0.872149
1	207837000	72	0.081287	0.125195	0.303049	-0.071252	0.156034	0.205006	167335	0.136224	0.865746
1	207843000	84	0.08003	0.141255	0.287259	-0.05147	0.134884	0.203753	169292	0.137817	0.860697
1	207841000	80	0.073481	0.141932	0.278036	-0.048194	0.124515	0.201266	173266	0.141052	0.85062
1	207849000	74	0.072146	0.12227	0.287161	-0.066601	0.141482	0.197018	180170	0.146673	0.833651
1	207839000	70	0.07061	0.145782	0.2654	-0.038816	0.112043	0.196385	181236	0.147541	0.831089
1	207823000	98	0.074086	0.120153	0.279758	-0.061593	0.138567	0.189601	193095	0.157195	0.803562
1	207851000	84	0.066565	0.117842	0.273011	-0.062288	0.131171	0.187672	196601	0.160049	0.795747
1	207863000	74	0.080082	0.127168	0.264289	-0.043717	0.127188	0.17973	212043	0.17262	0.762909
1	207861000	78	0.07516	0.119644	0.26646	-0.052155	0.13029	0.179584	212370	0.172886	0.76224
1	207859000	88	0.070196	0.115429	0.264954	-0.056194	0.128976	0.178846	213778	0.174032	0.75937
1	207855000	83	0.063955	0.115019	0.258699	-0.055534	0.121626	0.177723	216133	0.175949	0.754612
1	207809000	74	0.033729	0.163497	0.186479	0.003226	0.031085	0.175299	221225	0.180095	0.744499
1	207853000	80	0.061708	0.114097	0.252482	-0.053077	0.116772	0.174225	223454	0.181909	0.740145
1	207641000	58	0.105273	0.244529	0.163096	0.106803	0.004434	0.173612	224786	0.182994	0.737564
1	207857000	85	0.061333	0.108436	0.253908	-0.057417	0.120711	0.172195	227827	0.185469	0.731728
1	207821000	93	0.06554	0.113861	0.249377	-0.049092	0.116879	0.169973	232652	0.189397	0.722626
1	207819000	88	0.052024	0.108822	0.219714	-0.039729	0.093155	0.15494	269052	0.21903	0.659497
1	207655000	59	0.084187	0.16969	0.187022	0.033424	0.054519	0.152532	275483	0.224265	0.649238
1	207631000	60	0.075596	0.176191	0.156074	0.051366	0.02724	0.14245	303938	0.24743	0.606548
1	207811000	71	0.02947	0.121504	0.168697	-0.012652	0.042565	0.142196	304688	0.24804	0.605478
1	207653000	60	0.089715	0.177601	0.165164	0.054504	0.039494	0.141026	308211	0.250908	0.600485
1	207813000	73	0.030954	0.102398	0.172163	-0.024734	0.056177	0.132763	334020	0.271919	0.565561
1	207659000	59	0.072712	0.116668	0.194897	-0.00862	0.084111	0.132674	334326	0.272168	0.565163
1	207643000	63	0.115404	0.231603	0.104498	0.137851	-0.015227	0.125598	358326	0.291706	0.535055
1	207661000	67	0.085872	0.125943	0.182124	0.011675	0.07811	0.122934	367808	0.299425	0.523712
1	207657000	68	0.081027	0.125374	0.176042	0.012411	0.072087	0.121548	372834	0.303517	0.517818
1	207817000	84	0.042089	0.098653	0.163297	-0.01571	0.05871	0.119576	380111	0.309441	0.509423
1	207815000	75	0.037326	0.094576	0.161826	-0.019569	0.057609	0.11892	382670	0.311524	0.506509
1	207647000	67	0.109521	0.216613	0.078185	0.139357	-0.023361	0.104772	439637	0.3579	0.446239
1	207645000	67	0.111707	0.216539	0.07714	0.141105	-0.022651	0.102929	447701	0.364464	0.438345
1	207675000	84	0.089873	0.135175	0.134786	0.04731	0.046861	0.097917	469961	0.382586	0.417271
1	207649000	78	0.106998	0.184313	0.087495	0.112665	0.000502	0.09106	503061	0.409532	0.387712
1	207651000	65	0.097633	0.16745	0.080715	0.100919	0.001815	0.082343	548005	0.44612	0.350549
1	207625000	64	0.106866	0.152979	0.073728	0.101231	0.011788	0.0648	650948	0.529924	0.275787
1	207623000	68	0.105216	0.148924	0.072533	0.098564	0.012609	0.062689	664371	0.540851	0.266922
1	207621000	69	0.109188	0.148825	0.073655	0.100126	0.015497	0.061011	675348	0.549787	0.259805
1	207627000	54	0.104711	0.143072	0.067309	0.097664	0.012944	0.056737	704032	0.573138	0.241741
1	207663000	75	0.102428	0.081051	0.12617	0.028859	0.079203	0.055666	711228	0.578996	0.237324
1	207629000	57	0.114038	0.133784	0.073145	0.094373	0.026709	0.049249	756418	0.615785	0.210571
1	207667000	71	0.114242	0.107988	0.096992	0.066782	0.05453	0.047494	769156	0.626154	0.203319
1	207673000	85	0.102341	0.11132	0.071416	0.075944	0.032021	0.042074	809772	0.659219	0.18097
1	207665000	80	0.112268	0.096686	0.09358	0.061259	0.057827	0.040426	822117	0.669269	0.174399
1	207669000	76	0.118706	0.09691	0.088247	0.067956	0.058409	0.033977	872054	0.709921	0.14879
1	207671000	77	0.115093	0.086742	0.078242	0.065768	0.056505	0.024968	944749	0.769101	0.114017
1	207701000	22	0.013816	0.012603	0.026236	4e-06	0.013908	0.012679	1043372	0.849388	0.0708939
1	207703000	7	0.016589	0.004565	0.032439	-0.005836	0.022564	0.010412	1061122	0.863838	0.0635678
1	207733000	3	0.002579	0.00097	0.004586	-0.000522	0.003104	0.001493	1125192	0.915996	0.0381065
