# Supplementary material for: Population-specific positive selection on low CR1 expression in malaria-endemic regions
Source: PLoS One. 2023 Jan 10;18(1):e0280282. doi: 10.1371/journal.pone.0280282 (PMC9831336; doi:10.1371/journal.pone.0280282)
Supplement: S7 Table — (XLSX) [file pone.0280282.s020.xlsx]

## Sheet: Europeans
POS	ID	SAFE	DAF	phi	kappa
207790713	rs55724061	0.270907	0.0285714	0.0312474	0.0075188
207752550	rs601356	0.242278	0.766667	0.816823	0.706767
207765849	rs608282	0.242278	0.766667	0.816823	0.706767
207778319	rs11118157	0.242278	0.766667	0.816823	0.706767
207752239	rs599948	0.237993	0.771429	0.821568	0.714286
207753275	rs614709	0.237993	0.771429	0.821568	0.714286
207757936	rs646817	0.237993	0.771429	0.821568	0.714286
207758232	rs1752688	0.237993	0.771429	0.821568	0.714286
207758544	rs1746659	0.237993	0.771429	0.821568	0.714286
207739127	rs3886100	0.237692	0.609524	0.674417	0.556391
207753345	rs2274566	0.237692	0.609524	0.674417	0.556391
207628347	rs41304111	0.236814	0.0380952	0.0441615	0.0150376
207782931	rs6691117	0.236382	0.771429	0.820841	0.714286
207684359	rs11117956	0.235933	0.771429	0.820639	0.714286
207686190	rs7512361	0.235933	0.771429	0.820639	0.714286
207690871	rs10863358	0.235933	0.771429	0.820639	0.714286
207689227	rs4844601	0.232318	0.77619	0.825685	0.721805
207693563	rs12043913	0.232318	0.77619	0.825685	0.721805
207786152	rs7519119	0.231135	0.614286	0.678468	0.56391
207786223	rs7542544	0.231135	0.614286	0.678468	0.56391
207800409	rs12028134	0.227571	0.628571	0.691235	0.578947
207803021	rs11803956	0.227571	0.628571	0.691235	0.578947
207803264	rs12041437	0.227571	0.628571	0.691235	0.578947
207803595	rs12034383	0.227571	0.628571	0.691235	0.578947
207804883	rs17186848	0.227571	0.628571	0.691235	0.578947
207806989	rs11803366	0.227571	0.628571	0.691235	0.578947
207766156	rs596319	0.22385	0.785714	0.828547	0.729323
207770692	rs594955	0.22385	0.785714	0.828547	0.729323
207780048	rs1408079	0.22385	0.785714	0.828547	0.729323
207748793	rs650877	0.219545	0.790476	0.833292	0.736842
207772408	rs11118136	0.218117	0.790476	0.832665	0.736842
207781995	rs11118166	0.217892	0.790476	0.832566	0.736842
207679229	rs4844599	0.217431	0.790476	0.832363	0.736842
207687374	rs12130494	0.217431	0.790476	0.832363	0.736842
207749188	rs12757487	0.213801	0.795238	0.83741	0.744361
207750354	rs6681449	0.213801	0.795238	0.83741	0.744361
207789269	rs11576522	0.210757	0.633333	0.690192	0.586466
207792909	rs12036785	0.210757	0.633333	0.690192	0.586466
207796065	rs61822977	0.207374	0.647619	0.70296	0.601504
207824382	rs60467252	0.192732	0.12381	0.136042	0.0827068
207760772	rs61734514	0.178417	0.0333333	0.036953	0.0150376
207809744	rs7542494	0.178168	0.87619	0.900544	0.834586
207858814	rs72644193	0.169425	0.880952	0.903663	0.842105
207817731	rs73080604	0.168382	0.0333333	0.0357203	0.0150376
207833328	rs113630340	0.168382	0.0333333	0.0357203	0.0150376
207841206	rs113001246	0.168382	0.0333333	0.0357203	0.0150376
207653178	rs12032512	0.166469	0.5	0.526328	0.443609
207855555	rs146215050	0.165215	0.0333333	0.0353314	0.0150376
207772946	rs72737299	0.165125	0.0809524	0.0896956	0.0526316
207782707	rs17259045	0.165125	0.0809524	0.0896956	0.0526316
207828887	rs183975875	0.155769	0.0190476	0.0211178	0.0075188
207814835	rs10863434	0.151048	0.442857	0.433514	0.360902
207670438	rs1831150	0.150454	0.319048	0.361772	0.293233
207752990	rs3849266	0.149838	0.247619	0.263396	0.203008
207760773	rs3737002	0.149838	0.247619	0.263396	0.203008
207674503	rs114467562	0.148307	0.0238095	0.0204908	0.0075188
207693055	rs112771478	0.148307	0.0238095	0.0204908	0.0075188
207678128	rs113698814	0.145852	0.047619	0.0551277	0.0300752
207690803	rs144047769	0.145852	0.047619	0.0551277	0.0300752
207791434	rs41274770	0.145852	0.047619	0.0551277	0.0300752
207815189	rs10494885	0.145705	0.447619	0.438766	0.368421
207815787	rs4385710	0.145705	0.447619	0.438766	0.368421
207815863	rs6701416	0.145705	0.447619	0.438766	0.368421
207817025	rs10779340	0.145705	0.447619	0.438766	0.368421
207820278	rs11118241	0.145705	0.447619	0.438766	0.368421
207820313	rs11118242	0.145705	0.447619	0.438766	0.368421
207822767	rs6540436	0.145705	0.447619	0.438766	0.368421
207838429	rs7515238	0.145705	0.447619	0.438766	0.368421
207843903	rs10863463	0.145705	0.447619	0.438766	0.368421
207740868	rs34883952	0.143957	0.342857	0.390671	0.323308
207740272	rs12038575	0.143055	0.252381	0.26895	0.210526
207636208	rs3767934	0.142647	0.247619	0.27702	0.218045
207653444	rs17258996	0.142647	0.247619	0.27702	0.218045
207675655	rs2025935	0.142331	0.32381	0.36606	0.300752
207811815	rs111550667	0.141467	0.047619	0.0543744	0.0300752
207857222	rs41314532	0.141467	0.047619	0.0543744	0.0300752
207813601	rs4844385	0.14015	0.452381	0.443876	0.37594
207624911	rs311313	0.139938	0.338095	0.364981	0.300752
207629702	rs311304	0.139938	0.338095	0.364981	0.300752
207630444	rs311306	0.139938	0.338095	0.364981	0.300752
207631778	rs311307	0.139938	0.338095	0.364981	0.300752
207635573	rs311310	0.139938	0.338095	0.364981	0.300752
207645282	rs511678	0.139938	0.338095	0.364981	0.300752
207645743	rs2940253	0.139938	0.338095	0.364981	0.300752
207645895	rs9429774	0.139938	0.338095	0.364981	0.300752
207646462	rs17615	0.139938	0.338095	0.364981	0.300752
207646923	rs17616	0.139938	0.338095	0.364981	0.300752
207748107	rs10127904	0.138946	0.347619	0.396225	0.330827
207767671	rs34386700	0.138946	0.347619	0.396225	0.330827
207770852	rs10158414	0.138946	0.347619	0.396225	0.330827
207772608	rs34070762	0.138946	0.347619	0.396225	0.330827
207773902	rs17259038	0.138946	0.347619	0.396225	0.330827
207851611	rs2296158	0.137692	0.452381	0.442684	0.37594
207853924	rs1570563	0.137692	0.452381	0.442684	0.37594
207854703	rs1853526	0.137692	0.452381	0.442684	0.37594
207856787	rs10779362	0.137653	0.452381	0.442665	0.37594
207821046	rs12038371	0.134951	0.233333	0.249103	0.195489
207833357	rs6686325	0.134951	0.233333	0.249103	0.195489
207842900	rs4844388	0.134951	0.233333	0.249103	0.195489
207818120	rs74692669	0.134314	0.904762	0.916851	0.87218
207627693	rs3813946	0.132579	0.252381	0.281035	0.225564
207849916	rs12143527	0.132438	0.457143	0.447898	0.383459
207653106	rs2182909	0.131921	0.342857	0.369237	0.308271
207631158	rs12140602	0.131159	0.252381	0.280442	0.225564
207631205	rs12139795	0.131159	0.252381	0.280442	0.225564
207641840	rs2063143	0.131159	0.252381	0.280442	0.225564
207642295	rs1507764	0.131159	0.252381	0.280442	0.225564
207651835	rs9429778	0.131136	0.352381	0.376793	0.315789
207852600	rs10779359	0.13041	0.457143	0.446911	0.383459
207808403	rs56311085	0.129536	0.0904762	0.100322	0.0676692
207800154	rs12031281	0.12779	0.261905	0.27905	0.225564
207800862	rs61822978	0.12779	0.261905	0.27905	0.225564
207852642	rs6687503	0.125234	0.461905	0.452125	0.390977
207667190	rs9429780	0.121747	0.72381	0.769269	0.714286
207667303	rs9429941	0.121747	0.72381	0.769269	0.714286
207808385	rs6661764	0.12069	0.242857	0.259799	0.210526
207653814	rs12117916	0.119198	0.257143	0.283526	0.233083
207655815	rs1041250	0.116703	0.266667	0.29856	0.24812
207656502	rs7543913	0.116703	0.266667	0.29856	0.24812
207667222	rs9429781	0.113582	0.728571	0.772691	0.721805
207656050	rs6690215	0.112642	0.566667	0.612348	0.556391
207694165	rs61822967	0.106358	0.27619	0.294103	0.24812
207660123	rs75907730	0.104366	0.0238095	0.0278128	0.0150376
207667835	rs116740900	0.104366	0.0238095	0.0278128	0.0150376
207847406	rs201814462	0.104366	0.0238095	0.0278128	0.0150376
207861724	rs11583249	0.101673	0.971429	0.981668	0.962406
207862359	rs80121755	0.101673	0.971429	0.981668	0.962406
207808450	rs17048254	0.0952778	0.0428571	0.0464213	0.0300752
207819000	rs12744104	0.0946897	0.309524	0.351998	0.308271
207819401	rs12745818	0.0946897	0.309524	0.351998	0.308271
207821397	rs35728110	0.0946897	0.309524	0.351998	0.308271
207839505	rs17186897	0.0944649	0.309524	0.351894	0.308271
207663937	rs4525038	0.0944188	0.852381	0.876507	0.842105
207829549	rs2025371	0.0927199	0.3	0.343271	0.300752
207849214	rs2147021	0.0894375	0.314286	0.357361	0.315789
207850879	rs34509370	0.0894375	0.314286	0.357361	0.315789
207858527	rs12738067	0.0894375	0.314286	0.357361	0.315789
207862698	rs36019152	0.0894375	0.314286	0.357361	0.315789
207841745	rs36001492	0.0888922	0.314286	0.357108	0.315789
207658145	rs12021671	0.0837203	0.614286	0.65725	0.616541
207628894	rs189580087	0.0759433	0.0142857	0.0141305	0.0075188
207653364	rs17618	0.0721825	0.933333	0.937116	0.917293
207660378	rs2182913	0.0713006	0.647619	0.695399	0.661654
207664721	rs9429779	0.0713006	0.647619	0.695399	0.661654
207658395	rs71635141	0.0712048	0.052381	0.0599204	0.0451128
207623961	rs75011079	0.0702083	0.0142857	0.0136312	0.0075188
207688605	rs61822966	0.0702083	0.0142857	0.0136312	0.0075188
207863027	rs61823003	0.0702083	0.0142857	0.0136312	0.0075188
207668630	rs9429942	0.0672035	0.652381	0.700804	0.669173
207755502	rs34720009	0.065102	0.0571429	0.0671845	0.0526316
207661446	rs61821134	0.0575315	0.0761905	0.0738701	0.0601504
207661679	rs61821135	0.0575315	0.0761905	0.0738701	0.0601504
207665084	rs61821136	0.0575315	0.0761905	0.0738701	0.0601504
207671621	rs1887632	0.0575315	0.0761905	0.0738701	0.0601504
207673414	rs61822963	0.0575315	0.0761905	0.0738701	0.0601504
207675712	rs61822964	0.0575315	0.0761905	0.0738701	0.0601504
207676203	rs56146462	0.0575315	0.0761905	0.0738701	0.0601504
207822078	rs6666431	0.0561854	0.538095	0.516805	0.488722
207823240	rs1323721	0.0561854	0.538095	0.516805	0.488722
207823865	rs6540437	0.0561854	0.538095	0.516805	0.488722
207824332	rs6662432	0.0561854	0.538095	0.516805	0.488722
207824708	rs7517879	0.0561854	0.538095	0.516805	0.488722
207828752	rs11118268	0.0561854	0.538095	0.516805	0.488722
207830383	rs10082154	0.0561854	0.538095	0.516805	0.488722
207832728	rs1570567	0.0561854	0.538095	0.516805	0.488722
207836931	rs4427403	0.0561854	0.538095	0.516805	0.488722
207837177	rs4317806	0.0561854	0.538095	0.516805	0.488722
207845122	rs6683750	0.0561854	0.538095	0.516805	0.488722
207620574	rs311318	0.054927	0.0142857	0.0123008	0.0075188
207658025	rs4314882	0.054927	0.0142857	0.0123008	0.0075188
207677486	rs7536931	0.0543815	0.604762	0.613242	0.586466
207684192	rs12037841	0.0534344	0.82381	0.840092	0.819549
207789502	rs6681756	0.0517074	0.995238	0.996916	0.992481
207797967	rs74153333	0.0517074	0.995238	0.996916	0.992481
207804685	rs61617974	0.0517074	0.995238	0.996916	0.992481
207831669	rs11118280	0.051242	0.542857	0.521858	0.496241
207847195	rs6669885	0.0493715	0.542857	0.520923	0.496241
207847410	rs6657436	0.0493715	0.542857	0.520923	0.496241
207847876	rs10494884	0.0493715	0.542857	0.520923	0.496241
207848051	rs11118322	0.0493715	0.542857	0.520923	0.496241
207860666	rs144283757	0.048769	0.052381	0.0384606	0.0300752
207651059	rs61821132	0.0465462	0.047619	0.0464748	0.037594
207624289	rs71635139	0.0450273	0.0619048	0.0708604	0.0601504
207798238	rs10863418	0.0450008	0.842857	0.858514	0.842105
207664423	rs6663887	0.0412441	0.695238	0.7403	0.721805
207659797	rs12121195	0.0405195	0.00952381	0.0110301	0.0075188
207669030	rs12133621	0.0405195	0.00952381	0.0110301	0.0075188
207790295	rs3930521	0.0396568	0.995238	0.995882	0.992481
207790427	rs41364345	0.0396568	0.995238	0.995882	0.992481
207790670	rs41369546	0.0396568	0.995238	0.995882	0.992481
207794282	rs56116727	0.0396568	0.995238	0.995882	0.992481
207632796	rs17044525	0.0382709	0.0952381	0.0932666	0.0827068
207669111	rs55819427	0.0382233	0.0809524	0.0772917	0.0676692
207669924	rs9429943	0.0368382	0.7	0.745705	0.729323
207670307	rs9429944	0.0368382	0.7	0.745705	0.729323
207672612	rs4844598	0.0368382	0.7	0.745705	0.729323
207673084	rs10863341	0.0368382	0.7	0.745705	0.729323
207673631	rs7533408	0.0368382	0.7	0.745705	0.729323
207619949	rs17044032	0.0354059	0.0857143	0.0845398	0.075188
207623930	rs61240730	0.0354059	0.0857143	0.0845398	0.075188
207627918	rs1876453	0.0354059	0.0857143	0.0845398	0.075188
207630888	rs61821130	0.0354059	0.0857143	0.0845398	0.075188
207648173	rs61735651	0.0354059	0.0857143	0.0845398	0.075188
207650938	rs7549152	0.0354059	0.0857143	0.0845398	0.075188
207653701	rs7548495	0.0354059	0.0857143	0.0845398	0.075188
207747296	rs1752684	0.0339955	0.833333	0.847219	0.834586
207689595	rs78301018	0.0325288	0.00952381	0.0103377	0.0075188
207808381	rs185027042	0.0311447	0.0190476	0.0188399	0.0150376
207829241	rs147774007	0.0311447	0.0190476	0.0188399	0.0150376
207667985	rs11117911	0.0290601	0.919048	0.939647	0.932331
207668235	rs11117913	0.0290601	0.919048	0.939647	0.932331
207647993	rs3991865	0.0265299	0.985714	0.988189	0.984962
207786440	rs193084668	0.021943	0.00952381	0.00942034	0.0075188
207821810	rs145849932	0.021943	0.00952381	0.00942034	0.0075188
207762775	rs183247700	0.0198753	0.0285714	0.0334673	0.0300752
207738077	rs7515905	0.0194576	0.828571	0.841819	0.834586
207670744	rs1986158	0.0191345	0.157143	0.134223	0.12782
207672719	rs61822962	0.0191345	0.157143	0.134223	0.12782
207672988	rs59179545	0.0191345	0.157143	0.134223	0.12782
207673980	rs7543742	0.0191345	0.157143	0.134223	0.12782
207826776	rs2181694	0.0176721	0.566667	0.535138	0.526316
207649908	rs190597376	0.0154645	0.00952381	0.00885892	0.0075188
207625690	rs144800606	0.0139402	0.00952381	0.00872683	0.0075188
207627293	rs140630338	0.0139402	0.00952381	0.00872683	0.0075188
207630836	rs150868219	0.0139402	0.00952381	0.00872683	0.0075188
207631753	rs146796037	0.0139402	0.00952381	0.00872683	0.0075188
207632805	rs150973349	0.0139402	0.00952381	0.00872683	0.0075188
207634274	rs149048095	0.0139402	0.00952381	0.00872683	0.0075188
207634294	rs143079233	0.0139402	0.00952381	0.00872683	0.0075188
207635390	rs146134620	0.0139402	0.00952381	0.00872683	0.0075188
207635899	rs142270195	0.0139402	0.00952381	0.00872683	0.0075188
207652928	rs147029386	0.0139402	0.00952381	0.00872683	0.0075188
207758787	rs75924889	0.0139402	0.00952381	0.00872683	0.0075188
207786358	rs114304475	0.0139402	0.00952381	0.00872683	0.0075188
207832102	rs11118281	0.0128584	0.571429	0.540248	0.533835
207838352	rs7515149	0.0128584	0.571429	0.540248	0.533835
207693866	rs10779311	0.0117801	0.0190476	0.0164758	0.0150376
207766785	rs593518	0.0117801	0.0190476	0.0164758	0.0150376
207782916	rs4844609	0.0117801	0.0190476	0.0164758	0.0150376
207854355	rs12025522	0.0103611	0.571429	0.539002	0.533835
207647544	rs41304099	0.00727185	0.0142857	0.0159219	0.0150376
207666591	rs79658187	0.00727185	0.0142857	0.0159219	0.0150376
207696913	rs55807214	0.00727185	0.0142857	0.0159219	0.0150376
207786780	rs111393278	0.00727185	0.0142857	0.0159219	0.0150376
207697506	rs114223242	0.00416751	0.0333333	0.0383853	0.037594
207683624	rs114886545	0.00250245	0.0142857	0.0153419	0.0150376
207850560	rs67422482	1.022e-06	0.580952	0.548873	0.548872
207832408	rs114798855	-0.00143825	0.0190476	0.0223434	0.0225564
207759130	rs17259031	-0.00299542	0.0190476	0.0221127	0.0225564
207859074	rs147576801	-0.0054975	0.0190476	0.0217421	0.0225564
207803064	rs149132689	-0.0103489	0.0142857	0.013779	0.0150376
207638117	rs145300866	-0.0111204	0.0142857	0.0136852	0.0150376
207669248	rs61522287	-0.0134971	0.0761905	0.0569317	0.0601504
207670281	rs115050353	-0.0134971	0.0761905	0.0569317	0.0601504
207790417	rs116125277	-0.0135116	0.0190476	0.0205551	0.0225564
207626613	rs140024463	-0.0139402	0.990476	0.991273	0.992481
207627874	rs368839023	-0.0139402	0.990476	0.991273	0.992481
207629863	rs146939930	-0.0139402	0.990476	0.991273	0.992481
207634483	rs141941832	-0.0139402	0.990476	0.991273	0.992481
207652934	rs138313826	-0.0139402	0.990476	0.991273	0.992481
207850589	rs34451130	-0.0150946	0.419048	0.451127	0.458647
207850539	rs11118328	-0.0165832	0.185714	0.159244	0.165414
207818719	rs11118237	-0.0190435	0.42381	0.456668	0.466165
207681460	rs114394022	-0.0191238	0.00952381	0.00586157	0.0075188
207656605	rs6665881	-0.0201818	0.347619	0.358689	0.368421
207661485	rs76484450	-0.021183	0.0809524	0.0623364	0.0676692
207661861	rs147742969	-0.021183	0.0809524	0.0623364	0.0676692
207666597	rs11807805	-0.021183	0.0809524	0.0623364	0.0676692
207667549	rs76124527	-0.021183	0.0809524	0.0623364	0.0676692
207847128	rs6657161	-0.0213238	0.42381	0.455531	0.466165
207857760	rs4097398	-0.0214158	0.42381	0.455485	0.466165
207857773	rs12144801	-0.0214158	0.42381	0.455485	0.466165
207659691	rs75573330	-0.0214817	0.0047619	0.00567653	0.0075188
207761041	rs377132050	-0.022533	0.0047619	0.00558636	0.0075188
207697532	rs151057565	-0.022802	0.0047619	0.0055633	0.0075188
207839761	rs143178914	-0.0228081	0.0047619	0.00556277	0.0075188
207851169	rs2296156	-0.0254143	0.428571	0.460998	0.473684
207851760	rs2296159	-0.0254143	0.428571	0.460998	0.473684
207852693	rs11118337	-0.0254143	0.428571	0.460998	0.473684
207854827	rs11118345	-0.0254143	0.428571	0.460998	0.473684
207855095	rs10746386	-0.0254143	0.428571	0.460998	0.473684
207856868	rs11118354	-0.0254143	0.428571	0.460998	0.473684
207857158	rs12411037	-0.0254143	0.428571	0.460998	0.473684
207858546	rs11118359	-0.0254143	0.428571	0.460998	0.473684
207858586	rs11118360	-0.0254143	0.428571	0.460998	0.473684
207861207	rs12119104	-0.0254143	0.428571	0.460998	0.473684
207678985	.	-0.0254639	0.0047619	0.00533501	0.0075188
207822110	rs143956752	-0.0257848	0.0047619	0.00530749	0.0075188
207759418	.	-0.0259254	0.0047619	0.00529543	0.0075188
207792621	.	-0.0260232	0.0047619	0.00528705	0.0075188
207810388	rs114739935	-0.0262524	0.0047619	0.00526739	0.0075188
207674788	rs74151020	-0.0263655	0.0047619	0.00525769	0.0075188
207647339	rs9429775	-0.0265299	0.0142857	0.0118112	0.0150376
207669355	rs9429782	-0.0268789	0.0047619	0.00521366	0.0075188
207823160	.	-0.0268789	0.0047619	0.00521366	0.0075188
207823363	rs368857428	-0.0268789	0.0047619	0.00521366	0.0075188
207834182	rs139431514	-0.0268789	0.0047619	0.00521366	0.0075188
207850247	rs145233513	-0.0268789	0.0047619	0.00521366	0.0075188
207854473	rs183088178	-0.0268789	0.0047619	0.00521366	0.0075188
207856484	rs144415844	-0.0268789	0.0047619	0.00521366	0.0075188
207858545	rs116554794	-0.0268789	0.0047619	0.00521366	0.0075188
207864249	rs377683064	-0.0268789	0.0047619	0.00521366	0.0075188
207641950	rs75282758	-0.0272762	0.0047619	0.00517959	0.0075188
207697953	rs188473867	-0.0272762	0.0047619	0.00517959	0.0075188
207673255	rs185310342	-0.0277897	0.0047619	0.00513555	0.0075188
207817612	rs10863437	-0.0279094	0.428571	0.459752	0.473684
207831357	rs11118278	-0.0279094	0.428571	0.459752	0.473684
207832402	rs11118282	-0.0279094	0.428571	0.459752	0.473684
207833301	rs7539772	-0.0279094	0.428571	0.459752	0.473684
207836408	rs4308978	-0.0279094	0.428571	0.459752	0.473684
207836680	rs9728503	-0.0279094	0.428571	0.459752	0.473684
207837101	rs4076514	-0.0279094	0.428571	0.459752	0.473684
207782608	rs138424287	-0.0280892	0.0047619	0.00510987	0.0075188
207818729	rs372085384	-0.0280892	0.0047619	0.00510987	0.0075188
207832582	rs367884233	-0.0280892	0.0047619	0.00510987	0.0075188
207832702	rs138229133	-0.0280892	0.0047619	0.00510987	0.0075188
207832811	rs58771335	-0.0280892	0.0047619	0.00510987	0.0075188
207832976	rs56806458	-0.0280892	0.0047619	0.00510987	0.0075188
207838396	rs139226954	-0.0280892	0.0047619	0.00510987	0.0075188
207838513	rs181586836	-0.0280892	0.0047619	0.00510987	0.0075188
207838763	rs116192843	-0.0280892	0.0047619	0.00510987	0.0075188
207839270	rs115530097	-0.0280892	0.0047619	0.00510987	0.0075188
207847229	rs188683254	-0.0280892	0.0047619	0.00510987	0.0075188
207853635	rs372038616	-0.0280892	0.0047619	0.00510987	0.0075188
207859196	rs115023184	-0.0280892	0.0047619	0.00510987	0.0075188
207860246	rs115019854	-0.0280892	0.0047619	0.00510987	0.0075188
207860285	rs142183756	-0.0280892	0.0047619	0.00510987	0.0075188
207861377	rs374726454	-0.0280892	0.0047619	0.00510987	0.0075188
207840776	rs10863461	-0.0281173	0.428571	0.459649	0.473684
207846242	rs6684643	-0.0281173	0.428571	0.459649	0.473684
207859743	rs12022909	-0.0300111	0.433333	0.466212	0.481203
207651728	rs58340911	-0.0303263	0.0047619	0.00491801	0.0075188
207854672	rs12032970	-0.0303459	0.433333	0.466044	0.481203
207820860	rs143425776	-0.0314792	0.0190476	0.0178937	0.0225564
207652548	rs77828994	-0.0323434	0.0047619	0.00474503	0.0075188
207652811	rs3736999	-0.0323434	0.0047619	0.00474503	0.0075188
207787240	rs117590864	-0.0323434	0.0047619	0.00474503	0.0075188
207793828	rs56203648	-0.0323434	0.0047619	0.00474503	0.0075188
207699078	rs56348435	-0.0324787	0.00952381	0.0111132	0.0150376
207822724	rs6667118	-0.0327123	0.433333	0.464862	0.481203
207822856	rs6667238	-0.0327123	0.433333	0.464862	0.481203
207823161	rs1323720	-0.0327123	0.433333	0.464862	0.481203
207823405	rs1323722	-0.0327123	0.433333	0.464862	0.481203
207824408	rs12041397	-0.0327123	0.433333	0.464862	0.481203
207826858	rs960087	-0.0327123	0.433333	0.464862	0.481203
207827067	rs960088	-0.0327123	0.433333	0.464862	0.481203
207827069	rs960086	-0.0327123	0.433333	0.464862	0.481203
207827538	rs4844611	-0.0327123	0.433333	0.464862	0.481203
207829653	rs2025372	-0.0327123	0.433333	0.464862	0.481203
207833336	rs7531923	-0.0327123	0.433333	0.464862	0.481203
207844062	rs12563520	-0.0327123	0.433333	0.464862	0.481203
207844625	rs12045913	-0.0327123	0.433333	0.464862	0.481203
207624861	rs11808746	-0.0349689	0.00952381	0.0108123	0.0150376
207652176	rs17045328	-0.0349689	0.00952381	0.0108123	0.0150376
207643458	rs199538918	-0.036149	0.00952381	0.0106698	0.0150376
207648456	rs144572703	-0.036149	0.00952381	0.0106698	0.0150376
207650789	rs188820915	-0.036149	0.00952381	0.0106698	0.0150376
207669472	rs182300322	-0.036149	0.00952381	0.0106698	0.0150376
207752362	rs181875929	-0.036149	0.00952381	0.0106698	0.0150376
207812981	rs138523101	-0.0376457	0.00952381	0.0104889	0.0150376
207624310	rs79018154	-0.0376734	0.0047619	0.00428793	0.0075188
207645089	rs12029729	-0.0380554	0.0047619	0.00425517	0.0075188
207652844	rs141885899	-0.0380554	0.0047619	0.00425517	0.0075188
207674374	rs145076154	-0.0380554	0.0047619	0.00425517	0.0075188
207738021	rs138383268	-0.0380554	0.0047619	0.00425517	0.0075188
207754102	rs117745867	-0.0380554	0.0047619	0.00425517	0.0075188
207765403	.	-0.0380554	0.0047619	0.00425517	0.0075188
207771149	rs144874722	-0.0380554	0.0047619	0.00425517	0.0075188
207783604	rs188416683	-0.0380554	0.0047619	0.00425517	0.0075188
207845713	rs56051908	-0.0380554	0.0047619	0.00425517	0.0075188
207826823	rs74587156	-0.0383572	0.00952381	0.0104029	0.0150376
207828056	rs79479584	-0.0383572	0.00952381	0.0104029	0.0150376
207646724	rs57322361	-0.0396568	0.0047619	0.00411783	0.0075188
207650464	rs9429938	-0.0396568	0.0047619	0.00411783	0.0075188
207764826	rs139215245	-0.0396568	0.0047619	0.00411783	0.0075188
207766141	rs600359	-0.0396568	0.0047619	0.00411783	0.0075188
207766584	rs146525914	-0.0396568	0.0047619	0.00411783	0.0075188
207771017	rs76482476	-0.0396568	0.0047619	0.00411783	0.0075188
207782856	rs17047660	-0.0396568	0.0047619	0.00411783	0.0075188
207782889	rs17047661	-0.0396568	0.0047619	0.00411783	0.0075188
207792289	rs56299185	-0.0396568	0.0047619	0.00411783	0.0075188
207793913	rs56105884	-0.0396568	0.0047619	0.00411783	0.0075188
207827798	rs114670454	-0.0396568	0.0047619	0.00411783	0.0075188
207830777	rs80095068	-0.0396568	0.0047619	0.00411783	0.0075188
207779295	rs147302950	-0.041078	0.0047619	0.00399595	0.0075188
207673092	rs56027105	-0.0411544	0.0047619	0.0039894	0.0075188
207622847	rs148056721	-0.0413836	0.0047619	0.00396974	0.0075188
207635789	rs1567190	-0.0419965	0.47619	0.467729	0.488722
207637359	rs3767933	-0.0419965	0.47619	0.467729	0.488722
207670928	rs1571344	-0.0426681	0.842857	0.865777	0.879699
207671849	rs1887633	-0.0426681	0.842857	0.865777	0.879699
207675853	rs12075933	-0.0426681	0.842857	0.865777	0.879699
207680876	rs141114017	-0.0442899	0.00952381	0.00968611	0.0150376
207848703	rs150667539	-0.0448951	0.00952381	0.00961298	0.0150376
207850524	rs187761228	-0.0448951	0.00952381	0.00961298	0.0150376
207679307	rs4844600	-0.0450999	0.171429	0.155878	0.172932
207685786	rs4266886	-0.0450999	0.171429	0.155878	0.172932
207665920	rs10863336	-0.0459377	0.285714	0.287071	0.308271
207668414	rs7525160	-0.0459377	0.285714	0.287071	0.308271
207646163	rs34349246	-0.0463245	0.00952381	0.00944026	0.0150376
207658791	rs201592897	-0.047774	0.0047619	0.00342169	0.0075188
207664199	rs12066341	-0.047774	0.0047619	0.00342169	0.0075188
207672926	rs146065984	-0.047774	0.0047619	0.00342169	0.0075188
207739670	.	-0.0485992	0.0047619	0.00335093	0.0075188
207755736	rs78150633	-0.0485992	0.0047619	0.00335093	0.0075188
207819228	rs75553932	-0.0485992	0.0047619	0.00335093	0.0075188
207685965	rs4562624	-0.0491642	0.161905	0.147151	0.165414
207692049	rs6656401	-0.0491642	0.161905	0.147151	0.165414
207750568	rs679515	-0.0491642	0.161905	0.147151	0.165414
207627057	rs12135588	-0.0498171	0.0238095	0.0215959	0.0300752
207643949	rs10863322	-0.0504373	0.485714	0.478542	0.503759
207620289	rs12081383	-0.0517074	0.0047619	0.00308437	0.0075188
207631048	rs73089153	-0.0517074	0.0047619	0.00308437	0.0075188
207632889	rs73089156	-0.0517074	0.0047619	0.00308437	0.0075188
207641335	rs77787441	-0.0517074	0.0047619	0.00308437	0.0075188
207649224	rs9429776	-0.0517074	0.0047619	0.00308437	0.0075188
207653704	rs57555171	-0.0517074	0.0047619	0.00308437	0.0075188
207658291	rs73072593	-0.0517074	0.0047619	0.00308437	0.0075188
207761441	rs6663530	-0.0517074	0.0047619	0.00308437	0.0075188
207768733	rs17047502	-0.0517074	0.0047619	0.00308437	0.0075188
207788659	rs56176143	-0.0517074	0.0047619	0.00308437	0.0075188
207796979	rs74153332	-0.0517074	0.0047619	0.00308437	0.0075188
207797046	rs55862635	-0.0517074	0.0047619	0.00308437	0.0075188
207797469	rs55778931	-0.0517074	0.0047619	0.00308437	0.0075188
207797789	rs55756449	-0.0517074	0.0047619	0.00308437	0.0075188
207798505	rs74153335	-0.0517074	0.0047619	0.00308437	0.0075188
207804162	rs74153336	-0.0517074	0.0047619	0.00308437	0.0075188
207804885	rs17048124	-0.0517074	0.0047619	0.00308437	0.0075188
207810625	rs139844764	-0.0517074	0.0047619	0.00308437	0.0075188
207831330	rs115112644	-0.0517074	0.0047619	0.00308437	0.0075188
207862690	rs371650700	-0.0517074	0.0047619	0.00308437	0.0075188
207764389	rs141282494	-0.0526394	0.0142857	0.014796	0.0225564
207795320	rs2296160	-0.0534793	0.152381	0.138402	0.157895
207796897	rs10863417	-0.0534793	0.152381	0.138402	0.157895
207799874	rs10863420	-0.0534793	0.152381	0.138402	0.157895
207800389	rs1830763	-0.0534793	0.152381	0.138402	0.157895
207800555	rs1408078	-0.0534793	0.152381	0.138402	0.157895
207802552	rs4844610	-0.0534793	0.152381	0.138402	0.157895
207804141	rs1408077	-0.0534793	0.152381	0.138402	0.157895
207806730	rs6697005	-0.0534793	0.152381	0.138402	0.157895
207795485	rs55665161	-0.0534891	0.0047619	0.00293157	0.0075188
207687553	rs115075067	-0.0547044	0.0904762	0.0676219	0.0827068
207623829	rs7527218	-0.0552671	0.490476	0.483652	0.511278
207651935	rs4844596	-0.0552671	0.490476	0.483652	0.511278
207652992	rs4317805	-0.0553626	0.0904762	0.0813199	0.0977444
207650437	rs80133820	-0.0553915	0.0142857	0.0143902	0.0225564
207663356	rs17045761	-0.0562146	0.0428571	0.0468506	0.0601504
207627998	rs17258955	-0.0575185	0.0380952	0.0332034	0.0451128
207784968	rs3818361	-0.0575688	0.166667	0.15117	0.172932
207786289	rs6701713	-0.0575688	0.166667	0.15117	0.172932
207786542	rs2093761	-0.0575688	0.166667	0.15117	0.172932
207786828	rs2093760	-0.0575688	0.166667	0.15117	0.172932
207691777	.	-0.0577691	0.00952381	0.00805743	0.0150376
207628091	rs369140831	-0.0589703	0.0142857	0.0138626	0.0225564
207623480	rs77656847	-0.0627642	0.0142857	0.0133033	0.0225564
207628076	rs41304115	-0.0627642	0.0142857	0.0133033	0.0225564
207666308	rs1410408	-0.062861	0.047619	0.0519605	0.0676692
207740710	rs189159003	-0.0635846	0.00952381	0.00735474	0.0150376
207634670	rs17044576	-0.065688	0.0380952	0.0380331	0.0526316
207849645	rs147547930	-0.0660402	0.00952381	0.00705805	0.0150376
207832153	rs10863451	-0.06641	0.457143	0.478085	0.511278
207654301	rs12059417	-0.0669691	0.914286	0.91546	0.932331
207828176	rs148450247	-0.0672603	0.0142857	0.0126405	0.0225564
207831502	rs76311968	-0.0672603	0.0142857	0.0126405	0.0225564
207842622	rs114644769	-0.0672603	0.0142857	0.0126405	0.0225564
207827050	rs146065777	-0.068215	0.0142857	0.0124997	0.0225564
207622223	rs311316	-0.0703222	0.114286	0.0974387	0.120301
207748388	rs116146912	-0.0722606	0.0238095	0.0177758	0.0300752
207678791	rs114589181	-0.0731299	0.0190476	0.0117244	0.0225564
207688746	rs115924259	-0.0731299	0.0190476	0.0117244	0.0225564
207695875	rs116578240	-0.0731299	0.0190476	0.0117244	0.0225564
207696672	rs115290463	-0.0731299	0.0190476	0.0117244	0.0225564
207698431	rs12729446	-0.0731299	0.0190476	0.0117244	0.0225564
207738031	rs149257151	-0.0731299	0.0190476	0.0117244	0.0225564
207751143	rs114610598	-0.0731299	0.0190476	0.0117244	0.0225564
207752970	rs79299123	-0.0731299	0.0190476	0.0117244	0.0225564
207754253	rs116772674	-0.0731299	0.0190476	0.0117244	0.0225564
207756187	rs114462179	-0.0731299	0.0190476	0.0117244	0.0225564
207757393	rs114491310	-0.0731299	0.0190476	0.0117244	0.0225564
207757552	rs116145400	-0.0731299	0.0190476	0.0117244	0.0225564
207763169	rs11576732	-0.0731299	0.0190476	0.0117244	0.0225564
207763630	rs143923368	-0.0731299	0.0190476	0.0117244	0.0225564
207766903	rs149291790	-0.0731299	0.0190476	0.0117244	0.0225564
207768974	rs114144376	-0.0731299	0.0190476	0.0117244	0.0225564
207772120	rs115270542	-0.0731299	0.0190476	0.0117244	0.0225564
207773168	rs114384980	-0.0731299	0.0190476	0.0117244	0.0225564
207774344	rs115328932	-0.0731299	0.0190476	0.0117244	0.0225564
207789303	rs78953596	-0.0731299	0.0190476	0.0117244	0.0225564
207790582	rs56307771	-0.0731299	0.0190476	0.0117244	0.0225564
207791140	rs56216545	-0.0731299	0.0190476	0.0117244	0.0225564
207791853	rs11578101	-0.0731299	0.0190476	0.0117244	0.0225564
207797237	rs55850140	-0.0731299	0.0190476	0.0117244	0.0225564
207799880	rs116785364	-0.0731299	0.0190476	0.0117244	0.0225564
207801545	rs11580627	-0.0731299	0.0190476	0.0117244	0.0225564
207803821	rs114995634	-0.0731299	0.0190476	0.0117244	0.0225564
207804030	rs80343690	-0.0731299	0.0190476	0.0117244	0.0225564
207804238	rs11581832	-0.0731299	0.0190476	0.0117244	0.0225564
207838679	rs114608601	-0.0737406	0.0380952	0.0362435	0.0526316
207659775	rs116624244	-0.0743503	0.0142857	0.0115952	0.0225564
207627599	rs150344795	-0.0759316	0.00952381	0.00586288	0.0150376
207680070	rs11587944	-0.0759316	0.00952381	0.00586288	0.0150376
207622318	rs311315	-0.078829	0.119048	0.101523	0.12782
207623868	rs311314	-0.078829	0.119048	0.101523	0.12782
207625541	rs311312	-0.078829	0.119048	0.101523	0.12782
207661289	rs7519408	-0.0848342	0.142857	0.120071	0.150376
207661640	rs4618970	-0.0848342	0.142857	0.120071	0.150376
207808437	rs56237243	-0.085974	0.0190476	0.0154953	0.0300752
207827944	rs115328938	-0.085974	0.0190476	0.0154953	0.0300752
207853813	rs115664052	-0.085974	0.0190476	0.0154953	0.0300752
207664607	rs6700109	-0.0862829	0.22381	0.182408	0.218045
207809058	rs147683764	-0.088677	0.0238095	0.0149815	0.0300752
207831794	rs114382068	-0.088677	0.0238095	0.0149815	0.0300752
207807556	rs114495320	-0.0896918	0.0238095	0.0148088	0.0300752
207676768	rs9429945	-0.0900159	0.161905	0.138915	0.172932
207668928	rs142764189	-0.0915388	0.0285714	0.0262463	0.0451128
207676604	rs4310446	-0.0924708	0.17619	0.151869	0.18797
207658507	rs1977465	-0.0988396	0.385714	0.34275	0.390977
207653395	rs17617	-0.0992258	0.147619	0.135477	0.172932
207809835	rs115922103	-0.101673	0.0285714	0.0183325	0.037594
207812958	rs41274778	-0.101673	0.0285714	0.0183325	0.037594
207813056	rs41274780	-0.101673	0.0285714	0.0183325	0.037594
207815711	rs115987778	-0.101673	0.0285714	0.0183325	0.037594
207820612	rs12080578	-0.101673	0.0285714	0.0183325	0.037594
207822581	rs7521762	-0.101673	0.0285714	0.0183325	0.037594
207822796	rs77654757	-0.101673	0.0285714	0.0183325	0.037594
207823248	rs74150881	-0.101673	0.0285714	0.0183325	0.037594
207823764	rs74883767	-0.101673	0.0285714	0.0183325	0.037594
207824438	rs6540438	-0.101673	0.0285714	0.0183325	0.037594
207825805	rs77011375	-0.101673	0.0285714	0.0183325	0.037594
207826695	rs78246144	-0.101673	0.0285714	0.0183325	0.037594
207827612	rs76441118	-0.101673	0.0285714	0.0183325	0.037594
207828975	rs77923586	-0.101673	0.0285714	0.0183325	0.037594
207829236	rs78752183	-0.101673	0.0285714	0.0183325	0.037594
207829760	rs11577173	-0.101673	0.0285714	0.0183325	0.037594
207830931	rs79872673	-0.101673	0.0285714	0.0183325	0.037594
207836989	rs149150945	-0.101673	0.0285714	0.0183325	0.037594
207837064	rs11591007	-0.101673	0.0285714	0.0183325	0.037594
207837547	rs35931500	-0.101673	0.0285714	0.0183325	0.037594
207837740	rs11585607	-0.101673	0.0285714	0.0183325	0.037594
207838419	rs11587761	-0.101673	0.0285714	0.0183325	0.037594
207838465	rs11576446	-0.101673	0.0285714	0.0183325	0.037594
207838769	rs79996524	-0.101673	0.0285714	0.0183325	0.037594
207838826	rs75088854	-0.101673	0.0285714	0.0183325	0.037594
207838915	rs79133635	-0.101673	0.0285714	0.0183325	0.037594
207839653	rs77792203	-0.101673	0.0285714	0.0183325	0.037594
207839944	rs116806443	-0.101673	0.0285714	0.0183325	0.037594
207839962	rs141503126	-0.101673	0.0285714	0.0183325	0.037594
207842007	rs75544149	-0.101673	0.0285714	0.0183325	0.037594
207842479	rs11589830	-0.101673	0.0285714	0.0183325	0.037594
207842489	rs11578598	-0.101673	0.0285714	0.0183325	0.037594
207842833	rs11578682	-0.101673	0.0285714	0.0183325	0.037594
207847023	rs76654222	-0.101673	0.0285714	0.0183325	0.037594
207847062	rs77380139	-0.101673	0.0285714	0.0183325	0.037594
207847908	rs11588445	-0.101673	0.0285714	0.0183325	0.037594
207851554	rs72468037	-0.101673	0.0285714	0.0183325	0.037594
207854919	rs11578756	-0.101673	0.0285714	0.0183325	0.037594
207857396	rs11590898	-0.101673	0.0285714	0.0183325	0.037594
207857812	rs11577114	-0.101673	0.0285714	0.0183325	0.037594
207858173	rs76844119	-0.101673	0.0285714	0.0183325	0.037594
207859330	rs74231795	-0.101673	0.0285714	0.0183325	0.037594
207861994	rs11577935	-0.101673	0.0285714	0.0183325	0.037594
207862004	rs11578338	-0.101673	0.0285714	0.0183325	0.037594
207862528	rs74978335	-0.101673	0.0285714	0.0183325	0.037594
207864463	rs76287248	-0.101673	0.0285714	0.0183325	0.037594
207671269	rs4844597	-0.106856	0.17619	0.153162	0.195489
207673945	rs7533520	-0.106856	0.17619	0.153162	0.195489
207660071	rs2182911	-0.11186	0.190476	0.164973	0.210526
207660344	rs2182912	-0.11186	0.190476	0.164973	0.210526
207668447	rs7525170	-0.11186	0.190476	0.164973	0.210526
207671476	rs4274065	-0.11186	0.190476	0.164973	0.210526
207646322	rs1048971	-0.112229	0.609524	0.585174	0.639098
207819159	rs11118238	-0.119629	0.52381	0.542902	0.601504
207819729	rs6696840	-0.119629	0.52381	0.542902	0.601504
207820201	rs6659617	-0.119629	0.52381	0.542902	0.601504
207850717	rs74231794	-0.126953	0.0857143	0.0727719	0.112782
207852226	rs74184055	-0.126953	0.0857143	0.0727719	0.112782
207846068	rs12729557	-0.129716	0.047619	0.0412139	0.075188
207809833	rs56161922	-0.130408	0.0904762	0.0780393	0.120301
207812173	rs56386223	-0.130408	0.0904762	0.0780393	0.120301
207812405	rs72468035	-0.130408	0.0904762	0.0780393	0.120301
207812791	rs41274776	-0.130408	0.0904762	0.0780393	0.120301
207813556	rs56149234	-0.130408	0.0904762	0.0780393	0.120301
207815468	rs57715085	-0.130408	0.0904762	0.0780393	0.120301
207818422	rs3738469	-0.130408	0.0904762	0.0780393	0.120301
207820375	rs78159416	-0.130408	0.0904762	0.0780393	0.120301
207825415	rs57587123	-0.130408	0.0904762	0.0780393	0.120301
207831139	rs74935684	-0.130408	0.0904762	0.0780393	0.120301
207839018	rs56132412	-0.130408	0.0904762	0.0780393	0.120301
207839769	rs56235509	-0.130408	0.0904762	0.0780393	0.120301
207840002	rs55883147	-0.130408	0.0904762	0.0780393	0.120301
207841934	rs12567945	-0.130408	0.0904762	0.0780393	0.120301
207842704	rs17045979	-0.130408	0.0904762	0.0780393	0.120301
207843000	rs55821028	-0.130408	0.0904762	0.0780393	0.120301
207844799	rs74401244	-0.130408	0.0904762	0.0780393	0.120301
207856040	rs55638397	-0.130515	0.0904762	0.0780044	0.120301
207856658	rs12562739	-0.130515	0.0904762	0.0780044	0.120301
207856666	rs12563415	-0.130515	0.0904762	0.0780044	0.120301
207858661	rs75758158	-0.130515	0.0904762	0.0780044	0.120301
207859699	rs55689175	-0.130515	0.0904762	0.0780044	0.120301
207860158	rs55952744	-0.130515	0.0904762	0.0780044	0.120301
207829220	rs35707912	-0.146573	0.114286	0.10467	0.157895
207621832	rs311317	-0.148245	0.647619	0.623207	0.691729
207639695	rs311311	-0.148245	0.647619	0.623207	0.691729
207646898	rs4308977	-0.148245	0.647619	0.623207	0.691729
207842104	rs12409159	-0.149419	0.114286	0.103637	0.157895
207813726	rs4844386	-0.156285	0.547619	0.556124	0.631579
207837490	rs7512100	-0.156285	0.547619	0.556124	0.631579
207643673	rs568515	-0.157434	0.661905	0.635019	0.706767
207629416	rs311302	-0.158922	0.652381	0.626292	0.699248
207640345	rs1032980	-0.158922	0.652381	0.626292	0.699248
207641023	rs1032979	-0.158922	0.652381	0.626292	0.699248
207645956	rs9429936	-0.158922	0.652381	0.626292	0.699248
207814451	rs10779339	-0.161969	0.552381	0.561234	0.639098
207815424	rs7550883	-0.161969	0.552381	0.561234	0.639098
207816480	rs12743911	-0.161969	0.552381	0.561234	0.639098
207817152	rs10779341	-0.161969	0.552381	0.561234	0.639098
207817631	rs9651101	-0.161969	0.552381	0.561234	0.639098
207837590	rs10779353	-0.161969	0.552381	0.561234	0.639098
207849644	rs11589472	-0.166408	0.114286	0.0911043	0.150376
207851806	rs72644190	-0.166408	0.114286	0.0911043	0.150376
207852121	rs72644191	-0.166408	0.114286	0.0911043	0.150376
207854035	rs11118340	-0.166408	0.114286	0.0911043	0.150376
207854409	rs2147022	-0.166408	0.114286	0.0911043	0.150376
207854484	rs2147023	-0.166408	0.114286	0.0911043	0.150376
207854552	rs2147024	-0.166408	0.114286	0.0911043	0.150376
207855800	rs11577168	-0.169425	0.119048	0.0963369	0.157895
207856009	rs34860402	-0.169425	0.119048	0.0963369	0.157895
207857254	rs3085	-0.169425	0.119048	0.0963369	0.157895
207809787	rs56245865	-0.178168	0.12381	0.0994561	0.165414
207811106	rs12075041	-0.178168	0.12381	0.0994561	0.165414
207811604	rs11118220	-0.178168	0.12381	0.0994561	0.165414
207808286	rs12033963	-0.180718	0.138095	0.117632	0.18797
207793964	rs12734030	-0.194167	0.190476	0.151169	0.233083
207786170	rs12403552	-0.199411	0.195238	0.155554	0.240602
207788578	rs10429953	-0.199411	0.195238	0.155554	0.240602
207789471	rs10429943	-0.199411	0.195238	0.155554	0.240602
207790088	rs3811381	-0.199411	0.195238	0.155554	0.240602
207798057	rs11118196	-0.199411	0.195238	0.155554	0.240602
207782154	rs11118167	-0.209758	0.204762	0.16435	0.255639
207783507	rs12032275	-0.209758	0.204762	0.16435	0.255639
207681685	rs12567990	-0.213801	0.204762	0.16259	0.255639
207747984	rs17046851	-0.213801	0.204762	0.16259	0.255639
207753621	rs2274567	-0.213801	0.204762	0.16259	0.255639
207757235	rs6687175	-0.213801	0.204762	0.16259	0.255639
207757515	rs12034598	-0.213801	0.204762	0.16259	0.255639
207761196	rs11118131	-0.213801	0.204762	0.16259	0.255639
207762358	rs3738468	-0.213801	0.204762	0.16259	0.255639
207762674	rs10779330	-0.213801	0.204762	0.16259	0.255639
207763863	rs147951060	-0.213801	0.204762	0.16259	0.255639
207764944	rs141801747	-0.213801	0.204762	0.16259	0.255639
207681501	rs12567973	-0.217431	0.209524	0.167637	0.263158
207682256	rs11117949	-0.217431	0.209524	0.167637	0.263158
207683409	rs12039306	-0.217431	0.209524	0.167637	0.263158
207684519	rs11117959	-0.217431	0.209524	0.167637	0.263158
207685764	rs6540435	-0.217431	0.209524	0.167637	0.263158
207766708	rs6672474	-0.218117	0.209524	0.167335	0.263158
207767449	rs143616521	-0.218117	0.209524	0.167335	0.263158
207770576	rs4844608	-0.218117	0.209524	0.167335	0.263158
207770689	rs4844382	-0.218117	0.209524	0.167335	0.263158
207772154	rs12141045	-0.218117	0.209524	0.167335	0.263158
207773339	rs7539922	-0.218117	0.209524	0.167335	0.263158
207774882	rs11118147	-0.218117	0.209524	0.167335	0.263158
207694357	rs11117991	-0.218736	0.209524	0.167063	0.263158
207765557	rs609297	-0.22385	0.214286	0.171453	0.270677
207773991	rs677066	-0.242278	0.233333	0.183177	0.293233

## Sheet: Mongols
POS	ID	SAFE	DAF	phi	kappa
207808385	rs6661764	0.254401	0.5	0.560201	0.433566
207760773	rs3737002	0.253714	0.509009	0.566955	0.440559
207800154	rs12031281	0.248207	0.513514	0.57129	0.447552
207800862	rs61822978	0.248207	0.513514	0.57129	0.447552
207752990	rs3849266	0.244367	0.518018	0.576436	0.454545
207786152	rs7519119	0.232384	0.581081	0.632866	0.517483
207786223	rs7542544	0.232384	0.581081	0.632866	0.517483
207792909	rs12036785	0.232384	0.581081	0.632866	0.517483
207753345	rs2274566	0.228909	0.585586	0.638012	0.524476
207833357	rs6686325	0.227978	0.495495	0.55414	0.440559
207789269	rs11576522	0.227924	0.585586	0.637523	0.524476
207796065	rs61822977	0.224917	0.585586	0.636032	0.524476
207800409	rs12028134	0.224917	0.585586	0.636032	0.524476
207803264	rs12041437	0.224917	0.585586	0.636032	0.524476
207821046	rs12038371	0.223439	0.486486	0.544768	0.433566
207842900	rs4844388	0.223439	0.486486	0.544768	0.433566
207803021	rs11803956	0.220475	0.59009	0.640689	0.531469
207803595	rs12034383	0.220475	0.59009	0.640689	0.531469
207804883	rs17186848	0.220475	0.59009	0.640689	0.531469
207806989	rs11803366	0.220475	0.59009	0.640689	0.531469
207694165	rs61822967	0.217818	0.5	0.55616	0.447552
207740272	rs12038575	0.217818	0.5	0.55616	0.447552
207765849	rs608282	0.205795	0.788288	0.834868	0.748252
207766156	rs596319	0.205795	0.788288	0.834868	0.748252
207770692	rs594955	0.201985	0.792793	0.839525	0.755245
207772408	rs11118136	0.201985	0.792793	0.839525	0.755245
207778319	rs11118157	0.201985	0.792793	0.839525	0.755245
207780048	rs1408079	0.201985	0.792793	0.839525	0.755245
207757936	rs646817	0.201671	0.815315	0.863822	0.783217
207758232	rs1752688	0.201671	0.815315	0.863822	0.783217
207758544	rs1746659	0.201671	0.815315	0.863822	0.783217
207739127	rs3886100	0.201496	0.567568	0.617736	0.517483
207781995	rs11118166	0.197383	0.797297	0.84386	0.762238
207782931	rs6691117	0.197383	0.797297	0.84386	0.762238
207752550	rs601356	0.197366	0.797297	0.843853	0.762238
207679229	rs4844599	0.196687	0.81982	0.867984	0.79021
207684359	rs11117956	0.193354	0.824324	0.872808	0.797203
207686190	rs7512361	0.193354	0.824324	0.872808	0.797203
207687374	rs12130494	0.193354	0.824324	0.872808	0.797203
207689227	rs4844601	0.193354	0.824324	0.872808	0.797203
207690871	rs10863358	0.193354	0.824324	0.872808	0.797203
207748793	rs650877	0.193354	0.824324	0.872808	0.797203
207749188	rs12757487	0.193354	0.824324	0.872808	0.797203
207750354	rs6681449	0.193354	0.824324	0.872808	0.797203
207752239	rs599948	0.193354	0.824324	0.872808	0.797203
207753275	rs614709	0.193354	0.824324	0.872808	0.797203
207813601	rs4844385	0.19087	0.531532	0.58484	0.48951
207815189	rs10494885	0.19087	0.531532	0.58484	0.48951
207815787	rs4385710	0.19087	0.531532	0.58484	0.48951
207815863	rs6701416	0.19087	0.531532	0.58484	0.48951
207817025	rs10779340	0.19087	0.531532	0.58484	0.48951
207820278	rs11118241	0.19087	0.531532	0.58484	0.48951
207820313	rs11118242	0.19087	0.531532	0.58484	0.48951
207822767	rs6540436	0.19087	0.531532	0.58484	0.48951
207814835	rs10863434	0.186233	0.536036	0.589497	0.496503
207838429	rs7515238	0.186233	0.536036	0.589497	0.496503
207843903	rs10863463	0.186233	0.536036	0.589497	0.496503
207849916	rs12143527	0.186233	0.536036	0.589497	0.496503
207851611	rs2296158	0.186233	0.536036	0.589497	0.496503
207852600	rs10779359	0.186233	0.536036	0.589497	0.496503
207852642	rs6687503	0.186233	0.536036	0.589497	0.496503
207853924	rs1570563	0.186233	0.536036	0.589497	0.496503
207854703	rs1853526	0.186233	0.536036	0.589497	0.496503
207856787	rs10779362	0.186233	0.536036	0.589497	0.496503
207693563	rs12043913	0.177588	0.833333	0.87899	0.811189
207823240	rs1323721	0.175555	0.761261	0.810436	0.734266
207823865	rs6540437	0.175555	0.761261	0.810436	0.734266
207824332	rs6662432	0.175555	0.761261	0.810436	0.734266
207824708	rs7517879	0.175555	0.761261	0.810436	0.734266
207740102	rs183283437	0.171724	0.0630631	0.0708987	0.034965
207740108	rs139691972	0.171724	0.0630631	0.0708987	0.034965
207822078	rs6666431	0.171464	0.765766	0.815093	0.741259
207828752	rs11118268	0.171464	0.765766	0.815093	0.741259
207830383	rs10082154	0.171464	0.765766	0.815093	0.741259
207831669	rs11118280	0.171464	0.765766	0.815093	0.741259
207832728	rs1570567	0.171464	0.765766	0.815093	0.741259
207836931	rs4427403	0.171464	0.765766	0.815093	0.741259
207837177	rs4317806	0.171464	0.765766	0.815093	0.741259
207845122	rs6683750	0.171464	0.765766	0.815093	0.741259
207847195	rs6669885	0.171464	0.765766	0.815093	0.741259
207847410	rs6657436	0.171464	0.765766	0.815093	0.741259
207847876	rs10494884	0.171464	0.765766	0.815093	0.741259
207848051	rs11118322	0.171464	0.765766	0.815093	0.741259
207826776	rs2181694	0.165986	0.77027	0.819167	0.748252
207832102	rs11118281	0.165986	0.77027	0.819167	0.748252
207838352	rs7515149	0.165986	0.77027	0.819167	0.748252
207850560	rs67422482	0.165986	0.77027	0.819167	0.748252
207854355	rs12025522	0.165986	0.77027	0.819167	0.748252
207772946	rs72737299	0.142436	0.211712	0.238334	0.181818
207824382	rs60467252	0.135437	0.193694	0.219861	0.167832
207624871	.	0.134534	0.018018	0.0207785	0.00699301
207749774	.	0.126119	0.027027	0.0311658	0.013986
207657375	rs17045468	0.116732	0.292793	0.310842	0.258741
207624861	rs11808746	0.109923	0.315315	0.337096	0.286713
207652176	rs17045328	0.109923	0.315315	0.337096	0.286713
207621832	rs311317	0.108611	0.878378	0.896693	0.86014
207660378	rs2182913	0.107762	0.914414	0.926623	0.895105
207664721	rs9429779	0.107762	0.914414	0.926623	0.895105
207668630	rs9429942	0.107762	0.914414	0.926623	0.895105
207664423	rs6663887	0.105414	0.932432	0.943858	0.916084
207669924	rs9429943	0.105414	0.932432	0.943858	0.916084
207670307	rs9429944	0.105414	0.932432	0.943858	0.916084
207672612	rs4844598	0.105414	0.932432	0.943858	0.916084
207673084	rs10863341	0.105414	0.932432	0.943858	0.916084
207673631	rs7533408	0.105414	0.932432	0.943858	0.916084
207629416	rs311302	0.10348	0.882883	0.901307	0.867133
207639695	rs311311	0.10348	0.882883	0.901307	0.867133
207640345	rs1032980	0.10348	0.882883	0.901307	0.867133
207641023	rs1032979	0.10348	0.882883	0.901307	0.867133
207643673	rs568515	0.10348	0.882883	0.901307	0.867133
207645956	rs9429936	0.10348	0.882883	0.901307	0.867133
207646898	rs4308977	0.10348	0.882883	0.901307	0.867133
207652548	rs77828994	0.102756	0.0675676	0.0727959	0.048951
207667190	rs9429780	0.0949527	0.932432	0.941102	0.916084
207667222	rs9429781	0.0949527	0.932432	0.941102	0.916084
207667303	rs9429941	0.0949527	0.932432	0.941102	0.916084
207793828	rs56203648	0.09452	0.135135	0.15031	0.118881
207663937	rs4525038	0.0928185	0.95045	0.958337	0.937063
207666308	rs1410408	0.091566	0.324324	0.343121	0.300699
207637551	.	0.0892451	0.0135135	0.0156319	0.00699301
207667253	.	0.0892451	0.0135135	0.0156319	0.00699301
207676315	.	0.0892451	0.0135135	0.0156319	0.00699301
207759703	.	0.0892451	0.0135135	0.0156319	0.00699301
207787240	rs117590864	0.0874953	0.13964	0.155535	0.125874
207761270	rs188151322	0.08737	0.0135135	0.0154503	0.00699301
207813056	rs41274780	0.08737	0.0135135	0.0154503	0.00699301
207798238	rs10863418	0.0806115	0.765766	0.769125	0.734266
207623829	rs7527218	0.0800277	0.725225	0.749243	0.713287
207643949	rs10863322	0.0800277	0.725225	0.749243	0.713287
207658507	rs1977465	0.0782318	0.554054	0.570431	0.531469
207782707	rs17259045	0.0745825	0.0495495	0.057503	0.041958
207808403	rs56311085	0.0745825	0.0495495	0.057503	0.041958
207780728	.	0.0722243	0.0135135	0.0139843	0.00699301
207783191	rs190973160	0.0722243	0.0135135	0.0139843	0.00699301
207663356	rs17045761	0.0721784	0.166667	0.18031	0.153846
207651935	rs4844596	0.0715761	0.72973	0.752236	0.72028
207684192	rs12037841	0.0702942	0.954955	0.959382	0.944056
207676291	rs76306710	0.0697876	0.0990991	0.103989	0.0839161
207646322	rs1048971	0.0646434	0.756757	0.776146	0.748252
207738077	rs7515905	0.0556684	0.743243	0.744928	0.72028
207653993	rs144567151	0.0515021	0.0630631	0.0681119	0.0559441
207858814	rs72644193	0.0515015	0.765766	0.770331	0.748252
207747296	rs1752684	0.0508344	0.747748	0.749628	0.727273
207804707	.	0.0505792	0.018018	0.0202952	0.013986
207819739	rs144282616	0.0505792	0.018018	0.0202952	0.013986
207635176	rs184304137	0.0498222	0.0495495	0.0523423	0.041958
207739509	rs142980032	0.0488619	0.0315315	0.0362628	0.027972
207644254	rs188078143	0.0488441	0.018018	0.0200788	0.013986
207809744	rs7542494	0.0471275	0.779279	0.782038	0.762238
207654301	rs12059417	0.0471099	0.981982	0.985521	0.979021
207670928	rs1571344	0.0471099	0.981982	0.985521	0.979021
207671849	rs1887633	0.0471099	0.981982	0.985521	0.979021
207675853	rs12075933	0.0471099	0.981982	0.985521	0.979021
207818120	rs74692669	0.0450547	0.77027	0.774404	0.755245
207662180	rs59824364	0.0444376	0.157658	0.162811	0.146853
207669355	rs9429782	0.0444376	0.157658	0.162811	0.146853
207624289	rs71635139	0.0406478	0.018018	0.0190564	0.013986
207666591	rs79658187	0.0395276	0.00900901	0.0104935	0.00699301
207696913	rs55807214	0.0395276	0.00900901	0.0104935	0.00699301
207786780	rs111393278	0.0395276	0.00900901	0.0104935	0.00699301
207861724	rs11583249	0.039315	0.995495	0.995926	0.993007
207862359	rs80121755	0.039315	0.995495	0.995926	0.993007
207666323	.	0.0390888	0.00900901	0.0104547	0.00699301
207860609	rs144986906	0.0390888	0.00900901	0.0104547	0.00699301
207637050	.	0.0375947	0.00900901	0.0103224	0.00699301
207844773	rs12045949	0.0375947	0.00900901	0.0103224	0.00699301
207671178	.	0.037294	0.018018	0.0186381	0.013986
207840060	rs117189354	0.032729	0.00900901	0.00989147	0.00699301
207698460	rs12728328	0.0314209	0.0225225	0.0255602	0.020979
207690214	.	0.0301072	0.036036	0.0405356	0.034965
207760074	.	0.0301072	0.036036	0.0405356	0.034965
207653364	rs17618	0.0271327	0.981982	0.982765	0.979021
207820277	rs181294145	0.0268636	0.00900901	0.00937203	0.00699301
207645089	rs12029729	0.0266107	0.0675676	0.0695061	0.0629371
207632669	rs78677800	0.026236	0.00900901	0.00931645	0.00699301
207818839	rs148801689	0.0230981	0.027027	0.0244935	0.020979
207661101	rs147499620	0.0223868	0.00900901	0.00897556	0.00699301
207789749	.	0.0223868	0.00900901	0.00897556	0.00699301
207658395	rs71635141	0.0196262	0.00900901	0.00873109	0.00699301
207755502	rs34720009	0.0196262	0.00900901	0.00873109	0.00699301
207634670	rs17044576	0.0191599	0.126126	0.125161	0.118881
207665920	rs10863336	0.0185932	0.45045	0.456801	0.447552
207668414	rs7525160	0.0185932	0.45045	0.456801	0.447552
207650437	rs80133820	0.0146939	0.00900901	0.00829429	0.00699301
207686235	rs140851361	0.0123438	0.0135135	0.0154233	0.013986
207647544	rs41304099	0.0114355	0.0135135	0.0153175	0.013986
207854759	rs144105127	0.0105188	0.0135135	0.0152108	0.013986
207679914	rs190816585	0.00723997	0.00900901	0.00763417	0.00699301
207753547	rs117447527	0.00723997	0.00900901	0.00763417	0.00699301
207863592	rs79926392	0.00550768	0.027027	0.0288726	0.027972
207652992	rs4317805	0.00132455	0.00900901	0.00711031	0.00699301
207682257	rs150832133	0.00132455	0.00900901	0.00711031	0.00699301
207689352	rs189556882	0.00132455	0.00900901	0.00711031	0.00699301
207740384	rs146809178	0.00132455	0.00900901	0.00711031	0.00699301
207758787	rs75924889	0.00132455	0.00900901	0.00711031	0.00699301
207786358	rs114304475	0.00132455	0.00900901	0.00711031	0.00699301
207749767	rs146922261	-0.000101654	0.0135135	0.0139742	0.013986
207652811	rs3736999	-0.00148307	0.0135135	0.0138133	0.013986
207624310	rs79018154	-0.00328905	0.0135135	0.013603	0.013986
207648954	rs74469966	-0.00371833	0.0495495	0.0481465	0.048951
207683340	.	-0.00739584	0.00900901	0.00633804	0.00699301
207792845	.	-0.00739584	0.00900901	0.00633804	0.00699301
207676768	rs9429945	-0.0123735	0.22973	0.22556	0.230769
207621781	rs145057858	-0.0201258	0.0540541	0.0513563	0.0559441
207792288	rs139029738	-0.0206074	0.0630631	0.0648007	0.0699301
207653395	rs17617	-0.022177	0.027027	0.0243457	0.027972
207691563	rs77357299	-0.0225926	0.211712	0.214454	0.223776
207669045	rs191130214	-0.0227324	0.0135135	0.0113391	0.013986
207676235	.	-0.0227324	0.0135135	0.0113391	0.013986
207623480	rs77656847	-0.0235791	0.0045045	0.0052421	0.00699301
207628076	rs41304115	-0.0235791	0.0045045	0.0052421	0.00699301
207760772	rs61734514	-0.0237845	0.0045045	0.00522685	0.00699301
207828887	rs183975875	-0.0237845	0.0045045	0.00522685	0.00699301
207789641	rs79577824	-0.0237878	0.0045045	0.00522661	0.00699301
207773986	rs147739107	-0.023811	0.0045045	0.00522488	0.00699301
207844701	rs367721439	-0.0239137	0.0045045	0.00521726	0.00699301
207669030	rs12133621	-0.0239932	0.0045045	0.00521136	0.00699301
207673092	rs56027105	-0.0242416	0.0045045	0.00519291	0.00699301
207738021	rs138383268	-0.0242416	0.0045045	0.00519291	0.00699301
207826823	rs74587156	-0.0242416	0.0045045	0.00519291	0.00699301
207808062	rs56244519	-0.0244635	0.0045045	0.00517643	0.00699301
207807107	rs150182880	-0.0246026	0.0045045	0.0051661	0.00699301
207818670	rs201798840	-0.0246026	0.0045045	0.0051661	0.00699301
207633894	rs187651247	-0.0246788	0.0045045	0.00516045	0.00699301
207629523	rs117673630	-0.0279081	0.0045045	0.00492065	0.00699301
207624443	rs74435922	-0.0286633	0.0630631	0.0627955	0.0699301
207625917	rs77925236	-0.0286633	0.0630631	0.0627955	0.0699301
207656605	rs6665881	-0.0288589	0.310811	0.30826	0.321678
207635789	rs1567190	-0.0292525	0.40991	0.412146	0.426573
207637359	rs3767933	-0.0292525	0.40991	0.412146	0.426573
207652844	rs141885899	-0.0294584	0.027027	0.0231551	0.027972
207800889	rs17048010	-0.0297791	0.117117	0.11615	0.125874
207819000	rs12744104	-0.0298608	0.0630631	0.055682	0.0629371
207819401	rs12745818	-0.0298608	0.0630631	0.055682	0.0629371
207821397	rs35728110	-0.0298608	0.0630631	0.055682	0.0629371
207839505	rs17186897	-0.0298608	0.0630631	0.055682	0.0629371
207841745	rs36001492	-0.0298608	0.0630631	0.055682	0.0629371
207849214	rs2147021	-0.0298608	0.0630631	0.055682	0.0629371
207850879	rs34509370	-0.0298608	0.0630631	0.055682	0.0629371
207858527	rs12738067	-0.0298608	0.0630631	0.055682	0.0629371
207862698	rs36019152	-0.0298608	0.0630631	0.055682	0.0629371
207775317	rs202213311	-0.0304319	0.0045045	0.00473324	0.00699301
207681384	rs137969912	-0.0311606	0.0045045	0.00467913	0.00699301
207765968	.	-0.0311606	0.0045045	0.00467913	0.00699301
207634279	.	-0.0314222	0.0045045	0.0046597	0.00699301
207864498	rs149813890	-0.0314289	0.0045045	0.00465921	0.00699301
207829549	rs2025371	-0.0323414	0.0540541	0.0485717	0.0559441
207828056	rs79479584	-0.0326311	0.0045045	0.00456993	0.00699301
207845713	rs56051908	-0.0326311	0.0045045	0.00456993	0.00699301
207740868	rs34883952	-0.0330226	0.0675676	0.0615754	0.0699301
207748107	rs10127904	-0.0330226	0.0675676	0.0615754	0.0699301
207767671	rs34386700	-0.0330226	0.0675676	0.0615754	0.0699301
207770852	rs10158414	-0.0330226	0.0675676	0.0615754	0.0699301
207772608	rs34070762	-0.0330226	0.0675676	0.0615754	0.0699301
207773902	rs17259038	-0.0330226	0.0675676	0.0615754	0.0699301
207790713	rs55724061	-0.0337142	0.0045045	0.0044895	0.00699301
207808450	rs17048254	-0.0337142	0.0045045	0.0044895	0.00699301
207817731	rs73080604	-0.0337142	0.0045045	0.0044895	0.00699301
207833328	rs113630340	-0.0337142	0.0045045	0.0044895	0.00699301
207855555	rs146215050	-0.0337142	0.0045045	0.0044895	0.00699301
207693866	rs10779311	-0.03385	0.0045045	0.00447942	0.00699301
207766785	rs593518	-0.03385	0.0045045	0.00447942	0.00699301
207782916	rs4844609	-0.03385	0.0045045	0.00447942	0.00699301
207841206	rs113001246	-0.0347012	0.0045045	0.00441621	0.00699301
207795485	rs55665161	-0.0348942	0.027027	0.0289543	0.034965
207640012	rs45573035	-0.0374701	0.0045045	0.0042106	0.00699301
207815711	rs115987778	-0.039315	0.0045045	0.00407361	0.00699301
207819228	rs75553932	-0.039315	0.0045045	0.00407361	0.00699301
207820612	rs12080578	-0.039315	0.0045045	0.00407361	0.00699301
207822581	rs7521762	-0.039315	0.0045045	0.00407361	0.00699301
207822796	rs77654757	-0.039315	0.0045045	0.00407361	0.00699301
207823248	rs74150881	-0.039315	0.0045045	0.00407361	0.00699301
207823764	rs74883767	-0.039315	0.0045045	0.00407361	0.00699301
207824438	rs6540438	-0.039315	0.0045045	0.00407361	0.00699301
207825805	rs77011375	-0.039315	0.0045045	0.00407361	0.00699301
207826695	rs78246144	-0.039315	0.0045045	0.00407361	0.00699301
207827612	rs76441118	-0.039315	0.0045045	0.00407361	0.00699301
207828975	rs77923586	-0.039315	0.0045045	0.00407361	0.00699301
207829236	rs78752183	-0.039315	0.0045045	0.00407361	0.00699301
207829760	rs11577173	-0.039315	0.0045045	0.00407361	0.00699301
207830931	rs79872673	-0.039315	0.0045045	0.00407361	0.00699301
207836989	rs149150945	-0.039315	0.0045045	0.00407361	0.00699301
207837064	rs11591007	-0.039315	0.0045045	0.00407361	0.00699301
207837547	rs35931500	-0.039315	0.0045045	0.00407361	0.00699301
207837740	rs11585607	-0.039315	0.0045045	0.00407361	0.00699301
207838419	rs11587761	-0.039315	0.0045045	0.00407361	0.00699301
207838465	rs11576446	-0.039315	0.0045045	0.00407361	0.00699301
207838769	rs79996524	-0.039315	0.0045045	0.00407361	0.00699301
207838826	rs75088854	-0.039315	0.0045045	0.00407361	0.00699301
207838915	rs79133635	-0.039315	0.0045045	0.00407361	0.00699301
207839653	rs77792203	-0.039315	0.0045045	0.00407361	0.00699301
207839944	rs116806443	-0.039315	0.0045045	0.00407361	0.00699301
207839962	rs141503126	-0.039315	0.0045045	0.00407361	0.00699301
207842007	rs75544149	-0.039315	0.0045045	0.00407361	0.00699301
207842479	rs11589830	-0.039315	0.0045045	0.00407361	0.00699301
207842489	rs11578598	-0.039315	0.0045045	0.00407361	0.00699301
207842833	rs11578682	-0.039315	0.0045045	0.00407361	0.00699301
207847023	rs76654222	-0.039315	0.0045045	0.00407361	0.00699301
207847062	rs77380139	-0.039315	0.0045045	0.00407361	0.00699301
207847908	rs11588445	-0.039315	0.0045045	0.00407361	0.00699301
207851554	rs72468037	-0.039315	0.0045045	0.00407361	0.00699301
207854919	rs11578756	-0.039315	0.0045045	0.00407361	0.00699301
207857396	rs11590898	-0.039315	0.0045045	0.00407361	0.00699301
207857812	rs11577114	-0.039315	0.0045045	0.00407361	0.00699301
207858173	rs76844119	-0.039315	0.0045045	0.00407361	0.00699301
207859330	rs74231795	-0.039315	0.0045045	0.00407361	0.00699301
207861994	rs11577935	-0.039315	0.0045045	0.00407361	0.00699301
207862004	rs11578338	-0.039315	0.0045045	0.00407361	0.00699301
207862528	rs74978335	-0.039315	0.0045045	0.00407361	0.00699301
207864463	rs76287248	-0.039315	0.0045045	0.00407361	0.00699301
207682294	.	-0.0395635	0.00900901	0.00984302	0.013986
207862894	.	-0.0395635	0.00900901	0.00984302	0.013986
207627057	rs12135588	-0.040514	0.0045045	0.00398458	0.00699301
207841916	rs117153239	-0.040567	0.0045045	0.00398064	0.00699301
207840052	.	-0.0415739	0.0045045	0.00390587	0.00699301
207697506	rs114223242	-0.0417593	0.0045045	0.0038921	0.00699301
207762775	rs183247700	-0.0417593	0.0045045	0.0038921	0.00699301
207832408	rs114798855	-0.0417593	0.0045045	0.0038921	0.00699301
207627183	rs76290594	-0.0426404	0.0135135	0.00902106	0.013986
207621988	rs138635417	-0.0441856	0.00900901	0.009359	0.013986
207864497	rs139094318	-0.044674	0.0045045	0.00367567	0.00699301
207622223	rs311316	-0.0450088	0.0315315	0.0269036	0.034965
207622318	rs311315	-0.0450088	0.0315315	0.0269036	0.034965
207623868	rs311314	-0.0450088	0.0315315	0.0269036	0.034965
207625541	rs311312	-0.0450088	0.0315315	0.0269036	0.034965
207813556	rs56149234	-0.0450547	0.22973	0.225596	0.244755
207815468	rs57715085	-0.0450547	0.22973	0.225596	0.244755
207818422	rs3738469	-0.0450547	0.22973	0.225596	0.244755
207820375	rs78159416	-0.0450547	0.22973	0.225596	0.244755
207825415	rs57587123	-0.0450547	0.22973	0.225596	0.244755
207839018	rs56132412	-0.0450547	0.22973	0.225596	0.244755
207839769	rs56235509	-0.0450547	0.22973	0.225596	0.244755
207840002	rs55883147	-0.0450547	0.22973	0.225596	0.244755
207841934	rs12567945	-0.0450547	0.22973	0.225596	0.244755
207842704	rs17045979	-0.0450547	0.22973	0.225596	0.244755
207843000	rs55821028	-0.0450547	0.22973	0.225596	0.244755
207844799	rs74401244	-0.0450547	0.22973	0.225596	0.244755
207850717	rs74231794	-0.0450547	0.22973	0.225596	0.244755
207852226	rs74184055	-0.0450547	0.22973	0.225596	0.244755
207856040	rs55638397	-0.0450547	0.22973	0.225596	0.244755
207856658	rs12562739	-0.0450547	0.22973	0.225596	0.244755
207856666	rs12563415	-0.0450547	0.22973	0.225596	0.244755
207858661	rs75758158	-0.0450547	0.22973	0.225596	0.244755
207859699	rs55689175	-0.0450547	0.22973	0.225596	0.244755
207860158	rs55952744	-0.0450547	0.22973	0.225596	0.244755
207619949	rs17044032	-0.0471099	0.018018	0.0144791	0.020979
207623930	rs61240730	-0.0471099	0.018018	0.0144791	0.020979
207627918	rs1876453	-0.0471099	0.018018	0.0144791	0.020979
207630888	rs61821130	-0.0471099	0.018018	0.0144791	0.020979
207632796	rs17044525	-0.0471099	0.018018	0.0144791	0.020979
207648173	rs61735651	-0.0471099	0.018018	0.0144791	0.020979
207650938	rs7549152	-0.0471099	0.018018	0.0144791	0.020979
207651059	rs61821132	-0.0471099	0.018018	0.0144791	0.020979
207653701	rs7548495	-0.0471099	0.018018	0.0144791	0.020979
207661446	rs61821134	-0.0471099	0.018018	0.0144791	0.020979
207661679	rs61821135	-0.0471099	0.018018	0.0144791	0.020979
207665084	rs61821136	-0.0471099	0.018018	0.0144791	0.020979
207669111	rs55819427	-0.0471099	0.018018	0.0144791	0.020979
207670744	rs1986158	-0.0471099	0.018018	0.0144791	0.020979
207671621	rs1887632	-0.0471099	0.018018	0.0144791	0.020979
207672719	rs61822962	-0.0471099	0.018018	0.0144791	0.020979
207672988	rs59179545	-0.0471099	0.018018	0.0144791	0.020979
207673414	rs61822963	-0.0471099	0.018018	0.0144791	0.020979
207673980	rs7543742	-0.0471099	0.018018	0.0144791	0.020979
207675712	rs61822964	-0.0471099	0.018018	0.0144791	0.020979
207676203	rs56146462	-0.0471099	0.018018	0.0144791	0.020979
207809787	rs56245865	-0.0471275	0.220721	0.217962	0.237762
207809833	rs56161922	-0.0471275	0.220721	0.217962	0.237762
207811106	rs12075041	-0.0471275	0.220721	0.217962	0.237762
207811604	rs11118220	-0.0471275	0.220721	0.217962	0.237762
207812173	rs56386223	-0.0471275	0.220721	0.217962	0.237762
207812405	rs72468035	-0.0471275	0.220721	0.217962	0.237762
207812791	rs41274776	-0.0471275	0.220721	0.217962	0.237762
207659797	rs12121195	-0.0481981	0.0045045	0.00341398	0.00699301
207687553	rs115075067	-0.0481981	0.0045045	0.00341398	0.00699301
207748388	rs116146912	-0.0481981	0.0045045	0.00341398	0.00699301
207628894	rs189580087	-0.0501522	0.0045045	0.00326887	0.00699301
207689709	rs75029494	-0.0509107	0.0045045	0.00321255	0.00699301
207812981	rs138523101	-0.0509637	0.0045045	0.00320862	0.00699301
207768459	rs188999850	-0.0509935	0.0045045	0.0032064	0.00699301
207846068	rs12729557	-0.0512519	0.0045045	0.00318722	0.00699301
207849644	rs11589472	-0.0515015	0.234234	0.229669	0.251748
207851806	rs72644190	-0.0515015	0.234234	0.229669	0.251748
207852121	rs72644191	-0.0515015	0.234234	0.229669	0.251748
207854035	rs11118340	-0.0515015	0.234234	0.229669	0.251748
207854409	rs2147022	-0.0515015	0.234234	0.229669	0.251748
207854484	rs2147023	-0.0515015	0.234234	0.229669	0.251748
207854552	rs2147024	-0.0515015	0.234234	0.229669	0.251748
207855800	rs11577168	-0.0515015	0.234234	0.229669	0.251748
207856009	rs34860402	-0.0515015	0.234234	0.229669	0.251748
207857254	rs3085	-0.0515015	0.234234	0.229669	0.251748
207627998	rs17258955	-0.0517122	0.0045045	0.00315303	0.00699301
207838679	rs114608601	-0.0517122	0.0045045	0.00315303	0.00699301
207829621	rs149903858	-0.0528278	0.027027	0.0193338	0.027972
207842582	rs144570877	-0.0538618	0.0045045	0.00299341	0.00699301
207660865	rs148421245	-0.0542021	0.036036	0.0249363	0.034965
207679307	rs4844600	-0.054889	0.265766	0.262182	0.286713
207685786	rs4266886	-0.054889	0.265766	0.262182	0.286713
207774671	rs182689713	-0.0559759	0.00900901	0.00812434	0.013986
207761856	rs117975322	-0.0563004	0.0135135	0.0137789	0.020979
207670438	rs1831150	-0.0575363	0.13964	0.126701	0.146853
207675655	rs2025935	-0.0575363	0.13964	0.126701	0.146853
207690551	rs4844602	-0.0578094	0.027027	0.0185193	0.027972
207760271	rs140018719	-0.0578094	0.027027	0.0185193	0.027972
207762581	rs117723802	-0.0578094	0.027027	0.0185193	0.027972
207777595	rs145201473	-0.0589283	0.018018	0.0128485	0.020979
207642151	rs141831783	-0.0603209	0.00900901	0.00766934	0.013986
207645839	rs183153194	-0.0603209	0.00900901	0.00766934	0.013986
207665093	.	-0.0603209	0.00900901	0.00766934	0.013986
207679148	rs78302073	-0.0695871	0.0405405	0.028121	0.041958
207679660	rs56010952	-0.0695871	0.0405405	0.028121	0.041958
207685965	rs4562624	-0.0702942	0.045045	0.0406175	0.0559441
207692049	rs6656401	-0.0702942	0.045045	0.0406175	0.0559441
207750568	rs679515	-0.0702942	0.045045	0.0406175	0.0559441
207802552	rs4844610	-0.0702942	0.045045	0.0406175	0.0559441
207656050	rs6690215	-0.0710046	0.427928	0.412334	0.447552
207808381	rs185027042	-0.0711294	0.00900901	0.0065375	0.013986
207829241	rs147774007	-0.0711294	0.00900901	0.0065375	0.013986
207676604	rs4310446	-0.0716992	0.0540541	0.0461459	0.0629371
207850539	rs11118328	-0.0720279	0.045045	0.0402395	0.0559441
207638424	.	-0.0722051	0.00900901	0.00642486	0.013986
207852742	rs117010160	-0.0722826	0.00900901	0.00641674	0.013986
207771149	rs144874722	-0.0724353	0.00900901	0.00640075	0.013986
207831139	rs74935684	-0.072549	0.0135135	0.0117009	0.020979
207673255	rs185310342	-0.0730375	0.0135135	0.0116384	0.020979
207655815	rs1041250	-0.0734429	0.135135	0.121309	0.146853
207656502	rs7543913	-0.0734429	0.135135	0.121309	0.146853
207765403	.	-0.0775761	0.0135135	0.011058	0.020979
207783604	rs188416683	-0.0775761	0.0135135	0.011058	0.020979
207658145	rs12021671	-0.0782318	0.445946	0.429569	0.468531
207795320	rs2296160	-0.0806115	0.234234	0.230875	0.265734
207796897	rs10863417	-0.0806115	0.234234	0.230875	0.265734
207799874	rs10863420	-0.0806115	0.234234	0.230875	0.265734
207800389	rs1830763	-0.0806115	0.234234	0.230875	0.265734
207800555	rs1408078	-0.0806115	0.234234	0.230875	0.265734
207804141	rs1408077	-0.0806115	0.234234	0.230875	0.265734
207806730	rs6697005	-0.0806115	0.234234	0.230875	0.265734
207677486	rs7536931	-0.0810458	0.346847	0.338693	0.377622
207784968	rs3818361	-0.0859346	0.238739	0.235292	0.272727
207786289	rs6701713	-0.0859346	0.238739	0.235292	0.272727
207786542	rs2093761	-0.0859346	0.238739	0.235292	0.272727
207786828	rs2093760	-0.0859346	0.238739	0.235292	0.272727
207674374	rs145076154	-0.0891496	0.018018	0.0148448	0.027972
207852018	rs12410867	-0.0898002	0.0585586	0.0414968	0.0629371
207627693	rs3813946	-0.0902065	0.0990991	0.0842135	0.111888
207631158	rs12140602	-0.0902065	0.0990991	0.0842135	0.111888
207631205	rs12139795	-0.0902065	0.0990991	0.0842135	0.111888
207636208	rs3767934	-0.0902065	0.0990991	0.0842135	0.111888
207641840	rs2063143	-0.0902065	0.0990991	0.0842135	0.111888
207642295	rs1507764	-0.0902065	0.0990991	0.0842135	0.111888
207653444	rs17258996	-0.0902065	0.0990991	0.0842135	0.111888
207661289	rs7519408	-0.0928185	0.0495495	0.0416626	0.0629371
207661640	rs4618970	-0.0928185	0.0495495	0.0416626	0.0629371
207664607	rs6700109	-0.0928185	0.0495495	0.0416626	0.0629371
207653814	rs12117916	-0.0938852	0.103604	0.0894094	0.118881
207660071	rs2182911	-0.0949527	0.0675676	0.058898	0.0839161
207660344	rs2182912	-0.0949527	0.0675676	0.058898	0.0839161
207668447	rs7525170	-0.0949527	0.0675676	0.058898	0.0839161
207671269	rs4844597	-0.0949527	0.0675676	0.058898	0.0839161
207671476	rs4274065	-0.0949527	0.0675676	0.058898	0.0839161
207673945	rs7533520	-0.0949527	0.0675676	0.058898	0.0839161
207624911	rs311313	-0.10348	0.117117	0.0986926	0.132867
207629702	rs311304	-0.10348	0.117117	0.0986926	0.132867
207630444	rs311306	-0.10348	0.117117	0.0986926	0.132867
207631778	rs311307	-0.10348	0.117117	0.0986926	0.132867
207635573	rs311310	-0.10348	0.117117	0.0986926	0.132867
207645282	rs511678	-0.10348	0.117117	0.0986926	0.132867
207645743	rs2940253	-0.10348	0.117117	0.0986926	0.132867
207645895	rs9429774	-0.10348	0.117117	0.0986926	0.132867
207646462	rs17615	-0.10348	0.117117	0.0986926	0.132867
207646923	rs17616	-0.10348	0.117117	0.0986926	0.132867
207651835	rs9429778	-0.10348	0.117117	0.0986926	0.132867
207653178	rs12032512	-0.108128	0.333333	0.312148	0.363636
207754102	rs117745867	-0.111124	0.0225225	0.0167234	0.034965
207653106	rs2182909	-0.112804	0.121622	0.101896	0.13986
207829220	rs35707912	-0.154254	0.13964	0.105817	0.160839
207861207	rs12119104	-0.160243	0.225225	0.176853	0.244755
207859743	rs12022909	-0.163006	0.22973	0.182107	0.251748
207818719	rs11118237	-0.165986	0.22973	0.180833	0.251748
207822724	rs6667118	-0.165986	0.22973	0.180833	0.251748
207827538	rs4844611	-0.165986	0.22973	0.180833	0.251748
207829653	rs2025372	-0.165986	0.22973	0.180833	0.251748
207831357	rs11118278	-0.165986	0.22973	0.180833	0.251748
207832402	rs11118282	-0.165986	0.22973	0.180833	0.251748
207833301	rs7539772	-0.165986	0.22973	0.180833	0.251748
207833336	rs7531923	-0.165986	0.22973	0.180833	0.251748
207836408	rs4308978	-0.165986	0.22973	0.180833	0.251748
207836680	rs9728503	-0.165986	0.22973	0.180833	0.251748
207837101	rs4076514	-0.165986	0.22973	0.180833	0.251748
207840776	rs10863461	-0.165986	0.22973	0.180833	0.251748
207844062	rs12563520	-0.165986	0.22973	0.180833	0.251748
207844625	rs12045913	-0.165986	0.22973	0.180833	0.251748
207846242	rs6684643	-0.165986	0.22973	0.180833	0.251748
207847128	rs6657161	-0.165986	0.22973	0.180833	0.251748
207850589	rs34451130	-0.165986	0.22973	0.180833	0.251748
207851169	rs2296156	-0.165986	0.22973	0.180833	0.251748
207851760	rs2296159	-0.165986	0.22973	0.180833	0.251748
207852693	rs11118337	-0.165986	0.22973	0.180833	0.251748
207854672	rs12032970	-0.165986	0.22973	0.180833	0.251748
207854827	rs11118345	-0.165986	0.22973	0.180833	0.251748
207855095	rs10746386	-0.165986	0.22973	0.180833	0.251748
207856868	rs11118354	-0.165986	0.22973	0.180833	0.251748
207857158	rs12411037	-0.165986	0.22973	0.180833	0.251748
207857760	rs4097398	-0.165986	0.22973	0.180833	0.251748
207857773	rs12144801	-0.165986	0.22973	0.180833	0.251748
207858546	rs11118359	-0.165986	0.22973	0.180833	0.251748
207858586	rs11118360	-0.165986	0.22973	0.180833	0.251748
207842104	rs12409159	-0.166741	0.166667	0.125151	0.188811
207817612	rs10863437	-0.170109	0.234234	0.18549	0.258741
207822856	rs6667238	-0.170109	0.234234	0.18549	0.258741
207823161	rs1323720	-0.170109	0.234234	0.18549	0.258741
207823405	rs1323722	-0.170109	0.234234	0.18549	0.258741
207824408	rs12041397	-0.170109	0.234234	0.18549	0.258741
207826858	rs960087	-0.170109	0.234234	0.18549	0.258741
207827067	rs960088	-0.170109	0.234234	0.18549	0.258741
207827069	rs960086	-0.170109	0.234234	0.18549	0.258741
207832153	rs10863451	-0.171464	0.234234	0.184907	0.258741
207694357	rs11117991	-0.180062	0.148649	0.108673	0.174825
207819159	rs11118238	-0.180449	0.459459	0.406429	0.496503
207820201	rs6659617	-0.180449	0.459459	0.406429	0.496503
207793964	rs12734030	-0.184652	0.171171	0.124441	0.195804
207819729	rs6696840	-0.185064	0.463964	0.411086	0.503497
207817152	rs10779341	-0.186233	0.463964	0.410503	0.503497
207817631	rs9651101	-0.186233	0.463964	0.410503	0.503497
207837490	rs7512100	-0.186233	0.463964	0.410503	0.503497
207837590	rs10779353	-0.186233	0.463964	0.410503	0.503497
207808286	rs12033963	-0.186631	0.144144	0.106711	0.174825
207782154	rs11118167	-0.187335	0.18018	0.142278	0.216783
207798057	rs11118196	-0.190175	0.175676	0.128436	0.202797
207813726	rs4844386	-0.19087	0.468468	0.41516	0.51049
207814451	rs10779339	-0.19087	0.468468	0.41516	0.51049
207815424	rs7550883	-0.19087	0.468468	0.41516	0.51049
207816480	rs12743911	-0.19087	0.468468	0.41516	0.51049
207681501	rs12567973	-0.193354	0.175676	0.127192	0.202797
207681685	rs12567990	-0.193354	0.175676	0.127192	0.202797
207682256	rs11117949	-0.193354	0.175676	0.127192	0.202797
207683409	rs12039306	-0.193354	0.175676	0.127192	0.202797
207684519	rs11117959	-0.193354	0.175676	0.127192	0.202797
207685764	rs6540435	-0.193354	0.175676	0.127192	0.202797
207747984	rs17046851	-0.193354	0.175676	0.127192	0.202797
207753621	rs2274567	-0.193354	0.175676	0.127192	0.202797
207786170	rs12403552	-0.193372	0.175676	0.127185	0.202797
207789471	rs10429943	-0.193372	0.175676	0.127185	0.202797
207790088	rs3811381	-0.193372	0.175676	0.127185	0.202797
207788578	rs10429953	-0.197126	0.18018	0.131843	0.20979
207783507	rs12032275	-0.201213	0.207207	0.160797	0.244755
207757235	rs6687175	-0.201671	0.184685	0.136178	0.216783
207757515	rs12034598	-0.201671	0.184685	0.136178	0.216783
207761196	rs11118131	-0.201671	0.184685	0.136178	0.216783
207762358	rs3738468	-0.201671	0.184685	0.136178	0.216783
207762674	rs10779330	-0.201671	0.184685	0.136178	0.216783
207763863	rs147951060	-0.201671	0.184685	0.136178	0.216783
207764944	rs141801747	-0.201671	0.184685	0.136178	0.216783
207770576	rs4844608	-0.201985	0.207207	0.160475	0.244755
207770689	rs4844382	-0.201985	0.207207	0.160475	0.244755
207772154	rs12141045	-0.201985	0.207207	0.160475	0.244755
207773339	rs7539922	-0.201985	0.207207	0.160475	0.244755
207773991	rs677066	-0.201985	0.207207	0.160475	0.244755
207774882	rs11118147	-0.201985	0.207207	0.160475	0.244755
207765557	rs609297	-0.205795	0.211712	0.165132	0.251748
207766708	rs6672474	-0.205795	0.211712	0.165132	0.251748
207767449	rs143616521	-0.205795	0.211712	0.165132	0.251748

## Sheet: Western Africans
POS	ID	SAFE	DAF	phi	kappa
207655830	rs145927056	0.09507	0.0333333	0.030138	0.0175439
207656489	rs142084919	0.09507	0.0333333	0.030138	0.0175439
207679137	rs143641573	0.09507	0.0333333	0.030138	0.0175439
207810388	rs114739935	0.09507	0.0333333	0.030138	0.0175439
207656050	rs6690215	0.0621541	0.466667	0.487099	0.45614
207658145	rs12021671	0.0621541	0.466667	0.487099	0.45614
207656605	rs6665881	0.0600897	0.45	0.468416	0.438596
207645563	rs12069598	0.057389	0.05	0.0457025	0.0350877
207667222	rs9429781	0.057126	0.616667	0.641844	0.614035
207667190	rs9429780	0.0561881	0.583333	0.606688	0.578947
207667303	rs9429941	0.0561881	0.583333	0.606688	0.578947
207667985	rs11117911	0.0553562	0.733333	0.744159	0.719298
207668235	rs11117913	0.0553562	0.733333	0.744159	0.719298
207660378	rs2182913	0.050811	0.433333	0.446143	0.421053
207664721	rs9429779	0.050811	0.433333	0.446143	0.421053
207668630	rs9429942	0.050811	0.433333	0.446143	0.421053
207669924	rs9429943	0.050811	0.433333	0.446143	0.421053
207670307	rs9429944	0.050811	0.433333	0.446143	0.421053
207672612	rs4844598	0.050811	0.433333	0.446143	0.421053
207673084	rs10863341	0.050811	0.433333	0.446143	0.421053
207673631	rs7533408	0.050811	0.433333	0.446143	0.421053
207663937	rs4525038	0.0503373	0.616667	0.638539	0.614035
207664423	rs6663887	0.0462946	0.516667	0.531915	0.508772
207670928	rs1571344	0.0447688	0.583333	0.583614	0.561404
207671849	rs1887633	0.0447688	0.583333	0.583614	0.561404
207675853	rs12075933	0.0447688	0.583333	0.583614	0.561404
207665920	rs10863336	0.0442988	0.183333	0.192297	0.175439
207668414	rs7525160	0.0442988	0.183333	0.192297	0.175439
207765557	rs609297	0.0433276	0.883333	0.891403	0.877193
207654301	rs12059417	0.0398786	0.783333	0.788652	0.77193
207766141	rs600359	0.0360247	0.65	0.683655	0.666667
207684192	rs12037841	0.0353621	0.983333	0.987095	0.982456
207635789	rs1567190	0.0295065	0.233333	0.240454	0.22807
207637359	rs3767933	0.0295065	0.233333	0.240454	0.22807
207675655	rs2025935	0.0285537	0.216667	0.222171	0.210526
207690871	rs10863358	0.0275165	0.716667	0.748968	0.736842
207693563	rs12043913	0.0275165	0.716667	0.748968	0.736842
207773991	rs677066	0.0266756	0.966667	0.969817	0.964912
207684359	rs11117956	0.0263409	0.683333	0.713812	0.701754
207686190	rs7512361	0.0263409	0.683333	0.713812	0.701754
207677486	rs7536931	0.0251592	0.666667	0.695911	0.684211
207620289	rs12081383	0.0226753	0.1	0.094146	0.0877193
207631048	rs73089153	0.0226753	0.1	0.094146	0.0877193
207641335	rs77787441	0.0226753	0.1	0.094146	0.0877193
207832102	rs11118281	0.0221354	0.733333	0.746591	0.736842
207847195	rs6669885	0.0217673	0.666667	0.694333	0.684211
207847410	rs6657436	0.0217673	0.666667	0.694333	0.684211
207847876	rs10494884	0.0217673	0.666667	0.694333	0.684211
207848051	rs11118322	0.0217673	0.666667	0.694333	0.684211
207853924	rs1570563	0.0217673	0.666667	0.694333	0.684211
207854703	rs1853526	0.0217673	0.666667	0.694333	0.684211
207647339	rs9429775	0.0216113	0.25	0.254918	0.245614
207649224	rs9429776	0.0216113	0.25	0.254918	0.245614
207650464	rs9429938	0.0216113	0.25	0.254918	0.245614
207623829	rs7527218	0.0212945	0.25	0.254782	0.245614
207643949	rs10863322	0.0212945	0.25	0.254782	0.245614
207646322	rs1048971	0.0212945	0.25	0.254782	0.245614
207651935	rs4844596	0.0212945	0.25	0.254782	0.245614
207754486	rs112464403	0.0202664	0.133333	0.147385	0.140351
207776754	rs17047564	0.0202664	0.133333	0.147385	0.140351
207851611	rs2296158	0.0199461	0.633333	0.658645	0.649123
207748143	rs1746657	0.018201	0.316667	0.34191	0.333333
207758814	rs630875	0.018201	0.316667	0.34191	0.333333
207762755	rs646288	0.018201	0.316667	0.34191	0.333333
207763207	rs640486	0.018201	0.316667	0.34191	0.333333
207764202	rs625861	0.018201	0.316667	0.34191	0.333333
207769170	rs642690	0.018201	0.316667	0.34191	0.333333
207769883	rs1257545	0.018201	0.316667	0.34191	0.333333
207769947	rs1257544	0.018201	0.316667	0.34191	0.333333
207770752	rs1257541	0.018201	0.316667	0.34191	0.333333
207774946	rs74445055	0.018201	0.316667	0.34191	0.333333
207777317	rs111601514	0.018201	0.316667	0.34191	0.333333
207749808	rs648598	0.0180329	0.3	0.324168	0.315789
207753010	rs603237	0.0180329	0.3	0.324168	0.315789
207760384	rs595121	0.0180329	0.3	0.324168	0.315789
207781200	rs17047631	0.0180329	0.3	0.324168	0.315789
207854355	rs12025522	0.0176434	0.766667	0.796675	0.789474
207856787	rs10779362	0.0176434	0.766667	0.796675	0.789474
207676856	rs12091425	0.0167173	0.133333	0.146153	0.140351
207682776	rs1977464	0.0165321	0.316667	0.341123	0.333333
207692321	rs78768177	0.0164659	0.0666667	0.0563213	0.0526316
207816590	rs77854369	0.0164659	0.0666667	0.0563213	0.0526316
207782889	rs17047661	0.0164174	0.716667	0.744077	0.736842
207697936	rs111501453	0.0161059	0.15	0.163763	0.157895
207683147	rs9429946	0.0158021	0.3	0.323131	0.315789
207680330	rs9429783	0.0156231	0.283333	0.305389	0.298246
207663610	rs74443173	0.0154276	0.0666667	0.0741131	0.0701754
207849916	rs12143527	0.0153215	0.733333	0.760987	0.754386
207850560	rs67422482	0.0153215	0.733333	0.760987	0.754386
207852642	rs6687503	0.0153215	0.733333	0.760987	0.754386
207695880	rs932859	0.0148675	0.25	0.269701	0.263158
207845122	rs6683750	0.0145135	0.6	0.621102	0.614035
207789641	rs79577824	0.0138729	0.15	0.16295	0.157895
207786929	rs11811877	0.0138285	0.333333	0.357474	0.350877
207789393	rs6656445	0.01358	0.316667	0.339732	0.333333
207803603	rs143121529	0.013149	0.983333	0.984181	0.982456
207803744	rs150585675	0.013149	0.983333	0.984181	0.982456
207805740	rs139676797	0.013149	0.983333	0.984181	0.982456
207806556	rs116190805	0.013149	0.983333	0.984181	0.982456
207798921	rs112116427	0.0118929	0.266667	0.286043	0.280702
207651835	rs9429778	0.0117788	0.516667	0.532197	0.526316
207794282	rs56116727	0.0111254	0.866667	0.863511	0.859649
207797967	rs74153333	0.0111254	0.866667	0.863511	0.859649
207830931	rs79872673	0.0107091	0.0333333	0.0370566	0.0350877
207813259	rs57994498	0.0103941	0.116667	0.126216	0.122807
207685767	rs111960594	0.0100168	0.0333333	0.0369293	0.0350877
207769730	rs113724458	0.0100168	0.0333333	0.0369293	0.0350877
207653364	rs17618	0.00975292	0.983333	0.983735	0.982456
207751640	rs116178033	0.00968413	0.1	0.090464	0.0877193
207786581	rs74994280	0.00968413	0.1	0.090464	0.0877193
207808490	rs56366665	0.00968413	0.1	0.090464	0.0877193
207816982	rs114470251	0.00968413	0.1	0.090464	0.0877193
207821279	rs115605131	0.00968413	0.1	0.090464	0.0877193
207824538	rs114970589	0.00968413	0.1	0.090464	0.0877193
207826344	rs116437580	0.00968413	0.1	0.090464	0.0877193
207845631	rs78674318	0.00968413	0.1	0.090464	0.0877193
207847118	rs183516913	0.00968413	0.1	0.090464	0.0877193
207848351	rs76096193	0.00968413	0.1	0.090464	0.0877193
207860064	rs116152900	0.00968413	0.1	0.090464	0.0877193
207627693	rs3813946	0.00868291	0.0166667	0.0186828	0.0175439
207631158	rs12140602	0.00868291	0.0166667	0.0186828	0.0175439
207636208	rs3767934	0.00868291	0.0166667	0.0186828	0.0175439
207641840	rs2063143	0.00868291	0.0166667	0.0186828	0.0175439
207653444	rs17258996	0.00868291	0.0166667	0.0186828	0.0175439
207655815	rs1041250	0.00868291	0.0166667	0.0186828	0.0175439
207656502	rs7543913	0.00868291	0.0166667	0.0186828	0.0175439
207630032	rs311305	0.00789734	0.15	0.160772	0.157895
207632487	rs311308	0.00789734	0.15	0.160772	0.157895
207635087	rs311309	0.00789734	0.15	0.160772	0.157895
207640492	rs1257562	0.00789734	0.15	0.160772	0.157895
207650191	rs9429777	0.00789734	0.15	0.160772	0.157895
207652987	rs1475445	0.00789734	0.15	0.160772	0.157895
207661398	rs77207256	0.00727359	0.15	0.160545	0.157895
207673414	rs61822963	0.00727359	0.15	0.160545	0.157895
207675712	rs61822964	0.00727359	0.15	0.160545	0.157895
207669111	rs55819427	0.00689473	0.183333	0.195702	0.192982
207749188	rs12757487	0.00680745	0.766667	0.792252	0.789474
207750354	rs6681449	0.00680745	0.766667	0.792252	0.789474
207757701	rs79106975	0.00594709	0.0833333	0.0894003	0.0877193
207830777	rs80095068	0.00586185	0.116667	0.12473	0.122807
207827798	rs114670454	0.00562353	0.1	0.106988	0.105263
207831330	rs115112644	0.00562353	0.1	0.106988	0.105263
207788359	rs56377846	0.00535614	0.0166667	0.0182464	0.0175439
207823095	rs144861115	0.00535614	0.0166667	0.0182464	0.0175439
207827631	rs74679114	0.00535614	0.0166667	0.0182464	0.0175439
207800400	.	0.00528684	0.0166667	0.0182374	0.0175439
207653814	rs12117916	0.00499887	0.2	0.194956	0.192982
207797900	rs11118194	0.00450779	0.466667	0.493481	0.491228
207803278	rs7517706	0.00450779	0.466667	0.493481	0.491228
207641223	rs73072567	0.00448537	0.133333	0.141908	0.140351
207635633	rs73072560	0.00403231	0.116667	0.124129	0.122807
207631951	rs77276388	0.0039461	0.05	0.053512	0.0526316
207737971	rs9429791	0.00390943	0.183333	0.194524	0.192982
207739534	rs9429955	0.00390943	0.183333	0.194524	0.192982
207661637	rs79578547	0.00386907	0.0666667	0.071163	0.0701754
207682256	rs11117949	0.00375821	0.183333	0.159268	0.157895
207808529	rs11118216	0.00331848	0.116667	0.106283	0.105263
207686743	rs139727884	0.00326678	0.0333333	0.0356883	0.0350877
207813847	rs139681570	0.00326678	0.0333333	0.0356883	0.0350877
207814828	rs77155824	0.00326678	0.0333333	0.0356883	0.0350877
207815889	rs138773096	0.00326678	0.0333333	0.0356883	0.0350877
207819851	rs139906011	0.00326678	0.0333333	0.0356883	0.0350877
207819939	rs143412707	0.00326678	0.0333333	0.0356883	0.0350877
207826345	rs115631549	0.00326678	0.0333333	0.0356883	0.0350877
207847695	rs142382480	0.00326678	0.0333333	0.0356883	0.0350877
207848133	rs148224326	0.00326678	0.0333333	0.0356883	0.0350877
207849937	rs149988050	0.00326678	0.0333333	0.0356883	0.0350877
207757515	rs12034598	0.00253692	0.2	0.176405	0.175439
207763863	rs147951060	0.00253692	0.2	0.176405	0.175439
207783507	rs12032275	0.00253692	0.2	0.176405	0.175439
207786170	rs12403552	0.00253692	0.2	0.176405	0.175439
207790088	rs3811381	0.00253692	0.2	0.176405	0.175439
207795905	rs12073268	0.00231619	0.05	0.0531484	0.0526316
207681501	rs12567973	0.00225055	0.2	0.176296	0.175439
207681685	rs12567990	0.00225055	0.2	0.176296	0.175439
207683409	rs12039306	0.00225055	0.2	0.176296	0.175439
207684519	rs11117959	0.00225055	0.2	0.176296	0.175439
207685764	rs6540435	0.00225055	0.2	0.176296	0.175439
207761196	rs11118131	0.00220213	0.233333	0.211425	0.210526
207762358	rs3738468	0.00220213	0.233333	0.211425	0.210526
207630888	rs61821130	0.00192558	0.116667	0.123439	0.122807
207632796	rs17044525	0.00192558	0.116667	0.123439	0.122807
207648173	rs61735651	0.00192558	0.116667	0.123439	0.122807
207650938	rs7549152	0.00192558	0.116667	0.123439	0.122807
207651728	rs58340911	0.0017868	0.0166667	0.0177782	0.0175439
207699424	rs111418973	0.00150957	0.0166667	0.0177419	0.0175439
207757938	rs145825758	0.00150957	0.0166667	0.0177419	0.0175439
207761411	rs112332047	0.00150957	0.0166667	0.0177419	0.0175439
207762370	rs113926236	0.00150957	0.0166667	0.0177419	0.0175439
207772411	rs114868844	0.00150957	0.0166667	0.0177419	0.0175439
207790018	rs113247278	0.00150957	0.0166667	0.0177419	0.0175439
207807110	rs11804509	0.00150957	0.0166667	0.0177419	0.0175439
207824054	rs11809767	0.00150957	0.0166667	0.0177419	0.0175439
207841901	rs11810866	0.00150957	0.0166667	0.0177419	0.0175439
207850539	rs11118328	0.00147492	0.0166667	0.0177373	0.0175439
207747984	rs17046851	0.00114076	0.216667	0.193433	0.192982
207767449	rs143616521	0.00114076	0.216667	0.193433	0.192982
207770576	rs4844608	0.00114076	0.216667	0.193433	0.192982
207770689	rs4844382	0.00114076	0.216667	0.193433	0.192982
207772154	rs12141045	0.00114076	0.216667	0.193433	0.192982
207773339	rs7539922	0.00114076	0.216667	0.193433	0.192982
207774882	rs11118147	0.00114076	0.216667	0.193433	0.192982
207788578	rs10429953	0.00114076	0.216667	0.193433	0.192982
207789471	rs10429943	0.00114076	0.216667	0.193433	0.192982
207798057	rs11118196	0.00114076	0.216667	0.193433	0.192982
207756339	rs1746658	0.00112416	0.366667	0.386512	0.385965
207660124	rs77625332	0.00105907	0.0166667	0.0176828	0.0175439
207624911	rs311313	0.000927387	0.433333	0.456602	0.45614
207629702	rs311304	0.000927387	0.433333	0.456602	0.45614
207630444	rs311306	0.000927387	0.433333	0.456602	0.45614
207631778	rs311307	0.000927387	0.433333	0.456602	0.45614
207635573	rs311310	0.000927387	0.433333	0.456602	0.45614
207645282	rs511678	0.000927387	0.433333	0.456602	0.45614
207645743	rs2940253	0.000927387	0.433333	0.456602	0.45614
207645895	rs9429774	0.000927387	0.433333	0.456602	0.45614
207646462	rs17615	0.000927387	0.433333	0.456602	0.45614
207646923	rs17616	0.000927387	0.433333	0.456602	0.45614
207836980	rs145187473	0.000851147	0.0166667	0.0176555	0.0175439
207833328	rs113630340	0.000497543	0.0333333	0.0351792	0.0350877
207660066	rs150340715	0.000373916	0.0333333	0.0351565	0.0350877
207670593	rs116544051	0.000373916	0.0333333	0.0351565	0.0350877
207672926	rs146065984	0.000373916	0.0333333	0.0351565	0.0350877
207674145	rs140295351	0.000373916	0.0333333	0.0351565	0.0350877
207676309	rs116469442	0.000373916	0.0333333	0.0351565	0.0350877
207785443	rs114792804	0.000373916	0.0333333	0.0351565	0.0350877
207793685	rs115513476	0.000373916	0.0333333	0.0351565	0.0350877
207833357	rs6686325	0.00016339	0.183333	0.193047	0.192982
207828540	rs12084490	4.37431e-06	0.0666667	0.0701766	0.0701754
207837358	rs55778354	4.37431e-06	0.0666667	0.0701766	0.0701754
207846003	rs12095484	4.37431e-06	0.0666667	0.0701766	0.0701754
207808062	rs56244519	-0.000153814	0.0166667	0.0175237	0.0175439
207824438	rs6540438	-0.000430004	0.233333	0.22789	0.22807
207825524	rs59204073	-0.000430004	0.233333	0.22789	0.22807
207825539	rs57378727	-0.000430004	0.233333	0.22789	0.22807
207825757	rs60686677	-0.000430004	0.233333	0.22789	0.22807
207825759	rs55972631	-0.000430004	0.233333	0.22789	0.22807
207826333	rs7524058	-0.000430004	0.233333	0.22789	0.22807
207827937	rs10081975	-0.000430004	0.233333	0.22789	0.22807
207828707	rs12084578	-0.000430004	0.233333	0.22789	0.22807
207828765	rs12084587	-0.000430004	0.233333	0.22789	0.22807
207828784	rs12089170	-0.000430004	0.233333	0.22789	0.22807
207830804	rs56729528	-0.000430004	0.233333	0.22789	0.22807
207747296	rs1752684	-0.000469954	0.983333	0.982394	0.982456
207623930	rs61240730	-0.000975158	0.0666667	0.0699265	0.0701754
207627918	rs1876453	-0.000975158	0.0666667	0.0699265	0.0701754
207772408	rs11118136	-0.00114076	0.783333	0.806567	0.807018
207679229	rs4844599	-0.00225055	0.8	0.823704	0.824561
207687374	rs12130494	-0.00225055	0.8	0.823704	0.824561
207749132	rs599644	-0.00240132	0.383333	0.402331	0.403509
207675300	rs12089713	-0.00240697	0.183333	0.192033	0.192982
207826142	rs7534213	-0.00275605	0.216667	0.209402	0.210526
207677055	rs12084935	-0.0031216	0.183333	0.191751	0.192982
207804162	rs74153336	-0.00368776	0.116667	0.121598	0.122807
207804885	rs17048124	-0.00368776	0.116667	0.121598	0.122807
207677875	rs11808043	-0.00393108	0.0166667	0.0170282	0.0175439
207697809	rs74151083	-0.00393108	0.0166667	0.0170282	0.0175439
207779251	rs74153327	-0.00393108	0.0166667	0.0170282	0.0175439
207782038	rs74153328	-0.00393108	0.0166667	0.0170282	0.0175439
207793822	rs74153331	-0.00393108	0.0166667	0.0170282	0.0175439
207795472	rs55930963	-0.00393108	0.0166667	0.0170282	0.0175439
207795479	rs55679602	-0.00393108	0.0166667	0.0170282	0.0175439
207619949	rs17044032	-0.00407097	0.1	0.104015	0.105263
207677489	rs112814732	-0.0047648	0.15	0.156159	0.157895
207677519	rs78411687	-0.0047648	0.15	0.156159	0.157895
207678682	rs111638745	-0.0047648	0.15	0.156159	0.157895
207781587	rs78338787	-0.0049707	0.0166667	0.0168918	0.0175439
207757235	rs6687175	-0.00554873	0.25	0.22574	0.22807
207762674	rs10779330	-0.00554873	0.25	0.22574	0.22807
207662432	rs74654308	-0.00565	0.05	0.051371	0.0526316
207674788	rs74151020	-0.00572519	0.116667	0.120929	0.122807
207784968	rs3818361	-0.0063961	0.4	0.417896	0.421053
207786289	rs6701713	-0.0063961	0.4	0.417896	0.421053
207786828	rs2093760	-0.0063961	0.4	0.417896	0.421053
207753621	rs2274567	-0.00680745	0.233333	0.207748	0.210526
207764944	rs141801747	-0.00680745	0.233333	0.207748	0.210526
207766708	rs6672474	-0.00680745	0.233333	0.207748	0.210526
207660918	rs57881438	-0.00688603	0.0833333	0.0857729	0.0877193
207661139	rs57024577	-0.00688603	0.0833333	0.0857729	0.0877193
207665118	rs57291226	-0.00688603	0.0833333	0.0857729	0.0877193
207666187	rs59909133	-0.00688603	0.0833333	0.0857729	0.0877193
207666626	rs74151012	-0.00688603	0.0833333	0.0857729	0.0877193
207667603	rs74151013	-0.00688603	0.0833333	0.0857729	0.0877193
207667840	rs60799840	-0.00688603	0.0833333	0.0857729	0.0877193
207669089	rs74151015	-0.00688603	0.0833333	0.0857729	0.0877193
207673809	rs58713623	-0.00688603	0.0833333	0.0857729	0.0877193
207674764	rs74151019	-0.00688603	0.0833333	0.0857729	0.0877193
207768777	rs73078635	-0.00763498	0.166667	0.172537	0.175439
207790495	rs41387145	-0.00763498	0.166667	0.172537	0.175439
207676768	rs9429945	-0.00798435	0.1	0.102815	0.105263
207631205	rs12139795	-0.00801769	0.166667	0.172391	0.175439
207642295	rs1507764	-0.00801769	0.166667	0.172391	0.175439
207816394	rs74150875	-0.00844808	0.25	0.241977	0.245614
207820612	rs12080578	-0.00844808	0.25	0.241977	0.245614
207822581	rs7521762	-0.00844808	0.25	0.241977	0.245614
207823248	rs74150881	-0.00844808	0.25	0.241977	0.245614
207824332	rs6662432	-0.0086493	0.416667	0.434306	0.438596
207793964	rs12734030	-0.00931598	0.15	0.137112	0.140351
207820278	rs11118241	-0.00950884	0.4	0.416359	0.421053
207820313	rs11118242	-0.00950884	0.4	0.416359	0.421053
207822078	rs6666431	-0.00950884	0.4	0.416359	0.421053
207823240	rs1323721	-0.00950884	0.4	0.416359	0.421053
207823865	rs6540437	-0.00950884	0.4	0.416359	0.421053
207826776	rs2181694	-0.00950884	0.4	0.416359	0.421053
207830383	rs10082154	-0.00950884	0.4	0.416359	0.421053
207831669	rs11118280	-0.00950884	0.4	0.416359	0.421053
207832728	rs1570567	-0.00950884	0.4	0.416359	0.421053
207836931	rs4427403	-0.00950884	0.4	0.416359	0.421053
207837177	rs4317806	-0.00950884	0.4	0.416359	0.421053
207824708	rs7517879	-0.00951976	0.416667	0.433874	0.438596
207816573	rs114356310	-0.00952598	0.1	0.102342	0.105263
207816601	rs74323095	-0.00952598	0.1	0.102342	0.105263
207818273	rs138475184	-0.00952598	0.1	0.102342	0.105263
207819470	rs111551944	-0.00952598	0.1	0.102342	0.105263
207819550	rs113662630	-0.00952598	0.1	0.102342	0.105263
207821718	rs75352843	-0.00952598	0.1	0.102342	0.105263
207827935	rs79902302	-0.00952598	0.1	0.102342	0.105263
207830880	rs77240764	-0.00952598	0.1	0.102342	0.105263
207832811	rs58771335	-0.00952598	0.1	0.102342	0.105263
207832976	rs56806458	-0.00952598	0.1	0.102342	0.105263
207833683	rs144508171	-0.00952598	0.1	0.102342	0.105263
207834182	rs139431514	-0.00952598	0.1	0.102342	0.105263
207838763	rs116192843	-0.00952598	0.1	0.102342	0.105263
207839270	rs115530097	-0.00952598	0.1	0.102342	0.105263
207839535	rs74444104	-0.00952598	0.1	0.102342	0.105263
207848067	rs79845315	-0.00952598	0.1	0.102342	0.105263
207850247	rs145233513	-0.00952598	0.1	0.102342	0.105263
207858545	rs116554794	-0.00952598	0.1	0.102342	0.105263
207859196	rs115023184	-0.00952598	0.1	0.102342	0.105263
207678864	rs111407736	-0.00977579	0.166667	0.171723	0.175439
207683463	rs113911384	-0.00977579	0.166667	0.171723	0.175439
207689503	rs7513259	-0.00977579	0.166667	0.171723	0.175439
207697477	rs7521831	-0.00977579	0.166667	0.171723	0.175439
207792277	rs55882556	-0.00989202	0.15	0.15429	0.157895
207810625	rs139844764	-0.0100916	0.266667	0.27617	0.280702
207860246	rs115019854	-0.0101466	0.116667	0.119479	0.122807
207852600	rs10779359	-0.0102066	0.5	0.521219	0.526316
207864063	rs140280994	-0.0104599	0.1	0.102056	0.105263
207817731	rs73080604	-0.0107027	0.05	0.0502436	0.0526316
207824382	rs60467252	-0.0107027	0.05	0.0502436	0.0526316
207841206	rs113001246	-0.0107027	0.05	0.0502436	0.0526316
207813601	rs4844385	-0.0108786	0.366667	0.380671	0.385965
207814835	rs10863434	-0.0108786	0.366667	0.380671	0.385965
207815189	rs10494885	-0.0108786	0.366667	0.380671	0.385965
207815787	rs4385710	-0.0108786	0.366667	0.380671	0.385965
207815863	rs6701416	-0.0108786	0.366667	0.380671	0.385965
207817025	rs10779340	-0.0108786	0.366667	0.380671	0.385965
207822767	rs6540436	-0.0108786	0.366667	0.380671	0.385965
207828752	rs11118268	-0.0108786	0.366667	0.380671	0.385965
207838429	rs7515238	-0.0108786	0.366667	0.380671	0.385965
207809744	rs7542494	-0.0108873	0.466667	0.468248	0.473684
207796979	rs74153332	-0.0111254	0.133333	0.136489	0.140351
207797046	rs55862635	-0.0111254	0.133333	0.136489	0.140351
207797469	rs55778931	-0.0111254	0.133333	0.136489	0.140351
207797789	rs55756449	-0.0111254	0.133333	0.136489	0.140351
207798505	rs74153335	-0.0111254	0.133333	0.136489	0.140351
207842104	rs12409159	-0.0114866	0.116667	0.101733	0.105263
207631332	rs80182520	-0.0114888	0.15	0.153708	0.157895
207645361	rs116421473	-0.0114888	0.15	0.153708	0.157895
207648494	rs1143665	-0.0114888	0.15	0.153708	0.157895
207737874	rs112052441	-0.011519	0.0333333	0.03297	0.0350877
207741193	rs149099494	-0.011519	0.0333333	0.03297	0.0350877
207764826	rs139215245	-0.0116635	0.15	0.153645	0.157895
207771017	rs76482476	-0.0116635	0.15	0.153645	0.157895
207748665	rs73078619	-0.0123772	0.183333	0.188101	0.192982
207773778	rs7530069	-0.0123772	0.183333	0.188101	0.192982
207645459	rs143219239	-0.0125822	0.0333333	0.0327745	0.0350877
207740272	rs12038575	-0.0128718	0.0166667	0.0158554	0.0175439
207752990	rs3849266	-0.0128718	0.0166667	0.0158554	0.0175439
207760773	rs3737002	-0.0128718	0.0166667	0.0158554	0.0175439
207800154	rs12031281	-0.0128718	0.0166667	0.0158554	0.0175439
207800862	rs61822978	-0.0128718	0.0166667	0.0158554	0.0175439
207821046	rs12038371	-0.0128718	0.0166667	0.0158554	0.0175439
207842900	rs4844388	-0.0128718	0.0166667	0.0158554	0.0175439
207793913	rs56105884	-0.0131095	0.3	0.309699	0.315789
207683624	rs114886545	-0.013149	0.0166667	0.015819	0.0175439
207689775	rs139654448	-0.013149	0.0166667	0.015819	0.0175439
207690332	rs143144118	-0.013149	0.0166667	0.015819	0.0175439
207695907	rs191587591	-0.013149	0.0166667	0.015819	0.0175439
207699538	rs187304193	-0.013149	0.0166667	0.015819	0.0175439
207750341	rs148231600	-0.013149	0.0166667	0.015819	0.0175439
207757176	rs140144058	-0.013149	0.0166667	0.015819	0.0175439
207762502	rs181187595	-0.013149	0.0166667	0.015819	0.0175439
207768439	rs139109623	-0.013149	0.0166667	0.015819	0.0175439
207768610	rs149818399	-0.013149	0.0166667	0.015819	0.0175439
207771095	rs149522668	-0.013149	0.0166667	0.015819	0.0175439
207776645	rs184131338	-0.013149	0.0166667	0.015819	0.0175439
207777189	rs138744517	-0.013149	0.0166667	0.015819	0.0175439
207783677	rs142756244	-0.013149	0.0166667	0.015819	0.0175439
207786406	rs143703040	-0.013149	0.0166667	0.015819	0.0175439
207788002	rs56037198	-0.013149	0.0166667	0.015819	0.0175439
207788638	rs55736095	-0.013149	0.0166667	0.015819	0.0175439
207790417	rs116125277	-0.013149	0.0166667	0.015819	0.0175439
207800070	rs151161258	-0.013149	0.0166667	0.015819	0.0175439
207800563	rs143756161	-0.013149	0.0166667	0.015819	0.0175439
207802719	rs115941223	-0.013149	0.0166667	0.015819	0.0175439
207803500	rs148316350	-0.013149	0.0166667	0.015819	0.0175439
207803725	rs138113558	-0.013149	0.0166667	0.015819	0.0175439
207804277	rs144445965	-0.013149	0.0166667	0.015819	0.0175439
207812565	rs113858419	-0.013149	0.0166667	0.015819	0.0175439
207841214	rs74811364	-0.0139137	0.0833333	0.0837864	0.0877193
207844062	rs12563520	-0.0145135	0.4	0.378898	0.385965
207844625	rs12045913	-0.0145135	0.4	0.378898	0.385965
207817612	rs10863437	-0.0146141	0.25	0.239322	0.245614
207819729	rs6696840	-0.0146141	0.25	0.239322	0.245614
207823405	rs1323722	-0.0146141	0.25	0.239322	0.245614
207846242	rs6684643	-0.014671	0.366667	0.343873	0.350877
207750870	rs74338130	-0.0146838	0.0333333	0.0323881	0.0350877
207751489	rs61297619	-0.0146838	0.0333333	0.0323881	0.0350877
207752389	rs74151084	-0.0146838	0.0333333	0.0323881	0.0350877
207763188	rs138975227	-0.0146838	0.0333333	0.0323881	0.0350877
207763963	rs115411101	-0.0146838	0.0333333	0.0323881	0.0350877
207788659	rs56176143	-0.0151783	0.316667	0.326181	0.333333
207850589	rs34451130	-0.0153215	0.266667	0.239013	0.245614
207851169	rs2296156	-0.0153215	0.266667	0.239013	0.245614
207851760	rs2296159	-0.0153215	0.266667	0.239013	0.245614
207852693	rs11118337	-0.0153215	0.266667	0.239013	0.245614
207838352	rs7515149	-0.0154554	0.483333	0.501046	0.508772
207843903	rs10863463	-0.0158817	0.4	0.413213	0.421053
207792289	rs56299185	-0.0169057	0.3	0.307935	0.315789
207798238	rs10863418	-0.0169847	0.283333	0.255673	0.263158
207694357	rs11117991	-0.0174114	0.0166667	0.0152599	0.0175439
207822556	rs7544931	-0.0175143	0.15	0.151513	0.157895
207661485	rs76484450	-0.0176014	0.0333333	0.0318517	0.0350877
207661861	rs147742969	-0.0176014	0.0333333	0.0318517	0.0350877
207666597	rs11807805	-0.0176014	0.0333333	0.0318517	0.0350877
207669248	rs61522287	-0.0176014	0.0333333	0.0318517	0.0350877
207670281	rs115050353	-0.0176014	0.0333333	0.0318517	0.0350877
207847128	rs6657161	-0.0176434	0.233333	0.203325	0.210526
207854827	rs11118345	-0.0176434	0.233333	0.203325	0.210526
207855095	rs10746386	-0.0176434	0.233333	0.203325	0.210526
207856868	rs11118354	-0.0176434	0.233333	0.203325	0.210526
207857760	rs4097398	-0.0176434	0.233333	0.203325	0.210526
207857773	rs12144801	-0.0176434	0.233333	0.203325	0.210526
207858546	rs11118359	-0.0176434	0.233333	0.203325	0.210526
207646163	rs34349246	-0.0185657	0.0333333	0.0316745	0.0350877
207656588	rs76651797	-0.0185657	0.0333333	0.0316745	0.0350877
207663356	rs17045761	-0.0185657	0.0333333	0.0316745	0.0350877
207666308	rs1410408	-0.0185657	0.0333333	0.0316745	0.0350877
207804685	rs61617974	-0.0187839	0.766667	0.764046	0.77193
207685236	rs113901839	-0.019141	0.0666667	0.0652899	0.0701754
207686842	rs79059245	-0.019141	0.0666667	0.0652899	0.0701754
207761441	rs6663530	-0.0191412	0.333333	0.341746	0.350877
207766584	rs146525914	-0.0191412	0.333333	0.341746	0.350877
207768733	rs17047502	-0.0191412	0.333333	0.341746	0.350877
207782856	rs17047660	-0.0191412	0.333333	0.341746	0.350877
207819159	rs11118238	-0.0193052	0.35	0.341664	0.350877
207820201	rs6659617	-0.0193052	0.35	0.341664	0.350877
207822724	rs6667118	-0.0193052	0.35	0.341664	0.350877
207822856	rs6667238	-0.0193052	0.35	0.341664	0.350877
207823161	rs1323720	-0.0193052	0.35	0.341664	0.350877
207833336	rs7531923	-0.0198611	0.5	0.481299	0.491228
207836408	rs4308978	-0.0198611	0.5	0.481299	0.491228
207836680	rs9728503	-0.0198611	0.5	0.481299	0.491228
207837101	rs4076514	-0.0198611	0.5	0.481299	0.491228
207840776	rs10863461	-0.0198611	0.5	0.481299	0.491228
207752550	rs601356	-0.0199728	0.05	0.0481754	0.0526316
207753275	rs614709	-0.0199728	0.05	0.0481754	0.0526316
207780048	rs1408079	-0.0199728	0.05	0.0481754	0.0526316
207749287	rs116488182	-0.0202184	0.0166667	0.0148917	0.0175439
207753594	rs147654348	-0.0202184	0.0166667	0.0148917	0.0175439
207787942	rs55908874	-0.0202184	0.0166667	0.0148917	0.0175439
207798070	rs115598132	-0.0202184	0.0166667	0.0148917	0.0175439
207804363	rs116126557	-0.0202184	0.0166667	0.0148917	0.0175439
207676805	rs77869629	-0.0209517	0.333333	0.340882	0.350877
207818719	rs11118237	-0.0211151	0.116667	0.0987736	0.105263
207647993	rs3991865	-0.0216113	0.75	0.745082	0.754386
207859743	rs12022909	-0.0217673	0.333333	0.305667	0.315789
207802561	rs115578711	-0.0219332	0.1	0.0985372	0.105263
207803471	rs17048088	-0.0219332	0.1	0.0985372	0.105263
207804477	rs17048122	-0.0219332	0.1	0.0985372	0.105263
207805725	rs17048149	-0.0219332	0.1	0.0985372	0.105263
207806567	rs75698544	-0.0219332	0.1	0.0985372	0.105263
207807131	rs145711772	-0.0219332	0.1	0.0985372	0.105263
207807808	rs55760434	-0.0219332	0.1	0.0985372	0.105263
207826858	rs960087	-0.0221354	0.266667	0.253409	0.263158
207831357	rs11118278	-0.0221354	0.266667	0.253409	0.263158
207833301	rs7539772	-0.0221354	0.266667	0.253409	0.263158
207789502	rs6681756	-0.0223559	0.683333	0.673819	0.684211
207790295	rs3930521	-0.0223559	0.683333	0.673819	0.684211
207790427	rs41364345	-0.0223559	0.683333	0.673819	0.684211
207790670	rs41369546	-0.0223559	0.683333	0.673819	0.684211
207676203	rs56146462	-0.0223669	0.0166667	0.0146099	0.0175439
207689762	rs74151082	-0.0223669	0.0166667	0.0146099	0.0175439
207841724	rs74856277	-0.0223669	0.0166667	0.0146099	0.0175439
207811783	rs11118222	-0.0225817	0.0833333	0.0813363	0.0877193
207813637	rs7555024	-0.0225817	0.0833333	0.0813363	0.0877193
207656414	rs74151010	-0.0235144	0.0833333	0.0810726	0.0877193
207694165	rs61822967	-0.0238031	0.05	0.0473208	0.0526316
207809787	rs56245865	-0.0241902	0.516667	0.514237	0.526316
207811106	rs12075041	-0.0243082	0.533333	0.531752	0.54386
207811604	rs11118220	-0.0243082	0.533333	0.531752	0.54386
207624861	rs11808746	-0.0245155	0.0166667	0.0143281	0.0175439
207625713	rs115563634	-0.0245155	0.0166667	0.0143281	0.0175439
207646168	rs144075435	-0.0245155	0.0166667	0.0143281	0.0175439
207652176	rs17045328	-0.0245155	0.0166667	0.0143281	0.0175439
207657375	rs17045468	-0.0245155	0.0166667	0.0143281	0.0175439
207764389	rs141282494	-0.0245155	0.0166667	0.0143281	0.0175439
207782073	rs140681893	-0.0245155	0.0166667	0.0143281	0.0175439
207795746	rs55728705	-0.0245155	0.0166667	0.0143281	0.0175439
207818658	rs115047031	-0.0245155	0.0166667	0.0143281	0.0175439
207820735	rs12085338	-0.0245155	0.0166667	0.0143281	0.0175439
207824242	rs143343462	-0.0245155	0.0166667	0.0143281	0.0175439
207836450	rs146703867	-0.0245155	0.0166667	0.0143281	0.0175439
207844485	rs145442237	-0.0245155	0.0166667	0.0143281	0.0175439
207846601	rs145603965	-0.0245155	0.0166667	0.0143281	0.0175439
207850938	rs114626298	-0.0245155	0.0166667	0.0143281	0.0175439
207855083	rs141116994	-0.0245155	0.0166667	0.0143281	0.0175439
207861872	rs138210967	-0.0245155	0.0166667	0.0143281	0.0175439
207862473	rs146085934	-0.0245155	0.0166667	0.0143281	0.0175439
207862718	rs138819223	-0.0245155	0.0166667	0.0143281	0.0175439
207863746	rs145296721	-0.0245155	0.0166667	0.0143281	0.0175439
207685082	rs113566146	-0.0246194	0.0166667	0.0143144	0.0175439
207697973	rs141804561	-0.0246194	0.0166667	0.0143144	0.0175439
207749852	rs7534980	-0.0246194	0.0166667	0.0143144	0.0175439
207758777	rs113529561	-0.0246194	0.0166667	0.0143144	0.0175439
207762354	rs114358351	-0.0246194	0.0166667	0.0143144	0.0175439
207764020	rs138824359	-0.0246194	0.0166667	0.0143144	0.0175439
207764040	rs188259927	-0.0246194	0.0166667	0.0143144	0.0175439
207771200	rs79569367	-0.0246194	0.0166667	0.0143144	0.0175439
207776583	rs7527824	-0.0246194	0.0166667	0.0143144	0.0175439
207817763	rs116640366	-0.0246194	0.0166667	0.0143144	0.0175439
207860141	rs142841925	-0.0246194	0.0166667	0.0143144	0.0175439
207752239	rs599948	-0.0253156	0.0833333	0.0805635	0.0877193
207813726	rs4844386	-0.0253954	0.633333	0.619329	0.631579
207814451	rs10779339	-0.0253954	0.633333	0.619329	0.631579
207815424	rs7550883	-0.0253954	0.633333	0.619329	0.631579
207816480	rs12743911	-0.0253954	0.633333	0.619329	0.631579
207817152	rs10779341	-0.0253954	0.633333	0.619329	0.631579
207817631	rs9651101	-0.0253954	0.633333	0.619329	0.631579
207837490	rs7512100	-0.0253954	0.633333	0.619329	0.631579
207837590	rs10779353	-0.0253954	0.633333	0.619329	0.631579
207829653	rs2025372	-0.0255318	0.433333	0.425928	0.438596
207795320	rs2296160	-0.0257669	0.116667	0.114356	0.122807
207799874	rs10863420	-0.0257669	0.116667	0.114356	0.122807
207824408	rs12041397	-0.0262663	0.366667	0.355751	0.368421
207827067	rs960088	-0.0262663	0.366667	0.355751	0.368421
207827069	rs960086	-0.0262663	0.366667	0.355751	0.368421
207827538	rs4844611	-0.0262663	0.366667	0.355751	0.368421
207832153	rs10863451	-0.0262663	0.366667	0.355751	0.368421
207832402	rs11118282	-0.0262663	0.366667	0.355751	0.368421
207739127	rs3886100	-0.0266756	0.0333333	0.0301835	0.0350877
207753345	rs2274566	-0.0266756	0.0333333	0.0301835	0.0350877
207757936	rs646817	-0.0266756	0.0333333	0.0301835	0.0350877
207758232	rs1752688	-0.0266756	0.0333333	0.0301835	0.0350877
207758544	rs1746659	-0.0266756	0.0333333	0.0301835	0.0350877
207765849	rs608282	-0.0266756	0.0333333	0.0301835	0.0350877
207766156	rs596319	-0.0266756	0.0333333	0.0301835	0.0350877
207778319	rs11118157	-0.0266756	0.0333333	0.0301835	0.0350877
207692051	rs112003429	-0.0269476	0.0333333	0.0301335	0.0350877
207660344	rs2182912	-0.0277353	0.05	0.0464434	0.0526316
207632889	rs73089156	-0.028466	0.0166667	0.0138098	0.0175439
207646724	rs57322361	-0.028466	0.0166667	0.0138098	0.0175439
207653704	rs57555171	-0.028466	0.0166667	0.0138098	0.0175439
207658291	rs73072593	-0.028466	0.0166667	0.0138098	0.0175439
207782154	rs11118167	-0.028466	0.0166667	0.0138098	0.0175439
207808286	rs12033963	-0.028466	0.0166667	0.0138098	0.0175439
207829220	rs35707912	-0.028466	0.0166667	0.0138098	0.0175439
207653106	rs2182909	-0.0286154	0.216667	0.216071	0.22807
207799477	rs149290411	-0.0287048	0.0666667	0.0628489	0.0701754
207781995	rs11118166	-0.0301118	0.0666667	0.0624898	0.0701754
207789269	rs11576522	-0.0301118	0.0666667	0.0624898	0.0701754
207792909	rs12036785	-0.0301118	0.0666667	0.0624898	0.0701754
207854672	rs12032970	-0.0302694	0.133333	0.112861	0.122807
207857158	rs12411037	-0.0302694	0.133333	0.112861	0.122807
207858586	rs11118360	-0.0302694	0.133333	0.112861	0.122807
207861207	rs12119104	-0.0302694	0.133333	0.112861	0.122807
207796065	rs61822977	-0.0310913	0.0666667	0.0622398	0.0701754
207803021	rs11803956	-0.0310913	0.0666667	0.0622398	0.0701754
207632129	rs77625468	-0.0312383	0.0166667	0.0134462	0.0175439
207653178	rs12032512	-0.0317565	0.2	0.197588	0.210526
207678207	rs111910443	-0.0319915	0.0333333	0.0292061	0.0350877
207680975	rs75512067	-0.0319915	0.0333333	0.0292061	0.0350877
207659691	rs75573330	-0.0321661	0.233333	0.231776	0.245614
207808385	rs6661764	-0.0343532	0.166667	0.162382	0.175439
207782608	rs138424287	-0.0350575	0.0333333	0.0286425	0.0350877
207689227	rs4844601	-0.0357675	0.383333	0.385967	0.403509
207661321	rs115749816	-0.0359867	0.05	0.0446024	0.0526316
207665226	rs115883226	-0.0359867	0.05	0.0446024	0.0526316
207677286	rs116760212	-0.0359867	0.05	0.0446024	0.0526316
207678791	rs114589181	-0.0359867	0.05	0.0446024	0.0526316
207685096	rs115667262	-0.0359867	0.05	0.0446024	0.0526316
207686005	rs147269753	-0.0359867	0.05	0.0446024	0.0526316
207687416	rs78608133	-0.0359867	0.05	0.0446024	0.0526316
207688267	rs116314676	-0.0359867	0.05	0.0446024	0.0526316
207694941	rs115127144	-0.0359867	0.05	0.0446024	0.0526316
207695689	rs114953760	-0.0359867	0.05	0.0446024	0.0526316
207697361	rs147969166	-0.0359867	0.05	0.0446024	0.0526316
207698022	rs145561344	-0.0359867	0.05	0.0446024	0.0526316
207750032	rs116117429	-0.0359867	0.05	0.0446024	0.0526316
207761764	rs140925933	-0.0359867	0.05	0.0446024	0.0526316
207773357	rs114713133	-0.0359867	0.05	0.0446024	0.0526316
207778970	rs17047598	-0.0359867	0.05	0.0446024	0.0526316
207791535	rs61730889	-0.0359867	0.05	0.0446024	0.0526316
207629416	rs311302	-0.0362877	0.566667	0.543398	0.561404
207640345	rs1032980	-0.0362877	0.566667	0.543398	0.561404
207641023	rs1032979	-0.0362877	0.566667	0.543398	0.561404
207643673	rs568515	-0.0362877	0.566667	0.543398	0.561404
207645956	rs9429936	-0.0362877	0.566667	0.543398	0.561404
207782931	rs6691117	-0.0364553	0.05	0.0444979	0.0526316
207786152	rs7519119	-0.0364553	0.05	0.0444979	0.0526316
207786223	rs7542544	-0.0364553	0.05	0.0444979	0.0526316
207651485	rs74151009	-0.0367388	0.0333333	0.0283334	0.0350877
207803264	rs12041437	-0.0374572	0.0833333	0.0771315	0.0877193
207803595	rs12034383	-0.0374572	0.0833333	0.0771315	0.0877193
207804883	rs17186848	-0.0374572	0.0833333	0.0771315	0.0877193
207806989	rs11803366	-0.0374572	0.0833333	0.0771315	0.0877193
207760196	rs74820161	-0.0382152	0.0666667	0.0604215	0.0701754
207763535	rs138368440	-0.0382152	0.0666667	0.0604215	0.0701754
207766533	rs142375484	-0.0382152	0.0666667	0.0604215	0.0701754
207786542	rs2093761	-0.0382152	0.0666667	0.0604215	0.0701754
207639695	rs311311	-0.0386144	0.5	0.489468	0.508772
207653701	rs7548495	-0.0398786	0.216667	0.211348	0.22807
207671476	rs4274065	-0.0404179	0.1	0.0928687	0.105263
207800409	rs12028134	-0.0415502	0.183333	0.176596	0.192982
207748793	rs650877	-0.0433276	0.116667	0.108597	0.122807
207664607	rs6700109	-0.0440401	0.333333	0.329868	0.350877
207670744	rs1986158	-0.0447688	0.416667	0.416386	0.438596
207672719	rs61822962	-0.0447688	0.416667	0.416386	0.438596
207672988	rs59179545	-0.0447688	0.416667	0.416386	0.438596
207673980	rs7543742	-0.0447688	0.416667	0.416386	0.438596
207770038	rs113817104	-0.0459322	0.0833333	0.0747359	0.0877193
207774559	rs111916928	-0.0459322	0.0833333	0.0747359	0.0877193
207621832	rs311317	-0.0489341	0.466667	0.449252	0.473684
207646898	rs4308977	-0.0489341	0.466667	0.449252	0.473684
207620136	rs114928704	-0.0499687	0.0833333	0.0735949	0.0877193
207628788	rs116762805	-0.0499687	0.0833333	0.0735949	0.0877193
207633194	rs116542838	-0.0499687	0.0833333	0.0735949	0.0877193
207634617	rs74857976	-0.0499687	0.0833333	0.0735949	0.0877193
207643566	rs11117872	-0.0499687	0.0833333	0.0735949	0.0877193
207770692	rs594955	-0.0502441	0.133333	0.122911	0.140351
207672697	rs75537967	-0.0510226	0.05	0.0412477	0.0526316
207668447	rs7525170	-0.0519996	0.233333	0.223244	0.245614
207676604	rs4310446	-0.0525138	0.1	0.0891594	0.105263
207664199	rs12066341	-0.0540037	0.15	0.138217	0.157895
207634670	rs17044576	-0.0554829	0.116667	0.10461	0.122807
207660071	rs2182911	-0.0560496	0.15	0.137471	0.157895
207661289	rs7519408	-0.0560496	0.15	0.137471	0.157895
207661640	rs4618970	-0.0560496	0.15	0.137471	0.157895
207662306	rs12068225	-0.0602092	0.116667	0.10306	0.122807
207658507	rs1977465	-0.0621541	0.533333	0.512901	0.54386
207667549	rs76124527	-0.063073	0.15	0.134912	0.157895

## Sheet: Indo-Europeans
POS	ID	SAFE	DAF	phi	kappa
207786321	rs140056133	0.178542	0.0113208	0.0112662	0.00242718
207842987	.	0.178542	0.0113208	0.0112662	0.00242718
207637359	rs3767933	0.131488	0.649057	0.673363	0.609223
207635789	rs1567190	0.125349	0.650943	0.675084	0.614078
207663938	.	0.125184	0.0132075	0.0135939	0.00485437
207790792	.	0.122429	0.0132075	0.0134015	0.00485437
207828442	.	0.119741	0.00754717	0.00834817	0.00242718
207651935	rs4844596	0.115399	0.718868	0.742706	0.68932
207623829	rs7527218	0.114313	0.720755	0.744516	0.691748
207643949	rs10863322	0.114313	0.720755	0.744516	0.691748
207773236	.	0.108214	0.00754717	0.00777818	0.00242718
207656605	rs6665881	0.107985	0.475472	0.497833	0.444175
207670307	rs9429944	0.106222	0.869811	0.891817	0.854369
207668414	rs7525160	0.106069	0.488679	0.514041	0.461165
207673631	rs7533408	0.106058	0.869811	0.891759	0.854369
207669924	rs9429943	0.104864	0.871698	0.893508	0.856796
207672612	rs4844598	0.104864	0.871698	0.893508	0.856796
207673084	rs10863341	0.104864	0.871698	0.893508	0.856796
207664423	rs6663887	0.104254	0.873585	0.895463	0.859223
207665920	rs10863336	0.102051	0.496226	0.521814	0.470874
207739127	rs3886100	0.0916635	0.445283	0.462683	0.417476
207786152	rs7519119	0.0908756	0.449057	0.46722	0.42233
207786223	rs7542544	0.0908756	0.449057	0.46722	0.42233
207753345	rs2274566	0.0908718	0.44717	0.464756	0.419903
207803021	rs11803956	0.0892421	0.450943	0.468874	0.424757
207803264	rs12041437	0.0892421	0.450943	0.468874	0.424757
207803595	rs12034383	0.0892421	0.450943	0.468874	0.424757
207804883	rs17186848	0.0892421	0.450943	0.468874	0.424757
207806989	rs11803366	0.0892421	0.450943	0.468874	0.424757
207668630	rs9429942	0.0878792	0.811321	0.83605	0.800971
207800409	rs12028134	0.0876285	0.45283	0.470535	0.427184
207660378	rs2182913	0.087096	0.813208	0.838005	0.803398
207664721	rs9429779	0.087096	0.813208	0.838005	0.803398
207646322	rs1048971	0.0853313	0.75283	0.770748	0.73301
207663937	rs4525038	0.0845122	0.962264	0.969593	0.951456
207658145	rs12021671	0.0827087	0.588679	0.606528	0.565534
207629416	rs311302	0.0811344	0.803774	0.821938	0.788835
207639695	rs311311	0.0811344	0.803774	0.821938	0.788835
207656050	rs6690215	0.0801004	0.533962	0.554595	0.514563
207640345	rs1032980	0.0798393	0.80566	0.823699	0.791262
207621832	rs311317	0.0796539	0.80566	0.823624	0.791262
207646898	rs4308977	0.0788681	0.807547	0.825594	0.793689
207641023	rs1032979	0.0770275	0.809434	0.827141	0.796117
207789269	rs11576522	0.0759572	0.458491	0.472119	0.434466
207861724	rs11583249	0.0758882	0.879245	0.892302	0.866505
207862359	rs80121755	0.0746713	0.881132	0.89412	0.868932
207792909	rs12036785	0.0732653	0.464151	0.478133	0.441748
207755502	rs34720009	0.0722908	0.0245283	0.0263502	0.0169903
207658395	rs71635141	0.0719817	0.0245283	0.0263102	0.0169903
207796065	rs61822977	0.071119	0.466038	0.479514	0.444175
207858814	rs72644193	0.0701725	0.758491	0.768716	0.737864
207809744	rs7542494	0.0698779	0.754717	0.763913	0.73301
207782707	rs17259045	0.0672851	0.0773585	0.0849065	0.0679612
207643673	rs568515	0.0671191	0.815094	0.830066	0.803398
207645956	rs9429936	0.0671191	0.815094	0.830066	0.803398
207852693	rs11118337	0.0667892	0.313208	0.311603	0.281553
207827067	rs960088	0.0665572	0.313208	0.311498	0.281553
207827069	rs960086	0.0665572	0.313208	0.311498	0.281553
207850589	rs34451130	0.0665354	0.313208	0.311488	0.281553
207847128	rs6657161	0.0662051	0.313208	0.31134	0.281553
207798238	rs10863418	0.0656814	0.924528	0.931155	0.912621
207831357	rs11118278	0.0653184	0.315094	0.313444	0.283981
207624289	rs71635139	0.0650967	0.0264151	0.0284142	0.0194175
207851169	rs2296156	0.0649901	0.315094	0.313296	0.283981
207738077	rs7515905	0.064896	0.928302	0.935319	0.917476
207823161	rs1323720	0.0648791	0.315094	0.313246	0.283981
207854672	rs12032970	0.0648613	0.315094	0.313238	0.283981
207829549	rs2025371	0.064254	0.107547	0.108192	0.0898058
207740272	rs12038575	0.0642422	0.318868	0.337921	0.308252
207684192	rs12037841	0.0641986	0.933962	0.939498	0.92233
207654301	rs12059417	0.064135	0.939623	0.94817	0.932039
207752990	rs3849266	0.0639312	0.320755	0.340268	0.31068
207852018	rs12410867	0.063618	0.0188679	0.0191171	0.0121359
207817612	rs10863437	0.0636089	0.316981	0.315173	0.286408
207818719	rs11118237	0.0636089	0.316981	0.315173	0.286408
207822724	rs6667118	0.0636089	0.316981	0.315173	0.286408
207822856	rs6667238	0.0636089	0.316981	0.315173	0.286408
207823405	rs1323722	0.0636089	0.316981	0.315173	0.286408
207824408	rs12041397	0.0636089	0.316981	0.315173	0.286408
207826858	rs960087	0.0636089	0.316981	0.315173	0.286408
207827538	rs4844611	0.0636089	0.316981	0.315173	0.286408
207829653	rs2025372	0.0636089	0.316981	0.315173	0.286408
207832402	rs11118282	0.0636089	0.316981	0.315173	0.286408
207833301	rs7539772	0.0636089	0.316981	0.315173	0.286408
207833336	rs7531923	0.0636089	0.316981	0.315173	0.286408
207836408	rs4308978	0.0636089	0.316981	0.315173	0.286408
207836680	rs9728503	0.0636089	0.316981	0.315173	0.286408
207837101	rs4076514	0.0636089	0.316981	0.315173	0.286408
207840776	rs10863461	0.0636089	0.316981	0.315173	0.286408
207844062	rs12563520	0.0636089	0.316981	0.315173	0.286408
207844625	rs12045913	0.0636089	0.316981	0.315173	0.286408
207846242	rs6684643	0.0636089	0.316981	0.315173	0.286408
207851760	rs2296159	0.0636089	0.316981	0.315173	0.286408
207854827	rs11118345	0.0636089	0.316981	0.315173	0.286408
207855095	rs10746386	0.0636089	0.316981	0.315173	0.286408
207670928	rs1571344	0.0634679	0.909434	0.923916	0.90534
207671849	rs1887633	0.0634679	0.909434	0.923916	0.90534
207675853	rs12075933	0.0634679	0.909434	0.923916	0.90534
207856868	rs11118354	0.0625643	0.318868	0.317199	0.288835
207857158	rs12411037	0.0625643	0.318868	0.317199	0.288835
207857760	rs4097398	0.0625643	0.318868	0.317199	0.288835
207857773	rs12144801	0.0625643	0.318868	0.317199	0.288835
207858546	rs11118359	0.0625643	0.318868	0.317199	0.288835
207858586	rs11118360	0.06167	0.320755	0.31929	0.291262
207760773	rs3737002	0.0610501	0.324528	0.343908	0.315534
207747296	rs1752684	0.0609669	0.918868	0.925396	0.907767
207859743	rs12022909	0.060861	0.320755	0.318922	0.291262
207861207	rs12119104	0.0597356	0.322642	0.320904	0.293689
207694165	rs61822967	0.0588019	0.337736	0.355272	0.32767
207800154	rs12031281	0.0578847	0.330189	0.349881	0.322816
207800862	rs61822978	0.0578847	0.330189	0.349881	0.322816
207819000	rs12744104	0.0575253	0.111321	0.111514	0.0946602
207819401	rs12745818	0.0575253	0.111321	0.111514	0.0946602
207821397	rs35728110	0.0575253	0.111321	0.111514	0.0946602
207839505	rs17186897	0.0575253	0.111321	0.111514	0.0946602
207841745	rs36001492	0.0575253	0.111321	0.111514	0.0946602
207849214	rs2147021	0.0575253	0.111321	0.111514	0.0946602
207850879	rs34509370	0.0575253	0.111321	0.111514	0.0946602
207686190	rs7512361	0.0563178	0.516981	0.528159	0.5
207748107	rs10127904	0.0561687	0.10566	0.105877	0.0898058
207862698	rs36019152	0.0558862	0.113208	0.113646	0.0970874
207753275	rs614709	0.0555804	0.516981	0.52779	0.5
207858527	rs12738067	0.0555255	0.113208	0.113539	0.0970874
207667190	rs9429780	0.0554943	0.875472	0.889936	0.871359
207667222	rs9429781	0.0554943	0.875472	0.889936	0.871359
207667303	rs9429941	0.0554943	0.875472	0.889936	0.871359
207684359	rs11117956	0.0550353	0.518868	0.529944	0.502427
207772946	rs72737299	0.0543952	0.0943396	0.102745	0.0873786
207782931	rs6691117	0.0540957	0.520755	0.531901	0.504854
207752239	rs599948	0.0540199	0.518868	0.529437	0.502427
207752550	rs601356	0.0540199	0.518868	0.529437	0.502427
207689227	rs4844601	0.0540046	0.520755	0.531855	0.504854
207765849	rs608282	0.0531803	0.520755	0.531443	0.504854
207778319	rs11118157	0.0529071	0.522642	0.533732	0.507282
207626613	rs140024463	0.052771	0.990566	0.993633	0.987864
207627874	rs368839023	0.052771	0.990566	0.993633	0.987864
207629863	rs146939930	0.052771	0.990566	0.993633	0.987864
207634483	rs141941832	0.052771	0.990566	0.993633	0.987864
207647993	rs3991865	0.052771	0.990566	0.993633	0.987864
207651486	rs187391235	0.052771	0.990566	0.993633	0.987864
207652934	rs138313826	0.052771	0.990566	0.993633	0.987864
207740868	rs34883952	0.052765	0.107547	0.107512	0.092233
207758232	rs1752688	0.0521838	0.522642	0.53337	0.507282
207758544	rs1746659	0.0521765	0.522642	0.533367	0.507282
207757936	rs646817	0.05191	0.522642	0.533234	0.507282
207767671	rs34386700	0.0506016	0.109434	0.109484	0.0946602
207770852	rs10158414	0.0506016	0.109434	0.109484	0.0946602
207772608	rs34070762	0.0506016	0.109434	0.109484	0.0946602
207773902	rs17259038	0.0506016	0.109434	0.109484	0.0946602
207690871	rs10863358	0.0489338	0.520755	0.531746	0.507282
207627834	rs373721952	0.0458044	0.0433962	0.0449949	0.0364078
207640674	.	0.0458044	0.0433962	0.0449949	0.0364078
207820201	rs6659617	0.0442992	0.435849	0.436878	0.415049
207748065	.	0.0439157	0.0132075	0.0140217	0.00970874
207819159	rs11118238	0.043157	0.437736	0.43876	0.417476
207819729	rs6696840	0.043157	0.437736	0.43876	0.417476
207781995	rs11118166	0.0386742	0.532075	0.53874	0.519417
207780048	rs1408079	0.0378362	0.533962	0.540744	0.521845
207748793	rs650877	0.0377547	0.532075	0.53828	0.519417
207750354	rs6681449	0.0377547	0.532075	0.53828	0.519417
207786780	rs111393278	0.0373554	0.00377358	0.00426943	0.00242718
207766156	rs596319	0.03692	0.533962	0.540287	0.521845
207772408	rs11118136	0.03692	0.533962	0.540287	0.521845
207779295	rs147302950	0.0365522	0.00754717	0.00740057	0.00485437
207679229	rs4844599	0.0364038	0.533962	0.540029	0.521845
207829220	rs35707912	0.0358777	0.2	0.198386	0.184466
207808403	rs56311085	0.0358026	0.115094	0.122928	0.11165
207687374	rs12130494	0.0354921	0.535849	0.541997	0.524272
207749188	rs12757487	0.0342745	0.537736	0.543812	0.526699
207770692	rs594955	0.0324644	0.541509	0.547753	0.531553
207633750	.	0.0317986	0.0150943	0.0156217	0.0121359
207808385	rs6661764	0.0317834	0.349057	0.36712	0.351942
207786338	rs371074966	0.0307336	0.0188679	0.0209644	0.0169903
207842104	rs12409159	0.0302502	0.20566	0.20366	0.191748
207821046	rs12038371	0.0292636	0.356604	0.375711	0.36165
207833357	rs6686325	0.0292636	0.356604	0.375711	0.36165
207842900	rs4844388	0.0292636	0.356604	0.375711	0.36165
207804685	rs61617974	0.028949	0.998113	0.998995	0.997573
207680102	rs3991748	0.0285079	0.00943396	0.00970863	0.00728155
207840268	.	0.0284462	0.0132075	0.0125025	0.00970874
207836980	rs145187473	0.0280178	0.00377358	0.00380894	0.00242718
207848703	rs150667539	0.025864	0.00377358	0.00370272	0.00242718
207850524	rs187761228	0.025864	0.00377358	0.00370272	0.00242718
207760772	rs61734514	0.0243549	0.0132075	0.0148038	0.0121359
207827050	rs146065777	0.0240827	0.0113208	0.0120721	0.00970874
207633133	.	0.0236105	0.0150943	0.0147241	0.0121359
207740710	rs189159003	0.0232349	0.0113208	0.0119889	0.00970874
207790607	.	0.0232349	0.0113208	0.0119889	0.00970874
207791063	rs56032207	0.0232349	0.0113208	0.0119889	0.00970874
207838679	rs114608601	0.022436	0.054717	0.0533685	0.0485437
207640522	.	0.0213168	0.00943396	0.0090964	0.00728155
207644154	.	0.0213168	0.00943396	0.0090964	0.00728155
207676500	.	0.0213168	0.00943396	0.0090964	0.00728155
207693563	rs12043913	0.0212409	0.528302	0.532455	0.521845
207824382	rs60467252	0.0197659	0.15283	0.160026	0.152913
207697532	rs151057565	0.0193576	0.00377358	0.00338184	0.00242718
207623961	rs75011079	0.0173561	0.00377358	0.00328313	0.00242718
207765318	.	0.0170109	0.00566038	0.00603768	0.00485437
207818120	rs74692669	0.0151017	0.879245	0.876414	0.871359
207662699	.	0.0148444	0.00754717	0.00588842	0.00485437
207785944	.	0.0139423	0.00566038	0.00582422	0.00485437
207859241	rs142079089	0.0139208	0.00754717	0.00846534	0.00728155
207667985	rs11117911	0.0134644	0.973585	0.977801	0.975728
207668235	rs11117913	0.0134644	0.973585	0.977801	0.975728
207687843	.	0.0134208	0.00566038	0.00578795	0.00485437
207627998	rs17258955	0.0128484	0.0754717	0.0761546	0.0728155
207762564	.	0.0127273	0.00754717	0.00836385	0.00728155
207751999	.	0.012663	0.00566038	0.00573523	0.00485437
207675655	rs2025935	0.0126393	0.113208	0.113166	0.109223
207650437	rs80133820	0.0113644	0.0245283	0.0235069	0.0218447
207808450	rs17048254	0.0103884	0.00566038	0.00557701	0.00485437
207841364	rs372583594	0.0101596	0.0301887	0.0333289	0.0315534
207673987	.	0.00961645	0.00754717	0.00809931	0.00728155
207807556	rs114495320	0.00935632	0.0584906	0.0555026	0.0533981
207653364	rs17618	0.008245	0.928302	0.934115	0.932039
207832153	rs10863451	0.00778106	0.435849	0.421313	0.417476
207693365	rs56407145	0.00776288	0.0320755	0.0353866	0.0339806
207670438	rs1831150	0.00757905	0.116981	0.116487	0.114078
207623480	rs77656847	0.00732448	0.0150943	0.0154407	0.0145631
207628076	rs41304115	0.00732448	0.0150943	0.0154407	0.0145631
207759418	.	0.00683386	0.00566038	0.00532975	0.00485437
207848697	.	0.00646147	0.00754717	0.00783102	0.00728155
207774839	.	0.00601514	0.00754717	0.00779307	0.00728155
207640201	.	0.00558544	0.00754717	0.00775653	0.00728155
207628347	rs41304111	0.00550274	0.0132075	0.0127387	0.0121359
207678985	.	0.00425839	0.00943396	0.0101262	0.00970874
207792621	.	0.00425839	0.00943396	0.0101262	0.00970874
207858029	.	0.00396589	0.00943396	0.0100975	0.00970874
207622847	rs148056721	0.00381988	0.00566038	0.00512009	0.00485437
207797771	.	0.00376238	0.0301887	0.0322109	0.0315534
207681808	.	0.00325246	0.00754717	0.00755814	0.00728155
207863027	rs61823003	0.0022084	0.00566038	0.00500799	0.00485437
207838429	rs7515238	0.000252847	0.439623	0.451582	0.451456
207855555	rs146215050	0.000166322	0.0132075	0.0121541	0.0121359
207647544	rs41304099	5.30244e-05	0.0113208	0.0121417	0.0121359
207815189	rs10494885	-0.000684761	0.441509	0.453543	0.453883
207815863	rs6701416	-0.000684761	0.441509	0.453543	0.453883
207822767	rs6540436	-0.000684761	0.441509	0.453543	0.453883
207843903	rs10863463	-0.000684761	0.441509	0.453543	0.453883
207851611	rs2296158	-0.000684761	0.441509	0.453543	0.453883
207852600	rs10779359	-0.000684761	0.441509	0.453543	0.453883
207856787	rs10779362	-0.000866168	0.441509	0.453452	0.453883
207813601	rs4844385	-0.001368	0.443396	0.455629	0.456311
207675078	.	-0.00152573	0.00754717	0.00715181	0.00728155
207815787	rs4385710	-0.00195332	0.443396	0.455338	0.456311
207860430	.	-0.0021627	0.0226415	0.0215285	0.0218447
207854703	rs1853526	-0.00219462	0.443396	0.455218	0.456311
207783602	rs183924386	-0.00256849	0.998113	0.997944	1
207653178	rs12032512	-0.00261604	0.5	0.496265	0.497573
207814835	rs10863434	-0.00321437	0.443396	0.45471	0.456311
207852642	rs6687503	-0.0032486	0.445283	0.457119	0.458738
207660123	rs75907730	-0.00330204	0.00943396	0.00938501	0.00970874
207667835	rs116740900	-0.00330204	0.00943396	0.00938501	0.00970874
207853924	rs1570563	-0.00339075	0.445283	0.457048	0.458738
207653395	rs17617	-0.00371667	0.0735849	0.0694374	0.0703883
207817025	rs10779340	-0.00409944	0.44717	0.459122	0.461165
207849916	rs12143527	-0.00480477	0.445283	0.456344	0.458738
207624388	.	-0.00568117	0.0188679	0.0186337	0.0194175
207817152	rs10779341	-0.00585712	0.554717	0.5432	0.546117
207837590	rs10779353	-0.00592022	0.560377	0.548026	0.550971
207820313	rs11118242	-0.00608978	0.44717	0.458129	0.461165
207648954	rs74469966	-0.0061676	0.00188679	0.00212416	0.00242718
207822110	rs143956752	-0.0061676	0.00188679	0.00212416	0.00242718
207848409	.	-0.0061676	0.00188679	0.00212416	0.00242718
207756708	.	-0.0061694	0.00188679	0.00212407	0.00242718
207846527	.	-0.0061694	0.00188679	0.00212407	0.00242718
207821810	rs145849932	-0.00619548	0.00188679	0.00212279	0.00242718
207621781	rs145057858	-0.00619638	0.00188679	0.00212274	0.00242718
207858895	.	-0.00628451	0.00188679	0.00211841	0.00242718
207695675	rs183721903	-0.00636635	0.00188679	0.00211439	0.00242718
207786184	.	-0.00639423	0.00188679	0.00211302	0.00242718
207697477	rs7521831	-0.00657499	0.00188679	0.00210414	0.00242718
207681872	rs139039255	-0.00662715	0.00188679	0.00210158	0.00242718
207837490	rs7512100	-0.00668179	0.554717	0.54279	0.546117
207622073	rs180686528	-0.006691	0.00188679	0.00209844	0.00242718
207749283	rs145605687	-0.006691	0.00188679	0.00209844	0.00242718
207798943	rs138834666	-0.006691	0.00188679	0.00209844	0.00242718
207803067	rs75988169	-0.006691	0.00188679	0.00209844	0.00242718
207814451	rs10779339	-0.00678266	0.556604	0.545168	0.548544
207815424	rs7550883	-0.00682155	0.556604	0.545149	0.548544
207629523	rs117673630	-0.00684388	0.00188679	0.00209093	0.00242718
207681092	.	-0.00717213	0.00188679	0.0020748	0.00242718
207660012	.	-0.00729174	0.00188679	0.00206893	0.00242718
207819271	.	-0.00729174	0.00188679	0.00206893	0.00242718
207830686	.	-0.00729174	0.00188679	0.00206893	0.00242718
207820278	rs11118241	-0.00766714	0.441509	0.452492	0.456311
207844701	rs367721439	-0.00769014	0.00188679	0.00204935	0.00242718
207624879	.	-0.00774319	0.00188679	0.00204674	0.00242718
207627599	rs150344795	-0.00801659	0.00188679	0.00203331	0.00242718
207823808	.	-0.00801659	0.00188679	0.00203331	0.00242718
207826823	rs74587156	-0.00806605	0.00188679	0.00203088	0.00242718
207828056	rs79479584	-0.00806605	0.00188679	0.00203088	0.00242718
207646163	rs34349246	-0.00817037	0.00188679	0.00202576	0.00242718
207790417	rs116125277	-0.00817037	0.00188679	0.00202576	0.00242718
207752822	.	-0.00842218	0.00188679	0.00201338	0.00242718
207846068	rs12729557	-0.00845155	0.0226415	0.0229717	0.0242718
207696913	rs55807214	-0.008561	0.00377358	0.00426024	0.00485437
207773338	.	-0.00856337	0.00188679	0.00200645	0.00242718
207739670	.	-0.00867398	0.00188679	0.00200101	0.00242718
207828887	rs183975875	-0.00877174	0.00377358	0.00424562	0.00485437
207638130	rs371562412	-0.0087792	0.00188679	0.00199584	0.00242718
207816480	rs12743911	-0.00903252	0.558491	0.546478	0.550971
207813726	rs4844386	-0.00907436	0.558491	0.546457	0.550971
207817631	rs9651101	-0.00907436	0.558491	0.546457	0.550971
207864174	.	-0.00920098	0.00188679	0.00197512	0.00242718
207829956	.	-0.00921424	0.00377358	0.00421491	0.00485437
207860666	rs144283757	-0.00926402	0.0150943	0.0134531	0.0145631
207843693	.	-0.0093035	0.00188679	0.00197008	0.00242718
207748440	.	-0.00945728	0.00188679	0.00196253	0.00242718
207863838	.	-0.00945728	0.00188679	0.00196253	0.00242718
207808630	rs55815533	-0.00945818	0.00188679	0.00196248	0.00242718
207680877	.	-0.00954818	0.0132075	0.0134199	0.0145631
207635177	rs370205493	-0.00972078	0.00188679	0.00194958	0.00242718
207790713	rs55724061	-0.00975945	0.00188679	0.00194768	0.00242718
207809116	.	-0.00976935	0.00188679	0.0019472	0.00242718
207813847	rs139681570	-0.00976935	0.00188679	0.0019472	0.00242718
207814828	rs77155824	-0.00976935	0.00188679	0.0019472	0.00242718
207863592	rs79926392	-0.00981161	0.00188679	0.00194512	0.00242718
207777912	rs375149628	-0.00983589	0.00188679	0.00194393	0.00242718
207785381	.	-0.00988895	0.00188679	0.00194132	0.00242718
207805553	.	-0.00988895	0.00188679	0.00194132	0.00242718
207805645	.	-0.00988895	0.00188679	0.00194132	0.00242718
207820489	.	-0.00988895	0.00188679	0.00194132	0.00242718
207854006	.	-0.00988895	0.00188679	0.00194132	0.00242718
207675478	.	-0.00989435	0.00188679	0.00194105	0.00242718
207676572	.	-0.00989435	0.00188679	0.00194105	0.00242718
207754102	rs117745867	-0.00989435	0.00188679	0.00194105	0.00242718
207833605	rs189013070	-0.00989435	0.00188679	0.00194105	0.00242718
207764389	rs141282494	-0.00995619	0.0150943	0.0133702	0.0145631
207652548	rs77828994	-0.0100607	0.00188679	0.00193288	0.00242718
207760221	.	-0.010076	0.00188679	0.00193213	0.00242718
207677875	rs11808043	-0.0101794	0.00188679	0.00192705	0.00242718
207697809	rs74151083	-0.0101794	0.00188679	0.00192705	0.00242718
207795472	rs55930963	-0.0101794	0.00188679	0.00192705	0.00242718
207795479	rs55679602	-0.0101794	0.00188679	0.00192705	0.00242718
207808490	rs56366665	-0.0101794	0.00188679	0.00192705	0.00242718
207808529	rs11118216	-0.0101794	0.00188679	0.00192705	0.00242718
207806689	.	-0.0102028	0.00188679	0.0019259	0.00242718
207847406	rs201814462	-0.0104695	0.0113208	0.01099	0.0121359
207628091	rs369140831	-0.0106498	0.00188679	0.00190394	0.00242718
207673092	rs56027105	-0.0106498	0.00188679	0.00190394	0.00242718
207738021	rs138383268	-0.0106498	0.00188679	0.00190394	0.00242718
207845713	rs56051908	-0.0106498	0.00188679	0.00190394	0.00242718
207762775	rs183247700	-0.0106812	0.00377358	0.00411311	0.00485437
207666591	rs79658187	-0.0108059	0.00377358	0.00410445	0.00485437
207830904	.	-0.0108548	0.00188679	0.00189386	0.00242718
207838329	.	-0.0108548	0.00188679	0.00189386	0.00242718
207683624	rs114886545	-0.0111396	0.00377358	0.00408129	0.00485437
207689595	rs78301018	-0.0111396	0.00377358	0.00408129	0.00485437
207676291	rs76306710	-0.0114457	0.00188679	0.00186483	0.00242718
207635176	rs184304137	-0.0115032	0.00188679	0.00186201	0.00242718
207753547	rs117447527	-0.0115032	0.00188679	0.00186201	0.00242718
207688605	rs61822966	-0.0115208	0.0113208	0.010875	0.0121359
207766785	rs593518	-0.011545	0.00566038	0.00630147	0.00728155
207854746	.	-0.0115617	0.00377358	0.004052	0.00485437
207786440	rs193084668	-0.0116021	0.00188679	0.00185715	0.00242718
207671398	rs375625642	-0.0117227	0.00188679	0.00185123	0.00242718
207780961	rs370632376	-0.011911	0.0226415	0.0224396	0.0242718
207782998	.	-0.011911	0.0226415	0.0224396	0.0242718
207658504	.	-0.0119265	0.00377358	0.00402668	0.00485437
207682257	rs150832133	-0.0119972	0.00377358	0.00402178	0.00485437
207689352	rs189556882	-0.0119972	0.00377358	0.00402178	0.00485437
207758787	rs75924889	-0.0119972	0.00377358	0.00402178	0.00485437
207676593	rs374423961	-0.0122384	0.0245283	0.0247271	0.026699
207814186	.	-0.0124994	0.0150943	0.015376	0.0169903
207845010	.	-0.0125339	0.00566038	0.00621751	0.00728155
207652844	rs141885899	-0.0126792	0.00566038	0.00620519	0.00728155
207653993	rs144567151	-0.0126792	0.00566038	0.00620519	0.00728155
207748982	rs367801558	-0.0126813	0.00188679	0.00180412	0.00242718
207661321	rs115749816	-0.0126918	0.00377358	0.00397357	0.00485437
207674728	.	-0.012692	0.0150943	0.0153512	0.0169903
207777595	rs145201473	-0.0128738	0.00188679	0.00179467	0.00242718
207628294	rs368246274	-0.0130244	0.0169811	0.0176217	0.0194175
207740856	.	-0.0130797	0.00188679	0.00178455	0.00242718
207623362	.	-0.0132183	0.00377358	0.00393703	0.00485437
207661485	rs76484450	-0.0134644	0.0264151	0.0221988	0.0242718
207661861	rs147742969	-0.0134644	0.0264151	0.0221988	0.0242718
207666597	rs11807805	-0.0134644	0.0264151	0.0221988	0.0242718
207667549	rs76124527	-0.0134644	0.0264151	0.0221988	0.0242718
207669248	rs61522287	-0.0134644	0.0264151	0.0221988	0.0242718
207670281	rs115050353	-0.0134644	0.0264151	0.0221988	0.0242718
207647921	.	-0.0135086	0.00754717	0.00838616	0.00970874
207659775	rs116624244	-0.0135375	0.00188679	0.00176206	0.00242718
207648022	rs181863809	-0.0135932	0.00188679	0.00175932	0.00242718
207795468	rs369487127	-0.0136756	0.0169811	0.0175319	0.0194175
207691563	rs77357299	-0.0137165	0.0113208	0.0106347	0.0121359
207779251	rs74153327	-0.0137344	0.00188679	0.00175238	0.00242718
207782038	rs74153328	-0.0137344	0.00188679	0.00175238	0.00242718
207793822	rs74153331	-0.0137344	0.00188679	0.00175238	0.00242718
207685106	rs76041657	-0.0137722	0.00188679	0.00175053	0.00242718
207775317	rs202213311	-0.0138468	0.00188679	0.00174686	0.00242718
207631460	.	-0.0138558	0.00188679	0.00174642	0.00242718
207681913	rs189182213	-0.0142128	0.00188679	0.00172888	0.00242718
207855948	.	-0.0142829	0.00377358	0.00386315	0.00485437
207697506	rs114223242	-0.0142892	0.00377358	0.00386271	0.00485437
207796136	rs55776508	-0.0145222	0.00188679	0.00171368	0.00242718
207774671	rs182689713	-0.0147264	0.00188679	0.00170365	0.00242718
207808617	.	-0.0148661	0.00377358	0.00382268	0.00485437
207649609	rs61754517	-0.0148928	0.00566038	0.00601727	0.00728155
207793174	rs144309931	-0.0149677	0.00566038	0.0060109	0.00728155
207649908	rs190597376	-0.0149952	0.00188679	0.00169044	0.00242718
207808062	rs56244519	-0.015038	0.00377358	0.00381075	0.00485437
207758953	.	-0.015191	0.00566038	0.00599195	0.00728155
207825734	.	-0.015191	0.00566038	0.00599195	0.00728155
207740384	rs146809178	-0.01539	0.00188679	0.00167104	0.00242718
207640747	.	-0.0154763	0.00754717	0.00819352	0.00970874
207787964	rs190338494	-0.0155066	0.00377358	0.00377823	0.00485437
207631021	rs371076989	-0.0156473	0.00377358	0.00376846	0.00485437
207786358	rs114304475	-0.0157116	0.00377358	0.003764	0.00485437
207641950	rs75282758	-0.0158364	0.00377358	0.00375534	0.00485437
207828752	rs11118268	-0.0158748	0.562264	0.577129	0.584951
207832728	rs1570567	-0.0158748	0.562264	0.577129	0.584951
207836931	rs4427403	-0.0158748	0.562264	0.577129	0.584951
207837177	rs4317806	-0.0158748	0.562264	0.577129	0.584951
207845122	rs6683750	-0.0158748	0.562264	0.577129	0.584951
207847410	rs6657436	-0.0158748	0.562264	0.577129	0.584951
207682294	.	-0.0158784	0.00188679	0.00164705	0.00242718
207862894	.	-0.0158784	0.00188679	0.00164705	0.00242718
207624310	rs79018154	-0.0158883	0.00188679	0.00164656	0.00242718
207848051	rs11118322	-0.0159635	0.562264	0.577085	0.584951
207749767	rs146922261	-0.0159989	0.00188679	0.00164112	0.00242718
207833229	.	-0.016007	0.00377358	0.0037435	0.00485437
207645089	rs12029729	-0.016044	0.00754717	0.00813793	0.00970874
207817731	rs73080604	-0.0161362	0.0188679	0.0171912	0.0194175
207833328	rs113630340	-0.0161362	0.0188679	0.0171912	0.0194175
207841206	rs113001246	-0.0161362	0.0188679	0.0171912	0.0194175
207631758	.	-0.0162021	0.00188679	0.00163114	0.00242718
207739452	.	-0.0162084	0.00188679	0.00163083	0.00242718
207755489	.	-0.0162084	0.00188679	0.00163083	0.00242718
207795886	.	-0.0162084	0.00188679	0.00163083	0.00242718
207740946	.	-0.0163067	0.00754717	0.00811222	0.00970874
207620434	.	-0.0164917	0.00566038	0.00588153	0.00728155
207652920	.	-0.0164917	0.00566038	0.00588153	0.00728155
207843322	.	-0.0165004	0.00377358	0.00370925	0.00485437
207667164	rs376436856	-0.0165359	0.00754717	0.00808977	0.00970874
207678128	rs113698814	-0.0165813	0.00377358	0.00370364	0.00485437
207690803	rs144047769	-0.0165813	0.00377358	0.00370364	0.00485437
207791434	rs41274770	-0.0165813	0.00377358	0.00370364	0.00485437
207811815	rs111550667	-0.0165813	0.00377358	0.00370364	0.00485437
207857222	rs41314532	-0.0165813	0.00377358	0.00370364	0.00485437
207691777	.	-0.0165978	0.00377358	0.00370249	0.00485437
207832408	rs114798855	-0.0165998	0.00377358	0.00370236	0.00485437
207799958	rs142081503	-0.0167086	0.00377358	0.00369481	0.00485437
207818744	.	-0.0167086	0.00377358	0.00369481	0.00485437
207668928	rs142764189	-0.0167514	0.00566038	0.00585948	0.00728155
207847876	rs10494884	-0.0168787	0.564151	0.579068	0.587379
207676425	rs184248478	-0.0171641	0.00754717	0.00802827	0.00970874
207646586	rs184770702	-0.0171817	0.00377358	0.00366198	0.00485437
207643458	rs199538918	-0.0171944	0.00377358	0.00366109	0.00485437
207813259	rs57994498	-0.0172714	0.00566038	0.00581534	0.00728155
207633680	.	-0.0172948	0.00188679	0.00157745	0.00242718
207803064	rs149132689	-0.0173676	0.00188679	0.00157388	0.00242718
207633284	.	-0.0174848	0.00566038	0.00579722	0.00728155
207665093	.	-0.0176122	0.00188679	0.00156186	0.00242718
207808286	rs12033963	-0.0177351	0.356604	0.345886	0.354369
207697953	rs188473867	-0.0177377	0.00566038	0.00577575	0.00728155
207699078	rs56348435	-0.0181442	0.00566038	0.00574124	0.00728155
207822823	.	-0.0182598	0.0150943	0.0146321	0.0169903
207627057	rs12135588	-0.0184908	0.0396226	0.0399118	0.0436893
207839761	rs143178914	-0.0185231	0.00566038	0.00570907	0.00728155
207822078	rs6666431	-0.0191648	0.564151	0.577943	0.587379
207620574	rs311318	-0.0193236	0.00188679	0.00147777	0.00242718
207658025	rs4314882	-0.0193236	0.00188679	0.00147777	0.00242718
207693866	rs10779311	-0.0193236	0.00188679	0.00147777	0.00242718
207782916	rs4844609	-0.0193236	0.00188679	0.00147777	0.00242718
207781571	.	-0.0194229	0.00754717	0.00780712	0.00970874
207813953	rs367604803	-0.0194229	0.00754717	0.00780712	0.00970874
207799477	rs149290411	-0.019696	0.00188679	0.00145948	0.00242718
207648877	rs189569885	-0.0199424	0.00188679	0.00144737	0.00242718
207823240	rs1323721	-0.0200764	0.566038	0.57993	0.589806
207824332	rs6662432	-0.0200764	0.566038	0.57993	0.589806
207676450	.	-0.020089	0.00754717	0.0077419	0.00970874
207622985	.	-0.0201241	0.00943396	0.00993578	0.0121359
207808077	rs56168670	-0.0203305	0.00754717	0.00771826	0.00970874
207847195	rs6669885	-0.0204427	0.567925	0.582186	0.592233
207752362	rs181875929	-0.0205338	0.00566038	0.00553839	0.00728155
207638117	rs145300866	-0.0206493	0.00566038	0.00552858	0.00728155
207816612	.	-0.0208326	0.00943396	0.00985833	0.0121359
207669472	rs182300322	-0.0210001	0.00566038	0.0054988	0.00728155
207842622	rs114644769	-0.0210277	0.00754717	0.00765	0.00970874
207823865	rs6540437	-0.0210497	0.567925	0.581888	0.592233
207828176	rs148450247	-0.0213021	0.00188679	0.00138057	0.00242718
207831502	rs76311968	-0.0213021	0.00188679	0.00138057	0.00242718
207862690	rs371650700	-0.0213134	0.00754717	0.00762203	0.00970874
207830383	rs10082154	-0.0213318	0.567925	0.581749	0.592233
207648758	.	-0.0214061	0.0113208	0.0120026	0.0145631
207838235	.	-0.0214076	0.00566038	0.0054642	0.00728155
207831139	rs74935684	-0.0215417	0.0396226	0.0392885	0.0436893
207687553	rs115075067	-0.0218113	0.0320755	0.0300301	0.0339806
207755348	rs201880876	-0.0218444	0.0169811	0.0164055	0.0194175
207694357	rs11117991	-0.0219296	0.413208	0.406661	0.417476
207657375	rs17045468	-0.0221068	0.0886792	0.0881907	0.0946602
207683686	.	-0.0221357	0.00754717	0.00754152	0.00970874
207686500	.	-0.0221357	0.00754717	0.00754152	0.00970874
207864167	rs187011843	-0.0225498	0.00943396	0.00967058	0.0121359
207782154	rs11118167	-0.0229468	0.415094	0.408578	0.419903
207680876	rs141114017	-0.0230399	0.00566038	0.00532564	0.00728155
207689709	rs75029494	-0.0230402	0.0113208	0.0118071	0.0145631
207629553	rs369924081	-0.0230926	0.00943396	0.00961124	0.0121359
207800889	rs17048010	-0.0231159	0.00566038	0.00531919	0.00728155
207824708	rs7517879	-0.0236067	0.571698	0.585508	0.597087
207820860	rs143425776	-0.0236285	0.00566038	0.00527566	0.00728155
207829621	rs149903858	-0.0236556	0.00566038	0.00527337	0.00728155
207852742	rs117010160	-0.0237141	0.00188679	0.00126206	0.00242718
207644133	.	-0.0239325	0.00566038	0.00524986	0.00728155
207755736	rs78150633	-0.0239458	0.00377358	0.00319255	0.00485437
207831669	rs11118280	-0.0239582	0.573585	0.587774	0.599515
207693055	rs112771478	-0.023965	0.00188679	0.00124973	0.00242718
207669030	rs12133621	-0.0240645	0.00754717	0.00735267	0.00970874
207818301	.	-0.0243209	0.0113208	0.0116539	0.0145631
207620233	.	-0.0255186	0.0150943	0.0159015	0.0194175
207659797	rs12121195	-0.0255254	0.00754717	0.00720965	0.00970874
207748388	rs116146912	-0.0258272	0.0207547	0.0203008	0.0242718
207649246	rs377165124	-0.0260334	0.00188679	0.00114811	0.00242718
207651360	rs200182370	-0.0260334	0.00188679	0.00114811	0.00242718
207862708	rs367740619	-0.0260334	0.00188679	0.00114811	0.00242718
207634887	rs192804951	-0.0260914	0.00943396	0.00928339	0.0121359
207850791	rs373799944	-0.0261898	0.0150943	0.015809	0.0194175
207828483	rs368373815	-0.0262719	0.0150943	0.0157977	0.0194175
207759130	rs17259031	-0.0267931	0.00566038	0.00500702	0.00728155
207648456	rs144572703	-0.0267999	0.00943396	0.00920593	0.0121359
207650789	rs188820915	-0.0267999	0.00943396	0.00920593	0.0121359
207628894	rs189580087	-0.026921	0.00377358	0.00298608	0.00485437
207859699	rs55689175	-0.0278934	0.118868	0.121659	0.131068
207860158	rs55952744	-0.0278934	0.118868	0.121659	0.131068
207850717	rs74231794	-0.0279397	0.118868	0.121644	0.131068
207653444	rs17258996	-0.0284754	0.122642	0.116759	0.126214
207634279	.	-0.028949	0.00188679	0.00100486	0.00242718
207766584	rs146525914	-0.028949	0.00188679	0.00100486	0.00242718
207800563	rs143756161	-0.028949	0.00188679	0.00100486	0.00242718
207620361	.	-0.0290004	0.00566038	0.00481963	0.00728155
207638982	.	-0.0290004	0.00566038	0.00481963	0.00728155
207645271	.	-0.0290004	0.00566038	0.00481963	0.00728155
207813556	rs56149234	-0.0291489	0.120755	0.123586	0.133495
207815468	rs57715085	-0.0291489	0.120755	0.123586	0.133495
207818422	rs3738469	-0.0291489	0.120755	0.123586	0.133495
207820375	rs78159416	-0.0291489	0.120755	0.123586	0.133495
207825415	rs57587123	-0.0291489	0.120755	0.123586	0.133495
207839018	rs56132412	-0.0291489	0.120755	0.123586	0.133495
207839769	rs56235509	-0.0291489	0.120755	0.123586	0.133495
207840002	rs55883147	-0.0291489	0.120755	0.123586	0.133495
207841934	rs12567945	-0.0291489	0.120755	0.123586	0.133495
207842704	rs17045979	-0.0291489	0.120755	0.123586	0.133495
207843000	rs55821028	-0.0291489	0.120755	0.123586	0.133495
207844799	rs74401244	-0.0291489	0.120755	0.123586	0.133495
207852226	rs74184055	-0.0291489	0.120755	0.123586	0.133495
207856040	rs55638397	-0.0291489	0.120755	0.123586	0.133495
207856658	rs12562739	-0.0291489	0.120755	0.123586	0.133495
207856666	rs12563415	-0.0291489	0.120755	0.123586	0.133495
207858661	rs75758158	-0.0291489	0.120755	0.123586	0.133495
207653814	rs12117916	-0.0292835	0.124528	0.118838	0.128641
207847653	.	-0.0295855	0.00377358	0.00280116	0.00485437
207770576	rs4844608	-0.0301126	0.454717	0.448576	0.463592
207812173	rs56386223	-0.0304347	0.122642	0.125497	0.135922
207812405	rs72468035	-0.0304347	0.122642	0.125497	0.135922
207812791	rs41274776	-0.0304347	0.122642	0.125497	0.135922
207669355	rs9429782	-0.0310974	0.0924528	0.090209	0.0995146
207809833	rs56161922	-0.0311327	0.124528	0.127606	0.13835
207644683	rs182176991	-0.0311572	0.00754717	0.00665826	0.00970874
207789471	rs10429943	-0.0315252	0.456604	0.450294	0.466019
207808714	rs56302750	-0.0318846	0.0113208	0.0107492	0.0145631
207634670	rs17044576	-0.0323964	0.0528302	0.0529511	0.0606796
207770689	rs4844382	-0.0324644	0.458491	0.452247	0.468447
207662180	rs59824364	-0.032585	0.0943396	0.0920864	0.101942
207798057	rs11118196	-0.0329909	0.456604	0.449562	0.466019
207655815	rs1041250	-0.0330663	0.116981	0.112899	0.123786
207627693	rs3813946	-0.0335242	0.124528	0.117419	0.128641
207631158	rs12140602	-0.0335242	0.124528	0.117419	0.128641
207631205	rs12139795	-0.0335242	0.124528	0.117419	0.128641
207636208	rs3767934	-0.0335242	0.124528	0.117419	0.128641
207641840	rs2063143	-0.0335242	0.124528	0.117419	0.128641
207642295	rs1507764	-0.0335242	0.124528	0.117419	0.128641
207793964	rs12734030	-0.0336508	0.460377	0.454077	0.470874
207681460	rs114394022	-0.0337564	0.00377358	0.0025117	0.00485437
207838717	.	-0.033769	0.054717	0.0503457	0.0582524
207696657	.	-0.0342573	0.0660377	0.0616283	0.0703883
207656502	rs7543913	-0.0342857	0.116981	0.112498	0.123786
207783507	rs12032275	-0.0343137	0.460377	0.453746	0.470874
207757515	rs12034598	-0.0345193	0.460377	0.453644	0.470874
207681501	rs12567973	-0.0350352	0.464151	0.458231	0.475728
207757235	rs6687175	-0.0351148	0.462264	0.455769	0.473301
207683409	rs12039306	-0.0352618	0.464151	0.458118	0.475728
207685764	rs6540435	-0.0354086	0.464151	0.458045	0.475728
207682256	rs11117949	-0.0354105	0.464151	0.458044	0.475728
207762358	rs3738468	-0.0356435	0.464151	0.457928	0.475728
207790088	rs3811381	-0.035785	0.462264	0.455434	0.473301
207763863	rs147951060	-0.0359268	0.464151	0.457786	0.475728
207684519	rs11117959	-0.0360505	0.464151	0.457724	0.475728
207767449	rs143616521	-0.0360505	0.464151	0.457724	0.475728
207630577	.	-0.0361394	0.00566038	0.00421358	0.00728155
207635807	.	-0.0361394	0.00566038	0.00421358	0.00728155
207636316	.	-0.0361394	0.00566038	0.00421358	0.00728155
207641183	.	-0.0361394	0.00566038	0.00421358	0.00728155
207644155	rs201585844	-0.0361394	0.00566038	0.00421358	0.00728155
207774882	rs11118147	-0.0363275	0.464151	0.457586	0.475728
207681685	rs12567990	-0.0364038	0.466038	0.459971	0.478155
207624861	rs11808746	-0.0364638	0.0641509	0.0633475	0.0728155
207786170	rs12403552	-0.0364935	0.464151	0.457503	0.475728
207747984	rs17046851	-0.0367862	0.466038	0.45978	0.478155
207761196	rs11118131	-0.03692	0.466038	0.459713	0.478155
207762674	rs10779330	-0.03692	0.466038	0.459713	0.478155
207764944	rs141801747	-0.03692	0.466038	0.459713	0.478155
207765557	rs609297	-0.03692	0.466038	0.459713	0.478155
207772154	rs12141045	-0.03692	0.466038	0.459713	0.478155
207766708	rs6672474	-0.0369862	0.466038	0.45968	0.478155
207753621	rs2274567	-0.0377547	0.467925	0.46172	0.480583
207788578	rs10429953	-0.0378362	0.466038	0.459256	0.478155
207773339	rs7539922	-0.0381335	0.467925	0.46153	0.480583
207647423	rs367871346	-0.0389257	0.00377358	0.00215297	0.00485437
207656248	rs370634417	-0.0389257	0.00377358	0.00215297	0.00485437
207680070	rs11587944	-0.0400716	0.00566038	0.00387977	0.00728155
207652176	rs17045328	-0.0407423	0.0698113	0.069046	0.0800971
207652992	rs4317805	-0.0415846	0.0132075	0.0116241	0.0169903
207651059	rs61821132	-0.0449968	0.0358491	0.0301454	0.038835
207676203	rs56146462	-0.0462761	0.0528302	0.0452041	0.0558252
207658159	rs187921077	-0.0471549	0.00943396	0.00698055	0.0121359
207669467	.	-0.0471549	0.00943396	0.00698055	0.0121359
207670609	.	-0.0471549	0.00943396	0.00698055	0.0121359
207674706	.	-0.0471549	0.00943396	0.00698055	0.0121359
207661679	rs61821135	-0.047381	0.0528302	0.0449506	0.0558252
207665084	rs61821136	-0.047381	0.0528302	0.0449506	0.0558252
207663356	rs17045761	-0.0478367	0.0962264	0.0988835	0.114078
207671621	rs1887632	-0.0484637	0.054717	0.0469051	0.0582524
207850539	rs11118328	-0.0492061	0.0698113	0.0645073	0.0776699
207673414	rs61822963	-0.0507211	0.0566038	0.0485749	0.0606796
207757552	rs116145400	-0.0507329	0.00943396	0.00658938	0.0121359
207809058	rs147683764	-0.0514942	0.0132075	0.0103454	0.0169903
207831794	rs114382068	-0.0514942	0.0132075	0.0103454	0.0169903
207773991	rs677066	-0.0515568	0.475472	0.464518	0.490291
207677486	rs7536931	-0.0519115	0.3	0.289036	0.313107
207624466	rs372315126	-0.052771	0.00943396	0.00636655	0.0121359
207625690	rs144800606	-0.052771	0.00943396	0.00636655	0.0121359
207627293	rs140630338	-0.052771	0.00943396	0.00636655	0.0121359
207630836	rs150868219	-0.052771	0.00943396	0.00636655	0.0121359
207631753	rs146796037	-0.052771	0.00943396	0.00636655	0.0121359
207632805	rs150973349	-0.052771	0.00943396	0.00636655	0.0121359
207634274	rs149048095	-0.052771	0.00943396	0.00636655	0.0121359
207634294	rs143079233	-0.052771	0.00943396	0.00636655	0.0121359
207635390	rs146134620	-0.052771	0.00943396	0.00636655	0.0121359
207635899	rs142270195	-0.052771	0.00943396	0.00636655	0.0121359
207647339	rs9429775	-0.052771	0.00943396	0.00636655	0.0121359
207648803	rs372460675	-0.052771	0.00943396	0.00636655	0.0121359
207650085	rs372421669	-0.052771	0.00943396	0.00636655	0.0121359
207652928	rs147029386	-0.052771	0.00943396	0.00636655	0.0121359
207668447	rs7525170	-0.0539967	0.0981132	0.0878653	0.104369
207671269	rs4844597	-0.0539967	0.0981132	0.0878653	0.104369
207671476	rs4274065	-0.0539967	0.0981132	0.0878653	0.104369
207673945	rs7533520	-0.0539967	0.0981132	0.0878653	0.104369
207756187	rs114462179	-0.0545451	0.0132075	0.00995169	0.0169903
207757393	rs114491310	-0.0546293	0.0132075	0.00994082	0.0169903
207819228	rs75553932	-0.0557936	0.10566	0.0963474	0.114078
207660071	rs2182911	-0.055984	0.1	0.089511	0.106796
207660344	rs2182912	-0.055984	0.1	0.089511	0.106796
207666308	rs1410408	-0.0561459	0.192453	0.192925	0.216019
207695875	rs116578240	-0.0562152	0.0113208	0.00783884	0.0145631
207696672	rs115290463	-0.0562152	0.0113208	0.00783884	0.0145631
207738031	rs149257151	-0.0562152	0.0113208	0.00783884	0.0145631
207751143	rs114610598	-0.0562152	0.0113208	0.00783884	0.0145631
207752970	rs79299123	-0.0562152	0.0113208	0.00783884	0.0145631
207754253	rs116772674	-0.0562152	0.0113208	0.00783884	0.0145631
207763169	rs11576732	-0.0562152	0.0113208	0.00783884	0.0145631
207763630	rs143923368	-0.0562152	0.0113208	0.00783884	0.0145631
207768974	rs114144376	-0.0562152	0.0113208	0.00783884	0.0145631
207773168	rs114384980	-0.0562152	0.0113208	0.00783884	0.0145631
207774344	rs115328932	-0.0562152	0.0113208	0.00783884	0.0145631
207789303	rs78953596	-0.0562152	0.0113208	0.00783884	0.0145631
207791140	rs56216545	-0.0562152	0.0113208	0.00783884	0.0145631
207791853	rs11578101	-0.0562152	0.0113208	0.00783884	0.0145631
207797237	rs55850140	-0.0562152	0.0113208	0.00783884	0.0145631
207799880	rs116785364	-0.0562152	0.0113208	0.00783884	0.0145631
207801545	rs11580627	-0.0562152	0.0113208	0.00783884	0.0145631
207803821	rs114995634	-0.0562152	0.0113208	0.00783884	0.0145631
207804030	rs80343690	-0.0562152	0.0113208	0.00783884	0.0145631
207804238	rs11581832	-0.0562152	0.0113208	0.00783884	0.0145631
207619949	rs17044032	-0.0598802	0.0584906	0.0507248	0.065534
207802552	rs4844610	-0.0599295	0.0584906	0.0528905	0.0679612
207678791	rs114589181	-0.0610156	0.0132075	0.00911672	0.0169903
207623930	rs61240730	-0.0614099	0.0603774	0.0525155	0.0679612
207627918	rs1876453	-0.0614099	0.0603774	0.0525155	0.0679612
207630888	rs61821130	-0.0614099	0.0603774	0.0525155	0.0679612
207648173	rs61735651	-0.0614099	0.0603774	0.0525155	0.0679612
207650938	rs7549152	-0.0614099	0.0603774	0.0525155	0.0679612
207685965	rs4562624	-0.0615035	0.0584906	0.0524947	0.0679612
207692049	rs6656401	-0.0615035	0.0584906	0.0524947	0.0679612
207698431	rs12729446	-0.0631314	0.0132075	0.0088437	0.0169903
207766903	rs149291790	-0.0631314	0.0132075	0.0088437	0.0169903
207772120	rs115270542	-0.0631314	0.0132075	0.0088437	0.0169903
207790582	rs56307771	-0.0631314	0.0132075	0.0088437	0.0169903
207670744	rs1986158	-0.0634679	0.090566	0.0760845	0.0946602
207672719	rs61822962	-0.0634679	0.090566	0.0760845	0.0946602
207672988	rs59179545	-0.0634679	0.090566	0.0760845	0.0946602
207673980	rs7543742	-0.0634679	0.090566	0.0760845	0.0946602
207750568	rs679515	-0.0636279	0.0603774	0.0541259	0.0703883
207661446	rs61821134	-0.0637223	0.0622642	0.0519311	0.0679612
207795320	rs2296160	-0.0637351	0.0735849	0.0671951	0.0849515
207796897	rs10863417	-0.0637351	0.0735849	0.0671951	0.0849515
207799874	rs10863420	-0.0637351	0.0735849	0.0671951	0.0849515
207800389	rs1830763	-0.0637351	0.0735849	0.0671951	0.0849515
207804141	rs1408077	-0.0637351	0.0735849	0.0671951	0.0849515
207653701	rs7548495	-0.0640793	0.0603774	0.0518441	0.0679612
207669111	rs55819427	-0.0645461	0.0641509	0.0538856	0.0703883
207675712	rs61822964	-0.0645461	0.0641509	0.0538856	0.0703883
207800555	rs1408078	-0.0646559	0.0754717	0.0691348	0.0873786
207651835	rs9429778	-0.0648008	0.183019	0.168549	0.194175
207784968	rs3818361	-0.064896	0.0716981	0.0646808	0.0825243
207786289	rs6701713	-0.064896	0.0716981	0.0646808	0.0825243
207786542	rs2093761	-0.064896	0.0716981	0.0646808	0.0825243
207786828	rs2093760	-0.064896	0.0716981	0.0646808	0.0825243
207646923	rs17616	-0.0660888	0.183019	0.168039	0.194175
207806730	rs6697005	-0.0666237	0.0773585	0.070773	0.0898058
207629702	rs311304	-0.0671191	0.184906	0.169934	0.196602
207630444	rs311306	-0.0671191	0.184906	0.169934	0.196602
207631778	rs311307	-0.0671191	0.184906	0.169934	0.196602
207635573	rs311310	-0.0671191	0.184906	0.169934	0.196602
207645282	rs511678	-0.0671191	0.184906	0.169934	0.196602
207645743	rs2940253	-0.0671191	0.184906	0.169934	0.196602
207645895	rs9429774	-0.0671191	0.184906	0.169934	0.196602
207646462	rs17615	-0.0671191	0.184906	0.169934	0.196602
207688746	rs115924259	-0.0674683	0.0150943	0.0101216	0.0194175
207653106	rs2182909	-0.067479	0.184906	0.169791	0.196602
207824438	rs6540438	-0.0695994	0.115094	0.103111	0.126214
207829760	rs11577173	-0.0695994	0.115094	0.103111	0.126214
207624911	rs311313	-0.0696188	0.190566	0.175843	0.203883
207679307	rs4844600	-0.0698191	0.0792453	0.0720468	0.092233
207826695	rs78246144	-0.0701234	0.116981	0.105174	0.128641
207854919	rs11578756	-0.0701477	0.116981	0.105166	0.128641
207685786	rs4266886	-0.0703572	0.0792453	0.0718912	0.092233
207822796	rs77654757	-0.0709538	0.116981	0.104897	0.128641
207823248	rs74150881	-0.0709538	0.116981	0.104897	0.128641
207823764	rs74883767	-0.0709538	0.116981	0.104897	0.128641
207825805	rs77011375	-0.0709538	0.116981	0.104897	0.128641
207827612	rs76441118	-0.0709538	0.116981	0.104897	0.128641
207828975	rs77923586	-0.0709538	0.116981	0.104897	0.128641
207829236	rs78752183	-0.0709538	0.116981	0.104897	0.128641
207836989	rs149150945	-0.0709538	0.116981	0.104897	0.128641
207837547	rs35931500	-0.0709538	0.116981	0.104897	0.128641
207847908	rs11588445	-0.0717085	0.118868	0.10688	0.131068
207815711	rs115987778	-0.072263	0.118868	0.106693	0.131068
207820612	rs12080578	-0.072263	0.118868	0.106693	0.131068
207822581	rs7521762	-0.0722798	0.118868	0.106687	0.131068
207830931	rs79872673	-0.0728931	0.122642	0.110954	0.135922
207809835	rs115922103	-0.0731091	0.120755	0.108642	0.133495
207812958	rs41274778	-0.0731091	0.120755	0.108642	0.133495
207813056	rs41274780	-0.0731091	0.120755	0.108642	0.133495
207837740	rs11585607	-0.0731344	0.116981	0.104167	0.128641
207625541	rs311312	-0.0732482	0.0509434	0.0453174	0.0631068
207864463	rs76287248	-0.0744616	0.118868	0.105951	0.131068
207857812	rs11577114	-0.0745047	0.118868	0.105937	0.131068
207847023	rs76654222	-0.0746713	0.118868	0.10588	0.131068
207847062	rs77380139	-0.0746713	0.118868	0.10588	0.131068
207826776	rs2181694	-0.0747234	0.683019	0.684827	0.718447
207854355	rs12025522	-0.0747234	0.683019	0.684827	0.718447
207622223	rs311316	-0.0756791	0.0320755	0.0262318	0.0412621
207622318	rs311315	-0.0756791	0.0320755	0.0262318	0.0412621
207623868	rs311314	-0.0756791	0.0320755	0.0262318	0.0412621
207832102	rs11118281	-0.0757623	0.684906	0.686876	0.720874
207837064	rs11591007	-0.0758882	0.120755	0.107698	0.133495
207838419	rs11587761	-0.0758882	0.120755	0.107698	0.133495
207838465	rs11576446	-0.0758882	0.120755	0.107698	0.133495
207838769	rs79996524	-0.0758882	0.120755	0.107698	0.133495
207838826	rs75088854	-0.0758882	0.120755	0.107698	0.133495
207838915	rs79133635	-0.0758882	0.120755	0.107698	0.133495
207839653	rs77792203	-0.0758882	0.120755	0.107698	0.133495
207839944	rs116806443	-0.0758882	0.120755	0.107698	0.133495
207839962	rs141503126	-0.0758882	0.120755	0.107698	0.133495
207842007	rs75544149	-0.0758882	0.120755	0.107698	0.133495
207842479	rs11589830	-0.0758882	0.120755	0.107698	0.133495
207842489	rs11578598	-0.0758882	0.120755	0.107698	0.133495
207842833	rs11578682	-0.0758882	0.120755	0.107698	0.133495
207851554	rs72468037	-0.0758882	0.120755	0.107698	0.133495
207857396	rs11590898	-0.0758882	0.120755	0.107698	0.133495
207859330	rs74231795	-0.0758882	0.120755	0.107698	0.133495
207838352	rs7515149	-0.0762059	0.684906	0.686677	0.720874
207850560	rs67422482	-0.0762263	0.684906	0.686668	0.720874
207855800	rs11577168	-0.0764804	0.235849	0.226186	0.259709
207862528	rs74978335	-0.0769192	0.122642	0.109575	0.135922
207664607	rs6700109	-0.0778317	0.0641509	0.0526061	0.0728155
207632796	rs17044525	-0.0782142	0.0698113	0.058882	0.0800971
207861994	rs11577935	-0.0782806	0.115094	0.102447	0.128641
207862004	rs11578338	-0.0782806	0.115094	0.102447	0.128641
207676768	rs9429945	-0.0786152	0.15283	0.140394	0.169903
207856009	rs34860402	-0.0791202	0.239623	0.229676	0.264563
207858173	rs76844119	-0.0797642	0.116981	0.104165	0.131068
207809787	rs56245865	-0.0804014	0.245283	0.236087	0.271845
207811106	rs12075041	-0.0804014	0.245283	0.236087	0.271845
207811604	rs11118220	-0.0804014	0.245283	0.236087	0.271845
207849644	rs11589472	-0.0807436	0.241509	0.231284	0.26699
207851806	rs72644190	-0.0807436	0.241509	0.231284	0.26699
207852121	rs72644191	-0.0807436	0.241509	0.231284	0.26699
207854035	rs11118340	-0.0807436	0.241509	0.231284	0.26699
207854409	rs2147022	-0.0807436	0.241509	0.231284	0.26699
207854484	rs2147023	-0.0807436	0.241509	0.231284	0.26699
207854552	rs2147024	-0.0807436	0.241509	0.231284	0.26699
207857254	rs3085	-0.0807436	0.241509	0.231284	0.26699
207661289	rs7519408	-0.0845122	0.0377358	0.0304072	0.0485437
207661640	rs4618970	-0.0845122	0.0377358	0.0304072	0.0485437
207676604	rs4310446	-0.0859931	0.0735849	0.0631175	0.0873786
207658507	rs1977465	-0.0890675	0.40566	0.387923	0.432039

## Sheet: IndianAustroasiatic
POS	ID	SAFE	DAF	phi	kappa
207753547	rs117447527	0.355426	0.09375	0.105031	0.0362694
207829220	rs35707912	0.25813	0.421875	0.464873	0.341969
207770576	rs4844608	0.248349	0.74375	0.793972	0.678756
207757515	rs12034598	0.248309	0.74375	0.793954	0.678756
207793964	rs12734030	0.244711	0.71875	0.768709	0.65285
207762674	rs10779330	0.241637	0.75	0.800244	0.689119
207757235	rs6687175	0.241217	0.75	0.800051	0.689119
207770689	rs4844382	0.241217	0.75	0.800051	0.689119
207782154	rs11118167	0.240638	0.7	0.747601	0.632124
207761196	rs11118131	0.238689	0.753125	0.803564	0.694301
207762358	rs3738468	0.238689	0.753125	0.803564	0.694301
207763863	rs147951060	0.238689	0.753125	0.803564	0.694301
207764944	rs141801747	0.238689	0.753125	0.803564	0.694301
207765557	rs609297	0.238689	0.753125	0.803564	0.694301
207766708	rs6672474	0.238689	0.753125	0.803564	0.694301
207767449	rs143616521	0.238689	0.753125	0.803564	0.694301
207772154	rs12141045	0.238689	0.753125	0.803564	0.694301
207773339	rs7539922	0.238689	0.753125	0.803564	0.694301
207774882	rs11118147	0.238689	0.753125	0.803564	0.694301
207842104	rs12409159	0.236811	0.44375	0.487869	0.373057
207783507	rs12032275	0.234533	0.746875	0.797021	0.689119
207786170	rs12403552	0.234533	0.746875	0.797021	0.689119
207788578	rs10429953	0.234533	0.746875	0.797021	0.689119
207789471	rs10429943	0.234533	0.746875	0.797021	0.689119
207790088	rs3811381	0.23417	0.728125	0.778041	0.668394
207682256	rs11117949	0.232021	0.75625	0.805187	0.699482
207798057	rs11118196	0.231504	0.721875	0.772065	0.663212
207681685	rs12567990	0.229578	0.759375	0.80874	0.704663
207753621	rs2274567	0.228525	0.759375	0.808262	0.704663
207747984	rs17046851	0.228422	0.759375	0.808215	0.704663
207681501	rs12567973	0.225999	0.7625	0.811775	0.709845
207683409	rs12039306	0.225999	0.7625	0.811775	0.709845
207684519	rs11117959	0.225999	0.7625	0.811775	0.709845
207694357	rs11117991	0.22482	0.721875	0.768922	0.663212
207852693	rs11118337	0.222639	0.45	0.491901	0.38342
207685764	rs6540435	0.221052	0.765625	0.814199	0.715026
207773991	rs677066	0.219223	0.7625	0.808719	0.709845
207850589	rs34451130	0.209955	0.459375	0.501944	0.398964
207861207	rs12119104	0.209731	0.459375	0.501833	0.398964
207817612	rs10863437	0.206018	0.4625	0.505393	0.404145
207818719	rs11118237	0.206018	0.4625	0.505393	0.404145
207822724	rs6667118	0.206018	0.4625	0.505393	0.404145
207823161	rs1323720	0.206018	0.4625	0.505393	0.404145
207823405	rs1323722	0.206018	0.4625	0.505393	0.404145
207824408	rs12041397	0.206018	0.4625	0.505393	0.404145
207826858	rs960087	0.206018	0.4625	0.505393	0.404145
207827067	rs960088	0.206018	0.4625	0.505393	0.404145
207827069	rs960086	0.206018	0.4625	0.505393	0.404145
207827538	rs4844611	0.206018	0.4625	0.505393	0.404145
207829653	rs2025372	0.206018	0.4625	0.505393	0.404145
207831357	rs11118278	0.206018	0.4625	0.505393	0.404145
207832402	rs11118282	0.206018	0.4625	0.505393	0.404145
207833301	rs7539772	0.206018	0.4625	0.505393	0.404145
207833336	rs7531923	0.206018	0.4625	0.505393	0.404145
207836408	rs4308978	0.206018	0.4625	0.505393	0.404145
207836680	rs9728503	0.206018	0.4625	0.505393	0.404145
207837101	rs4076514	0.206018	0.4625	0.505393	0.404145
207840776	rs10863461	0.206018	0.4625	0.505393	0.404145
207844062	rs12563520	0.206018	0.4625	0.505393	0.404145
207844625	rs12045913	0.206018	0.4625	0.505393	0.404145
207846242	rs6684643	0.206018	0.4625	0.505393	0.404145
207847128	rs6657161	0.206018	0.4625	0.505393	0.404145
207851169	rs2296156	0.206018	0.4625	0.505393	0.404145
207851760	rs2296159	0.206018	0.4625	0.505393	0.404145
207854672	rs12032970	0.206018	0.4625	0.505393	0.404145
207854827	rs11118345	0.206018	0.4625	0.505393	0.404145
207855095	rs10746386	0.206018	0.4625	0.505393	0.404145
207856868	rs11118354	0.206018	0.4625	0.505393	0.404145
207857158	rs12411037	0.206018	0.4625	0.505393	0.404145
207857760	rs4097398	0.206018	0.4625	0.505393	0.404145
207857773	rs12144801	0.206018	0.4625	0.505393	0.404145
207858546	rs11118359	0.206018	0.4625	0.505393	0.404145
207858586	rs11118360	0.206018	0.4625	0.505393	0.404145
207859743	rs12022909	0.206018	0.4625	0.505393	0.404145
207822856	rs6667238	0.201761	0.465625	0.508667	0.409326
207820201	rs6659617	0.154481	0.603125	0.641261	0.564767
207819159	rs11118238	0.153449	0.609375	0.645813	0.569948
207819729	rs6696840	0.153449	0.609375	0.645813	0.569948
207858814	rs72644193	0.149557	0.771875	0.78206	0.715026
207808286	rs12033963	0.141183	0.575	0.614309	0.544041
207652176	rs17045328	0.139394	0.19375	0.20052	0.150259
207624861	rs11808746	0.138791	0.19375	0.200303	0.150259
207809744	rs7542494	0.137681	0.784375	0.791206	0.73057
207862359	rs80121755	0.134256	0.915625	0.919186	0.875648
207861724	rs11583249	0.130797	0.91875	0.92248	0.880829
207676572	.	0.130521	0.04375	0.0470843	0.0259067
207747296	rs1752684	0.126687	0.90625	0.925933	0.88601
207660378	rs2182913	0.122847	0.965625	0.974874	0.948187
207664721	rs9429779	0.122847	0.965625	0.974874	0.948187
207668630	rs9429942	0.122847	0.965625	0.974874	0.948187
207832153	rs10863451	0.119354	0.54375	0.582913	0.523316
207738077	rs7515905	0.116068	0.9125	0.931489	0.896373
207623829	rs7527218	0.114821	0.74375	0.761762	0.709845
207643949	rs10863322	0.114821	0.74375	0.761762	0.709845
207684192	rs12037841	0.11244	0.940625	0.952013	0.92228
207664423	rs6663887	0.11131	0.98125	0.987737	0.968912
207669924	rs9429943	0.11131	0.98125	0.987737	0.968912
207670307	rs9429944	0.11131	0.98125	0.987737	0.968912
207672612	rs4844598	0.11131	0.98125	0.987737	0.968912
207673084	rs10863341	0.11131	0.98125	0.987737	0.968912
207675478	.	0.111053	0.046875	0.0506907	0.0310881
207651935	rs4844596	0.110457	0.746875	0.764709	0.715026
207798238	rs10863418	0.109753	0.915625	0.934033	0.901554
207739452	.	0.109619	0.0125	0.0133214	0.00518135
207755489	.	0.109619	0.0125	0.0133214	0.00518135
207795886	.	0.109619	0.0125	0.0133214	0.00518135
207673631	rs7533408	0.107762	0.984375	0.990773	0.974093
207662180	rs59824364	0.106339	0.215625	0.216959	0.176166
207669355	rs9429782	0.106339	0.215625	0.216959	0.176166
207822823	.	0.104732	0.109375	0.118024	0.0880829
207641619	.	0.102988	0.040625	0.0425723	0.0259067
207661370	.	0.0995247	0.040625	0.0420119	0.0259067
207646322	rs1048971	0.0974826	0.753125	0.768754	0.725389
207808714	rs56302750	0.0959117	0.1125	0.121366	0.0932642
207657375	rs17045468	0.0940107	0.203125	0.206593	0.170984
207653364	rs17618	0.0914145	0.96875	0.976525	0.958549
207667190	rs9429780	0.0909685	0.975	0.980429	0.963731
207667222	rs9429781	0.0909685	0.975	0.980429	0.963731
207667303	rs9429941	0.0909685	0.975	0.980429	0.963731
207671849	rs1887633	0.0905548	0.9875	0.991843	0.979275
207817152	rs10779341	0.0901075	0.675	0.710795	0.668394
207817631	rs9651101	0.0866403	0.678125	0.714187	0.673575
207654301	rs12059417	0.0864794	0.984375	0.987479	0.974093
207816480	rs12743911	0.0861194	0.678125	0.713943	0.673575
207813726	rs4844386	0.0859946	0.684375	0.718894	0.678756
207814451	rs10779339	0.0859946	0.684375	0.718894	0.678756
207815424	rs7550883	0.0859946	0.684375	0.718894	0.678756
207670928	rs1571344	0.0828967	0.990625	0.994445	0.984456
207675853	rs12075933	0.0828967	0.990625	0.994445	0.984456
207663686	.	0.0823935	0.04375	0.0455939	0.0310881
207754102	rs117745867	0.0765769	0.009375	0.0108138	0.00518135
207779414	rs372560592	0.0765769	0.009375	0.0108138	0.00518135
207802328	.	0.0765769	0.009375	0.0108138	0.00518135
207837490	rs7512100	0.0739285	0.690625	0.723333	0.689119
207837590	rs10779353	0.0739285	0.690625	0.723333	0.689119
207663937	rs4525038	0.0733303	0.990625	0.993292	0.984456
207626613	rs140024463	0.0719851	0.984375	0.989389	0.979275
207627874	rs368839023	0.0719851	0.984375	0.989389	0.979275
207629863	rs146939930	0.0719851	0.984375	0.989389	0.979275
207634483	rs141941832	0.0719851	0.984375	0.989389	0.979275
207647993	rs3991865	0.0719851	0.984375	0.989389	0.979275
207651486	rs187391235	0.0719851	0.984375	0.989389	0.979275
207652934	rs138313826	0.0719851	0.984375	0.989389	0.979275
207776126	rs183087939	0.0604787	0.009375	0.00962975	0.00518135
207818120	rs74692669	0.0571146	0.8625	0.865153	0.84456
207624310	rs79018154	0.0549349	0.0375	0.0407003	0.0310881
207629416	rs311302	0.0537691	0.809375	0.819473	0.797927
207639695	rs311311	0.0537691	0.809375	0.819473	0.797927
207640345	rs1032980	0.0537691	0.809375	0.819473	0.797927
207641023	rs1032979	0.0537691	0.809375	0.819473	0.797927
207646898	rs4308977	0.0537691	0.809375	0.819473	0.797927
207653178	rs12032512	0.0526938	0.5	0.513385	0.487047
207621832	rs311317	0.0495251	0.8125	0.822768	0.803109
207681913	rs189182213	0.0478863	0.01875	0.0153301	0.0103627
207676291	rs76306710	0.0403661	0.028125	0.0265516	0.0207254
207756708	.	0.037192	0.009375	0.00791694	0.00518135
207846527	.	0.037192	0.009375	0.00791694	0.00518135
207848738	.	0.03407	0.0125	0.0138418	0.0103627
207627057	rs12135588	0.0335892	0.025	0.0255502	0.0207254
207643673	rs568515	0.0297079	0.825	0.830084	0.818653
207645956	rs9429936	0.0297079	0.825	0.830084	0.818653
207665920	rs10863336	0.0280901	0.540625	0.558033	0.544041
207668414	rs7525160	0.0280901	0.540625	0.558033	0.544041
207670438	rs1831150	0.0280056	0.128125	0.128271	0.119171
207675655	rs2025935	0.0280056	0.128125	0.128271	0.119171
207800400	.	0.0279781	0.00625	0.00720693	0.00518135
207770638	.	0.0272233	0.009375	0.00718371	0.00518135
207839242	.	0.0272233	0.009375	0.00718371	0.00518135
207841249	.	0.0272233	0.009375	0.00718371	0.00518135
207760140	.	0.0251061	0.00625	0.006999	0.00518135
207627998	rs17258955	0.0187081	0.028125	0.0288896	0.0259067
207666308	rs1410408	0.0177065	0.290625	0.282527	0.274611
207653814	rs12117916	0.0171995	0.153125	0.151148	0.145078
207656050	rs6690215	0.0164144	0.65625	0.665818	0.658031
207800889	rs17048010	0.0161336	0.021875	0.0175691	0.015544
207843693	.	0.0153656	0.00625	0.0062938	0.00518135
207658507	rs1977465	0.015235	0.321875	0.317939	0.310881
207681092	.	0.0151011	0.015625	0.0174125	0.015544
207760221	.	0.0151011	0.015625	0.0174125	0.015544
207748440	.	0.0145441	0.00625	0.00623432	0.00518135
207830904	.	0.0145441	0.00625	0.00623432	0.00518135
207838329	.	0.0145441	0.00625	0.00623432	0.00518135
207863838	.	0.0145441	0.00625	0.00623432	0.00518135
207653444	rs17258996	0.0117038	0.15625	0.154447	0.150259
207648022	rs181863809	0.0107496	0.00625	0.00595961	0.00518135
207860430	.	0.0107496	0.00625	0.00595961	0.00518135
207627693	rs3813946	0.00538734	0.159375	0.157394	0.15544
207631158	rs12140602	0.00538734	0.159375	0.157394	0.15544
207631205	rs12139795	0.00538734	0.159375	0.157394	0.15544
207636208	rs3767934	0.00538734	0.159375	0.157394	0.15544
207641840	rs2063143	0.00538734	0.159375	0.157394	0.15544
207642295	rs1507764	0.00538734	0.159375	0.157394	0.15544
207838679	rs114608601	0.00320624	0.009375	0.0106858	0.0103627
207774839	.	0.00188094	0.01875	0.0209921	0.0207254
207636195	.	0.00176007	0.0125	0.0105424	0.0103627
207823808	.	0.00134524	0.009375	0.0104983	0.0103627
207773138	.	0.000888974	0.00625	0.00524571	0.00518135
207758953	.	0.00045929	0.00625	0.0052146	0.00518135
207825734	.	0.00045929	0.00625	0.0052146	0.00518135
207795468	rs369487127	0.000146505	0.00625	0.00519195	0.00518135
207655815	rs1041250	-2.56886e-05	0.14375	0.139887	0.139896
207656502	rs7543913	-2.56886e-05	0.14375	0.139887	0.139896
207656605	rs6665881	-0.000131894	0.528125	0.538794	0.53886
207658145	rs12021671	-0.000159841	0.671875	0.678682	0.678756
207864174	.	-0.000163121	0.00625	0.00516954	0.00518135
207842582	rs144570877	-0.00188429	0.009375	0.0101728	0.0103627
207635789	rs1567190	-0.002145	0.546875	0.55852	0.559585
207637359	rs3767933	-0.002145	0.546875	0.55852	0.559585
207790792	.	-0.00245507	0.009375	0.0101153	0.0103627
207819271	.	-0.00299149	0.025	0.0254323	0.0259067
207830686	.	-0.00299149	0.025	0.0254323	0.0259067
207806689	.	-0.00317407	0.00625	0.00495155	0.00518135
207633294	.	-0.004046	0.009375	0.0099549	0.0103627
207772410	.	-0.00698957	0.009375	0.00965823	0.0103627
207740856	.	-0.0103814	0.009375	0.00931638	0.0103627
207808403	rs56311085	-0.0112413	0.03125	0.0291366	0.0310881
207651835	rs9429778	-0.0118222	0.165625	0.161407	0.165803
207650437	rs80133820	-0.0138783	0.00625	0.00417657	0.00518135
207768459	rs188999850	-0.0138848	0.0125	0.0138445	0.015544
207671342	.	-0.0146388	0.01875	0.0186497	0.0207254
207660012	.	-0.018788	0.021875	0.022946	0.0259067
207772946	rs72737299	-0.0194996	0.015625	0.0131313	0.015544
207674728	.	-0.0206394	0.03125	0.0324375	0.0362694
207645743	rs2940253	-0.0224472	0.171875	0.167622	0.176166
207808077	rs56168670	-0.0225169	0.003125	0.00360701	0.00518135
207755348	rs201880876	-0.0225414	0.003125	0.00360529	0.00518135
207773236	.	-0.0225447	0.003125	0.00360507	0.00518135
207862690	rs371650700	-0.0225545	0.003125	0.00360438	0.00518135
207696835	.	-0.0225578	0.003125	0.00360415	0.00518135
207748982	rs367801558	-0.0228735	0.003125	0.00358208	0.00518135
207751999	.	-0.0229095	0.003125	0.00357956	0.00518135
207699078	rs56348435	-0.0229225	0.003125	0.00357865	0.00518135
207697532	rs151057565	-0.0233511	0.003125	0.00354868	0.00518135
207633680	.	-0.0241379	0.003125	0.00349367	0.00518135
207653106	rs2182909	-0.0241639	0.171875	0.166969	0.176166
207624911	rs311313	-0.0243529	0.171875	0.166897	0.176166
207649609	rs61754517	-0.0254351	0.003125	0.00340297	0.00518135
207676425	rs184248478	-0.0254351	0.003125	0.00340297	0.00518135
207739670	.	-0.0256052	0.003125	0.00339108	0.00518135
207828483	rs368373815	-0.0256052	0.003125	0.00339108	0.00518135
207658504	.	-0.0258081	0.003125	0.0033769	0.00518135
207668928	rs142764189	-0.0263348	0.003125	0.00334007	0.00518135
207808437	rs56237243	-0.0263348	0.003125	0.00334007	0.00518135
207827944	rs115328938	-0.0263348	0.003125	0.00334007	0.00518135
207846068	rs12729557	-0.0263348	0.003125	0.00334007	0.00518135
207849645	rs147547930	-0.0263348	0.003125	0.00334007	0.00518135
207848697	.	-0.0266636	0.003125	0.00331708	0.00518135
207788519	.	-0.0267924	0.0125	0.0122646	0.015544
207687843	.	-0.0272852	0.003125	0.00327362	0.00518135
207816612	.	-0.0273426	0.009375	0.00760688	0.0103627
207748065	.	-0.0275117	0.015625	0.0121399	0.015544
207850791	rs373799944	-0.0275289	0.003125	0.00325658	0.00518135
207829956	.	-0.0276603	0.009375	0.00757486	0.0103627
207858029	.	-0.0276603	0.009375	0.00757486	0.0103627
207661246	.	-0.027663	0.003125	0.0032472	0.00518135
207652920	.	-0.028103	0.003125	0.00321644	0.00518135
207794481	rs56059636	-0.0284858	0.003125	0.00318967	0.00518135
207858895	.	-0.0285692	0.003125	0.00318384	0.00518135
207680877	.	-0.0286265	0.003125	0.00317984	0.00518135
207629702	rs311304	-0.0297079	0.175	0.169916	0.181347
207630444	rs311306	-0.0297079	0.175	0.169916	0.181347
207631778	rs311307	-0.0297079	0.175	0.169916	0.181347
207635573	rs311310	-0.0297079	0.175	0.169916	0.181347
207645282	rs511678	-0.0297079	0.175	0.169916	0.181347
207645895	rs9429774	-0.0297079	0.175	0.169916	0.181347
207646462	rs17615	-0.0297079	0.175	0.169916	0.181347
207646923	rs17616	-0.0297079	0.175	0.169916	0.181347
207633750	.	-0.0300423	0.01875	0.0164655	0.0207254
207816711	.	-0.0302122	0.0125	0.011846	0.015544
207853813	rs115664052	-0.0303506	0.003125	0.00305929	0.00518135
207620434	.	-0.0303833	0.003125	0.003057	0.00518135
207676361	.	-0.0308888	0.003125	0.00302166	0.00518135
207620361	.	-0.0310669	0.009375	0.00723152	0.0103627
207630577	.	-0.0310669	0.009375	0.00723152	0.0103627
207635807	.	-0.0310669	0.009375	0.00723152	0.0103627
207636316	.	-0.0310669	0.009375	0.00723152	0.0103627
207638982	.	-0.0310669	0.009375	0.00723152	0.0103627
207641183	.	-0.0310669	0.009375	0.00723152	0.0103627
207644155	rs201585844	-0.0310669	0.009375	0.00723152	0.0103627
207645271	.	-0.0310669	0.009375	0.00723152	0.0103627
207824382	rs60467252	-0.0314997	0.05625	0.0496964	0.0569948
207630123	.	-0.031959	0.00625	0.00721048	0.0103627
207697953	rs188473867	-0.0320093	0.003125	0.00294332	0.00518135
207673987	.	-0.0320731	0.003125	0.00293886	0.00518135
207663938	.	-0.0327231	0.00625	0.00713511	0.0103627
207740710	rs189159003	-0.0336604	0.015625	0.0159959	0.0207254
207790607	.	-0.0336604	0.015625	0.0159959	0.0207254
207791063	rs56032207	-0.0336604	0.015625	0.0159959	0.0207254
207671398	rs375625642	-0.0345545	0.003125	0.00276536	0.00518135
207761041	rs377132050	-0.0357012	0.003125	0.00268519	0.00518135
207647544	rs41304099	-0.0363555	0.003125	0.00263944	0.00518135
207696913	rs55807214	-0.0363555	0.003125	0.00263944	0.00518135
207740946	.	-0.0363555	0.003125	0.00263944	0.00518135
207786338	rs371074966	-0.0363621	0.003125	0.00263898	0.00518135
207855948	.	-0.0365156	0.0125	0.0110745	0.015544
207793174	rs144309931	-0.036632	0.003125	0.00262011	0.00518135
207852018	rs12410867	-0.0368698	0.03125	0.0342005	0.0414508
207827050	rs146065777	-0.0374859	0.003125	0.00256041	0.00518135
207686500	.	-0.0375398	0.003125	0.00255663	0.00518135
207785381	.	-0.0377219	0.00625	0.00664205	0.0103627
207805553	.	-0.0377219	0.00625	0.00664205	0.0103627
207805645	.	-0.0377219	0.00625	0.00664205	0.0103627
207648877	rs189569885	-0.0377917	0.003125	0.00253902	0.00518135
207620233	.	-0.0380453	0.003125	0.00252129	0.00518135
207782707	rs17259045	-0.0380453	0.003125	0.00252129	0.00518135
207786780	rs111393278	-0.0380453	0.003125	0.00252129	0.00518135
207761856	rs117975322	-0.0383594	0.003125	0.00249933	0.00518135
207631460	.	-0.0383767	0.015625	0.0153333	0.0207254
207633284	.	-0.0398904	0.003125	0.00239228	0.00518135
207808617	.	-0.0398953	0.003125	0.00239194	0.00518135
207812277	rs189986327	-0.0413038	0.003125	0.00229347	0.00518135
207814186	.	-0.0413061	0.00625	0.00628854	0.0103627
207847406	rs201814462	-0.0414499	0.00625	0.00627435	0.0103627
207693866	rs10779311	-0.0414835	0.00625	0.00627104	0.0103627
207844701	rs367721439	-0.0418337	0.003125	0.00225641	0.00518135
207644133	.	-0.042381	0.00625	0.00618252	0.0103627
207833357	rs6686325	-0.0428406	0.28125	0.255478	0.274611
207842900	rs4844388	-0.0428406	0.28125	0.255478	0.274611
207651059	rs61821132	-0.0429919	0.003125	0.00217544	0.00518135
207661679	rs61821135	-0.0429919	0.003125	0.00217544	0.00518135
207665084	rs61821136	-0.0429919	0.003125	0.00217544	0.00518135
207671621	rs1887632	-0.0429919	0.003125	0.00217544	0.00518135
207673414	rs61822963	-0.0429919	0.003125	0.00217544	0.00518135
207676203	rs56146462	-0.0429919	0.003125	0.00217544	0.00518135
207755736	rs78150633	-0.0429919	0.003125	0.00217544	0.00518135
207821046	rs12038371	-0.0439906	0.2875	0.26003	0.279793
207627834	rs373721952	-0.0451827	0.009375	0.0100996	0.015544
207640674	.	-0.0451827	0.009375	0.0100996	0.015544
207755502	rs34720009	-0.0453819	0.00625	0.00588652	0.0103627
207815468	rs57715085	-0.0466407	0.13125	0.128718	0.145078
207680876	rs141114017	-0.0469799	0.003125	0.0018966	0.00518135
207764389	rs141282494	-0.0469799	0.003125	0.0018966	0.00518135
207817731	rs73080604	-0.0469799	0.003125	0.0018966	0.00518135
207833328	rs113630340	-0.0469799	0.003125	0.0018966	0.00518135
207808062	rs56244519	-0.0471628	0.0125	0.0141796	0.0207254
207829621	rs149903858	-0.0474386	0.021875	0.0229963	0.0310881
207696849	.	-0.0477438	0.0125	0.014099	0.0207254
207760148	.	-0.0477438	0.0125	0.014099	0.0207254
207808630	rs55815533	-0.0479538	0.00625	0.00563285	0.0103627
207818744	.	-0.0485384	0.0125	0.00960287	0.015544
207791140	rs56216545	-0.0487105	0.003125	0.0017756	0.00518135
207791853	rs11578101	-0.0487105	0.003125	0.0017756	0.00518135
207854006	.	-0.0499036	0.0125	0.0137992	0.0207254
207687553	rs115075067	-0.0500185	0.009375	0.00951687	0.015544
207748388	rs116146912	-0.0500185	0.009375	0.00951687	0.015544
207683686	.	-0.0516075	0.00625	0.00527247	0.0103627
207666591	rs79658187	-0.0517107	0.00625	0.00526229	0.0103627
207786570	rs140331798	-0.0522731	0.0125	0.00914574	0.015544
207792561	rs370473407	-0.0522731	0.0125	0.00914574	0.015544
207825340	rs185108787	-0.0522731	0.0125	0.00914574	0.015544
207647921	.	-0.0529912	0.009375	0.00915866	0.015544
207648758	.	-0.0529912	0.009375	0.00915866	0.015544
207685106	rs76041657	-0.0531463	0.00625	0.0051207	0.0103627
207738352	rs374249264	-0.0531463	0.00625	0.0051207	0.0103627
207790125	rs147860921	-0.0531463	0.00625	0.0051207	0.0103627
207628294	rs368246274	-0.0532756	0.0125	0.0133312	0.0207254
207809833	rs56161922	-0.0533677	0.134375	0.131274	0.150259
207812173	rs56386223	-0.0533677	0.134375	0.131274	0.150259
207812405	rs72468035	-0.0533677	0.134375	0.131274	0.150259
207812791	rs41274776	-0.0533677	0.134375	0.131274	0.150259
207813556	rs56149234	-0.0533677	0.134375	0.131274	0.150259
207845010	.	-0.0546025	0.053125	0.0490851	0.0621762
207691563	rs77357299	-0.0551847	0.0375	0.0305013	0.0414508
207653395	rs17617	-0.0559558	0.015625	0.0128633	0.0207254
207676450	.	-0.0582408	0.01875	0.0168009	0.0259067
207838717	.	-0.0592756	0.03125	0.0297945	0.0414508
207780961	rs370632376	-0.0606393	0.0125	0.0123092	0.0207254
207782998	.	-0.0606393	0.0125	0.0123092	0.0207254
207757844	rs140655957	-0.0658076	0.015625	0.0114791	0.0207254
207676593	rs374423961	-0.0668109	0.015625	0.0155657	0.0259067
207740868	rs34883952	-0.0669787	0.0125	0.0114294	0.0207254
207748107	rs10127904	-0.0669787	0.0125	0.0114294	0.0207254
207767671	rs34386700	-0.0669787	0.0125	0.0114294	0.0207254
207770852	rs10158414	-0.0669787	0.0125	0.0114294	0.0207254
207772608	rs34070762	-0.0669787	0.0125	0.0114294	0.0207254
207773902	rs17259038	-0.0669787	0.0125	0.0114294	0.0207254
207624388	.	-0.0672713	0.0125	0.0113888	0.0207254
207831139	rs74935684	-0.0674389	0.01875	0.0196826	0.0310881
207818422	rs3738469	-0.0677724	0.140625	0.135867	0.160622
207820375	rs78159416	-0.0677724	0.140625	0.135867	0.160622
207622223	rs311316	-0.067832	0.00625	0.0036722	0.0103627
207622318	rs311315	-0.067832	0.00625	0.0036722	0.0103627
207623868	rs311314	-0.067832	0.00625	0.0036722	0.0103627
207825415	rs57587123	-0.0685756	0.146875	0.14042	0.165803
207839018	rs56132412	-0.0685756	0.146875	0.14042	0.165803
207839769	rs56235509	-0.0685756	0.146875	0.14042	0.165803
207840002	rs55883147	-0.0685756	0.146875	0.14042	0.165803
207841934	rs12567945	-0.0685756	0.146875	0.14042	0.165803
207842704	rs17045979	-0.0685756	0.146875	0.14042	0.165803
207843000	rs55821028	-0.0685756	0.146875	0.14042	0.165803
207844799	rs74401244	-0.0685756	0.146875	0.14042	0.165803
207850717	rs74231794	-0.0685756	0.146875	0.14042	0.165803
207852226	rs74184055	-0.0685756	0.146875	0.14042	0.165803
207856040	rs55638397	-0.0685756	0.146875	0.14042	0.165803
207856658	rs12562739	-0.0685756	0.146875	0.14042	0.165803
207856666	rs12563415	-0.0685756	0.146875	0.14042	0.165803
207858661	rs75758158	-0.0685756	0.146875	0.14042	0.165803
207859699	rs55689175	-0.0685756	0.146875	0.14042	0.165803
207860158	rs55952744	-0.0685756	0.146875	0.14042	0.165803
207850539	rs11118328	-0.0686746	0.025	0.0192927	0.0310881
207841206	rs113001246	-0.0687005	0.00625	0.00358654	0.0103627
207676604	rs4310446	-0.0700404	0.015625	0.0108844	0.0207254
207638130	rs371562412	-0.0707981	0.00625	0.00337964	0.0103627
207647423	rs367871346	-0.0707981	0.00625	0.00337964	0.0103627
207649246	rs377165124	-0.0707981	0.00625	0.00337964	0.0103627
207651360	rs200182370	-0.0707981	0.00625	0.00337964	0.0103627
207656248	rs370634417	-0.0707981	0.00625	0.00337964	0.0103627
207658159	rs187921077	-0.0707981	0.00625	0.00337964	0.0103627
207669467	.	-0.0707981	0.00625	0.00337964	0.0103627
207670609	.	-0.0707981	0.00625	0.00337964	0.0103627
207674706	.	-0.0707981	0.00625	0.00337964	0.0103627
207624466	rs372315126	-0.0719851	0.015625	0.0106112	0.0207254
207625690	rs144800606	-0.0719851	0.015625	0.0106112	0.0207254
207627293	rs140630338	-0.0719851	0.015625	0.0106112	0.0207254
207630836	rs150868219	-0.0719851	0.015625	0.0106112	0.0207254
207631753	rs146796037	-0.0719851	0.015625	0.0106112	0.0207254
207632805	rs150973349	-0.0719851	0.015625	0.0106112	0.0207254
207634274	rs149048095	-0.0719851	0.015625	0.0106112	0.0207254
207634294	rs143079233	-0.0719851	0.015625	0.0106112	0.0207254
207635390	rs146134620	-0.0719851	0.015625	0.0106112	0.0207254
207635899	rs142270195	-0.0719851	0.015625	0.0106112	0.0207254
207647339	rs9429775	-0.0719851	0.015625	0.0106112	0.0207254
207648803	rs372460675	-0.0719851	0.015625	0.0106112	0.0207254
207650085	rs372421669	-0.0719851	0.015625	0.0106112	0.0207254
207652928	rs147029386	-0.0719851	0.015625	0.0106112	0.0207254
207625541	rs311312	-0.072888	0.009375	0.00676111	0.015544
207661289	rs7519408	-0.0733303	0.009375	0.00670782	0.015544
207661640	rs4618970	-0.0733303	0.009375	0.00670782	0.015544
207664607	rs6700109	-0.0733303	0.009375	0.00670782	0.015544
207820278	rs11118241	-0.0739285	0.309375	0.276667	0.310881
207820313	rs11118242	-0.0739285	0.309375	0.276667	0.310881
207822767	rs6540436	-0.0739285	0.309375	0.276667	0.310881
207838429	rs7515238	-0.0739285	0.309375	0.276667	0.310881
207843903	rs10863463	-0.0739285	0.309375	0.276667	0.310881
207849916	rs12143527	-0.0739285	0.309375	0.276667	0.310881
207851611	rs2296158	-0.0739285	0.309375	0.276667	0.310881
207852600	rs10779359	-0.0739285	0.309375	0.276667	0.310881
207852642	rs6687503	-0.0739285	0.309375	0.276667	0.310881
207853924	rs1570563	-0.0739285	0.309375	0.276667	0.310881
207854703	rs1853526	-0.0739285	0.309375	0.276667	0.310881
207856787	rs10779362	-0.0739285	0.309375	0.276667	0.310881
207644683	rs182176991	-0.0747849	0.0125	0.0103459	0.0207254
207799958	rs142081503	-0.0783758	0.034375	0.0259647	0.0414508
207797771	.	-0.0786217	0.0375	0.0302237	0.0466321
207819000	rs12744104	-0.0802005	0.01875	0.0175243	0.0310881
207819401	rs12745818	-0.0802005	0.01875	0.0175243	0.0310881
207821397	rs35728110	-0.0802005	0.01875	0.0175243	0.0310881
207829549	rs2025371	-0.0802005	0.01875	0.0175243	0.0310881
207839505	rs17186897	-0.0802005	0.01875	0.0175243	0.0310881
207841745	rs36001492	-0.0802005	0.01875	0.0175243	0.0310881
207849214	rs2147021	-0.0802005	0.01875	0.0175243	0.0310881
207850879	rs34509370	-0.0802005	0.01875	0.0175243	0.0310881
207858527	rs12738067	-0.0802005	0.01875	0.0175243	0.0310881
207862698	rs36019152	-0.0802005	0.01875	0.0175243	0.0310881
207808385	rs6661764	-0.0820326	0.25	0.223167	0.259067
207661446	rs61821134	-0.0828967	0.009375	0.00555508	0.015544
207669111	rs55819427	-0.0828967	0.009375	0.00555508	0.015544
207670744	rs1986158	-0.0828967	0.009375	0.00555508	0.015544
207672719	rs61822962	-0.0828967	0.009375	0.00555508	0.015544
207672988	rs59179545	-0.0828967	0.009375	0.00555508	0.015544
207673980	rs7543742	-0.0828967	0.009375	0.00555508	0.015544
207675712	rs61822964	-0.0828967	0.009375	0.00555508	0.015544
207838235	.	-0.0834398	0.021875	0.021066	0.0362694
207813601	rs4844385	-0.0859946	0.315625	0.281106	0.321244
207814835	rs10863434	-0.0859946	0.315625	0.281106	0.321244
207815189	rs10494885	-0.0859946	0.315625	0.281106	0.321244
207815787	rs4385710	-0.0859946	0.315625	0.281106	0.321244
207815863	rs6701416	-0.0859946	0.315625	0.281106	0.321244
207678791	rs114589181	-0.0862149	0.009375	0.00515524	0.015544
207688746	rs115924259	-0.0862149	0.009375	0.00515524	0.015544
207695875	rs116578240	-0.0862149	0.009375	0.00515524	0.015544
207696672	rs115290463	-0.0862149	0.009375	0.00515524	0.015544
207698431	rs12729446	-0.0862149	0.009375	0.00515524	0.015544
207738031	rs149257151	-0.0862149	0.009375	0.00515524	0.015544
207751143	rs114610598	-0.0862149	0.009375	0.00515524	0.015544
207752970	rs79299123	-0.0862149	0.009375	0.00515524	0.015544
207754253	rs116772674	-0.0862149	0.009375	0.00515524	0.015544
207756187	rs114462179	-0.0862149	0.009375	0.00515524	0.015544
207757393	rs114491310	-0.0862149	0.009375	0.00515524	0.015544
207757552	rs116145400	-0.0862149	0.009375	0.00515524	0.015544
207763169	rs11576732	-0.0862149	0.009375	0.00515524	0.015544
207763630	rs143923368	-0.0862149	0.009375	0.00515524	0.015544
207766903	rs149291790	-0.0862149	0.009375	0.00515524	0.015544
207768974	rs114144376	-0.0862149	0.009375	0.00515524	0.015544
207772120	rs115270542	-0.0862149	0.009375	0.00515524	0.015544
207773168	rs114384980	-0.0862149	0.009375	0.00515524	0.015544
207774344	rs115328932	-0.0862149	0.009375	0.00515524	0.015544
207789303	rs78953596	-0.0862149	0.009375	0.00515524	0.015544
207790582	rs56307771	-0.0862149	0.009375	0.00515524	0.015544
207797237	rs55850140	-0.0862149	0.009375	0.00515524	0.015544
207799880	rs116785364	-0.0862149	0.009375	0.00515524	0.015544
207801545	rs11580627	-0.0862149	0.009375	0.00515524	0.015544
207803821	rs114995634	-0.0862149	0.009375	0.00515524	0.015544
207804030	rs80343690	-0.0862149	0.009375	0.00515524	0.015544
207804238	rs11581832	-0.0862149	0.009375	0.00515524	0.015544
207619949	rs17044032	-0.0864794	0.015625	0.0125214	0.0259067
207623930	rs61240730	-0.0864794	0.015625	0.0125214	0.0259067
207627918	rs1876453	-0.0864794	0.015625	0.0125214	0.0259067
207630888	rs61821130	-0.0864794	0.015625	0.0125214	0.0259067
207648173	rs61735651	-0.0864794	0.015625	0.0125214	0.0259067
207650938	rs7549152	-0.0864794	0.015625	0.0125214	0.0259067
207653701	rs7548495	-0.0864794	0.015625	0.0125214	0.0259067
207677486	rs7536931	-0.0867513	0.25625	0.245939	0.284974
207634670	rs17044576	-0.0895525	0.059375	0.0540393	0.0777202
207807556	rs114495320	-0.0895835	0.01875	0.0159374	0.0310881
207660071	rs2182911	-0.0909685	0.025	0.0195712	0.0362694
207660344	rs2182912	-0.0909685	0.025	0.0195712	0.0362694
207671269	rs4844597	-0.0909685	0.025	0.0195712	0.0362694
207671476	rs4274065	-0.0909685	0.025	0.0195712	0.0362694
207673945	rs7533520	-0.0909685	0.025	0.0195712	0.0362694
207817025	rs10779340	-0.0946039	0.328125	0.292104	0.336788
207668447	rs7525170	-0.095162	0.028125	0.0228409	0.0414508
207804141	rs1408077	-0.0951841	0.071875	0.0568213	0.0829016
207806730	rs6697005	-0.0951841	0.071875	0.0568213	0.0829016
207802552	rs4844610	-0.0953791	0.040625	0.0309131	0.0518135
207685965	rs4562624	-0.101091	0.05	0.0380097	0.0621762
207692049	rs6656401	-0.101091	0.05	0.0380097	0.0621762
207750568	rs679515	-0.101091	0.05	0.0380097	0.0621762
207696657	.	-0.103122	0.04375	0.0420458	0.0673575
207632796	rs17044525	-0.105209	0.028125	0.0208761	0.0414508
207799874	rs10863420	-0.109753	0.084375	0.0659671	0.0984456
207800555	rs1408078	-0.109753	0.084375	0.0659671	0.0984456
207831669	rs11118280	-0.111681	0.45	0.410622	0.466321
207663356	rs17045761	-0.111714	0.075	0.0655681	0.0984456
207796897	rs10863417	-0.113502	0.0875	0.0692872	0.103627
207795320	rs2296160	-0.113861	0.0875	0.0691786	0.103627
207679307	rs4844600	-0.114483	0.1	0.0823555	0.119171
207800389	rs1830763	-0.114763	0.0875	0.0689059	0.103627
207685786	rs4266886	-0.116068	0.0875	0.068511	0.103627
207784968	rs3818361	-0.116068	0.0875	0.068511	0.103627
207786289	rs6701713	-0.116068	0.0875	0.068511	0.103627
207786542	rs2093761	-0.116068	0.0875	0.068511	0.103627
207786828	rs2093760	-0.116068	0.0875	0.068511	0.103627
207822078	rs6666431	-0.119354	0.45625	0.417087	0.476684
207823240	rs1323721	-0.119354	0.45625	0.417087	0.476684
207823865	rs6540437	-0.119354	0.45625	0.417087	0.476684
207824332	rs6662432	-0.119354	0.45625	0.417087	0.476684
207824708	rs7517879	-0.119354	0.45625	0.417087	0.476684
207828752	rs11118268	-0.119354	0.45625	0.417087	0.476684
207830383	rs10082154	-0.119354	0.45625	0.417087	0.476684
207832728	rs1570567	-0.119354	0.45625	0.417087	0.476684
207836931	rs4427403	-0.119354	0.45625	0.417087	0.476684
207837177	rs4317806	-0.119354	0.45625	0.417087	0.476684
207845122	rs6683750	-0.119354	0.45625	0.417087	0.476684
207847195	rs6669885	-0.119354	0.45625	0.417087	0.476684
207847876	rs10494884	-0.119354	0.45625	0.417087	0.476684
207848051	rs11118322	-0.119354	0.45625	0.417087	0.476684
207847410	rs6657436	-0.122424	0.459375	0.420709	0.481865
207752990	rs3849266	-0.125254	0.125	0.101232	0.145078
207864463	rs76287248	-0.126412	0.078125	0.074498	0.11399
207676768	rs9429945	-0.127214	0.140625	0.123459	0.170984
207740272	rs12038575	-0.127221	0.11875	0.0960629	0.139896
207809835	rs115922103	-0.130797	0.08125	0.0775196	0.119171
207812958	rs41274778	-0.130797	0.08125	0.0775196	0.119171
207813056	rs41274780	-0.130797	0.08125	0.0775196	0.119171
207815711	rs115987778	-0.130797	0.08125	0.0775196	0.119171
207819228	rs75553932	-0.130797	0.08125	0.0775196	0.119171
207820612	rs12080578	-0.130797	0.08125	0.0775196	0.119171
207822581	rs7521762	-0.130797	0.08125	0.0775196	0.119171
207822796	rs77654757	-0.130797	0.08125	0.0775196	0.119171
207823248	rs74150881	-0.130797	0.08125	0.0775196	0.119171
207823764	rs74883767	-0.130797	0.08125	0.0775196	0.119171
207824438	rs6540438	-0.130797	0.08125	0.0775196	0.119171
207825805	rs77011375	-0.130797	0.08125	0.0775196	0.119171
207826695	rs78246144	-0.130797	0.08125	0.0775196	0.119171
207827612	rs76441118	-0.130797	0.08125	0.0775196	0.119171
207828975	rs77923586	-0.130797	0.08125	0.0775196	0.119171
207829236	rs78752183	-0.130797	0.08125	0.0775196	0.119171
207829760	rs11577173	-0.130797	0.08125	0.0775196	0.119171
207836989	rs149150945	-0.130797	0.08125	0.0775196	0.119171
207837064	rs11591007	-0.130797	0.08125	0.0775196	0.119171
207837547	rs35931500	-0.130797	0.08125	0.0775196	0.119171
207837740	rs11585607	-0.130797	0.08125	0.0775196	0.119171
207838419	rs11587761	-0.130797	0.08125	0.0775196	0.119171
207838465	rs11576446	-0.130797	0.08125	0.0775196	0.119171
207838769	rs79996524	-0.130797	0.08125	0.0775196	0.119171
207838826	rs75088854	-0.130797	0.08125	0.0775196	0.119171
207838915	rs79133635	-0.130797	0.08125	0.0775196	0.119171
207839653	rs77792203	-0.130797	0.08125	0.0775196	0.119171
207839944	rs116806443	-0.130797	0.08125	0.0775196	0.119171
207839962	rs141503126	-0.130797	0.08125	0.0775196	0.119171
207842007	rs75544149	-0.130797	0.08125	0.0775196	0.119171
207842479	rs11589830	-0.130797	0.08125	0.0775196	0.119171
207842489	rs11578598	-0.130797	0.08125	0.0775196	0.119171
207842833	rs11578682	-0.130797	0.08125	0.0775196	0.119171
207847023	rs76654222	-0.130797	0.08125	0.0775196	0.119171
207847062	rs77380139	-0.130797	0.08125	0.0775196	0.119171
207851554	rs72468037	-0.130797	0.08125	0.0775196	0.119171
207854919	rs11578756	-0.130797	0.08125	0.0775196	0.119171
207857396	rs11590898	-0.130797	0.08125	0.0775196	0.119171
207857812	rs11577114	-0.130797	0.08125	0.0775196	0.119171
207858173	rs76844119	-0.130797	0.08125	0.0775196	0.119171
207859330	rs74231795	-0.130797	0.08125	0.0775196	0.119171
207862528	rs74978335	-0.130797	0.08125	0.0775196	0.119171
207861994	rs11577935	-0.132235	0.08125	0.0770618	0.119171
207862004	rs11578338	-0.132235	0.08125	0.0770618	0.119171
207694165	rs61822967	-0.132751	0.128125	0.103129	0.150259
207847908	rs11588445	-0.134402	0.084375	0.0807668	0.124352
207800154	rs12031281	-0.135078	0.16875	0.143487	0.196891
207800862	rs61822978	-0.135078	0.16875	0.143487	0.196891
207830931	rs79872673	-0.137175	0.0875	0.084271	0.129534
207809787	rs56245865	-0.137681	0.215625	0.208794	0.26943
207811106	rs12075041	-0.137681	0.215625	0.208794	0.26943
207811604	rs11118220	-0.137681	0.215625	0.208794	0.26943
207760773	rs3737002	-0.140382	0.134375	0.109444	0.160622
207856009	rs34860402	-0.145536	0.225	0.214918	0.279793
207753345	rs2274566	-0.145653	0.1375	0.112037	0.165803
207849644	rs11589472	-0.149557	0.228125	0.21794	0.284974
207851806	rs72644190	-0.149557	0.228125	0.21794	0.284974
207852121	rs72644191	-0.149557	0.228125	0.21794	0.284974
207854035	rs11118340	-0.149557	0.228125	0.21794	0.284974
207854409	rs2147022	-0.149557	0.228125	0.21794	0.284974
207854484	rs2147023	-0.149557	0.228125	0.21794	0.284974
207854552	rs2147024	-0.149557	0.228125	0.21794	0.284974
207855800	rs11577168	-0.149557	0.228125	0.21794	0.284974
207857254	rs3085	-0.149557	0.228125	0.21794	0.284974
207739127	rs3886100	-0.152977	0.134375	0.109389	0.165803
207800409	rs12028134	-0.159657	0.184375	0.156813	0.222798
207786152	rs7519119	-0.159762	0.15625	0.129313	0.19171
207786223	rs7542544	-0.159762	0.15625	0.129313	0.19171
207803021	rs11803956	-0.171026	0.196875	0.165958	0.238342
207803264	rs12041437	-0.171026	0.196875	0.165958	0.238342
207803595	rs12034383	-0.171026	0.196875	0.165958	0.238342
207804883	rs17186848	-0.171026	0.196875	0.165958	0.238342
207806989	rs11803366	-0.171026	0.196875	0.165958	0.238342
207792909	rs12036785	-0.179019	0.184375	0.153448	0.227979
207796065	rs61822977	-0.180564	0.19375	0.161968	0.238342
207789269	rs11576522	-0.18109	0.165625	0.134468	0.207254
207826776	rs2181694	-0.206018	0.5375	0.494607	0.595855
207832102	rs11118281	-0.206018	0.5375	0.494607	0.595855
207838352	rs7515149	-0.206018	0.5375	0.494607	0.595855
207850560	rs67422482	-0.206018	0.5375	0.494607	0.595855
207854355	rs12025522	-0.206018	0.5375	0.494607	0.595855
207684359	rs11117956	-0.206328	0.228125	0.183069	0.274611
207686190	rs7512361	-0.206328	0.228125	0.183069	0.274611
207689227	rs4844601	-0.206328	0.228125	0.183069	0.274611
207752239	rs599948	-0.206328	0.228125	0.183069	0.274611
207752550	rs601356	-0.206328	0.228125	0.183069	0.274611
207753275	rs614709	-0.206328	0.228125	0.183069	0.274611
207690871	rs10863358	-0.208275	0.23125	0.186862	0.279793
207782931	rs6691117	-0.215007	0.24375	0.197824	0.295337
207757936	rs646817	-0.219223	0.2375	0.191281	0.290155
207758544	rs1746659	-0.219223	0.2375	0.191281	0.290155
207765849	rs608282	-0.219223	0.2375	0.191281	0.290155
207778319	rs11118157	-0.219223	0.2375	0.191281	0.290155
207758232	rs1752688	-0.221784	0.240625	0.194794	0.295337
207748793	rs650877	-0.225999	0.2375	0.188225	0.290155
207749188	rs12757487	-0.225999	0.2375	0.188225	0.290155
207750354	rs6681449	-0.225999	0.2375	0.188225	0.290155
207679229	rs4844599	-0.226288	0.25	0.202069	0.305699
207687374	rs12130494	-0.22895	0.240625	0.191545	0.295337
207781995	rs11118166	-0.23787	0.25625	0.206137	0.316062
207766156	rs596319	-0.238689	0.246875	0.196436	0.305699
207772408	rs11118136	-0.238689	0.246875	0.196436	0.305699
207780048	rs1408079	-0.238689	0.246875	0.196436	0.305699
207770692	rs594955	-0.241217	0.25	0.199949	0.310881
207693563	rs12043913	-0.253195	0.2875	0.24167	0.362694

## Sheet: Tibeto-Burman
POS	ID	SAFE	DAF	phi	kappa
207648758	.	0.274904	0.0434783	0.0470847	0.0140845
207680049	.	0.274904	0.0434783	0.0470847	0.0140845
207696835	.	0.274904	0.0434783	0.0470847	0.0140845
207808062	rs56244519	0.1893	0.0543478	0.0598621	0.028169
207740868	rs34883952	0.163447	0.0652174	0.0556057	0.028169
207748107	rs10127904	0.163447	0.0652174	0.0556057	0.028169
207767671	rs34386700	0.163447	0.0652174	0.0556057	0.028169
207770852	rs10158414	0.163447	0.0652174	0.0556057	0.028169
207772608	rs34070762	0.163447	0.0652174	0.0556057	0.028169
207773902	rs17259038	0.163447	0.0652174	0.0556057	0.028169
207819000	rs12744104	0.163447	0.0652174	0.0556057	0.028169
207819401	rs12745818	0.163447	0.0652174	0.0556057	0.028169
207821397	rs35728110	0.163447	0.0652174	0.0556057	0.028169
207829549	rs2025371	0.163447	0.0652174	0.0556057	0.028169
207839505	rs17186897	0.163447	0.0652174	0.0556057	0.028169
207841745	rs36001492	0.163447	0.0652174	0.0556057	0.028169
207849214	rs2147021	0.163447	0.0652174	0.0556057	0.028169
207850879	rs34509370	0.163447	0.0652174	0.0556057	0.028169
207858527	rs12738067	0.163447	0.0652174	0.0556057	0.028169
207862698	rs36019152	0.163447	0.0652174	0.0556057	0.028169
207814027	rs371442154	0.151452	0.0326087	0.0321965	0.0140845
207852693	rs11118337	0.141781	0.336957	0.345601	0.28169
207850589	rs34451130	0.134474	0.347826	0.357259	0.295775
207851169	rs2296156	0.134474	0.347826	0.357259	0.295775
207851760	rs2296159	0.134474	0.347826	0.357259	0.295775
207854672	rs12032970	0.134474	0.347826	0.357259	0.295775
207854827	rs11118345	0.134474	0.347826	0.357259	0.295775
207855095	rs10746386	0.134474	0.347826	0.357259	0.295775
207856868	rs11118354	0.134474	0.347826	0.357259	0.295775
207857158	rs12411037	0.134474	0.347826	0.357259	0.295775
207857760	rs4097398	0.134474	0.347826	0.357259	0.295775
207857773	rs12144801	0.134474	0.347826	0.357259	0.295775
207858546	rs11118359	0.134474	0.347826	0.357259	0.295775
207858586	rs11118360	0.134474	0.347826	0.357259	0.295775
207859743	rs12022909	0.134474	0.347826	0.357259	0.295775
207861207	rs12119104	0.134474	0.347826	0.357259	0.295775
207813726	rs4844386	0.129009	0.684783	0.709431	0.647887
207814451	rs10779339	0.129009	0.684783	0.709431	0.647887
207815424	rs7550883	0.129009	0.684783	0.709431	0.647887
207816480	rs12743911	0.129009	0.684783	0.709431	0.647887
207817152	rs10779341	0.129009	0.684783	0.709431	0.647887
207817631	rs9651101	0.129009	0.684783	0.709431	0.647887
207817612	rs10863437	0.128614	0.358696	0.369428	0.309859
207818719	rs11118237	0.128614	0.358696	0.369428	0.309859
207822724	rs6667118	0.128614	0.358696	0.369428	0.309859
207822856	rs6667238	0.128614	0.358696	0.369428	0.309859
207823161	rs1323720	0.128614	0.358696	0.369428	0.309859
207823405	rs1323722	0.128614	0.358696	0.369428	0.309859
207824408	rs12041397	0.128614	0.358696	0.369428	0.309859
207826858	rs960087	0.128614	0.358696	0.369428	0.309859
207827067	rs960088	0.128614	0.358696	0.369428	0.309859
207827069	rs960086	0.128614	0.358696	0.369428	0.309859
207827538	rs4844611	0.128614	0.358696	0.369428	0.309859
207829653	rs2025372	0.128614	0.358696	0.369428	0.309859
207831357	rs11118278	0.128614	0.358696	0.369428	0.309859
207832402	rs11118282	0.128614	0.358696	0.369428	0.309859
207833301	rs7539772	0.128614	0.358696	0.369428	0.309859
207833336	rs7531923	0.128614	0.358696	0.369428	0.309859
207836408	rs4308978	0.128614	0.358696	0.369428	0.309859
207836680	rs9728503	0.128614	0.358696	0.369428	0.309859
207837101	rs4076514	0.128614	0.358696	0.369428	0.309859
207840776	rs10863461	0.128614	0.358696	0.369428	0.309859
207844062	rs12563520	0.128614	0.358696	0.369428	0.309859
207844625	rs12045913	0.128614	0.358696	0.369428	0.309859
207846242	rs6684643	0.128614	0.358696	0.369428	0.309859
207847128	rs6657161	0.128614	0.358696	0.369428	0.309859
207828949	rs144153173	0.124454	0.0434783	0.048931	0.028169
207832153	rs10863451	0.119623	0.445652	0.45287	0.394366
207670438	rs1831150	0.10751	0.076087	0.0641102	0.0422535
207675655	rs2025935	0.10751	0.076087	0.0641102	0.0422535
207694357	rs11117991	0.101551	0.565217	0.599816	0.549296
207837490	rs7512100	0.101316	0.728261	0.750413	0.704225
207837590	rs10779353	0.101316	0.728261	0.750413	0.704225
207753621	rs2274567	0.0995933	0.576087	0.612767	0.56338
207819159	rs11118238	0.0973878	0.641304	0.666971	0.619718
207819729	rs6696840	0.0973878	0.641304	0.666971	0.619718
207820201	rs6659617	0.0973878	0.641304	0.666971	0.619718
207681501	rs12567973	0.0964073	0.576087	0.611188	0.56338
207757515	rs12034598	0.093927	0.586957	0.623855	0.577465
207790088	rs3811381	0.093927	0.586957	0.623855	0.577465
207681685	rs12567990	0.093927	0.586957	0.623855	0.577465
207682256	rs11117949	0.093927	0.586957	0.623855	0.577465
207683409	rs12039306	0.093927	0.586957	0.623855	0.577465
207684519	rs11117959	0.093927	0.586957	0.623855	0.577465
207685764	rs6540435	0.093927	0.586957	0.623855	0.577465
207747984	rs17046851	0.093927	0.586957	0.623855	0.577465
207757235	rs6687175	0.093927	0.586957	0.623855	0.577465
207761196	rs11118131	0.093927	0.586957	0.623855	0.577465
207762358	rs3738468	0.093927	0.586957	0.623855	0.577465
207762674	rs10779330	0.093927	0.586957	0.623855	0.577465
207763863	rs147951060	0.093927	0.586957	0.623855	0.577465
207764944	rs141801747	0.093927	0.586957	0.623855	0.577465
207786170	rs12403552	0.093927	0.586957	0.623855	0.577465
207788578	rs10429953	0.093927	0.586957	0.623855	0.577465
207789471	rs10429943	0.093927	0.586957	0.623855	0.577465
207793964	rs12734030	0.093927	0.586957	0.623855	0.577465
207798057	rs11118196	0.093927	0.586957	0.623855	0.577465
207684192	rs12037841	0.0937529	0.945652	0.953431	0.929577
207862708	rs367740619	0.0888193	0.0434783	0.0429862	0.028169
207738077	rs7515905	0.0836142	0.804348	0.809502	0.774648
207660378	rs2182913	0.0811958	0.934783	0.950319	0.929577
207664721	rs9429779	0.0811958	0.934783	0.950319	0.929577
207667190	rs9429780	0.0811958	0.934783	0.950319	0.929577
207667222	rs9429781	0.0811958	0.934783	0.950319	0.929577
207667303	rs9429941	0.0811958	0.934783	0.950319	0.929577
207668630	rs9429942	0.0811958	0.934783	0.950319	0.929577
207661246	.	0.0805592	0.0217391	0.0236575	0.0140845
207676361	.	0.0805592	0.0217391	0.0236575	0.0140845
207829220	rs35707912	0.0784054	0.282609	0.302342	0.267606
207747296	rs1752684	0.077273	0.815217	0.820205	0.788732
207798238	rs10863418	0.077273	0.815217	0.820205	0.788732
207753547	rs117447527	0.075718	0.0543478	0.0575604	0.0422535
207772154	rs12141045	0.0732688	0.608696	0.641439	0.605634
207773339	rs7539922	0.0732688	0.608696	0.641439	0.605634
207773991	rs677066	0.0732688	0.608696	0.641439	0.605634
207783507	rs12032275	0.0732688	0.608696	0.641439	0.605634
207782154	rs11118167	0.0730343	0.597826	0.627445	0.591549
207842104	rs12409159	0.0713947	0.293478	0.313822	0.28169
207645089	rs12029729	0.0710685	0.0217391	0.0225297	0.0140845
207653993	rs144567151	0.0710685	0.0217391	0.0225297	0.0140845
207786321	rs140056133	0.066614	0.0652174	0.0717418	0.056338
207765557	rs609297	0.0654348	0.619565	0.651484	0.619718
207766708	rs6672474	0.0654348	0.619565	0.651484	0.619718
207767449	rs143616521	0.0654348	0.619565	0.651484	0.619718
207770576	rs4844608	0.0654348	0.619565	0.651484	0.619718
207770689	rs4844382	0.0654348	0.619565	0.651484	0.619718
207774882	rs11118147	0.0654348	0.619565	0.651484	0.619718
207623829	rs7527218	0.0649167	0.804348	0.828642	0.802817
207643949	rs10863322	0.0649167	0.804348	0.828642	0.802817
207653364	rs17618	0.0642267	0.978261	0.982396	0.971831
207808286	rs12033963	0.0603309	0.391304	0.409576	0.380282
207635789	rs1567190	0.0575137	0.619565	0.647639	0.619718
207637359	rs3767933	0.0575137	0.619565	0.647639	0.619718
207651935	rs4844596	0.0563218	0.815217	0.838687	0.816901
207624911	rs311313	0.0553888	0.0978261	0.0846802	0.0704225
207627693	rs3813946	0.0553888	0.0978261	0.0846802	0.0704225
207629702	rs311304	0.0553888	0.0978261	0.0846802	0.0704225
207630444	rs311306	0.0553888	0.0978261	0.0846802	0.0704225
207631158	rs12140602	0.0553888	0.0978261	0.0846802	0.0704225
207631205	rs12139795	0.0553888	0.0978261	0.0846802	0.0704225
207631778	rs311307	0.0553888	0.0978261	0.0846802	0.0704225
207635573	rs311310	0.0553888	0.0978261	0.0846802	0.0704225
207636208	rs3767934	0.0553888	0.0978261	0.0846802	0.0704225
207641840	rs2063143	0.0553888	0.0978261	0.0846802	0.0704225
207642295	rs1507764	0.0553888	0.0978261	0.0846802	0.0704225
207645282	rs511678	0.0553888	0.0978261	0.0846802	0.0704225
207645743	rs2940253	0.0553888	0.0978261	0.0846802	0.0704225
207645895	rs9429774	0.0553888	0.0978261	0.0846802	0.0704225
207646462	rs17615	0.0553888	0.0978261	0.0846802	0.0704225
207646923	rs17616	0.0553888	0.0978261	0.0846802	0.0704225
207653106	rs2182909	0.0553888	0.0978261	0.0846802	0.0704225
207653444	rs17258996	0.0553888	0.0978261	0.0846802	0.0704225
207653814	rs12117916	0.0553888	0.0978261	0.0846802	0.0704225
207656050	rs6690215	0.0546186	0.663043	0.673963	0.647887
207651835	rs9429778	0.0544818	0.0978261	0.0844467	0.0704225
207663937	rs4525038	0.0505602	0.956522	0.967924	0.957746
207664423	rs6663887	0.0505602	0.956522	0.967924	0.957746
207669924	rs9429943	0.0505602	0.956522	0.967924	0.957746
207670307	rs9429944	0.0505602	0.956522	0.967924	0.957746
207672612	rs4844598	0.0505602	0.956522	0.967924	0.957746
207673084	rs10863341	0.0505602	0.956522	0.967924	0.957746
207673631	rs7533408	0.0505602	0.956522	0.967924	0.957746
207739670	.	0.0452525	0.0217391	0.0194619	0.0140845
207653178	rs12032512	0.0444832	0.521739	0.529281	0.507042
207657375	rs17045468	0.0426092	0.195652	0.199596	0.183099
207864497	rs139094318	0.0393474	0.0326087	0.0346987	0.028169
207655815	rs1041250	0.038708	0.108696	0.0953236	0.084507
207656502	rs7543913	0.038708	0.108696	0.0953236	0.084507
207658145	rs12021671	0.0331544	0.684783	0.691567	0.676056
207858814	rs72644193	0.0311358	0.619565	0.606846	0.591549
207665920	rs10863336	0.0209736	0.543478	0.573784	0.56338
207638244	rs191112290	0.0200632	0.0869565	0.0900907	0.084507
207748351	rs368277470	0.0159404	0.0434783	0.0454621	0.0422535
207668414	rs7525160	0.0152305	0.554348	0.58499	0.577465
207676291	rs76306710	0.0136475	0.141304	0.145593	0.140845
207662180	rs59824364	0.0130697	0.228261	0.230814	0.225352
207669355	rs9429782	0.0130697	0.228261	0.230814	0.225352
207656605	rs6665881	0.00954747	0.576087	0.596243	0.591549
207749767	rs146922261	0.00952883	0.0434783	0.0441715	0.0422535
207809833	rs56161922	0.00699353	0.23913	0.256561	0.253521
207812173	rs56386223	0.00699353	0.23913	0.256561	0.253521
207812405	rs72468035	0.00699353	0.23913	0.256561	0.253521
207812791	rs41274776	0.00699353	0.23913	0.256561	0.253521
207813556	rs56149234	0.00699353	0.23913	0.256561	0.253521
207815468	rs57715085	0.00699353	0.23913	0.256561	0.253521
207632669	rs78677800	0.00578807	0.0434783	0.0434186	0.0422535
207809787	rs56245865	0.00417669	0.326087	0.340003	0.338028
207811106	rs12075041	0.00417669	0.326087	0.340003	0.338028
207811604	rs11118220	0.00417669	0.326087	0.340003	0.338028
207861724	rs11583249	0.00382603	0.913043	0.916558	0.915493
207862359	rs80121755	0.00382603	0.913043	0.916558	0.915493
207646322	rs1048971	0.00349667	0.858696	0.874405	0.873239
207809835	rs115922103	-0.00382603	0.0869565	0.0834422	0.084507
207812958	rs41274778	-0.00382603	0.0869565	0.0834422	0.084507
207815711	rs115987778	-0.00382603	0.0869565	0.0834422	0.084507
207819228	rs75553932	-0.00382603	0.0869565	0.0834422	0.084507
207820612	rs12080578	-0.00382603	0.0869565	0.0834422	0.084507
207822581	rs7521762	-0.00382603	0.0869565	0.0834422	0.084507
207822796	rs77654757	-0.00382603	0.0869565	0.0834422	0.084507
207823248	rs74150881	-0.00382603	0.0869565	0.0834422	0.084507
207823764	rs74883767	-0.00382603	0.0869565	0.0834422	0.084507
207824438	rs6540438	-0.00382603	0.0869565	0.0834422	0.084507
207825805	rs77011375	-0.00382603	0.0869565	0.0834422	0.084507
207826695	rs78246144	-0.00382603	0.0869565	0.0834422	0.084507
207827612	rs76441118	-0.00382603	0.0869565	0.0834422	0.084507
207828975	rs77923586	-0.00382603	0.0869565	0.0834422	0.084507
207829236	rs78752183	-0.00382603	0.0869565	0.0834422	0.084507
207829760	rs11577173	-0.00382603	0.0869565	0.0834422	0.084507
207830931	rs79872673	-0.00382603	0.0869565	0.0834422	0.084507
207836989	rs149150945	-0.00382603	0.0869565	0.0834422	0.084507
207837064	rs11591007	-0.00382603	0.0869565	0.0834422	0.084507
207837547	rs35931500	-0.00382603	0.0869565	0.0834422	0.084507
207837740	rs11585607	-0.00382603	0.0869565	0.0834422	0.084507
207838419	rs11587761	-0.00382603	0.0869565	0.0834422	0.084507
207838465	rs11576446	-0.00382603	0.0869565	0.0834422	0.084507
207838769	rs79996524	-0.00382603	0.0869565	0.0834422	0.084507
207838826	rs75088854	-0.00382603	0.0869565	0.0834422	0.084507
207838915	rs79133635	-0.00382603	0.0869565	0.0834422	0.084507
207839653	rs77792203	-0.00382603	0.0869565	0.0834422	0.084507
207839944	rs116806443	-0.00382603	0.0869565	0.0834422	0.084507
207839962	rs141503126	-0.00382603	0.0869565	0.0834422	0.084507
207842007	rs75544149	-0.00382603	0.0869565	0.0834422	0.084507
207842479	rs11589830	-0.00382603	0.0869565	0.0834422	0.084507
207842489	rs11578598	-0.00382603	0.0869565	0.0834422	0.084507
207842833	rs11578682	-0.00382603	0.0869565	0.0834422	0.084507
207847023	rs76654222	-0.00382603	0.0869565	0.0834422	0.084507
207847062	rs77380139	-0.00382603	0.0869565	0.0834422	0.084507
207847908	rs11588445	-0.00382603	0.0869565	0.0834422	0.084507
207851554	rs72468037	-0.00382603	0.0869565	0.0834422	0.084507
207854919	rs11578756	-0.00382603	0.0869565	0.0834422	0.084507
207857396	rs11590898	-0.00382603	0.0869565	0.0834422	0.084507
207857812	rs11577114	-0.00382603	0.0869565	0.0834422	0.084507
207858173	rs76844119	-0.00382603	0.0869565	0.0834422	0.084507
207859330	rs74231795	-0.00382603	0.0869565	0.0834422	0.084507
207861994	rs11577935	-0.00382603	0.0869565	0.0834422	0.084507
207862004	rs11578338	-0.00382603	0.0869565	0.0834422	0.084507
207862528	rs74978335	-0.00382603	0.0869565	0.0834422	0.084507
207864463	rs76287248	-0.00382603	0.0869565	0.0834422	0.084507
207809744	rs7542494	-0.00417669	0.673913	0.659997	0.661972
207624861	rs11808746	-0.00541678	0.184783	0.181003	0.183099
207652176	rs17045328	-0.00541678	0.184783	0.181003	0.183099
207792288	rs139029738	-0.00554031	0.0543478	0.0550615	0.056338
207818120	rs74692669	-0.00699353	0.76087	0.743439	0.746479
207772946	rs72737299	-0.00881925	0.0326087	0.0267055	0.028169
207824382	rs60467252	-0.00881925	0.0326087	0.0267055	0.028169
207827050	rs146065777	-0.0111026	0.0108696	0.0127839	0.0140845
207669869	rs185170825	-0.0111587	0.0108696	0.0127773	0.0140845
207669870	rs189589093	-0.0111587	0.0108696	0.0127773	0.0140845
207658504	.	-0.012099	0.0108696	0.0126672	0.0140845
207740710	rs189159003	-0.012099	0.0108696	0.0126672	0.0140845
207790607	.	-0.012099	0.0108696	0.0126672	0.0140845
207791063	rs56032207	-0.012099	0.0108696	0.0126672	0.0140845
207831139	rs74935684	-0.012099	0.0108696	0.0126672	0.0140845
207687843	.	-0.0130253	0.0108696	0.0125587	0.0140845
207852018	rs12410867	-0.0191301	0.0108696	0.0118435	0.0140845
207624289	rs71635139	-0.0191722	0.0108696	0.0118386	0.0140845
207658395	rs71635141	-0.0191722	0.0108696	0.0118386	0.0140845
207681808	.	-0.0191722	0.0108696	0.0118386	0.0140845
207842987	.	-0.0191722	0.0108696	0.0118386	0.0140845
207686500	.	-0.0192003	0.0108696	0.0118353	0.0140845
207661101	rs147499620	-0.0192284	0.0108696	0.011832	0.0140845
207696849	.	-0.0192845	0.0108696	0.0118254	0.0140845
207760148	.	-0.0192845	0.0108696	0.0118254	0.0140845
207818422	rs3738469	-0.0208889	0.271739	0.286252	0.295775
207768459	rs188999850	-0.0216563	0.0108696	0.0115476	0.0140845
207690551	rs4844602	-0.0222317	0.0108696	0.0114802	0.0140845
207760271	rs140018719	-0.0222317	0.0108696	0.0114802	0.0140845
207762581	rs117723802	-0.0222317	0.0108696	0.0114802	0.0140845
207770097	rs372838135	-0.0222317	0.0108696	0.0114802	0.0140845
207829621	rs149903858	-0.0222317	0.0108696	0.0114802	0.0140845
207630959	rs139362462	-0.0229474	0.0108696	0.0113963	0.0140845
207747893	rs116994542	-0.0229474	0.0108696	0.0113963	0.0140845
207807263	rs147060451	-0.0229474	0.0108696	0.0113963	0.0140845
207772410	.	-0.0236492	0.0217391	0.0242789	0.028169
207666308	rs1410408	-0.0246221	0.315217	0.312425	0.323944
207794481	rs56059636	-0.024828	0.0108696	0.011176	0.0140845
207813056	rs41274780	-0.0255746	0.0978261	0.0909686	0.0985915
207676593	rs374423961	-0.0261472	0.0108696	0.0110215	0.0140845
207680877	.	-0.0261472	0.0108696	0.0110215	0.0140845
207820375	rs78159416	-0.0266645	0.282609	0.297543	0.309859
207825415	rs57587123	-0.0266645	0.282609	0.297543	0.309859
207839018	rs56132412	-0.0266645	0.282609	0.297543	0.309859
207839769	rs56235509	-0.0266645	0.282609	0.297543	0.309859
207840002	rs55883147	-0.0266645	0.282609	0.297543	0.309859
207841934	rs12567945	-0.0266645	0.282609	0.297543	0.309859
207842704	rs17045979	-0.0266645	0.282609	0.297543	0.309859
207843000	rs55821028	-0.0266645	0.282609	0.297543	0.309859
207844799	rs74401244	-0.0266645	0.282609	0.297543	0.309859
207855948	.	-0.0269612	0.0108696	0.0109262	0.0140845
207681913	rs189182213	-0.0270454	0.0108696	0.0109163	0.0140845
207777595	rs145201473	-0.0282804	0.0108696	0.0107716	0.0140845
207630123	.	-0.0286453	0.0108696	0.0107289	0.0140845
207739127	rs3886100	-0.0289481	0.217391	0.185648	0.197183
207850717	rs74231794	-0.0304475	0.293478	0.309712	0.323944
207852226	rs74184055	-0.0304475	0.293478	0.309712	0.323944
207856040	rs55638397	-0.0304475	0.293478	0.309712	0.323944
207856658	rs12562739	-0.0304475	0.293478	0.309712	0.323944
207856666	rs12563415	-0.0304475	0.293478	0.309712	0.323944
207858661	rs75758158	-0.0304475	0.293478	0.309712	0.323944
207859699	rs55689175	-0.0304475	0.293478	0.309712	0.323944
207800889	rs17048010	-0.030556	0.076087	0.0760261	0.084507
207681674	rs79016951	-0.0307504	0.0108696	0.0104823	0.0140845
207683284	rs183049427	-0.0307504	0.0108696	0.0104823	0.0140845
207849644	rs11589472	-0.0311358	0.380435	0.393154	0.408451
207851806	rs72644190	-0.0311358	0.380435	0.393154	0.408451
207852121	rs72644191	-0.0311358	0.380435	0.393154	0.408451
207854035	rs11118340	-0.0311358	0.380435	0.393154	0.408451
207854409	rs2147022	-0.0311358	0.380435	0.393154	0.408451
207854484	rs2147023	-0.0311358	0.380435	0.393154	0.408451
207854552	rs2147024	-0.0311358	0.380435	0.393154	0.408451
207855800	rs11577168	-0.0311358	0.380435	0.393154	0.408451
207856009	rs34860402	-0.0311358	0.380435	0.393154	0.408451
207857254	rs3085	-0.0311358	0.380435	0.393154	0.408451
207627998	rs17258955	-0.0313249	0.0217391	0.0230163	0.028169
207838679	rs114608601	-0.0313249	0.0217391	0.0230163	0.028169
207658507	rs1977465	-0.0331544	0.315217	0.308433	0.323944
207673647	rs375121451	-0.0332426	0.0326087	0.0356045	0.0422535
207693365	rs56407145	-0.0337537	0.0108696	0.0101305	0.0140845
207683686	.	-0.0346238	0.0108696	0.0100285	0.0140845
207685106	rs76041657	-0.0353255	0.0108696	0.00994632	0.0140845
207749283	rs145605687	-0.0353255	0.0108696	0.00994632	0.0140845
207798943	rs138834666	-0.0353255	0.0108696	0.00994632	0.0140845
207803067	rs75988169	-0.0353255	0.0108696	0.00994632	0.0140845
207841364	rs372583594	-0.0353255	0.0108696	0.00994632	0.0140845
207863592	rs79926392	-0.0357185	0.0108696	0.00990029	0.0140845
207624443	rs74435922	-0.0359149	0.0108696	0.00987727	0.0140845
207625917	rs77925236	-0.0359149	0.0108696	0.00987727	0.0140845
207740102	rs183283437	-0.0359149	0.0108696	0.00987727	0.0140845
207740108	rs139691972	-0.0359149	0.0108696	0.00987727	0.0140845
207753345	rs2274566	-0.0364999	0.228261	0.19635	0.211268
207786152	rs7519119	-0.0364999	0.228261	0.19635	0.211268
207786223	rs7542544	-0.0364999	0.228261	0.19635	0.211268
207789269	rs11576522	-0.0364999	0.228261	0.19635	0.211268
207792909	rs12036785	-0.0364999	0.228261	0.19635	0.211268
207796065	rs61822977	-0.0364999	0.228261	0.19635	0.211268
207800409	rs12028134	-0.0364999	0.228261	0.19635	0.211268
207633750	.	-0.0370377	0.0108696	0.00974575	0.0140845
207761856	rs117975322	-0.0377955	0.0108696	0.00965698	0.0140845
207860158	rs55952744	-0.0380981	0.304348	0.320028	0.338028
207691563	rs77357299	-0.0394781	0.141304	0.140669	0.15493
207787240	rs117590864	-0.0408607	0.0543478	0.0469236	0.056338
207792561	rs370473407	-0.0427586	0.0217391	0.0211355	0.028169
207852742	rs117010160	-0.0434501	0.0434783	0.0463762	0.056338
207677486	rs7536931	-0.0436505	0.304348	0.289678	0.309859
207652548	rs77828994	-0.0441878	0.0217391	0.0209004	0.028169
207652811	rs3736999	-0.0441878	0.0217391	0.0209004	0.028169
207680773	.	-0.0482258	0.0434783	0.0452813	0.056338
207650437	rs80133820	-0.0504122	0.0108696	0.008179	0.0140845
207661289	rs7519408	-0.0505602	0.0434783	0.0320765	0.0422535
207661640	rs4618970	-0.0505602	0.0434783	0.0320765	0.0422535
207664607	rs6700109	-0.0505602	0.0434783	0.0320765	0.0422535
207663356	rs17045761	-0.0508076	0.076087	0.0704052	0.084507
207780961	rs370632376	-0.0519602	0.0543478	0.057202	0.0704225
207782998	.	-0.0519602	0.0543478	0.057202	0.0704225
207793828	rs56203648	-0.0526665	0.0652174	0.0569686	0.0704225
207804141	rs1408077	-0.0527161	0.152174	0.149295	0.169014
207806730	rs6697005	-0.0527161	0.152174	0.149295	0.169014
207624310	rs79018154	-0.0538261	0.0434783	0.0439973	0.056338
207850539	rs11118328	-0.0545221	0.0217391	0.0192005	0.028169
207621832	rs311317	-0.0553888	0.902174	0.91532	0.929577
207629416	rs311302	-0.0553888	0.902174	0.91532	0.929577
207639695	rs311311	-0.0553888	0.902174	0.91532	0.929577
207640345	rs1032980	-0.0553888	0.902174	0.91532	0.929577
207641023	rs1032979	-0.0553888	0.902174	0.91532	0.929577
207643673	rs568515	-0.0553888	0.902174	0.91532	0.929577
207645956	rs9429936	-0.0553888	0.902174	0.91532	0.929577
207646898	rs4308977	-0.0553888	0.902174	0.91532	0.929577
207761270	rs188151322	-0.0559838	0.0108696	0.00752632	0.0140845
207757844	rs140655957	-0.0587643	0.0326087	0.0304999	0.0422535
207786570	rs140331798	-0.0587643	0.0326087	0.0304999	0.0422535
207799958	rs142081503	-0.0587643	0.0326087	0.0304999	0.0422535
207803021	rs11803956	-0.0612841	0.26087	0.22685	0.253521
207803264	rs12041437	-0.0612841	0.26087	0.22685	0.253521
207803595	rs12034383	-0.0612841	0.26087	0.22685	0.253521
207804883	rs17186848	-0.0612841	0.26087	0.22685	0.253521
207806989	rs11803366	-0.0612841	0.26087	0.22685	0.253521
207653395	rs17617	-0.0642267	0.0217391	0.0176042	0.028169
207795485	rs55665161	-0.0643466	0.0217391	0.0175844	0.028169
207765849	rs608282	-0.0654348	0.380435	0.348516	0.380282
207766156	rs596319	-0.0654348	0.380435	0.348516	0.380282
207770692	rs594955	-0.0654348	0.380435	0.348516	0.380282
207772408	rs11118136	-0.0654348	0.380435	0.348516	0.380282
207778319	rs11118157	-0.0654348	0.380435	0.348516	0.380282
207780048	rs1408079	-0.0654348	0.380435	0.348516	0.380282
207781995	rs11118166	-0.0654348	0.380435	0.348516	0.380282
207782931	rs6691117	-0.0654348	0.380435	0.348516	0.380282
207825340	rs185108787	-0.066977	0.0434783	0.0409821	0.056338
207673945	rs7533520	-0.069802	0.0543478	0.0402555	0.056338
207752550	rs601356	-0.0732688	0.391304	0.358561	0.394366
207634670	rs17044576	-0.0764943	0.0543478	0.0509597	0.0704225
207676768	rs9429945	-0.0770008	0.228261	0.220077	0.253521
207685965	rs4562624	-0.0770231	0.0434783	0.0386789	0.056338
207692049	rs6656401	-0.0770231	0.0434783	0.0386789	0.056338
207750568	rs679515	-0.0770231	0.0434783	0.0386789	0.056338
207802552	rs4844610	-0.0770231	0.0434783	0.0386789	0.056338
207784968	rs3818361	-0.077273	0.184783	0.179795	0.211268
207786289	rs6701713	-0.077273	0.184783	0.179795	0.211268
207786542	rs2093761	-0.077273	0.184783	0.179795	0.211268
207786828	rs2093760	-0.077273	0.184783	0.179795	0.211268
207795320	rs2296160	-0.077273	0.184783	0.179795	0.211268
207796897	rs10863417	-0.077273	0.184783	0.179795	0.211268
207799874	rs10863420	-0.077273	0.184783	0.179795	0.211268
207800389	rs1830763	-0.077273	0.184783	0.179795	0.211268
207800555	rs1408078	-0.077273	0.184783	0.179795	0.211268
207660071	rs2182911	-0.0811958	0.0652174	0.0496806	0.0704225
207660344	rs2182912	-0.0811958	0.0652174	0.0496806	0.0704225
207668447	rs7525170	-0.0811958	0.0652174	0.0496806	0.0704225
207671269	rs4844597	-0.0811958	0.0652174	0.0496806	0.0704225
207671476	rs4274065	-0.0811958	0.0652174	0.0496806	0.0704225
207821046	rs12038371	-0.084153	0.25	0.230386	0.267606
207833357	rs6686325	-0.084153	0.25	0.230386	0.267606
207842900	rs4844388	-0.084153	0.25	0.230386	0.267606
207685786	rs4266886	-0.0865012	0.195652	0.189294	0.225352
207693563	rs12043913	-0.0883231	0.456522	0.420739	0.464789
207622223	rs311316	-0.0899374	0.0434783	0.035718	0.056338
207622318	rs311315	-0.0899374	0.0434783	0.035718	0.056338
207623868	rs311314	-0.0899374	0.0434783	0.035718	0.056338
207625541	rs311312	-0.0899374	0.0434783	0.035718	0.056338
207679307	rs4844600	-0.0906543	0.206522	0.200842	0.239437
207676604	rs4310446	-0.0932864	0.0326087	0.023595	0.0422535
207684359	rs11117956	-0.093927	0.413043	0.376145	0.422535
207686190	rs7512361	-0.093927	0.413043	0.376145	0.422535
207687374	rs12130494	-0.093927	0.413043	0.376145	0.422535
207689227	rs4844601	-0.093927	0.413043	0.376145	0.422535
207690871	rs10863358	-0.093927	0.413043	0.376145	0.422535
207748793	rs650877	-0.093927	0.413043	0.376145	0.422535
207749188	rs12757487	-0.093927	0.413043	0.376145	0.422535
207750354	rs6681449	-0.093927	0.413043	0.376145	0.422535
207752239	rs599948	-0.093927	0.413043	0.376145	0.422535
207753275	rs614709	-0.093927	0.413043	0.376145	0.422535
207757936	rs646817	-0.093927	0.413043	0.376145	0.422535
207758232	rs1752688	-0.093927	0.413043	0.376145	0.422535
207758544	rs1746659	-0.093927	0.413043	0.376145	0.422535
207679229	rs4844599	-0.098665	0.423913	0.387693	0.43662
207820278	rs11118241	-0.101316	0.271739	0.249587	0.295775
207820313	rs11118242	-0.101316	0.271739	0.249587	0.295775
207822767	rs6540436	-0.101316	0.271739	0.249587	0.295775
207838429	rs7515238	-0.101316	0.271739	0.249587	0.295775
207843903	rs10863463	-0.101316	0.271739	0.249587	0.295775
207849916	rs12143527	-0.101316	0.271739	0.249587	0.295775
207851611	rs2296158	-0.101316	0.271739	0.249587	0.295775
207852600	rs10779359	-0.101316	0.271739	0.249587	0.295775
207852642	rs6687503	-0.101316	0.271739	0.249587	0.295775
207853924	rs1570563	-0.101316	0.271739	0.249587	0.295775
207854703	rs1853526	-0.101316	0.271739	0.249587	0.295775
207856787	rs10779362	-0.101316	0.271739	0.249587	0.295775
207740272	rs12038575	-0.104187	0.152174	0.130042	0.169014
207808385	rs6661764	-0.107418	0.282609	0.260243	0.309859
207694165	rs61822967	-0.108578	0.163043	0.141192	0.183099
207752990	rs3849266	-0.109737	0.163043	0.140745	0.183099
207760773	rs3737002	-0.109737	0.163043	0.140745	0.183099
207800154	rs12031281	-0.109737	0.163043	0.140745	0.183099
207800862	rs61822978	-0.109737	0.163043	0.140745	0.183099
207822078	rs6666431	-0.119623	0.554348	0.54713	0.605634
207823240	rs1323721	-0.119623	0.554348	0.54713	0.605634
207823865	rs6540437	-0.119623	0.554348	0.54713	0.605634
207824332	rs6662432	-0.119623	0.554348	0.54713	0.605634
207824708	rs7517879	-0.119623	0.554348	0.54713	0.605634
207828752	rs11118268	-0.119623	0.554348	0.54713	0.605634
207830383	rs10082154	-0.119623	0.554348	0.54713	0.605634
207832728	rs1570567	-0.119623	0.554348	0.54713	0.605634
207836931	rs4427403	-0.119623	0.554348	0.54713	0.605634
207837177	rs4317806	-0.119623	0.554348	0.54713	0.605634
207845122	rs6683750	-0.119623	0.554348	0.54713	0.605634
207847195	rs6669885	-0.119623	0.554348	0.54713	0.605634
207847410	rs6657436	-0.119623	0.554348	0.54713	0.605634
207848051	rs11118322	-0.119623	0.554348	0.54713	0.605634
207813601	rs4844385	-0.123998	0.304348	0.279444	0.338028
207847876	rs10494884	-0.124827	0.565217	0.559066	0.619718
207826776	rs2181694	-0.128614	0.641304	0.630572	0.690141
207832102	rs11118281	-0.128614	0.641304	0.630572	0.690141
207838352	rs7515149	-0.128614	0.641304	0.630572	0.690141
207814835	rs10863434	-0.129009	0.315217	0.290569	0.352113
207815189	rs10494885	-0.129009	0.315217	0.290569	0.352113
207815787	rs4385710	-0.129009	0.315217	0.290569	0.352113
207815863	rs6701416	-0.129009	0.315217	0.290569	0.352113
207817025	rs10779340	-0.129009	0.315217	0.290569	0.352113
207831669	rs11118280	-0.133341	0.576087	0.569494	0.633803
207850560	rs67422482	-0.134474	0.652174	0.642741	0.704225
207854355	rs12025522	-0.134474	0.652174	0.642741	0.704225

## Sheet: Mainland Southeast Asians
POS	ID	SAFE	DAF	phi	kappa
207827935	rs79902302	0.14507	0.0333333	0.0372384	0.0178571
207813556	rs56149234	0.122734	0.316667	0.341213	0.285714
207809833	rs56161922	0.118044	0.333333	0.357893	0.303571
207812173	rs56386223	0.118044	0.333333	0.357893	0.303571
207812405	rs72468035	0.118044	0.333333	0.357893	0.303571
207812791	rs41274776	0.118044	0.333333	0.357893	0.303571
207815468	rs57715085	0.118044	0.333333	0.357893	0.303571
207818422	rs3738469	0.112643	0.366667	0.392649	0.339286
207820375	rs78159416	0.112643	0.366667	0.392649	0.339286
207825415	rs57587123	0.112643	0.366667	0.392649	0.339286
207839018	rs56132412	0.112643	0.366667	0.392649	0.339286
207839769	rs56235509	0.112643	0.366667	0.392649	0.339286
207840002	rs55883147	0.112643	0.366667	0.392649	0.339286
207841934	rs12567945	0.112643	0.366667	0.392649	0.339286
207842704	rs17045979	0.112643	0.366667	0.392649	0.339286
207843000	rs55821028	0.112643	0.366667	0.392649	0.339286
207844799	rs74401244	0.112643	0.366667	0.392649	0.339286
207850717	rs74231794	0.112643	0.366667	0.392649	0.339286
207852226	rs74184055	0.112643	0.366667	0.392649	0.339286
207856040	rs55638397	0.112643	0.366667	0.392649	0.339286
207856658	rs12562739	0.112643	0.366667	0.392649	0.339286
207856666	rs12563415	0.112643	0.366667	0.392649	0.339286
207858661	rs75758158	0.112643	0.366667	0.392649	0.339286
207859699	rs55689175	0.112643	0.366667	0.392649	0.339286
207860158	rs55952744	0.112643	0.366667	0.392649	0.339286
207681913	rs189182213	0.104292	0.05	0.0551647	0.0357143
207849644	rs11589472	0.102418	0.383333	0.406241	0.357143
207851806	rs72644190	0.102418	0.383333	0.406241	0.357143
207852121	rs72644191	0.102418	0.383333	0.406241	0.357143
207854035	rs11118340	0.102418	0.383333	0.406241	0.357143
207854409	rs2147022	0.102418	0.383333	0.406241	0.357143
207854484	rs2147023	0.102418	0.383333	0.406241	0.357143
207854552	rs2147024	0.102418	0.383333	0.406241	0.357143
207855800	rs11577168	0.102418	0.383333	0.406241	0.357143
207856009	rs34860402	0.102418	0.383333	0.406241	0.357143
207857254	rs3085	0.102418	0.383333	0.406241	0.357143
207809787	rs56245865	0.0988981	0.366667	0.386138	0.339286
207811106	rs12075041	0.0988981	0.366667	0.386138	0.339286
207811604	rs11118220	0.0988981	0.366667	0.386138	0.339286
207681674	rs79016951	0.0895912	0.05	0.0524231	0.0357143
207822078	rs6666431	0.0847095	0.6	0.613335	0.571429
207823240	rs1323721	0.0847095	0.6	0.613335	0.571429
207823865	rs6540437	0.0847095	0.6	0.613335	0.571429
207824332	rs6662432	0.0847095	0.6	0.613335	0.571429
207824708	rs7517879	0.0847095	0.6	0.613335	0.571429
207828752	rs11118268	0.0847095	0.6	0.613335	0.571429
207830383	rs10082154	0.0847095	0.6	0.613335	0.571429
207832728	rs1570567	0.0847095	0.6	0.613335	0.571429
207836931	rs4427403	0.0847095	0.6	0.613335	0.571429
207837177	rs4317806	0.0847095	0.6	0.613335	0.571429
207845122	rs6683750	0.0847095	0.6	0.613335	0.571429
207847195	rs6669885	0.0847095	0.6	0.613335	0.571429
207847410	rs6657436	0.0847095	0.6	0.613335	0.571429
207847876	rs10494884	0.0847095	0.6	0.613335	0.571429
207848051	rs11118322	0.0847095	0.6	0.613335	0.571429
207831669	rs11118280	0.0825299	0.616667	0.629871	0.589286
207676291	rs76306710	0.0823298	0.2	0.210148	0.178571
207691563	rs77357299	0.079702	0.25	0.265821	0.232143
207850560	rs67422482	0.0784291	0.6	0.610228	0.571429
207854355	rs12025522	0.0784291	0.6	0.610228	0.571429
207826776	rs2181694	0.0765412	0.616667	0.626926	0.589286
207832102	rs11118281	0.0765412	0.616667	0.626926	0.589286
207838352	rs7515149	0.0765412	0.616667	0.626926	0.589286
207676768	rs9429945	0.0729878	0.233333	0.244264	0.214286
207804141	rs1408077	0.071494	0.266667	0.280979	0.25
207806730	rs6697005	0.071494	0.266667	0.280979	0.25
207685786	rs4266886	0.0705901	0.266667	0.280588	0.25
207784968	rs3818361	0.0705901	0.266667	0.280588	0.25
207786289	rs6701713	0.0705901	0.266667	0.280588	0.25
207786542	rs2093761	0.0705901	0.266667	0.280588	0.25
207786828	rs2093760	0.0705901	0.266667	0.280588	0.25
207795320	rs2296160	0.0701054	0.283333	0.298921	0.267857
207796897	rs10863417	0.0701054	0.283333	0.298921	0.267857
207799874	rs10863420	0.0701054	0.283333	0.298921	0.267857
207800389	rs1830763	0.0701054	0.283333	0.298921	0.267857
207624861	rs11808746	0.0700573	0.366667	0.372475	0.339286
207652176	rs17045328	0.0700573	0.366667	0.372475	0.339286
207800889	rs17048010	0.0693386	0.233333	0.242765	0.214286
207651935	rs4844596	0.0635629	0.75	0.76027	0.732143
207679307	rs4844600	0.062677	0.283333	0.295629	0.267857
207623829	rs7527218	0.0605685	0.733333	0.741628	0.714286
207643949	rs10863322	0.0605685	0.733333	0.741628	0.714286
207800555	rs1408078	0.0592917	0.3	0.312512	0.285714
207677486	rs7536931	0.0559837	0.3	0.311017	0.285714
207752550	rs601356	0.051119	0.566667	0.578981	0.553571
207765849	rs608282	0.051119	0.566667	0.578981	0.553571
207766156	rs596319	0.051119	0.566667	0.578981	0.553571
207770692	rs594955	0.051119	0.566667	0.578981	0.553571
207772408	rs11118136	0.051119	0.566667	0.578981	0.553571
207778319	rs11118157	0.051119	0.566667	0.578981	0.553571
207780048	rs1408079	0.051119	0.566667	0.578981	0.553571
207781995	rs11118166	0.051119	0.566667	0.578981	0.553571
207782931	rs6691117	0.051119	0.566667	0.578981	0.553571
207646322	rs1048971	0.0478361	0.783333	0.788037	0.767857
207684359	rs11117956	0.0473593	0.583333	0.594862	0.571429
207686190	rs7512361	0.0473593	0.583333	0.594862	0.571429
207687374	rs12130494	0.0473593	0.583333	0.594862	0.571429
207689227	rs4844601	0.0473593	0.583333	0.594862	0.571429
207690871	rs10863358	0.0473593	0.583333	0.594862	0.571429
207693563	rs12043913	0.0473593	0.583333	0.594862	0.571429
207748793	rs650877	0.0473593	0.583333	0.594862	0.571429
207749188	rs12757487	0.0473593	0.583333	0.594862	0.571429
207750354	rs6681449	0.0473593	0.583333	0.594862	0.571429
207752239	rs599948	0.0473593	0.583333	0.594862	0.571429
207753275	rs614709	0.0473593	0.583333	0.594862	0.571429
207757936	rs646817	0.0473593	0.583333	0.594862	0.571429
207758232	rs1752688	0.0473593	0.583333	0.594862	0.571429
207758544	rs1746659	0.0473593	0.583333	0.594862	0.571429
207621832	rs311317	0.0446973	0.85	0.855686	0.839286
207629416	rs311302	0.0446973	0.85	0.855686	0.839286
207639695	rs311311	0.0446973	0.85	0.855686	0.839286
207640345	rs1032980	0.0446973	0.85	0.855686	0.839286
207641023	rs1032979	0.0446973	0.85	0.855686	0.839286
207643673	rs568515	0.0446973	0.85	0.855686	0.839286
207645956	rs9429936	0.0446973	0.85	0.855686	0.839286
207646898	rs4308977	0.0446973	0.85	0.855686	0.839286
207658507	rs1977465	0.0430103	0.533333	0.539347	0.517857
207679229	rs4844599	0.0419159	0.6	0.609904	0.589286
207660378	rs2182913	0.0401611	0.983333	0.987455	0.982143
207663937	rs4525038	0.0401611	0.983333	0.987455	0.982143
207664423	rs6663887	0.0401611	0.983333	0.987455	0.982143
207664721	rs9429779	0.0401611	0.983333	0.987455	0.982143
207667190	rs9429780	0.0401611	0.983333	0.987455	0.982143
207667222	rs9429781	0.0401611	0.983333	0.987455	0.982143
207667303	rs9429941	0.0401611	0.983333	0.987455	0.982143
207668630	rs9429942	0.0401611	0.983333	0.987455	0.982143
207669924	rs9429943	0.0401611	0.983333	0.987455	0.982143
207670307	rs9429944	0.0401611	0.983333	0.987455	0.982143
207672612	rs4844598	0.0401611	0.983333	0.987455	0.982143
207673084	rs10863341	0.0401611	0.983333	0.987455	0.982143
207673631	rs7533408	0.0401611	0.983333	0.987455	0.982143
207662180	rs59824364	0.038805	0.35	0.357663	0.339286
207669355	rs9429782	0.038805	0.35	0.357663	0.339286
207819159	rs11118238	0.0363111	0.75	0.765723	0.75
207819729	rs6696840	0.0363111	0.75	0.765723	0.75
207820201	rs6659617	0.0363111	0.75	0.765723	0.75
207861724	rs11583249	0.0322464	0.983333	0.986408	0.982143
207862359	rs80121755	0.0322464	0.983333	0.986408	0.982143
207657375	rs17045468	0.0314727	0.4	0.40823	0.392857
207666308	rs1410408	0.031303	0.4	0.408147	0.392857
207813726	rs4844386	0.0280366	0.733333	0.744558	0.732143
207814451	rs10779339	0.0280366	0.733333	0.744558	0.732143
207815424	rs7550883	0.0280366	0.733333	0.744558	0.732143
207816480	rs12743911	0.0280366	0.733333	0.744558	0.732143
207817152	rs10779341	0.0280366	0.733333	0.744558	0.732143
207817631	rs9651101	0.0280366	0.733333	0.744558	0.732143
207837490	rs7512100	0.0271362	0.766667	0.779315	0.767857
207837590	rs10779353	0.0271362	0.766667	0.779315	0.767857
207824382	rs60467252	0.025947	0.0833333	0.0781262	0.0714286
207684192	rs12037841	0.0233638	0.983333	0.985233	0.982143
207772946	rs72737299	0.0221746	0.1	0.0956194	0.0892857
207790295	rs3930521	0.0137693	0.983333	0.983964	0.982143
207792288	rs139029738	0.0071456	0.0333333	0.0370389	0.0357143
207632669	rs78677800	0.00533407	0.0166667	0.0185627	0.0178571
207749767	rs146922261	0.00533407	0.0166667	0.0185627	0.0178571
207820277	rs181294145	0.00467926	0.0166667	0.0184761	0.0178571
207665920	rs10863336	0.00248652	0.466667	0.465526	0.464286
207668414	rs7525160	0.00248652	0.466667	0.465526	0.464286
207645089	rs12029729	0.00137673	0.0166667	0.0180393	0.0178571
207653993	rs144567151	0.00137673	0.0166667	0.0180393	0.0178571
207786321	rs140056133	0.00137673	0.0166667	0.0180393	0.0178571
207828949	rs144153173	0.00137673	0.0166667	0.0180393	0.0178571
207665687	rs369275376	-0.000189123	0.0166667	0.0178321	0.0178571
207760074	.	-0.00275143	0.0166667	0.0174932	0.0178571
207773986	rs147739107	-0.00275143	0.0166667	0.0174932	0.0178571
207829621	rs149903858	-0.00275143	0.0166667	0.0174932	0.0178571
207695690	rs150531546	-0.00325821	0.0666667	0.0705904	0.0714286
207688652	rs147393469	-0.00356119	0.0333333	0.0350542	0.0357143
207825340	rs185108787	-0.00516619	0.0333333	0.0347566	0.0357143
207669869	rs185170825	-0.00565379	0.0333333	0.0346663	0.0357143
207669870	rs189589093	-0.00565379	0.0333333	0.0346663	0.0357143
207852742	rs117010160	-0.00584237	0.05	0.0522574	0.0535714
207624310	rs79018154	-0.00795208	0.05	0.0517828	0.0535714
207640012	rs45573035	-0.00833156	0.0166667	0.016755	0.0178571
207679535	rs377366402	-0.00929955	0.0166667	0.016627	0.0178571
207805407	rs186385146	-0.00998283	0.0166667	0.0165366	0.0178571
207753073	rs145298960	-0.0109361	0.0333333	0.0336871	0.0357143
207795167	rs55862274	-0.0109361	0.0333333	0.0336871	0.0357143
207860727	rs145531017	-0.0110362	0.0166667	0.0163973	0.0178571
207661101	rs147499620	-0.0110647	0.0166667	0.0163935	0.0178571
207772411	rs114868844	-0.0111216	0.0166667	0.016386	0.0178571
207740795	rs369882840	-0.0118903	0.0166667	0.0162843	0.0178571
207697397	rs368201059	-0.0120611	0.0166667	0.0162617	0.0178571
207635789	rs1567190	-0.0120789	0.366667	0.369153	0.375
207637359	rs3767933	-0.0120789	0.366667	0.369153	0.375
207619626	rs74894771	-0.012175	0.0166667	0.0162466	0.0178571
207636508	rs139527361	-0.012175	0.0166667	0.0162466	0.0178571
207690279	rs375784103	-0.012175	0.0166667	0.0162466	0.0178571
207694562	rs186396511	-0.0122889	0.0166667	0.0162316	0.0178571
207663356	rs17045761	-0.0137287	0.05	0.0504836	0.0535714
207840052	.	-0.0138413	0.0333333	0.0331485	0.0357143
207631291	rs370417516	-0.0143387	0.0166667	0.0159604	0.0178571
207856450	rs117667834	-0.0143387	0.0166667	0.0159604	0.0178571
207863592	rs79926392	-0.0143387	0.0166667	0.0159604	0.0178571
207634670	rs17044576	-0.0146912	0.0666667	0.0676491	0.0714286
207795485	rs55665161	-0.0149366	0.0166667	0.0158813	0.0178571
207761856	rs117975322	-0.0150514	0.05	0.050186	0.0535714
207694165	rs61822967	-0.0153199	0.316667	0.314275	0.321429
207739127	rs3886100	-0.0153199	0.316667	0.314275	0.321429
207740272	rs12038575	-0.0153199	0.316667	0.314275	0.321429
207752990	rs3849266	-0.0153199	0.316667	0.314275	0.321429
207753345	rs2274566	-0.0153199	0.316667	0.314275	0.321429
207760773	rs3737002	-0.0153199	0.316667	0.314275	0.321429
207786152	rs7519119	-0.0153199	0.316667	0.314275	0.321429
207786223	rs7542544	-0.0153199	0.316667	0.314275	0.321429
207789269	rs11576522	-0.0153199	0.316667	0.314275	0.321429
207792909	rs12036785	-0.0153199	0.316667	0.314275	0.321429
207799958	rs142081503	-0.0162184	0.0333333	0.0327079	0.0357143
207802552	rs4844610	-0.0162184	0.0333333	0.0327079	0.0357143
207740314	rs201125141	-0.0175843	0.0166667	0.0155311	0.0178571
207841916	rs117153239	-0.0175843	0.0166667	0.0155311	0.0178571
207859647	.	-0.0175843	0.0166667	0.0155311	0.0178571
207842582	rs144570877	-0.0175999	0.0333333	0.0324518	0.0357143
207833357	rs6686325	-0.0183506	0.233333	0.224395	0.232143
207803021	rs11803956	-0.0185376	0.333333	0.33051	0.339286
207803264	rs12041437	-0.0185376	0.333333	0.33051	0.339286
207803595	rs12034383	-0.0185376	0.333333	0.33051	0.339286
207804883	rs17186848	-0.0185376	0.333333	0.33051	0.339286
207806989	rs11803366	-0.0185376	0.333333	0.33051	0.339286
207796065	rs61822977	-0.0189733	0.316667	0.312569	0.321429
207800154	rs12031281	-0.0189733	0.316667	0.312569	0.321429
207800409	rs12028134	-0.0189733	0.316667	0.312569	0.321429
207800862	rs61822978	-0.0189733	0.316667	0.312569	0.321429
207656605	rs6665881	-0.0191401	0.35	0.347973	0.357143
207808385	rs6661764	-0.0192854	0.266667	0.259317	0.267857
207787240	rs117590864	-0.0198347	0.0333333	0.0320376	0.0357143
207793828	rs56203648	-0.0198347	0.0333333	0.0320376	0.0357143
207821046	rs12038371	-0.0203885	0.216667	0.205919	0.214286
207842900	rs4844388	-0.0203885	0.216667	0.205919	0.214286
207852018	rs12410867	-0.0210457	0.05	0.0488378	0.0535714
207768459	rs188999850	-0.0212854	0.0166667	0.0150415	0.0178571
207633521	rs147846150	-0.0233638	0.0166667	0.0147666	0.0178571
207685965	rs4562624	-0.0233638	0.0166667	0.0147666	0.0178571
207692049	rs6656401	-0.0233638	0.0166667	0.0147666	0.0178571
207750568	rs679515	-0.0233638	0.0166667	0.0147666	0.0178571
207757844	rs140655957	-0.0233638	0.0166667	0.0147666	0.0178571
207786570	rs140331798	-0.0233638	0.0166667	0.0147666	0.0178571
207812277	rs189986327	-0.0233638	0.0166667	0.0147666	0.0178571
207850539	rs11118328	-0.0233638	0.0166667	0.0147666	0.0178571
207813259	rs57994498	-0.0242179	0.0166667	0.0146536	0.0178571
207849916	rs12143527	-0.0250962	0.216667	0.203987	0.214286
207851611	rs2296158	-0.0250962	0.216667	0.203987	0.214286
207852600	rs10779359	-0.0250962	0.216667	0.203987	0.214286
207852642	rs6687503	-0.0250962	0.216667	0.203987	0.214286
207853924	rs1570563	-0.0250962	0.216667	0.203987	0.214286
207854703	rs1853526	-0.0250962	0.216667	0.203987	0.214286
207856787	rs10779362	-0.0250962	0.216667	0.203987	0.214286
207819000	rs12744104	-0.0259703	0.0333333	0.0309002	0.0357143
207819401	rs12745818	-0.0259703	0.0333333	0.0309002	0.0357143
207821397	rs35728110	-0.0259703	0.0333333	0.0309002	0.0357143
207829549	rs2025371	-0.0259703	0.0333333	0.0309002	0.0357143
207839505	rs17186897	-0.0259703	0.0333333	0.0309002	0.0357143
207841745	rs36001492	-0.0259703	0.0333333	0.0309002	0.0357143
207849214	rs2147021	-0.0259703	0.0333333	0.0309002	0.0357143
207850879	rs34509370	-0.0259703	0.0333333	0.0309002	0.0357143
207858527	rs12738067	-0.0259703	0.0333333	0.0309002	0.0357143
207862698	rs36019152	-0.0259703	0.0333333	0.0309002	0.0357143
207820278	rs11118241	-0.0271362	0.233333	0.220685	0.232143
207820313	rs11118242	-0.0271362	0.233333	0.220685	0.232143
207822767	rs6540436	-0.0271362	0.233333	0.220685	0.232143
207838429	rs7515238	-0.0271362	0.233333	0.220685	0.232143
207843903	rs10863463	-0.0271362	0.233333	0.220685	0.232143
207813601	rs4844385	-0.0280366	0.266667	0.255442	0.267857
207814835	rs10863434	-0.0280366	0.266667	0.255442	0.267857
207815189	rs10494885	-0.0280366	0.266667	0.255442	0.267857
207815787	rs4385710	-0.0280366	0.266667	0.255442	0.267857
207815863	rs6701416	-0.0280366	0.266667	0.255442	0.267857
207817025	rs10779340	-0.0280366	0.266667	0.255442	0.267857
207753547	rs117447527	-0.0282162	0.0833333	0.0812482	0.0892857
207781150	rs375393554	-0.0316995	0.0333333	0.0298382	0.0357143
207622223	rs311316	-0.0318454	0.05	0.0464087	0.0535714
207622318	rs311315	-0.0318454	0.05	0.0464087	0.0535714
207623868	rs311314	-0.0318454	0.05	0.0464087	0.0535714
207625541	rs311312	-0.0318454	0.05	0.0464087	0.0535714
207815711	rs115987778	-0.0322464	0.0166667	0.0135916	0.0178571
207819228	rs75553932	-0.0322464	0.0166667	0.0135916	0.0178571
207820612	rs12080578	-0.0322464	0.0166667	0.0135916	0.0178571
207822581	rs7521762	-0.0322464	0.0166667	0.0135916	0.0178571
207822796	rs77654757	-0.0322464	0.0166667	0.0135916	0.0178571
207823248	rs74150881	-0.0322464	0.0166667	0.0135916	0.0178571
207823764	rs74883767	-0.0322464	0.0166667	0.0135916	0.0178571
207824438	rs6540438	-0.0322464	0.0166667	0.0135916	0.0178571
207825805	rs77011375	-0.0322464	0.0166667	0.0135916	0.0178571
207826695	rs78246144	-0.0322464	0.0166667	0.0135916	0.0178571
207827612	rs76441118	-0.0322464	0.0166667	0.0135916	0.0178571
207828975	rs77923586	-0.0322464	0.0166667	0.0135916	0.0178571
207829236	rs78752183	-0.0322464	0.0166667	0.0135916	0.0178571
207829760	rs11577173	-0.0322464	0.0166667	0.0135916	0.0178571
207830931	rs79872673	-0.0322464	0.0166667	0.0135916	0.0178571
207836989	rs149150945	-0.0322464	0.0166667	0.0135916	0.0178571
207837064	rs11591007	-0.0322464	0.0166667	0.0135916	0.0178571
207837547	rs35931500	-0.0322464	0.0166667	0.0135916	0.0178571
207837740	rs11585607	-0.0322464	0.0166667	0.0135916	0.0178571
207838419	rs11587761	-0.0322464	0.0166667	0.0135916	0.0178571
207838465	rs11576446	-0.0322464	0.0166667	0.0135916	0.0178571
207838769	rs79996524	-0.0322464	0.0166667	0.0135916	0.0178571
207838826	rs75088854	-0.0322464	0.0166667	0.0135916	0.0178571
207838915	rs79133635	-0.0322464	0.0166667	0.0135916	0.0178571
207839653	rs77792203	-0.0322464	0.0166667	0.0135916	0.0178571
207839944	rs116806443	-0.0322464	0.0166667	0.0135916	0.0178571
207839962	rs141503126	-0.0322464	0.0166667	0.0135916	0.0178571
207842007	rs75544149	-0.0322464	0.0166667	0.0135916	0.0178571
207842479	rs11589830	-0.0322464	0.0166667	0.0135916	0.0178571
207842489	rs11578598	-0.0322464	0.0166667	0.0135916	0.0178571
207842833	rs11578682	-0.0322464	0.0166667	0.0135916	0.0178571
207847023	rs76654222	-0.0322464	0.0166667	0.0135916	0.0178571
207847062	rs77380139	-0.0322464	0.0166667	0.0135916	0.0178571
207847908	rs11588445	-0.0322464	0.0166667	0.0135916	0.0178571
207851554	rs72468037	-0.0322464	0.0166667	0.0135916	0.0178571
207854919	rs11578756	-0.0322464	0.0166667	0.0135916	0.0178571
207857396	rs11590898	-0.0322464	0.0166667	0.0135916	0.0178571
207857812	rs11577114	-0.0322464	0.0166667	0.0135916	0.0178571
207858173	rs76844119	-0.0322464	0.0166667	0.0135916	0.0178571
207859330	rs74231795	-0.0322464	0.0166667	0.0135916	0.0178571
207861994	rs11577935	-0.0322464	0.0166667	0.0135916	0.0178571
207862004	rs11578338	-0.0322464	0.0166667	0.0135916	0.0178571
207862528	rs74978335	-0.0322464	0.0166667	0.0135916	0.0178571
207864463	rs76287248	-0.0322464	0.0166667	0.0135916	0.0178571
207819739	rs144282616	-0.0331849	0.05	0.0461074	0.0535714
207670438	rs1831150	-0.0339515	0.116667	0.113783	0.125
207675655	rs2025935	-0.0339515	0.116667	0.113783	0.125
207779126	rs191099625	-0.0372256	0.0333333	0.0288139	0.0357143
207655815	rs1041250	-0.0372913	0.116667	0.112679	0.125
207656502	rs7543913	-0.0372913	0.116667	0.112679	0.125
207653444	rs17258996	-0.0377496	0.133333	0.12966	0.142857
207653814	rs12117916	-0.0377496	0.133333	0.12966	0.142857
207754102	rs117745867	-0.039636	0.1	0.0948963	0.107143
207660071	rs2182911	-0.0401611	0.0166667	0.0125446	0.0178571
207660344	rs2182912	-0.0401611	0.0166667	0.0125446	0.0178571
207661289	rs7519408	-0.0401611	0.0166667	0.0125446	0.0178571
207661640	rs4618970	-0.0401611	0.0166667	0.0125446	0.0178571
207664607	rs6700109	-0.0401611	0.0166667	0.0125446	0.0178571
207668447	rs7525170	-0.0401611	0.0166667	0.0125446	0.0178571
207671269	rs4844597	-0.0401611	0.0166667	0.0125446	0.0178571
207671476	rs4274065	-0.0401611	0.0166667	0.0125446	0.0178571
207673945	rs7533520	-0.0401611	0.0166667	0.0125446	0.0178571
207809835	rs115922103	-0.0402934	0.0333333	0.0282452	0.0357143
207812958	rs41274778	-0.0402934	0.0333333	0.0282452	0.0357143
207813056	rs41274780	-0.0402934	0.0333333	0.0282452	0.0357143
207694357	rs11117991	-0.0416828	0.366667	0.354824	0.375
207656050	rs6690215	-0.0430103	0.466667	0.460653	0.482143
207658145	rs12021671	-0.0430103	0.466667	0.460653	0.482143
207681501	rs12567973	-0.0435696	0.4	0.389283	0.410714
207681685	rs12567990	-0.0435696	0.4	0.389283	0.410714
207683409	rs12039306	-0.0435696	0.4	0.389283	0.410714
207624911	rs311313	-0.0446973	0.15	0.144314	0.160714
207627693	rs3813946	-0.0446973	0.15	0.144314	0.160714
207629702	rs311304	-0.0446973	0.15	0.144314	0.160714
207630444	rs311306	-0.0446973	0.15	0.144314	0.160714
207631158	rs12140602	-0.0446973	0.15	0.144314	0.160714
207631205	rs12139795	-0.0446973	0.15	0.144314	0.160714
207631778	rs311307	-0.0446973	0.15	0.144314	0.160714
207635573	rs311310	-0.0446973	0.15	0.144314	0.160714
207636208	rs3767934	-0.0446973	0.15	0.144314	0.160714
207641840	rs2063143	-0.0446973	0.15	0.144314	0.160714
207642295	rs1507764	-0.0446973	0.15	0.144314	0.160714
207645282	rs511678	-0.0446973	0.15	0.144314	0.160714
207645743	rs2940253	-0.0446973	0.15	0.144314	0.160714
207645895	rs9429774	-0.0446973	0.15	0.144314	0.160714
207646462	rs17615	-0.0446973	0.15	0.144314	0.160714
207646923	rs17616	-0.0446973	0.15	0.144314	0.160714
207651835	rs9429778	-0.0446973	0.15	0.144314	0.160714
207653106	rs2182909	-0.0446973	0.15	0.144314	0.160714
207793964	rs12734030	-0.0451391	0.4	0.388511	0.410714
207798057	rs11118196	-0.0451391	0.4	0.388511	0.410714
207782154	rs11118167	-0.045365	0.383333	0.370705	0.392857
207753621	rs2274567	-0.0473593	0.416667	0.405138	0.428571
207757515	rs12034598	-0.0473593	0.416667	0.405138	0.428571
207790088	rs3811381	-0.0473593	0.416667	0.405138	0.428571
207682256	rs11117949	-0.0473593	0.416667	0.405138	0.428571
207684519	rs11117959	-0.0473593	0.416667	0.405138	0.428571
207685764	rs6540435	-0.0473593	0.416667	0.405138	0.428571
207747984	rs17046851	-0.0473593	0.416667	0.405138	0.428571
207757235	rs6687175	-0.0473593	0.416667	0.405138	0.428571
207761196	rs11118131	-0.0473593	0.416667	0.405138	0.428571
207762358	rs3738468	-0.0473593	0.416667	0.405138	0.428571
207762674	rs10779330	-0.0473593	0.416667	0.405138	0.428571
207763863	rs147951060	-0.0473593	0.416667	0.405138	0.428571
207764944	rs141801747	-0.0473593	0.416667	0.405138	0.428571
207786170	rs12403552	-0.0473593	0.416667	0.405138	0.428571
207788578	rs10429953	-0.0473593	0.416667	0.405138	0.428571
207789471	rs10429943	-0.0473593	0.416667	0.405138	0.428571
207765557	rs609297	-0.051119	0.433333	0.421019	0.446429
207766708	rs6672474	-0.051119	0.433333	0.421019	0.446429
207767449	rs143616521	-0.051119	0.433333	0.421019	0.446429
207770576	rs4844608	-0.051119	0.433333	0.421019	0.446429
207770689	rs4844382	-0.051119	0.433333	0.421019	0.446429
207772154	rs12141045	-0.051119	0.433333	0.421019	0.446429
207773339	rs7539922	-0.051119	0.433333	0.421019	0.446429
207773991	rs677066	-0.051119	0.433333	0.421019	0.446429
207774882	rs11118147	-0.051119	0.433333	0.421019	0.446429
207783507	rs12032275	-0.051119	0.433333	0.421019	0.446429
207829220	rs35707912	-0.0677865	0.333333	0.32468	0.357143
207842104	rs12409159	-0.0678401	0.35	0.342173	0.375
207798238	rs10863418	-0.0701054	0.716667	0.701079	0.732143
207738077	rs7515905	-0.0705901	0.733333	0.719412	0.75
207747296	rs1752684	-0.0705901	0.733333	0.719412	0.75
207653178	rs12032512	-0.071905	0.4	0.393	0.428571
207859743	rs12022909	-0.0763605	0.366667	0.35558	0.392857
207861207	rs12119104	-0.0763605	0.366667	0.35558	0.392857
207817612	rs10863437	-0.0765412	0.383333	0.373074	0.410714
207818719	rs11118237	-0.0765412	0.383333	0.373074	0.410714
207822724	rs6667118	-0.0765412	0.383333	0.373074	0.410714
207822856	rs6667238	-0.0765412	0.383333	0.373074	0.410714
207823161	rs1323720	-0.0765412	0.383333	0.373074	0.410714
207823405	rs1323722	-0.0765412	0.383333	0.373074	0.410714
207824408	rs12041397	-0.0765412	0.383333	0.373074	0.410714
207826858	rs960087	-0.0765412	0.383333	0.373074	0.410714
207827067	rs960088	-0.0765412	0.383333	0.373074	0.410714
207827069	rs960086	-0.0765412	0.383333	0.373074	0.410714
207827538	rs4844611	-0.0765412	0.383333	0.373074	0.410714
207829653	rs2025372	-0.0765412	0.383333	0.373074	0.410714
207831357	rs11118278	-0.0765412	0.383333	0.373074	0.410714
207832402	rs11118282	-0.0765412	0.383333	0.373074	0.410714
207833301	rs7539772	-0.0765412	0.383333	0.373074	0.410714
207833336	rs7531923	-0.0765412	0.383333	0.373074	0.410714
207836408	rs4308978	-0.0765412	0.383333	0.373074	0.410714
207836680	rs9728503	-0.0765412	0.383333	0.373074	0.410714
207837101	rs4076514	-0.0765412	0.383333	0.373074	0.410714
207840776	rs10863461	-0.0765412	0.383333	0.373074	0.410714
207844062	rs12563520	-0.0765412	0.383333	0.373074	0.410714
207844625	rs12045913	-0.0765412	0.383333	0.373074	0.410714
207846242	rs6684643	-0.0765412	0.383333	0.373074	0.410714
207847128	rs6657161	-0.0765412	0.383333	0.373074	0.410714
207850589	rs34451130	-0.0784291	0.4	0.389772	0.428571
207851169	rs2296156	-0.0784291	0.4	0.389772	0.428571
207851760	rs2296159	-0.0784291	0.4	0.389772	0.428571
207852693	rs11118337	-0.0784291	0.4	0.389772	0.428571
207854672	rs12032970	-0.0784291	0.4	0.389772	0.428571
207854827	rs11118345	-0.0784291	0.4	0.389772	0.428571
207855095	rs10746386	-0.0784291	0.4	0.389772	0.428571
207856868	rs11118354	-0.0784291	0.4	0.389772	0.428571
207857158	rs12411037	-0.0784291	0.4	0.389772	0.428571
207857760	rs4097398	-0.0784291	0.4	0.389772	0.428571
207857773	rs12144801	-0.0784291	0.4	0.389772	0.428571
207858546	rs11118359	-0.0784291	0.4	0.389772	0.428571
207858586	rs11118360	-0.0784291	0.4	0.389772	0.428571
207808286	rs12033963	-0.078568	0.333333	0.319517	0.357143
207832153	rs10863451	-0.0847095	0.4	0.386665	0.428571
207809744	rs7542494	-0.0988981	0.633333	0.613862	0.660714
207858814	rs72644193	-0.102418	0.616667	0.593759	0.642857
207818120	rs74692669	-0.118044	0.666667	0.642107	0.696429

## Sheet: Temuan-Senoi
POS	ID	SAFE	DAF	phi	kappa
207819159	rs11118238	0.326878	0.8125	0.851698	0.72093
207819729	rs6696840	0.326878	0.8125	0.851698	0.72093
207820201	rs6659617	0.326878	0.8125	0.851698	0.72093
207837490	rs7512100	0.280601	0.859375	0.890979	0.790698
207837590	rs10779353	0.280601	0.859375	0.890979	0.790698
207813726	rs4844386	0.239203	0.703125	0.738329	0.627907
207815424	rs7550883	0.233842	0.703125	0.735854	0.627907
207814451	rs10779339	0.222883	0.71875	0.752449	0.651163
207816480	rs12743911	0.222883	0.71875	0.752449	0.651163
207817152	rs10779341	0.222883	0.71875	0.752449	0.651163
207817631	rs9651101	0.222883	0.71875	0.752449	0.651163
207694357	rs11117991	0.217763	0.40625	0.431576	0.325581
207782154	rs11118167	0.217763	0.40625	0.431576	0.325581
207660378	rs2182913	0.206071	0.859375	0.887053	0.813953
207664721	rs9429779	0.206071	0.859375	0.887053	0.813953
207667190	rs9429780	0.206071	0.859375	0.887053	0.813953
207667222	rs9429781	0.206071	0.859375	0.887053	0.813953
207667303	rs9429941	0.206071	0.859375	0.887053	0.813953
207668630	rs9429942	0.206071	0.859375	0.887053	0.813953
207663937	rs4525038	0.185693	0.875	0.899845	0.837209
207664423	rs6663887	0.185693	0.875	0.899845	0.837209
207669924	rs9429943	0.185693	0.875	0.899845	0.837209
207670307	rs9429944	0.185693	0.875	0.899845	0.837209
207672612	rs4844598	0.185693	0.875	0.899845	0.837209
207673084	rs10863341	0.185693	0.875	0.899845	0.837209
207673631	rs7533408	0.185693	0.875	0.899845	0.837209
207817612	rs10863437	0.18453	0.5	0.534008	0.44186
207818719	rs11118237	0.18453	0.5	0.534008	0.44186
207822724	rs6667118	0.18453	0.5	0.534008	0.44186
207822856	rs6667238	0.18453	0.5	0.534008	0.44186
207823161	rs1323720	0.18453	0.5	0.534008	0.44186
207823405	rs1323722	0.18453	0.5	0.534008	0.44186
207824408	rs12041397	0.18453	0.5	0.534008	0.44186
207826858	rs960087	0.18453	0.5	0.534008	0.44186
207827067	rs960088	0.18453	0.5	0.534008	0.44186
207827069	rs960086	0.18453	0.5	0.534008	0.44186
207827538	rs4844611	0.18453	0.5	0.534008	0.44186
207829653	rs2025372	0.18453	0.5	0.534008	0.44186
207831357	rs11118278	0.18453	0.5	0.534008	0.44186
207832402	rs11118282	0.18453	0.5	0.534008	0.44186
207833301	rs7539772	0.18453	0.5	0.534008	0.44186
207854672	rs12032970	0.18453	0.5	0.534008	0.44186
207857158	rs12411037	0.18453	0.5	0.534008	0.44186
207858586	rs11118360	0.18453	0.5	0.534008	0.44186
207861207	rs12119104	0.18453	0.5	0.534008	0.44186
207753547	rs117447527	0.182473	0.171875	0.182911	0.116279
207753621	rs2274567	0.181501	0.4375	0.46169	0.372093
207757515	rs12034598	0.181501	0.4375	0.46169	0.372093
207790088	rs3811381	0.181501	0.4375	0.46169	0.372093
207681501	rs12567973	0.181501	0.4375	0.46169	0.372093
207681685	rs12567990	0.181501	0.4375	0.46169	0.372093
207682256	rs11117949	0.181501	0.4375	0.46169	0.372093
207683409	rs12039306	0.181501	0.4375	0.46169	0.372093
207684519	rs11117959	0.181501	0.4375	0.46169	0.372093
207685764	rs6540435	0.181501	0.4375	0.46169	0.372093
207747984	rs17046851	0.181501	0.4375	0.46169	0.372093
207757235	rs6687175	0.181501	0.4375	0.46169	0.372093
207761196	rs11118131	0.181501	0.4375	0.46169	0.372093
207762358	rs3738468	0.181501	0.4375	0.46169	0.372093
207762674	rs10779330	0.181501	0.4375	0.46169	0.372093
207763863	rs147951060	0.181501	0.4375	0.46169	0.372093
207764944	rs141801747	0.181501	0.4375	0.46169	0.372093
207765557	rs609297	0.181501	0.4375	0.46169	0.372093
207766708	rs6672474	0.181501	0.4375	0.46169	0.372093
207767449	rs143616521	0.181501	0.4375	0.46169	0.372093
207770576	rs4844608	0.181501	0.4375	0.46169	0.372093
207770689	rs4844382	0.181501	0.4375	0.46169	0.372093
207772154	rs12141045	0.181501	0.4375	0.46169	0.372093
207773339	rs7539922	0.181501	0.4375	0.46169	0.372093
207773991	rs677066	0.181501	0.4375	0.46169	0.372093
207774882	rs11118147	0.181501	0.4375	0.46169	0.372093
207783507	rs12032275	0.181501	0.4375	0.46169	0.372093
207786170	rs12403552	0.181501	0.4375	0.46169	0.372093
207788578	rs10429953	0.181501	0.4375	0.46169	0.372093
207789471	rs10429943	0.181501	0.4375	0.46169	0.372093
207793964	rs12734030	0.181501	0.4375	0.46169	0.372093
207798057	rs11118196	0.181501	0.4375	0.46169	0.372093
207829220	rs35707912	0.17042	0.359375	0.383416	0.302326
207808286	rs12033963	0.168195	0.359375	0.382357	0.302326
207833336	rs7531923	0.165612	0.515625	0.547851	0.465116
207836408	rs4308978	0.165612	0.515625	0.547851	0.465116
207836680	rs9728503	0.165612	0.515625	0.547851	0.465116
207837101	rs4076514	0.165612	0.515625	0.547851	0.465116
207840776	rs10863461	0.165612	0.515625	0.547851	0.465116
207844062	rs12563520	0.165612	0.515625	0.547851	0.465116
207844625	rs12045913	0.165612	0.515625	0.547851	0.465116
207846242	rs6684643	0.165612	0.515625	0.547851	0.465116
207847128	rs6657161	0.165612	0.515625	0.547851	0.465116
207850589	rs34451130	0.165612	0.515625	0.547851	0.465116
207851169	rs2296156	0.165612	0.515625	0.547851	0.465116
207851760	rs2296159	0.165612	0.515625	0.547851	0.465116
207852693	rs11118337	0.165612	0.515625	0.547851	0.465116
207854827	rs11118345	0.165612	0.515625	0.547851	0.465116
207855095	rs10746386	0.165612	0.515625	0.547851	0.465116
207856868	rs11118354	0.165612	0.515625	0.547851	0.465116
207857760	rs4097398	0.165612	0.515625	0.547851	0.465116
207857773	rs12144801	0.165612	0.515625	0.547851	0.465116
207858546	rs11118359	0.165612	0.515625	0.547851	0.465116
207859743	rs12022909	0.165612	0.515625	0.547851	0.465116
207651935	rs4844596	0.163914	0.765625	0.791097	0.72093
207623829	rs7527218	0.158649	0.765625	0.788843	0.72093
207643949	rs10863322	0.158649	0.765625	0.788843	0.72093
207842104	rs12409159	0.15402	0.375	0.399686	0.325581
207832153	rs10863451	0.142379	0.53125	0.559445	0.488372
207652176	rs17045328	0.138821	0.390625	0.416267	0.348837
207806511	rs368808505	0.136511	0.046875	0.0500857	0.0232558
207624861	rs11808746	0.134181	0.390625	0.414013	0.348837
207861724	rs11583249	0.117174	0.96875	0.974563	0.953488
207862359	rs80121755	0.117174	0.96875	0.974563	0.953488
207653364	rs17618	0.116723	0.96875	0.974481	0.953488
207665920	rs10863336	0.107252	0.21875	0.229872	0.186047
207668414	rs7525160	0.107252	0.21875	0.229872	0.186047
207809833	rs56161922	0.106779	0.171875	0.17916	0.139535
207812173	rs56386223	0.106779	0.171875	0.17916	0.139535
207812405	rs72468035	0.106779	0.171875	0.17916	0.139535
207812791	rs41274776	0.106779	0.171875	0.17916	0.139535
207813556	rs56149234	0.106779	0.171875	0.17916	0.139535
207815468	rs57715085	0.106779	0.171875	0.17916	0.139535
207662180	rs59824364	0.105037	0.546875	0.563956	0.511628
207669355	rs9429782	0.105037	0.546875	0.563956	0.511628
207657375	rs17045468	0.102646	0.421875	0.445946	0.395349
207684192	rs12037841	0.0947554	0.8125	0.827965	0.790698
207691563	rs77357299	0.0877745	0.1875	0.196686	0.162791
207646322	rs1048971	0.0873902	0.8125	0.825069	0.790698
207690279	rs375784103	0.085931	0.0625	0.0667453	0.0465116
207781150	rs375393554	0.085931	0.0625	0.0667453	0.0465116
207818422	rs3738469	0.0838428	0.3125	0.31769	0.27907
207820375	rs78159416	0.0838428	0.3125	0.31769	0.27907
207825415	rs57587123	0.0838428	0.3125	0.31769	0.27907
207839018	rs56132412	0.0838428	0.3125	0.31769	0.27907
207839769	rs56235509	0.0838428	0.3125	0.31769	0.27907
207840002	rs55883147	0.0838428	0.3125	0.31769	0.27907
207841934	rs12567945	0.0838428	0.3125	0.31769	0.27907
207842704	rs17045979	0.0838428	0.3125	0.31769	0.27907
207843000	rs55821028	0.0838428	0.3125	0.31769	0.27907
207844799	rs74401244	0.0838428	0.3125	0.31769	0.27907
207850717	rs74231794	0.0838428	0.3125	0.31769	0.27907
207852226	rs74184055	0.0838428	0.3125	0.31769	0.27907
207856040	rs55638397	0.0838428	0.3125	0.31769	0.27907
207856658	rs12562739	0.0838428	0.3125	0.31769	0.27907
207856666	rs12563415	0.0838428	0.3125	0.31769	0.27907
207858661	rs75758158	0.0838428	0.3125	0.31769	0.27907
207859699	rs55689175	0.0838428	0.3125	0.31769	0.27907
207860158	rs55952744	0.0838428	0.3125	0.31769	0.27907
207626613	rs140024463	0.0820782	0.984375	0.987273	0.976744
207627874	rs368839023	0.0820782	0.984375	0.987273	0.976744
207634483	rs141941832	0.0820782	0.984375	0.987273	0.976744
207681913	rs189182213	0.0818825	0.109375	0.118227	0.0930233
207800889	rs17048010	0.0818825	0.109375	0.118227	0.0930233
207629863	rs146939930	0.0645092	0.984375	0.985019	0.976744
207666308	rs1410408	0.0636457	0.578125	0.589604	0.55814
207619626	rs74894771	0.058014	0.03125	0.0330657	0.0232558
207624310	rs79018154	0.058014	0.03125	0.0330657	0.0232558
207636508	rs139527361	0.058014	0.03125	0.0330657	0.0232558
207819000	rs12744104	0.0548805	0.125	0.134322	0.116279
207819401	rs12745818	0.0548805	0.125	0.134322	0.116279
207821397	rs35728110	0.0548805	0.125	0.134322	0.116279
207829549	rs2025371	0.0548805	0.125	0.134322	0.116279
207839505	rs17186897	0.0548805	0.125	0.134322	0.116279
207841745	rs36001492	0.0548805	0.125	0.134322	0.116279
207849214	rs2147021	0.0548805	0.125	0.134322	0.116279
207850879	rs34509370	0.0548805	0.125	0.134322	0.116279
207858527	rs12738067	0.0548805	0.125	0.134322	0.116279
207862698	rs36019152	0.0548805	0.125	0.134322	0.116279
207857254	rs3085	0.0514674	0.328125	0.32639	0.302326
207676291	rs76306710	0.0455897	0.1875	0.203831	0.186047
207621832	rs311317	0.0387811	0.84375	0.851334	0.837209
207629416	rs311302	0.0387811	0.84375	0.851334	0.837209
207639695	rs311311	0.0387811	0.84375	0.851334	0.837209
207640345	rs1032980	0.0387811	0.84375	0.851334	0.837209
207641023	rs1032979	0.0387811	0.84375	0.851334	0.837209
207646898	rs4308977	0.0387811	0.84375	0.851334	0.837209
207849644	rs11589472	0.0370369	0.34375	0.343128	0.325581
207851806	rs72644190	0.0370369	0.34375	0.343128	0.325581
207852121	rs72644191	0.0370369	0.34375	0.343128	0.325581
207854035	rs11118340	0.0370369	0.34375	0.343128	0.325581
207854409	rs2147022	0.0370369	0.34375	0.343128	0.325581
207854484	rs2147023	0.0370369	0.34375	0.343128	0.325581
207854552	rs2147024	0.0370369	0.34375	0.343128	0.325581
207855800	rs11577168	0.0370369	0.34375	0.343128	0.325581
207856009	rs34860402	0.0370369	0.34375	0.343128	0.325581
207749767	rs146922261	0.0327788	0.03125	0.0287986	0.0232558
207656050	rs6690215	0.0285685	0.484375	0.479388	0.465116
207842582	rs144570877	0.0273493	0.09375	0.10099	0.0930233
207852018	rs12410867	0.0273493	0.09375	0.10099	0.0930233
207809787	rs56245865	0.0221735	0.21875	0.218441	0.209302
207811106	rs12075041	0.0221735	0.21875	0.218441	0.209302
207811604	rs11118220	0.0221735	0.21875	0.218441	0.209302
207653178	rs12032512	0.0207832	0.359375	0.358797	0.348837
207643673	rs568515	0.016837	0.859375	0.866315	0.860465
207645956	rs9429936	0.016837	0.859375	0.866315	0.860465
207656605	rs6665881	0.00922409	0.3125	0.306594	0.302326
207679307	rs4844600	0.00780846	0.421875	0.42246	0.418605
207658145	rs12021671	0.00761638	0.5	0.49218	0.488372
207747296	rs1752684	0.00696724	0.625	0.631279	0.627907
207798238	rs10863418	0.00696724	0.625	0.631279	0.627907
207635789	rs1567190	0.00565412	0.375	0.37483	0.372093
207637359	rs3767933	0.00565412	0.375	0.37483	0.372093
207804141	rs1408077	0.00375764	0.234375	0.234149	0.232558
207806730	rs6697005	0.00375764	0.234375	0.234149	0.232558
207655815	rs1041250	-0.00117942	0.1875	0.185586	0.186047
207656502	rs7543913	-0.00117942	0.1875	0.185586	0.186047
207825340	rs185108787	-0.00289072	0.140625	0.138531	0.139535
207768459	rs188999850	-0.00416829	0.0625	0.0687489	0.0697674
207792288	rs139029738	-0.00529527	0.046875	0.0453931	0.0465116
207685786	rs4266886	-0.00696724	0.375	0.368721	0.372093
207784968	rs3818361	-0.00696724	0.375	0.368721	0.372093
207786289	rs6701713	-0.00696724	0.375	0.368721	0.372093
207786542	rs2093761	-0.00696724	0.375	0.368721	0.372093
207786828	rs2093760	-0.00696724	0.375	0.368721	0.372093
207795320	rs2296160	-0.00696724	0.375	0.368721	0.372093
207796897	rs10863417	-0.00696724	0.375	0.368721	0.372093
207799874	rs10863420	-0.00696724	0.375	0.368721	0.372093
207800389	rs1830763	-0.00696724	0.375	0.368721	0.372093
207800555	rs1408078	-0.00696724	0.375	0.368721	0.372093
207658507	rs1977465	-0.00761638	0.5	0.50782	0.511628
207670438	rs1831150	-0.00896618	0.0625	0.0675766	0.0697674
207675655	rs2025935	-0.00896618	0.0625	0.0675766	0.0697674
207740868	rs34883952	-0.00896618	0.0625	0.0675766	0.0697674
207748107	rs10127904	-0.00896618	0.0625	0.0675766	0.0697674
207767671	rs34386700	-0.00896618	0.0625	0.0675766	0.0697674
207770852	rs10158414	-0.00896618	0.0625	0.0675766	0.0697674
207772608	rs34070762	-0.00896618	0.0625	0.0675766	0.0697674
207773902	rs17259038	-0.00896618	0.0625	0.0675766	0.0697674
207757844	rs140655957	-0.0142851	0.140625	0.134572	0.139535
207786570	rs140331798	-0.0142851	0.140625	0.134572	0.139535
207792561	rs370473407	-0.0142851	0.140625	0.134572	0.139535
207624911	rs311313	-0.016837	0.140625	0.133685	0.139535
207627693	rs3813946	-0.016837	0.140625	0.133685	0.139535
207629702	rs311304	-0.016837	0.140625	0.133685	0.139535
207630444	rs311306	-0.016837	0.140625	0.133685	0.139535
207631158	rs12140602	-0.016837	0.140625	0.133685	0.139535
207631205	rs12139795	-0.016837	0.140625	0.133685	0.139535
207631778	rs311307	-0.016837	0.140625	0.133685	0.139535
207635573	rs311310	-0.016837	0.140625	0.133685	0.139535
207636208	rs3767934	-0.016837	0.140625	0.133685	0.139535
207641840	rs2063143	-0.016837	0.140625	0.133685	0.139535
207642295	rs1507764	-0.016837	0.140625	0.133685	0.139535
207645282	rs511678	-0.016837	0.140625	0.133685	0.139535
207645743	rs2940253	-0.016837	0.140625	0.133685	0.139535
207645895	rs9429774	-0.016837	0.140625	0.133685	0.139535
207646462	rs17615	-0.016837	0.140625	0.133685	0.139535
207646923	rs17616	-0.016837	0.140625	0.133685	0.139535
207651835	rs9429778	-0.016837	0.140625	0.133685	0.139535
207653444	rs17258996	-0.016837	0.140625	0.133685	0.139535
207653814	rs12117916	-0.016837	0.140625	0.133685	0.139535
207809744	rs7542494	-0.0221735	0.78125	0.781559	0.790698
207738077	rs7515905	-0.0341236	0.65625	0.658252	0.674419
207858814	rs72644193	-0.0370369	0.65625	0.656872	0.674419
207799958	rs142081503	-0.0387098	0.15625	0.148692	0.162791
207653106	rs2182909	-0.044969	0.15625	0.146412	0.162791
207650437	rs80133820	-0.0464086	0.015625	0.0173025	0.0232558
207808490	rs56366665	-0.0507882	0.015625	0.0167407	0.0232558
207808529	rs11118216	-0.0507882	0.015625	0.0167407	0.0232558
207816394	rs74150875	-0.0507882	0.015625	0.0167407	0.0232558
207816982	rs114470251	-0.0507882	0.015625	0.0167407	0.0232558
207827937	rs10081975	-0.0507882	0.015625	0.0167407	0.0232558
207828707	rs12084578	-0.0507882	0.015625	0.0167407	0.0232558
207828765	rs12084587	-0.0507882	0.015625	0.0167407	0.0232558
207828784	rs12089170	-0.0507882	0.015625	0.0167407	0.0232558
207860064	rs116152900	-0.0507882	0.015625	0.0167407	0.0232558
207635177	rs370205493	-0.0511679	0.015625	0.016692	0.0232558
207770097	rs372838135	-0.0511679	0.015625	0.016692	0.0232558
207621988	rs138635417	-0.0519274	0.015625	0.0165946	0.0232558
207624443	rs74435922	-0.0519274	0.015625	0.0165946	0.0232558
207625917	rs77925236	-0.0519274	0.015625	0.0165946	0.0232558
207677486	rs7536931	-0.0540695	0.53125	0.531182	0.55814
207767057	.	-0.054459	0.015625	0.0162698	0.0232558
207792684	.	-0.054459	0.015625	0.0162698	0.0232558
207808958	rs185149712	-0.054459	0.015625	0.0162698	0.0232558
207829621	rs149903858	-0.054459	0.015625	0.0162698	0.0232558
207844793	.	-0.054459	0.015625	0.0162698	0.0232558
207624466	rs372315126	-0.0645092	0.015625	0.0149806	0.0232558
207647339	rs9429775	-0.0645092	0.015625	0.0149806	0.0232558
207647423	rs367871346	-0.0645092	0.015625	0.0149806	0.0232558
207648803	rs372460675	-0.0645092	0.015625	0.0149806	0.0232558
207796136	rs55776508	-0.0698852	0.03125	0.0339426	0.0465116
207661101	rs147499620	-0.0712178	0.015625	0.01412	0.0232558
207751640	rs116178033	-0.0733696	0.015625	0.013844	0.0232558
207786581	rs74994280	-0.0733696	0.015625	0.013844	0.0232558
207821279	rs115605131	-0.0733696	0.015625	0.013844	0.0232558
207824538	rs114970589	-0.0733696	0.015625	0.013844	0.0232558
207825524	rs59204073	-0.0733696	0.015625	0.013844	0.0232558
207825539	rs57378727	-0.0733696	0.015625	0.013844	0.0232558
207825757	rs60686677	-0.0733696	0.015625	0.013844	0.0232558
207825759	rs55972631	-0.0733696	0.015625	0.013844	0.0232558
207826142	rs7534213	-0.0733696	0.015625	0.013844	0.0232558
207826333	rs7524058	-0.0733696	0.015625	0.013844	0.0232558
207826344	rs116437580	-0.0733696	0.015625	0.013844	0.0232558
207830804	rs56729528	-0.0733696	0.015625	0.013844	0.0232558
207845631	rs78674318	-0.0733696	0.015625	0.013844	0.0232558
207847118	rs183516913	-0.0733696	0.015625	0.013844	0.0232558
207848351	rs76096193	-0.0733696	0.015625	0.013844	0.0232558
207772946	rs72737299	-0.0772682	0.015625	0.0133439	0.0232558
207819739	rs144282616	-0.0772682	0.015625	0.0133439	0.0232558
207824382	rs60467252	-0.0772682	0.015625	0.0133439	0.0232558
207640201	.	-0.0794707	0.015625	0.0130613	0.0232558
207838717	.	-0.0794707	0.015625	0.0130613	0.0232558
207697981	rs375388173	-0.0805592	0.015625	0.0129217	0.0232558
207863592	rs79926392	-0.0805592	0.015625	0.0129217	0.0232558
207653395	rs17617	-0.0815719	0.015625	0.0127918	0.0232558
207625690	rs144800606	-0.0820782	0.015625	0.0127268	0.0232558
207627293	rs140630338	-0.0820782	0.015625	0.0127268	0.0232558
207630836	rs150868219	-0.0820782	0.015625	0.0127268	0.0232558
207631753	rs146796037	-0.0820782	0.015625	0.0127268	0.0232558
207632796	rs17044525	-0.0820782	0.015625	0.0127268	0.0232558
207632805	rs150973349	-0.0820782	0.015625	0.0127268	0.0232558
207634274	rs149048095	-0.0820782	0.015625	0.0127268	0.0232558
207634294	rs143079233	-0.0820782	0.015625	0.0127268	0.0232558
207635390	rs146134620	-0.0820782	0.015625	0.0127268	0.0232558
207635899	rs142270195	-0.0820782	0.015625	0.0127268	0.0232558
207620594	.	-0.0893944	0.015625	0.0117883	0.0232558
207685965	rs4562624	-0.0947554	0.1875	0.172035	0.209302
207692049	rs6656401	-0.0947554	0.1875	0.172035	0.209302
207750568	rs679515	-0.0947554	0.1875	0.172035	0.209302
207802552	rs4844610	-0.0947554	0.1875	0.172035	0.209302
207696657	.	-0.0951157	0.015625	0.0110544	0.0232558
207818120	rs74692669	-0.106779	0.828125	0.82084	0.860465
207634670	rs17044576	-0.11257	0.03125	0.0262655	0.0465116
207663356	rs17045761	-0.116001	0.03125	0.0256485	0.0465116
207809835	rs115922103	-0.117174	0.03125	0.0254374	0.0465116
207812958	rs41274778	-0.117174	0.03125	0.0254374	0.0465116
207815711	rs115987778	-0.117174	0.03125	0.0254374	0.0465116
207819228	rs75553932	-0.117174	0.03125	0.0254374	0.0465116
207822796	rs77654757	-0.117174	0.03125	0.0254374	0.0465116
207823764	rs74883767	-0.117174	0.03125	0.0254374	0.0465116
207825805	rs77011375	-0.117174	0.03125	0.0254374	0.0465116
207826695	rs78246144	-0.117174	0.03125	0.0254374	0.0465116
207827612	rs76441118	-0.117174	0.03125	0.0254374	0.0465116
207828975	rs77923586	-0.117174	0.03125	0.0254374	0.0465116
207829236	rs78752183	-0.117174	0.03125	0.0254374	0.0465116
207829760	rs11577173	-0.117174	0.03125	0.0254374	0.0465116
207830931	rs79872673	-0.117174	0.03125	0.0254374	0.0465116
207836989	rs149150945	-0.117174	0.03125	0.0254374	0.0465116
207837064	rs11591007	-0.117174	0.03125	0.0254374	0.0465116
207837547	rs35931500	-0.117174	0.03125	0.0254374	0.0465116
207837740	rs11585607	-0.117174	0.03125	0.0254374	0.0465116
207838419	rs11587761	-0.117174	0.03125	0.0254374	0.0465116
207838465	rs11576446	-0.117174	0.03125	0.0254374	0.0465116
207838769	rs79996524	-0.117174	0.03125	0.0254374	0.0465116
207838826	rs75088854	-0.117174	0.03125	0.0254374	0.0465116
207838915	rs79133635	-0.117174	0.03125	0.0254374	0.0465116
207839653	rs77792203	-0.117174	0.03125	0.0254374	0.0465116
207839944	rs116806443	-0.117174	0.03125	0.0254374	0.0465116
207839962	rs141503126	-0.117174	0.03125	0.0254374	0.0465116
207842007	rs75544149	-0.117174	0.03125	0.0254374	0.0465116
207842479	rs11589830	-0.117174	0.03125	0.0254374	0.0465116
207842489	rs11578598	-0.117174	0.03125	0.0254374	0.0465116
207842833	rs11578682	-0.117174	0.03125	0.0254374	0.0465116
207847023	rs76654222	-0.117174	0.03125	0.0254374	0.0465116
207847062	rs77380139	-0.117174	0.03125	0.0254374	0.0465116
207847908	rs11588445	-0.117174	0.03125	0.0254374	0.0465116
207851554	rs72468037	-0.117174	0.03125	0.0254374	0.0465116
207854919	rs11578756	-0.117174	0.03125	0.0254374	0.0465116
207857396	rs11590898	-0.117174	0.03125	0.0254374	0.0465116
207857812	rs11577114	-0.117174	0.03125	0.0254374	0.0465116
207858173	rs76844119	-0.117174	0.03125	0.0254374	0.0465116
207859330	rs74231795	-0.117174	0.03125	0.0254374	0.0465116
207861994	rs11577935	-0.117174	0.03125	0.0254374	0.0465116
207862004	rs11578338	-0.117174	0.03125	0.0254374	0.0465116
207862528	rs74978335	-0.117174	0.03125	0.0254374	0.0465116
207864463	rs76287248	-0.117174	0.03125	0.0254374	0.0465116
207822078	rs6666431	-0.123772	0.453125	0.426711	0.488372
207823240	rs1323721	-0.123772	0.453125	0.426711	0.488372
207823865	rs6540437	-0.123772	0.453125	0.426711	0.488372
207824332	rs6662432	-0.123772	0.453125	0.426711	0.488372
207824708	rs7517879	-0.123772	0.453125	0.426711	0.488372
207830383	rs10082154	-0.123772	0.453125	0.426711	0.488372
207831669	rs11118280	-0.123772	0.453125	0.426711	0.488372
207832728	rs1570567	-0.123772	0.453125	0.426711	0.488372
207836931	rs4427403	-0.123772	0.453125	0.426711	0.488372
207837177	rs4317806	-0.123772	0.453125	0.426711	0.488372
207845122	rs6683750	-0.123772	0.453125	0.426711	0.488372
207847195	rs6669885	-0.123772	0.453125	0.426711	0.488372
207847410	rs6657436	-0.123772	0.453125	0.426711	0.488372
207847876	rs10494884	-0.123772	0.453125	0.426711	0.488372
207848051	rs11118322	-0.123772	0.453125	0.426711	0.488372
207676768	rs9429945	-0.127273	0.46875	0.448096	0.511628
207850539	rs11118328	-0.128821	0.03125	0.0233428	0.0465116
207828752	rs11118268	-0.129586	0.453125	0.423814	0.488372
207761270	rs188151322	-0.1357	0.03125	0.0221055	0.0465116
207794481	rs56059636	-0.1357	0.03125	0.0221055	0.0465116
207820612	rs12080578	-0.139625	0.046875	0.0392814	0.0697674
207822581	rs7521762	-0.139625	0.046875	0.0392814	0.0697674
207823248	rs74150881	-0.139625	0.046875	0.0392814	0.0697674
207824438	rs6540438	-0.139625	0.046875	0.0392814	0.0697674
207625541	rs311312	-0.141841	0.046875	0.0387975	0.0697674
207622223	rs311316	-0.15362	0.046875	0.0362255	0.0697674
207622318	rs311315	-0.15362	0.046875	0.0362255	0.0697674
207623868	rs311314	-0.15362	0.046875	0.0362255	0.0697674
207826776	rs2181694	-0.165612	0.484375	0.452149	0.534884
207838352	rs7515149	-0.165612	0.484375	0.452149	0.534884
207850560	rs67422482	-0.165612	0.484375	0.452149	0.534884
207854355	rs12025522	-0.165612	0.484375	0.452149	0.534884
207808385	rs6661764	-0.17847	0.25	0.224209	0.302326
207684359	rs11117956	-0.181501	0.5625	0.53831	0.627907
207686190	rs7512361	-0.181501	0.5625	0.53831	0.627907
207687374	rs12130494	-0.181501	0.5625	0.53831	0.627907
207689227	rs4844601	-0.181501	0.5625	0.53831	0.627907
207690871	rs10863358	-0.181501	0.5625	0.53831	0.627907
207693563	rs12043913	-0.181501	0.5625	0.53831	0.627907
207748793	rs650877	-0.181501	0.5625	0.53831	0.627907
207749188	rs12757487	-0.181501	0.5625	0.53831	0.627907
207750354	rs6681449	-0.181501	0.5625	0.53831	0.627907
207752239	rs599948	-0.181501	0.5625	0.53831	0.627907
207752550	rs601356	-0.181501	0.5625	0.53831	0.627907
207753275	rs614709	-0.181501	0.5625	0.53831	0.627907
207757936	rs646817	-0.181501	0.5625	0.53831	0.627907
207758232	rs1752688	-0.181501	0.5625	0.53831	0.627907
207758544	rs1746659	-0.181501	0.5625	0.53831	0.627907
207765849	rs608282	-0.181501	0.5625	0.53831	0.627907
207766156	rs596319	-0.181501	0.5625	0.53831	0.627907
207770692	rs594955	-0.181501	0.5625	0.53831	0.627907
207772408	rs11118136	-0.181501	0.5625	0.53831	0.627907
207778319	rs11118157	-0.181501	0.5625	0.53831	0.627907
207780048	rs1408079	-0.181501	0.5625	0.53831	0.627907
207781995	rs11118166	-0.181501	0.5625	0.53831	0.627907
207782931	rs6691117	-0.181501	0.5625	0.53831	0.627907
207813056	rs41274780	-0.182017	0.0625	0.047543	0.0930233
207832102	rs11118281	-0.18453	0.5	0.465992	0.55814
207661289	rs7519408	-0.185693	0.125	0.100155	0.162791
207661640	rs4618970	-0.185693	0.125	0.100155	0.162791
207664607	rs6700109	-0.185693	0.125	0.100155	0.162791
207679229	rs4844599	-0.189073	0.625	0.607059	0.697674
207803021	rs11803956	-0.192765	0.328125	0.304161	0.395349
207803264	rs12041437	-0.192765	0.328125	0.304161	0.395349
207803595	rs12034383	-0.192765	0.328125	0.304161	0.395349
207804883	rs17186848	-0.192765	0.328125	0.304161	0.395349
207806989	rs11803366	-0.192765	0.328125	0.304161	0.395349
207660071	rs2182911	-0.206071	0.140625	0.112947	0.186047
207660344	rs2182912	-0.206071	0.140625	0.112947	0.186047
207668447	rs7525170	-0.206071	0.140625	0.112947	0.186047
207671269	rs4844597	-0.206071	0.140625	0.112947	0.186047
207671476	rs4274065	-0.206071	0.140625	0.112947	0.186047
207673945	rs7533520	-0.206071	0.140625	0.112947	0.186047
207676604	rs4310446	-0.206071	0.140625	0.112947	0.186047
207739127	rs3886100	-0.216544	0.1875	0.169589	0.255814
207753345	rs2274566	-0.216544	0.1875	0.169589	0.255814
207786152	rs7519119	-0.216544	0.1875	0.169589	0.255814
207786223	rs7542544	-0.216544	0.1875	0.169589	0.255814
207789269	rs11576522	-0.216544	0.1875	0.169589	0.255814
207792909	rs12036785	-0.216544	0.1875	0.169589	0.255814
207796065	rs61822977	-0.216544	0.1875	0.169589	0.255814
207800409	rs12028134	-0.216544	0.1875	0.169589	0.255814
207814835	rs10863434	-0.222883	0.28125	0.247551	0.348837
207815189	rs10494885	-0.222883	0.28125	0.247551	0.348837
207815787	rs4385710	-0.222883	0.28125	0.247551	0.348837
207815863	rs6701416	-0.222883	0.28125	0.247551	0.348837
207817025	rs10779340	-0.222883	0.28125	0.247551	0.348837
207813601	rs4844385	-0.239203	0.296875	0.261671	0.372093
207821046	rs12038371	-0.239909	0.109375	0.085678	0.162791
207833357	rs6686325	-0.239909	0.109375	0.085678	0.162791
207842900	rs4844388	-0.239909	0.109375	0.085678	0.162791
207694165	rs61822967	-0.246941	0.125	0.102013	0.186047
207740272	rs12038575	-0.246941	0.125	0.102013	0.186047
207752990	rs3849266	-0.246941	0.125	0.102013	0.186047
207760773	rs3737002	-0.246941	0.125	0.102013	0.186047
207800154	rs12031281	-0.246941	0.125	0.102013	0.186047
207800862	rs61822978	-0.246941	0.125	0.102013	0.186047
207820278	rs11118241	-0.280601	0.140625	0.109021	0.209302
207820313	rs11118242	-0.280601	0.140625	0.109021	0.209302
207822767	rs6540436	-0.280601	0.140625	0.109021	0.209302
207838429	rs7515238	-0.280601	0.140625	0.109021	0.209302
207843903	rs10863463	-0.280601	0.140625	0.109021	0.209302
207849916	rs12143527	-0.280601	0.140625	0.109021	0.209302
207851611	rs2296158	-0.280601	0.140625	0.109021	0.209302
207852600	rs10779359	-0.280601	0.140625	0.109021	0.209302
207852642	rs6687503	-0.280601	0.140625	0.109021	0.209302
207853924	rs1570563	-0.280601	0.140625	0.109021	0.209302
207854703	rs1853526	-0.280601	0.140625	0.109021	0.209302
207856787	rs10779362	-0.280601	0.140625	0.109021	0.209302

## Sheet: Eastern Indonesians
POS	ID	SAFE	DAF	phi	kappa
207669869	rs185170825	0.443788	0.075	0.0854145	0.0204082
207669870	rs189589093	0.443788	0.075	0.0854145	0.0204082
207757844	rs140655957	0.395704	0.075	0.0783711	0.0204082
207786570	rs140331798	0.395704	0.075	0.0783711	0.0204082
207792561	rs370473407	0.395704	0.075	0.0783711	0.0204082
207825340	rs185108787	0.395704	0.075	0.0783711	0.0204082
207818422	rs3738469	0.351328	0.3625	0.397183	0.244898
207820375	rs78159416	0.351328	0.3625	0.397183	0.244898
207825415	rs57587123	0.351328	0.3625	0.397183	0.244898
207839018	rs56132412	0.351328	0.3625	0.397183	0.244898
207839769	rs56235509	0.351328	0.3625	0.397183	0.244898
207840002	rs55883147	0.351328	0.3625	0.397183	0.244898
207841934	rs12567945	0.351328	0.3625	0.397183	0.244898
207842704	rs17045979	0.351328	0.3625	0.397183	0.244898
207843000	rs55821028	0.351328	0.3625	0.397183	0.244898
207844799	rs74401244	0.351328	0.3625	0.397183	0.244898
207850717	rs74231794	0.351328	0.3625	0.397183	0.244898
207852226	rs74184055	0.351328	0.3625	0.397183	0.244898
207856040	rs55638397	0.351328	0.3625	0.397183	0.244898
207856658	rs12562739	0.351328	0.3625	0.397183	0.244898
207856666	rs12563415	0.351328	0.3625	0.397183	0.244898
207858661	rs75758158	0.351328	0.3625	0.397183	0.244898
207859699	rs55689175	0.351328	0.3625	0.397183	0.244898
207860158	rs55952744	0.351328	0.3625	0.397183	0.244898
207809833	rs56161922	0.326499	0.35	0.386345	0.244898
207812173	rs56386223	0.326499	0.35	0.386345	0.244898
207812405	rs72468035	0.326499	0.35	0.386345	0.244898
207632652	.	0.322903	0.0625	0.0675339	0.0204082
207813054	rs192021844	0.322903	0.0625	0.0675339	0.0204082
207837526	rs146202977	0.322903	0.0625	0.0675339	0.0204082
207849644	rs11589472	0.294875	0.3875	0.419656	0.285714
207851806	rs72644190	0.294875	0.3875	0.419656	0.285714
207852121	rs72644191	0.294875	0.3875	0.419656	0.285714
207854035	rs11118340	0.294875	0.3875	0.419656	0.285714
207854409	rs2147022	0.294875	0.3875	0.419656	0.285714
207854484	rs2147023	0.294875	0.3875	0.419656	0.285714
207854552	rs2147024	0.294875	0.3875	0.419656	0.285714
207855800	rs11577168	0.294875	0.3875	0.419656	0.285714
207856009	rs34860402	0.294875	0.3875	0.419656	0.285714
207857254	rs3085	0.294875	0.3875	0.419656	0.285714
207809787	rs56245865	0.271136	0.375	0.408818	0.285714
207811106	rs12075041	0.271136	0.375	0.408818	0.285714
207811604	rs11118220	0.271136	0.375	0.408818	0.285714
207819159	rs11118238	0.255307	0.7375	0.773845	0.653061
207819729	rs6696840	0.255307	0.7375	0.773845	0.653061
207820201	rs6659617	0.255307	0.7375	0.773845	0.653061
207786828	rs2093760	0.241365	0.375	0.395302	0.285714
207812791	rs41274776	0.224734	0.2875	0.318812	0.22449
207813556	rs56149234	0.224734	0.2875	0.318812	0.22449
207815468	rs57715085	0.224734	0.2875	0.318812	0.22449
207837490	rs7512100	0.223654	0.7625	0.796318	0.693878
207837590	rs10779353	0.223654	0.7625	0.796318	0.693878
207660378	rs2182913	0.217035	0.8875	0.915944	0.836735
207664423	rs6663887	0.217035	0.8875	0.915944	0.836735
207664721	rs9429779	0.217035	0.8875	0.915944	0.836735
207668630	rs9429942	0.217035	0.8875	0.915944	0.836735
207669924	rs9429943	0.217035	0.8875	0.915944	0.836735
207670307	rs9429944	0.217035	0.8875	0.915944	0.836735
207672612	rs4844598	0.217035	0.8875	0.915944	0.836735
207673084	rs10863341	0.217035	0.8875	0.915944	0.836735
207673631	rs7533408	0.217035	0.8875	0.915944	0.836735
207800889	rs17048010	0.215725	0.225	0.243692	0.163265
207784968	rs3818361	0.214429	0.3875	0.40535	0.306122
207786289	rs6701713	0.214429	0.3875	0.40535	0.306122
207786542	rs2093761	0.214429	0.3875	0.40535	0.306122
207795320	rs2296160	0.214429	0.3875	0.40535	0.306122
207799874	rs10863420	0.214429	0.3875	0.40535	0.306122
207800555	rs1408078	0.214429	0.3875	0.40535	0.306122
207624911	rs311313	0.192341	0.2125	0.2109	0.142857
207629702	rs311304	0.192341	0.2125	0.2109	0.142857
207630444	rs311306	0.192341	0.2125	0.2109	0.142857
207631778	rs311307	0.192341	0.2125	0.2109	0.142857
207635573	rs311310	0.192341	0.2125	0.2109	0.142857
207645282	rs511678	0.192341	0.2125	0.2109	0.142857
207645743	rs2940253	0.192341	0.2125	0.2109	0.142857
207645895	rs9429774	0.192341	0.2125	0.2109	0.142857
207646462	rs17615	0.192341	0.2125	0.2109	0.142857
207646923	rs17616	0.192341	0.2125	0.2109	0.142857
207651835	rs9429778	0.192341	0.2125	0.2109	0.142857
207653106	rs2182909	0.192341	0.2125	0.2109	0.142857
207656050	rs6690215	0.191207	0.625	0.64593	0.55102
207658145	rs12021671	0.191207	0.625	0.64593	0.55102
207796897	rs10863417	0.176157	0.4125	0.430997	0.346939
207800389	rs1830763	0.176157	0.4125	0.430997	0.346939
207626613	rs140024463	0.175357	0.9625	0.980006	0.938776
207627874	rs368839023	0.175357	0.9625	0.980006	0.938776
207629863	rs146939930	0.175357	0.9625	0.980006	0.938776
207634483	rs141941832	0.175357	0.9625	0.980006	0.938776
207647993	rs3991865	0.175357	0.9625	0.980006	0.938776
207651486	rs187391235	0.175357	0.9625	0.980006	0.938776
207652934	rs138313826	0.175357	0.9625	0.980006	0.938776
207653364	rs17618	0.175357	0.9625	0.980006	0.938776
207670928	rs1571344	0.175357	0.9625	0.980006	0.938776
207671849	rs1887633	0.175357	0.9625	0.980006	0.938776
207675853	rs12075933	0.175357	0.9625	0.980006	0.938776
207627693	rs3813946	0.170434	0.15	0.154228	0.102041
207631158	rs12140602	0.170434	0.15	0.154228	0.102041
207631205	rs12139795	0.170434	0.15	0.154228	0.102041
207636208	rs3767934	0.170434	0.15	0.154228	0.102041
207641840	rs2063143	0.170434	0.15	0.154228	0.102041
207642295	rs1507764	0.170434	0.15	0.154228	0.102041
207653444	rs17258996	0.170434	0.15	0.154228	0.102041
207653814	rs12117916	0.170434	0.15	0.154228	0.102041
207655815	rs1041250	0.170434	0.15	0.154228	0.102041
207656502	rs7543913	0.170434	0.15	0.154228	0.102041
207679307	rs4844600	0.167336	0.4125	0.426788	0.346939
207685786	rs4266886	0.167336	0.4125	0.426788	0.346939
207799958	rs142081503	0.160476	0.1	0.100286	0.0612245
207681913	rs189182213	0.149913	0.0625	0.0708907	0.0408163
207691563	rs77357299	0.143149	0.2625	0.284451	0.22449
207802552	rs4844610	0.141561	0.125	0.1209	0.0816327
207761856	rs117975322	0.138441	0.0375	0.0403654	0.0204082
207677486	rs7536931	0.134258	0.4625	0.474221	0.408163
207829621	rs149903858	0.131269	0.1125	0.117938	0.0816327
207663937	rs4525038	0.126871	0.925	0.935938	0.897959
207667190	rs9429780	0.126871	0.925	0.935938	0.897959
207667222	rs9429781	0.126871	0.925	0.935938	0.897959
207667303	rs9429941	0.126871	0.925	0.935938	0.897959
207653178	rs12032512	0.121164	0.5625	0.570739	0.510204
207753275	rs614709	0.116989	0.5	0.507191	0.44898
207757936	rs646817	0.116989	0.5	0.507191	0.44898
207758232	rs1752688	0.116989	0.5	0.507191	0.44898
207758544	rs1746659	0.116989	0.5	0.507191	0.44898
207765849	rs608282	0.116989	0.5	0.507191	0.44898
207778319	rs11118157	0.116989	0.5	0.507191	0.44898
207782931	rs6691117	0.116989	0.5	0.507191	0.44898
207653995	.	0.11617	0.0625	0.0641214	0.0408163
207676768	rs9429945	0.108994	0.3875	0.398909	0.346939
207665920	rs10863336	0.102832	0.4375	0.45874	0.408163
207668414	rs7525160	0.102832	0.4375	0.45874	0.408163
207822078	rs6666431	0.100327	0.6	0.600865	0.55102
207823240	rs1323721	0.100327	0.6	0.600865	0.55102
207823865	rs6540437	0.100327	0.6	0.600865	0.55102
207824332	rs6662432	0.100327	0.6	0.600865	0.55102
207824708	rs7517879	0.100327	0.6	0.600865	0.55102
207828752	rs11118268	0.100327	0.6	0.600865	0.55102
207830383	rs10082154	0.100327	0.6	0.600865	0.55102
207831669	rs11118280	0.100327	0.6	0.600865	0.55102
207832728	rs1570567	0.100327	0.6	0.600865	0.55102
207836931	rs4427403	0.100327	0.6	0.600865	0.55102
207837177	rs4317806	0.100327	0.6	0.600865	0.55102
207845122	rs6683750	0.100327	0.6	0.600865	0.55102
207847195	rs6669885	0.100327	0.6	0.600865	0.55102
207847410	rs6657436	0.100327	0.6	0.600865	0.55102
207847876	rs10494884	0.100327	0.6	0.600865	0.55102
207848051	rs11118322	0.100327	0.6	0.600865	0.55102
207861724	rs11583249	0.0977813	0.975	0.978151	0.959184
207862359	rs80121755	0.0977813	0.975	0.978151	0.959184
207813726	rs4844386	0.0949291	0.6875	0.717947	0.673469
207814451	rs10779339	0.0949291	0.6875	0.717947	0.673469
207815424	rs7550883	0.0949291	0.6875	0.717947	0.673469
207816480	rs12743911	0.0949291	0.6875	0.717947	0.673469
207817152	rs10779341	0.0949291	0.6875	0.717947	0.673469
207817631	rs9651101	0.0949291	0.6875	0.717947	0.673469
207804141	rs1408077	0.09117	0.3125	0.326979	0.285714
207806730	rs6697005	0.09117	0.3125	0.326979	0.285714
207656605	rs6665881	0.0858681	0.475	0.491702	0.44898
207635789	rs1567190	0.0805065	0.475	0.489035	0.44898
207637359	rs3767933	0.0805065	0.475	0.489035	0.44898
207619949	rs17044032	0.0790409	0.0625	0.0566728	0.0408163
207623930	rs61240730	0.0790409	0.0625	0.0566728	0.0408163
207627918	rs1876453	0.0790409	0.0625	0.0566728	0.0408163
207630888	rs61821130	0.0790409	0.0625	0.0566728	0.0408163
207648173	rs61735651	0.0790409	0.0625	0.0566728	0.0408163
207648456	rs144572703	0.0790409	0.0625	0.0566728	0.0408163
207650789	rs188820915	0.0790409	0.0625	0.0566728	0.0408163
207650938	rs7549152	0.0790409	0.0625	0.0566728	0.0408163
207653701	rs7548495	0.0790409	0.0625	0.0566728	0.0408163
207684359	rs11117956	0.0776892	0.525	0.528629	0.489796
207686190	rs7512361	0.0776892	0.525	0.528629	0.489796
207689227	rs4844601	0.0776892	0.525	0.528629	0.489796
207690871	rs10863358	0.0776892	0.525	0.528629	0.489796
207752239	rs599948	0.0776892	0.525	0.528629	0.489796
207752550	rs601356	0.0776892	0.525	0.528629	0.489796
207621275	.	0.0651061	0.075	0.076939	0.0612245
207826776	rs2181694	0.0641655	0.625	0.623338	0.591837
207832102	rs11118281	0.0641655	0.625	0.623338	0.591837
207838352	rs7515149	0.0641655	0.625	0.623338	0.591837
207850560	rs67422482	0.0641655	0.625	0.623338	0.591837
207854355	rs12025522	0.0641655	0.625	0.623338	0.591837
207662180	rs59824364	0.0606244	0.3	0.313131	0.285714
207669355	rs9429782	0.0606244	0.3	0.313131	0.285714
207685965	rs4562624	0.0602993	0.15	0.142338	0.122449
207692049	rs6656401	0.0602993	0.15	0.142338	0.122449
207750568	rs679515	0.0602993	0.15	0.142338	0.122449
207623829	rs7527218	0.0600425	0.675	0.701623	0.673469
207643949	rs10863322	0.0600425	0.675	0.701623	0.673469
207651935	rs4844596	0.0600425	0.675	0.701623	0.673469
207666308	rs1410408	0.0573696	0.3875	0.395026	0.367347
207693563	rs12043913	0.049734	0.5375	0.535061	0.510204
207676291	rs76306710	0.0406373	0.125	0.135779	0.122449
207766156	rs596319	0.0339763	0.5375	0.527185	0.510204
207770692	rs594955	0.0339763	0.5375	0.527185	0.510204
207772408	rs11118136	0.0339763	0.5375	0.527185	0.510204
207780048	rs1408079	0.0339763	0.5375	0.527185	0.510204
207781995	rs11118166	0.0339763	0.5375	0.527185	0.510204
207677875	rs11808043	0.0297873	0.025	0.0246499	0.0204082
207697809	rs74151083	0.0297873	0.025	0.0246499	0.0204082
207752361	.	0.0297873	0.025	0.0246499	0.0204082
207779251	rs74153327	0.0297873	0.025	0.0246499	0.0204082
207782038	rs74153328	0.0297873	0.025	0.0246499	0.0204082
207793822	rs74153331	0.0297873	0.025	0.0246499	0.0204082
207795472	rs55930963	0.0297873	0.025	0.0246499	0.0204082
207795479	rs55679602	0.0297873	0.025	0.0246499	0.0204082
207808490	rs56366665	0.0297873	0.025	0.0246499	0.0204082
207808529	rs11118216	0.0297873	0.025	0.0246499	0.0204082
207803021	rs11803956	0.0223342	0.2	0.192342	0.183673
207803264	rs12041437	0.0223342	0.2	0.192342	0.183673
207803595	rs12034383	0.0223342	0.2	0.192342	0.183673
207804883	rs17186848	0.0223342	0.2	0.192342	0.183673
207806989	rs11803366	0.0223342	0.2	0.192342	0.183673
207753621	rs2274567	0.00482012	0.4375	0.451377	0.44898
207681501	rs12567973	0.00482012	0.4375	0.451377	0.44898
207681685	rs12567990	0.00482012	0.4375	0.451377	0.44898
207683409	rs12039306	0.00482012	0.4375	0.451377	0.44898
207684519	rs11117959	0.00482012	0.4375	0.451377	0.44898
207685764	rs6540435	0.00482012	0.4375	0.451377	0.44898
207747984	rs17046851	0.00482012	0.4375	0.451377	0.44898
207670438	rs1831150	0.00397789	0.0625	0.0621788	0.0612245
207675655	rs2025935	0.00397789	0.0625	0.0621788	0.0612245
207663356	rs17045761	0.000955061	0.0875	0.0818948	0.0816327
207682256	rs11117949	-0.0037291	0.4125	0.426727	0.428571
207679229	rs4844599	-0.00482012	0.5625	0.548623	0.55102
207687374	rs12130494	-0.00482012	0.5625	0.548623	0.55102
207748793	rs650877	-0.00482012	0.5625	0.548623	0.55102
207749188	rs12757487	-0.00482012	0.5625	0.548623	0.55102
207750354	rs6681449	-0.00482012	0.5625	0.548623	0.55102
207753547	rs117447527	-0.015961	0.0375	0.037668	0.0408163
207646322	rs1048971	-0.0203588	0.725	0.746323	0.755102
207812277	rs189986327	-0.0227581	0.0375	0.0363273	0.0408163
207694357	rs11117991	-0.0234877	0.3625	0.376323	0.387755
207798057	rs11118196	-0.0280437	0.425	0.435037	0.44898
207624861	rs11808746	-0.0286152	0.2	0.212589	0.22449
207652176	rs17045328	-0.0286152	0.2	0.212589	0.22449
207757235	rs6687175	-0.0339763	0.4625	0.472815	0.489796
207761196	rs11118131	-0.0339763	0.4625	0.472815	0.489796
207762358	rs3738468	-0.0339763	0.4625	0.472815	0.489796
207762674	rs10779330	-0.0339763	0.4625	0.472815	0.489796
207764944	rs141801747	-0.0339763	0.4625	0.472815	0.489796
207765557	rs609297	-0.0339763	0.4625	0.472815	0.489796
207766708	rs6672474	-0.0339763	0.4625	0.472815	0.489796
207767449	rs143616521	-0.0339763	0.4625	0.472815	0.489796
207770576	rs4844608	-0.0339763	0.4625	0.472815	0.489796
207770689	rs4844382	-0.0339763	0.4625	0.472815	0.489796
207772154	rs12141045	-0.0339763	0.4625	0.472815	0.489796
207773339	rs7539922	-0.0339763	0.4625	0.472815	0.489796
207774882	rs11118147	-0.0339763	0.4625	0.472815	0.489796
207788578	rs10429953	-0.0339763	0.4625	0.472815	0.489796
207789471	rs10429943	-0.0339763	0.4625	0.472815	0.489796
207793964	rs12734030	-0.0339763	0.4625	0.472815	0.489796
207657375	rs17045468	-0.0378852	0.2	0.208733	0.22449
207619626	rs74894771	-0.0424257	0.0125	0.0145297	0.0204082
207626047	.	-0.0424257	0.0125	0.0145297	0.0204082
207636508	rs139527361	-0.0424257	0.0125	0.0145297	0.0204082
207757515	rs12034598	-0.0425449	0.4375	0.448165	0.469388
207790088	rs3811381	-0.0425449	0.4375	0.448165	0.469388
207763863	rs147951060	-0.0425449	0.4375	0.448165	0.469388
207783507	rs12032275	-0.0425449	0.4375	0.448165	0.469388
207786170	rs12403552	-0.0425449	0.4375	0.448165	0.469388
207632669	rs78677800	-0.0443179	0.0125	0.0142675	0.0204082
207662492	rs374597014	-0.0443179	0.0125	0.0142675	0.0204082
207792288	rs139029738	-0.0443179	0.0125	0.0142675	0.0204082
207772411	rs114868844	-0.0445473	0.0125	0.0142357	0.0204082
207621988	rs138635417	-0.0468123	0.0125	0.0139219	0.0204082
207782154	rs11118167	-0.0470876	0.375	0.385046	0.408163
207829653	rs2025372	-0.0489109	0.3625	0.363948	0.387755
207806511	rs368808505	-0.054152	0.0125	0.0129049	0.0204082
207639601	rs375722280	-0.0544244	0.0125	0.0128672	0.0204082
207645893	rs373078803	-0.0544244	0.0125	0.0128672	0.0204082
207829279	.	-0.0544244	0.0125	0.0128672	0.0204082
207679535	rs377366402	-0.0550551	0.0125	0.0127798	0.0204082
207777912	rs375149628	-0.0550551	0.0125	0.0127798	0.0204082
207740795	rs369882840	-0.0555138	0.0125	0.0127162	0.0204082
207642048	.	-0.0566607	0.0125	0.0125573	0.0204082
207684192	rs12037841	-0.0602993	0.85	0.857662	0.877551
207685106	rs76041657	-0.0609613	0.0125	0.0119614	0.0204082
207790125	rs147860921	-0.0609613	0.0125	0.0119614	0.0204082
207824652	.	-0.0609613	0.0125	0.0119614	0.0204082
207817612	rs10863437	-0.0641655	0.375	0.376662	0.408163
207818719	rs11118237	-0.0641655	0.375	0.376662	0.408163
207822724	rs6667118	-0.0641655	0.375	0.376662	0.408163
207822856	rs6667238	-0.0641655	0.375	0.376662	0.408163
207823161	rs1323720	-0.0641655	0.375	0.376662	0.408163
207823405	rs1323722	-0.0641655	0.375	0.376662	0.408163
207824408	rs12041397	-0.0641655	0.375	0.376662	0.408163
207826858	rs960087	-0.0641655	0.375	0.376662	0.408163
207827067	rs960088	-0.0641655	0.375	0.376662	0.408163
207827069	rs960086	-0.0641655	0.375	0.376662	0.408163
207827538	rs4844611	-0.0641655	0.375	0.376662	0.408163
207831357	rs11118278	-0.0641655	0.375	0.376662	0.408163
207832402	rs11118282	-0.0641655	0.375	0.376662	0.408163
207833301	rs7539772	-0.0641655	0.375	0.376662	0.408163
207833336	rs7531923	-0.0641655	0.375	0.376662	0.408163
207836408	rs4308978	-0.0641655	0.375	0.376662	0.408163
207836680	rs9728503	-0.0641655	0.375	0.376662	0.408163
207837101	rs4076514	-0.0641655	0.375	0.376662	0.408163
207840776	rs10863461	-0.0641655	0.375	0.376662	0.408163
207842104	rs12409159	-0.0641655	0.375	0.376662	0.408163
207844062	rs12563520	-0.0641655	0.375	0.376662	0.408163
207844625	rs12045913	-0.0641655	0.375	0.376662	0.408163
207846242	rs6684643	-0.0641655	0.375	0.376662	0.408163
207847128	rs6657161	-0.0641655	0.375	0.376662	0.408163
207850589	rs34451130	-0.0641655	0.375	0.376662	0.408163
207851169	rs2296156	-0.0641655	0.375	0.376662	0.408163
207851760	rs2296159	-0.0641655	0.375	0.376662	0.408163
207852693	rs11118337	-0.0641655	0.375	0.376662	0.408163
207854672	rs12032970	-0.0641655	0.375	0.376662	0.408163
207854827	rs11118345	-0.0641655	0.375	0.376662	0.408163
207855095	rs10746386	-0.0641655	0.375	0.376662	0.408163
207856868	rs11118354	-0.0641655	0.375	0.376662	0.408163
207857158	rs12411037	-0.0641655	0.375	0.376662	0.408163
207857760	rs4097398	-0.0641655	0.375	0.376662	0.408163
207857773	rs12144801	-0.0641655	0.375	0.376662	0.408163
207858546	rs11118359	-0.0641655	0.375	0.376662	0.408163
207858586	rs11118360	-0.0641655	0.375	0.376662	0.408163
207859743	rs12022909	-0.0641655	0.375	0.376662	0.408163
207861207	rs12119104	-0.0641655	0.375	0.376662	0.408163
207624443	rs74435922	-0.0650237	0.025	0.0282033	0.0408163
207625917	rs77925236	-0.0650237	0.025	0.0282033	0.0408163
207842987	.	-0.0652593	0.025	0.0281577	0.0408163
207621832	rs311317	-0.0661826	0.75	0.769106	0.795918
207629416	rs311302	-0.0661826	0.75	0.769106	0.795918
207639695	rs311311	-0.0661826	0.75	0.769106	0.795918
207640345	rs1032980	-0.0661826	0.75	0.769106	0.795918
207641023	rs1032979	-0.0661826	0.75	0.769106	0.795918
207646898	rs4308977	-0.0661826	0.75	0.769106	0.795918
207850539	rs11118328	-0.0770031	0.0875	0.0788557	0.102041
207808385	rs6661764	-0.0770127	0.25	0.231355	0.265306
207842582	rs144570877	-0.0773731	0.025	0.0258079	0.0408163
207802328	.	-0.0777827	0.025	0.0257284	0.0408163
207749767	rs146922261	-0.0781308	0.025	0.0256609	0.0408163
207837371	rs373812152	-0.0782128	0.025	0.025645	0.0408163
207654301	rs12059417	-0.0790409	0.9375	0.943327	0.959184
207843736	rs375807109	-0.081039	0.025	0.0250968	0.0408163
207848905	rs370448222	-0.081039	0.025	0.0250968	0.0408163
207624310	rs79018154	-0.0836976	0.0375	0.0415453	0.0612245
207632796	rs17044525	-0.0838815	0.1	0.0766668	0.102041
207772946	rs72737299	-0.0844313	0.0875	0.0766192	0.102041
207634670	rs17044576	-0.0929685	0.025	0.0227828	0.0408163
207809835	rs115922103	-0.0945659	0.025	0.0224729	0.0408163
207812958	rs41274778	-0.0945659	0.025	0.0224729	0.0408163
207813056	rs41274780	-0.0945659	0.025	0.0224729	0.0408163
207815711	rs115987778	-0.0945659	0.025	0.0224729	0.0408163
207819228	rs75553932	-0.0945659	0.025	0.0224729	0.0408163
207820612	rs12080578	-0.0945659	0.025	0.0224729	0.0408163
207822581	rs7521762	-0.0945659	0.025	0.0224729	0.0408163
207822796	rs77654757	-0.0945659	0.025	0.0224729	0.0408163
207823248	rs74150881	-0.0945659	0.025	0.0224729	0.0408163
207823764	rs74883767	-0.0945659	0.025	0.0224729	0.0408163
207824438	rs6540438	-0.0945659	0.025	0.0224729	0.0408163
207825805	rs77011375	-0.0945659	0.025	0.0224729	0.0408163
207826695	rs78246144	-0.0945659	0.025	0.0224729	0.0408163
207827612	rs76441118	-0.0945659	0.025	0.0224729	0.0408163
207828975	rs77923586	-0.0945659	0.025	0.0224729	0.0408163
207829236	rs78752183	-0.0945659	0.025	0.0224729	0.0408163
207829760	rs11577173	-0.0945659	0.025	0.0224729	0.0408163
207830931	rs79872673	-0.0945659	0.025	0.0224729	0.0408163
207836989	rs149150945	-0.0945659	0.025	0.0224729	0.0408163
207837064	rs11591007	-0.0945659	0.025	0.0224729	0.0408163
207837547	rs35931500	-0.0945659	0.025	0.0224729	0.0408163
207837740	rs11585607	-0.0945659	0.025	0.0224729	0.0408163
207838419	rs11587761	-0.0945659	0.025	0.0224729	0.0408163
207838465	rs11576446	-0.0945659	0.025	0.0224729	0.0408163
207838769	rs79996524	-0.0945659	0.025	0.0224729	0.0408163
207838826	rs75088854	-0.0945659	0.025	0.0224729	0.0408163
207838915	rs79133635	-0.0945659	0.025	0.0224729	0.0408163
207839653	rs77792203	-0.0945659	0.025	0.0224729	0.0408163
207839944	rs116806443	-0.0945659	0.025	0.0224729	0.0408163
207839962	rs141503126	-0.0945659	0.025	0.0224729	0.0408163
207842007	rs75544149	-0.0945659	0.025	0.0224729	0.0408163
207842479	rs11589830	-0.0945659	0.025	0.0224729	0.0408163
207842489	rs11578598	-0.0945659	0.025	0.0224729	0.0408163
207842833	rs11578682	-0.0945659	0.025	0.0224729	0.0408163
207847023	rs76654222	-0.0945659	0.025	0.0224729	0.0408163
207847062	rs77380139	-0.0945659	0.025	0.0224729	0.0408163
207847908	rs11588445	-0.0945659	0.025	0.0224729	0.0408163
207851554	rs72468037	-0.0945659	0.025	0.0224729	0.0408163
207854919	rs11578756	-0.0945659	0.025	0.0224729	0.0408163
207857396	rs11590898	-0.0945659	0.025	0.0224729	0.0408163
207857812	rs11577114	-0.0945659	0.025	0.0224729	0.0408163
207858173	rs76844119	-0.0945659	0.025	0.0224729	0.0408163
207859330	rs74231795	-0.0945659	0.025	0.0224729	0.0408163
207813601	rs4844385	-0.0949291	0.3125	0.282053	0.326531
207814835	rs10863434	-0.0949291	0.3125	0.282053	0.326531
207815189	rs10494885	-0.0949291	0.3125	0.282053	0.326531
207815787	rs4385710	-0.0949291	0.3125	0.282053	0.326531
207815863	rs6701416	-0.0949291	0.3125	0.282053	0.326531
207817025	rs10779340	-0.0949291	0.3125	0.282053	0.326531
207823007	.	-0.0952085	0.0125	0.00721619	0.0204082
207861994	rs11577935	-0.0977813	0.025	0.0218492	0.0408163
207862004	rs11578338	-0.0977813	0.025	0.0218492	0.0408163
207862528	rs74978335	-0.0977813	0.025	0.0218492	0.0408163
207864463	rs76287248	-0.0977813	0.025	0.0218492	0.0408163
207808958	rs185149712	-0.0979656	0.025	0.0218134	0.0408163
207795167	rs55862274	-0.0993008	0.0375	0.0378766	0.0612245
207779414	rs372560592	-0.0993768	0.0375	0.0378587	0.0612245
207755560	.	-0.0999009	0.025	0.021438	0.0408163
207832153	rs10863451	-0.100327	0.4	0.399135	0.44898
207754102	rs117745867	-0.115618	0.05	0.0505729	0.0816327
207625541	rs311312	-0.115859	0.0375	0.0339834	0.0612245
207773991	rs677066	-0.116989	0.5	0.492809	0.55102
207694165	rs61822967	-0.118158	0.1125	0.101841	0.142857
207739127	rs3886100	-0.118158	0.1125	0.101841	0.142857
207740272	rs12038575	-0.118158	0.1125	0.101841	0.142857
207752990	rs3849266	-0.118158	0.1125	0.101841	0.142857
207753345	rs2274566	-0.118158	0.1125	0.101841	0.142857
207760773	rs3737002	-0.118158	0.1125	0.101841	0.142857
207786152	rs7519119	-0.118158	0.1125	0.101841	0.142857
207786223	rs7542544	-0.118158	0.1125	0.101841	0.142857
207660071	rs2182911	-0.126871	0.075	0.0640618	0.102041
207660344	rs2182912	-0.126871	0.075	0.0640618	0.102041
207661289	rs7519408	-0.126871	0.075	0.0640618	0.102041
207661640	rs4618970	-0.126871	0.075	0.0640618	0.102041
207664607	rs6700109	-0.126871	0.075	0.0640618	0.102041
207668447	rs7525170	-0.126871	0.075	0.0640618	0.102041
207671269	rs4844597	-0.126871	0.075	0.0640618	0.102041
207671476	rs4274065	-0.126871	0.075	0.0640618	0.102041
207673945	rs7533520	-0.126871	0.075	0.0640618	0.102041
207676604	rs4310446	-0.126871	0.075	0.0640618	0.102041
207852018	rs12410867	-0.128003	0.05	0.0472459	0.0816327
207738077	rs7515905	-0.131142	0.5625	0.548262	0.612245
207800154	rs12031281	-0.134545	0.125	0.113971	0.163265
207800409	rs12028134	-0.134545	0.125	0.113971	0.163265
207800862	rs61822978	-0.134545	0.125	0.113971	0.163265
207622223	rs311316	-0.137482	0.05	0.0446995	0.0816327
207622318	rs311315	-0.137482	0.05	0.0446995	0.0816327
207623868	rs311314	-0.137482	0.05	0.0446995	0.0816327
207827158	rs369913589	-0.144547	0.025	0.0127778	0.0408163
207819739	rs144282616	-0.152512	0.0625	0.0567265	0.102041
207747296	rs1752684	-0.167336	0.5875	0.573212	0.653061
207824382	rs60467252	-0.16851	0.125	0.101527	0.163265
207829220	rs35707912	-0.172775	0.25	0.24601	0.326531
207624466	rs372315126	-0.175357	0.0375	0.019994	0.0612245
207625690	rs144800606	-0.175357	0.0375	0.019994	0.0612245
207627293	rs140630338	-0.175357	0.0375	0.019994	0.0612245
207630836	rs150868219	-0.175357	0.0375	0.019994	0.0612245
207631753	rs146796037	-0.175357	0.0375	0.019994	0.0612245
207632805	rs150973349	-0.175357	0.0375	0.019994	0.0612245
207634274	rs149048095	-0.175357	0.0375	0.019994	0.0612245
207634279	.	-0.175357	0.0375	0.019994	0.0612245
207634294	rs143079233	-0.175357	0.0375	0.019994	0.0612245
207635390	rs146134620	-0.175357	0.0375	0.019994	0.0612245
207635899	rs142270195	-0.175357	0.0375	0.019994	0.0612245
207647339	rs9429775	-0.175357	0.0375	0.019994	0.0612245
207647423	rs367871346	-0.175357	0.0375	0.019994	0.0612245
207648803	rs372460675	-0.175357	0.0375	0.019994	0.0612245
207650085	rs372421669	-0.175357	0.0375	0.019994	0.0612245
207652928	rs147029386	-0.175357	0.0375	0.019994	0.0612245
207656248	rs370634417	-0.175357	0.0375	0.019994	0.0612245
207658159	rs187921077	-0.175357	0.0375	0.019994	0.0612245
207661446	rs61821134	-0.175357	0.0375	0.019994	0.0612245
207661562	.	-0.175357	0.0375	0.019994	0.0612245
207669111	rs55819427	-0.175357	0.0375	0.019994	0.0612245
207669467	.	-0.175357	0.0375	0.019994	0.0612245
207670609	.	-0.175357	0.0375	0.019994	0.0612245
207670744	rs1986158	-0.175357	0.0375	0.019994	0.0612245
207672719	rs61822962	-0.175357	0.0375	0.019994	0.0612245
207672988	rs59179545	-0.175357	0.0375	0.019994	0.0612245
207673980	rs7543742	-0.175357	0.0375	0.019994	0.0612245
207674706	.	-0.175357	0.0375	0.019994	0.0612245
207675712	rs61822964	-0.175357	0.0375	0.019994	0.0612245
207676017	.	-0.175357	0.0375	0.019994	0.0612245
207678791	rs114589181	-0.175357	0.0375	0.019994	0.0612245
207688746	rs115924259	-0.175357	0.0375	0.019994	0.0612245
207695875	rs116578240	-0.175357	0.0375	0.019994	0.0612245
207698431	rs12729446	-0.175357	0.0375	0.019994	0.0612245
207738031	rs149257151	-0.175357	0.0375	0.019994	0.0612245
207752970	rs79299123	-0.175357	0.0375	0.019994	0.0612245
207763630	rs143923368	-0.175357	0.0375	0.019994	0.0612245
207766903	rs149291790	-0.175357	0.0375	0.019994	0.0612245
207768974	rs114144376	-0.175357	0.0375	0.019994	0.0612245
207772120	rs115270542	-0.175357	0.0375	0.019994	0.0612245
207773168	rs114384980	-0.175357	0.0375	0.019994	0.0612245
207774344	rs115328932	-0.175357	0.0375	0.019994	0.0612245
207789303	rs78953596	-0.175357	0.0375	0.019994	0.0612245
207790582	rs56307771	-0.175357	0.0375	0.019994	0.0612245
207791140	rs56216545	-0.175357	0.0375	0.019994	0.0612245
207797237	rs55850140	-0.175357	0.0375	0.019994	0.0612245
207799880	rs116785364	-0.175357	0.0375	0.019994	0.0612245
207800563	rs143756161	-0.175357	0.0375	0.019994	0.0612245
207803821	rs114995634	-0.175357	0.0375	0.019994	0.0612245
207804030	rs80343690	-0.175357	0.0375	0.019994	0.0612245
207804238	rs11581832	-0.175357	0.0375	0.019994	0.0612245
207807556	rs114495320	-0.175357	0.0375	0.019994	0.0612245
207694407	.	-0.185276	0.05	0.0318601	0.0816327
207658507	rs1977465	-0.191207	0.375	0.35407	0.44898
207643673	rs568515	-0.192341	0.7875	0.7891	0.857143
207645956	rs9429936	-0.192341	0.7875	0.7891	0.857143
207808286	rs12033963	-0.192996	0.2625	0.255634	0.346939
207821046	rs12038371	-0.198547	0.15	0.124826	0.204082
207833357	rs6686325	-0.198547	0.15	0.124826	0.204082
207842900	rs4844388	-0.198547	0.15	0.124826	0.204082
207789269	rs11576522	-0.206041	0.15	0.121835	0.204082
207792909	rs12036785	-0.206041	0.15	0.121835	0.204082
207796065	rs61822977	-0.219089	0.1625	0.133965	0.22449
207798238	rs10863418	-0.221978	0.5875	0.569003	0.673469
207820278	rs11118241	-0.223654	0.2375	0.203682	0.306122
207820313	rs11118242	-0.223654	0.2375	0.203682	0.306122
207822767	rs6540436	-0.223654	0.2375	0.203682	0.306122
207838429	rs7515238	-0.223654	0.2375	0.203682	0.306122
207843903	rs10863463	-0.223654	0.2375	0.203682	0.306122
207849916	rs12143527	-0.223654	0.2375	0.203682	0.306122
207851611	rs2296158	-0.223654	0.2375	0.203682	0.306122
207852600	rs10779359	-0.223654	0.2375	0.203682	0.306122
207852642	rs6687503	-0.223654	0.2375	0.203682	0.306122
207853924	rs1570563	-0.223654	0.2375	0.203682	0.306122
207854703	rs1853526	-0.223654	0.2375	0.203682	0.306122
207856787	rs10779362	-0.223654	0.2375	0.203682	0.306122
207818120	rs74692669	-0.224734	0.7125	0.681188	0.77551
207809744	rs7542494	-0.271136	0.625	0.591182	0.714286
207858814	rs72644193	-0.294875	0.6125	0.580344	0.714286

## Sheet: Malaysian Negritos
POS	ID	SAFE	DAF	phi	kappa
207691563	rs77357299	0.733301	0.291667	0.344206	0.1
207800889	rs17048010	0.733301	0.291667	0.344206	0.1
207804141	rs1408077	0.733301	0.291667	0.344206	0.1
207806730	rs6697005	0.733301	0.291667	0.344206	0.1
207676291	rs76306710	0.675586	0.1875	0.21901	0.05
207681913	rs189182213	0.675586	0.1875	0.21901	0.05
207679307	rs4844600	0.606536	0.395833	0.456219	0.2
207685786	rs4266886	0.606536	0.395833	0.456219	0.2
207784968	rs3818361	0.606536	0.395833	0.456219	0.2
207786289	rs6701713	0.606536	0.395833	0.456219	0.2
207786542	rs2093761	0.606536	0.395833	0.456219	0.2
207786828	rs2093760	0.606536	0.395833	0.456219	0.2
207795320	rs2296160	0.606536	0.395833	0.456219	0.2
207796897	rs10863417	0.606536	0.395833	0.456219	0.2
207799874	rs10863420	0.606536	0.395833	0.456219	0.2
207800389	rs1830763	0.606536	0.395833	0.456219	0.2
207800555	rs1408078	0.606536	0.395833	0.456219	0.2
207677486	rs7536931	0.533011	0.4375	0.489688	0.25
207849644	rs11589472	0.488192	0.625	0.690932	0.45
207851806	rs72644190	0.488192	0.625	0.690932	0.45
207852121	rs72644191	0.488192	0.625	0.690932	0.45
207854035	rs11118340	0.488192	0.625	0.690932	0.45
207854409	rs2147022	0.488192	0.625	0.690932	0.45
207854484	rs2147023	0.488192	0.625	0.690932	0.45
207854552	rs2147024	0.488192	0.625	0.690932	0.45
207809787	rs56245865	0.47361	0.520833	0.578918	0.35
207811106	rs12075041	0.47361	0.520833	0.578918	0.35
207811604	rs11118220	0.47361	0.520833	0.578918	0.35
207657375	rs17045468	0.465038	0.229167	0.252219	0.1
207837490	rs7512100	0.430165	0.895833	0.916047	0.75
207837590	rs10779353	0.430165	0.895833	0.916047	0.75
207818422	rs3738469	0.412613	0.520833	0.603286	0.4
207820375	rs78159416	0.412613	0.520833	0.603286	0.4
207825415	rs57587123	0.412613	0.520833	0.603286	0.4
207839018	rs56132412	0.412613	0.520833	0.603286	0.4
207839769	rs56235509	0.412613	0.520833	0.603286	0.4
207840002	rs55883147	0.412613	0.520833	0.603286	0.4
207841934	rs12567945	0.412613	0.520833	0.603286	0.4
207842704	rs17045979	0.412613	0.520833	0.603286	0.4
207843000	rs55821028	0.412613	0.520833	0.603286	0.4
207844799	rs74401244	0.412613	0.520833	0.603286	0.4
207850717	rs74231794	0.412613	0.520833	0.603286	0.4
207852226	rs74184055	0.412613	0.520833	0.603286	0.4
207855800	rs11577168	0.412613	0.520833	0.603286	0.4
207856009	rs34860402	0.412613	0.520833	0.603286	0.4
207856040	rs55638397	0.412613	0.520833	0.603286	0.4
207856658	rs12562739	0.412613	0.520833	0.603286	0.4
207856666	rs12563415	0.412613	0.520833	0.603286	0.4
207857254	rs3085	0.412613	0.520833	0.603286	0.4
207858661	rs75758158	0.412613	0.520833	0.603286	0.4
207859699	rs55689175	0.412613	0.520833	0.603286	0.4
207860158	rs55952744	0.412613	0.520833	0.603286	0.4
207809833	rs56161922	0.408809	0.416667	0.491272	0.3
207812173	rs56386223	0.408809	0.416667	0.491272	0.3
207812405	rs72468035	0.408809	0.416667	0.491272	0.3
207812791	rs41274776	0.408809	0.416667	0.491272	0.3
207813556	rs56149234	0.408809	0.416667	0.491272	0.3
207815468	rs57715085	0.408809	0.416667	0.491272	0.3
207662180	rs59824364	0.379597	0.270833	0.293783	0.15
207666308	rs1410408	0.379597	0.270833	0.293783	0.15
207669355	rs9429782	0.379597	0.270833	0.293783	0.15
207813726	rs4844386	0.339375	0.791667	0.804034	0.65
207814451	rs10779339	0.339375	0.791667	0.804034	0.65
207815424	rs7550883	0.339375	0.791667	0.804034	0.65
207816480	rs12743911	0.339375	0.791667	0.804034	0.65
207817152	rs10779341	0.339375	0.791667	0.804034	0.65
207817631	rs9651101	0.339375	0.791667	0.804034	0.65
207676768	rs9429945	0.3322	0.25	0.275014	0.15
207761856	rs117975322	0.316187	0.104167	0.125196	0.05
207816137	rs377092271	0.316187	0.104167	0.125196	0.05
207624861	rs11808746	0.309996	0.25	0.266658	0.15
207652176	rs17045328	0.309996	0.25	0.266658	0.15
207658507	rs1977465	0.309996	0.25	0.266658	0.15
207819159	rs11118238	0.290688	0.791667	0.828402	0.7
207819729	rs6696840	0.290688	0.791667	0.828402	0.7
207820201	rs6659617	0.290688	0.791667	0.828402	0.7
207621832	rs311317	0.246148	0.875	0.89279	0.8
207623829	rs7527218	0.246148	0.875	0.89279	0.8
207629416	rs311302	0.246148	0.875	0.89279	0.8
207639695	rs311311	0.246148	0.875	0.89279	0.8
207640345	rs1032980	0.246148	0.875	0.89279	0.8
207641023	rs1032979	0.246148	0.875	0.89279	0.8
207643673	rs568515	0.246148	0.875	0.89279	0.8
207643949	rs10863322	0.246148	0.875	0.89279	0.8
207645956	rs9429936	0.246148	0.875	0.89279	0.8
207646322	rs1048971	0.246148	0.875	0.89279	0.8
207646898	rs4308977	0.246148	0.875	0.89279	0.8
207651935	rs4844596	0.246148	0.875	0.89279	0.8
207660378	rs2182913	0.188193	0.979167	0.985561	0.95
207663937	rs4525038	0.188193	0.979167	0.985561	0.95
207664423	rs6663887	0.188193	0.979167	0.985561	0.95
207664721	rs9429779	0.188193	0.979167	0.985561	0.95
207667190	rs9429780	0.188193	0.979167	0.985561	0.95
207667222	rs9429781	0.188193	0.979167	0.985561	0.95
207667303	rs9429941	0.188193	0.979167	0.985561	0.95
207668630	rs9429942	0.188193	0.979167	0.985561	0.95
207669924	rs9429943	0.188193	0.979167	0.985561	0.95
207670307	rs9429944	0.188193	0.979167	0.985561	0.95
207672612	rs4844598	0.188193	0.979167	0.985561	0.95
207673084	rs10863341	0.188193	0.979167	0.985561	0.95
207673631	rs7533408	0.188193	0.979167	0.985561	0.95
207653455	.	0.182634	0.166667	0.158095	0.1
207826776	rs2181694	0.164898	0.729167	0.774884	0.7
207832102	rs11118281	0.164898	0.729167	0.774884	0.7
207838352	rs7515149	0.164898	0.729167	0.774884	0.7
207850560	rs67422482	0.164898	0.729167	0.774884	0.7
207854355	rs12025522	0.164898	0.729167	0.774884	0.7
207760265	.	0.158294	0.104167	0.0876456	0.05
207809835	rs115922103	0.158294	0.104167	0.0876456	0.05
207812958	rs41274778	0.158294	0.104167	0.0876456	0.05
207813056	rs41274780	0.158294	0.104167	0.0876456	0.05
207815711	rs115987778	0.158294	0.104167	0.0876456	0.05
207819228	rs75553932	0.158294	0.104167	0.0876456	0.05
207820612	rs12080578	0.158294	0.104167	0.0876456	0.05
207822581	rs7521762	0.158294	0.104167	0.0876456	0.05
207822796	rs77654757	0.158294	0.104167	0.0876456	0.05
207823248	rs74150881	0.158294	0.104167	0.0876456	0.05
207823764	rs74883767	0.158294	0.104167	0.0876456	0.05
207824438	rs6540438	0.158294	0.104167	0.0876456	0.05
207825805	rs77011375	0.158294	0.104167	0.0876456	0.05
207826695	rs78246144	0.158294	0.104167	0.0876456	0.05
207827612	rs76441118	0.158294	0.104167	0.0876456	0.05
207828975	rs77923586	0.158294	0.104167	0.0876456	0.05
207829236	rs78752183	0.158294	0.104167	0.0876456	0.05
207829760	rs11577173	0.158294	0.104167	0.0876456	0.05
207830931	rs79872673	0.158294	0.104167	0.0876456	0.05
207836989	rs149150945	0.158294	0.104167	0.0876456	0.05
207837064	rs11591007	0.158294	0.104167	0.0876456	0.05
207837547	rs35931500	0.158294	0.104167	0.0876456	0.05
207837740	rs11585607	0.158294	0.104167	0.0876456	0.05
207838419	rs11587761	0.158294	0.104167	0.0876456	0.05
207838465	rs11576446	0.158294	0.104167	0.0876456	0.05
207838769	rs79996524	0.158294	0.104167	0.0876456	0.05
207838826	rs75088854	0.158294	0.104167	0.0876456	0.05
207838915	rs79133635	0.158294	0.104167	0.0876456	0.05
207839653	rs77792203	0.158294	0.104167	0.0876456	0.05
207839944	rs116806443	0.158294	0.104167	0.0876456	0.05
207839962	rs141503126	0.158294	0.104167	0.0876456	0.05
207842007	rs75544149	0.158294	0.104167	0.0876456	0.05
207842479	rs11589830	0.158294	0.104167	0.0876456	0.05
207842489	rs11578598	0.158294	0.104167	0.0876456	0.05
207842833	rs11578682	0.158294	0.104167	0.0876456	0.05
207847023	rs76654222	0.158294	0.104167	0.0876456	0.05
207847062	rs77380139	0.158294	0.104167	0.0876456	0.05
207847908	rs11588445	0.158294	0.104167	0.0876456	0.05
207851554	rs72468037	0.158294	0.104167	0.0876456	0.05
207854919	rs11578756	0.158294	0.104167	0.0876456	0.05
207693563	rs12043913	0.155781	0.625	0.676052	0.6
207679229	rs4844599	0.0935085	0.645833	0.694636	0.65
207684359	rs11117956	0.0935085	0.645833	0.694636	0.65
207686190	rs7512361	0.0935085	0.645833	0.694636	0.65
207687374	rs12130494	0.0935085	0.645833	0.694636	0.65
207689227	rs4844601	0.0935085	0.645833	0.694636	0.65
207690871	rs10863358	0.0935085	0.645833	0.694636	0.65
207748793	rs650877	0.0935085	0.645833	0.694636	0.65
207749188	rs12757487	0.0935085	0.645833	0.694636	0.65
207750354	rs6681449	0.0935085	0.645833	0.694636	0.65
207752239	rs599948	0.0935085	0.645833	0.694636	0.65
207752550	rs601356	0.0935085	0.645833	0.694636	0.65
207753275	rs614709	0.0935085	0.645833	0.694636	0.65
207757936	rs646817	0.0935085	0.645833	0.694636	0.65
207758232	rs1752688	0.0935085	0.645833	0.694636	0.65
207758544	rs1746659	0.0935085	0.645833	0.694636	0.65
207765849	rs608282	0.0935085	0.645833	0.694636	0.65
207766156	rs596319	0.0935085	0.645833	0.694636	0.65
207770692	rs594955	0.0935085	0.645833	0.694636	0.65
207772408	rs11118136	0.0935085	0.645833	0.694636	0.65
207778319	rs11118157	0.0935085	0.645833	0.694636	0.65
207780048	rs1408079	0.0935085	0.645833	0.694636	0.65
207781995	rs11118166	0.0935085	0.645833	0.694636	0.65
207782931	rs6691117	0.0935085	0.645833	0.694636	0.65
207822078	rs6666431	0.0777367	0.625	0.687239	0.65
207823240	rs1323721	0.0777367	0.625	0.687239	0.65
207823865	rs6540437	0.0777367	0.625	0.687239	0.65
207824332	rs6662432	0.0777367	0.625	0.687239	0.65
207824708	rs7517879	0.0777367	0.625	0.687239	0.65
207828752	rs11118268	0.0777367	0.625	0.687239	0.65
207830383	rs10082154	0.0777367	0.625	0.687239	0.65
207831669	rs11118280	0.0777367	0.625	0.687239	0.65
207832728	rs1570567	0.0777367	0.625	0.687239	0.65
207836931	rs4427403	0.0777367	0.625	0.687239	0.65
207837177	rs4317806	0.0777367	0.625	0.687239	0.65
207845122	rs6683750	0.0777367	0.625	0.687239	0.65
207847195	rs6669885	0.0777367	0.625	0.687239	0.65
207847410	rs6657436	0.0777367	0.625	0.687239	0.65
207847876	rs10494884	0.0777367	0.625	0.687239	0.65
207848051	rs11118322	0.0777367	0.625	0.687239	0.65
207620594	.	0.0570967	0.166667	0.17064	0.15
207685965	rs4562624	0.0398368	0.104167	0.112014	0.1
207692049	rs6656401	0.0398368	0.104167	0.112014	0.1
207750568	rs679515	0.0398368	0.104167	0.112014	0.1
207757844	rs140655957	0.0398368	0.104167	0.112014	0.1
207786570	rs140331798	0.0398368	0.104167	0.112014	0.1
207792561	rs370473407	0.0398368	0.104167	0.112014	0.1
207799958	rs142081503	0.0398368	0.104167	0.112014	0.1
207802552	rs4844610	0.0398368	0.104167	0.112014	0.1
207825340	rs185108787	0.0398368	0.104167	0.112014	0.1
207767057	.	0.0130883	0.125	0.104036	0.1
207792684	.	0.0130883	0.125	0.104036	0.1
207829621	rs149903858	0.0130883	0.125	0.104036	0.1
207844793	.	0.0130883	0.125	0.104036	0.1
207789932	.	0.00417607	0.0833333	0.101222	0.1
207803818	.	0.00417607	0.0833333	0.101222	0.1
207675655	rs2025935	-0.0230624	0.1875	0.190841	0.2
207684192	rs12037841	-0.0398368	0.895833	0.887986	0.9
207635789	rs1567190	-0.0498255	0.625	0.626132	0.65
207637359	rs3767933	-0.0498255	0.625	0.626132	0.65
207656605	rs6665881	-0.0498255	0.625	0.626132	0.65
207665920	rs10863336	-0.0498255	0.625	0.626132	0.65
207668414	rs7525160	-0.0498255	0.625	0.626132	0.65
207690279	rs375784103	-0.0723887	0.0416667	0.0346297	0.05
207781150	rs375393554	-0.0723887	0.0416667	0.0346297	0.05
207677145	.	-0.0759358	0.104167	0.124159	0.15
207832153	rs10863451	-0.0777367	0.375	0.312761	0.35
207773138	.	-0.0778588	0.0416667	0.0334683	0.05
207808221	.	-0.0778588	0.0416667	0.0334683	0.05
207753547	rs117447527	-0.0790802	0.0416667	0.0332089	0.05
207753621	rs2274567	-0.0935085	0.354167	0.305364	0.35
207757515	rs12034598	-0.0935085	0.354167	0.305364	0.35
207790088	rs3811381	-0.0935085	0.354167	0.305364	0.35
207681501	rs12567973	-0.0935085	0.354167	0.305364	0.35
207681685	rs12567990	-0.0935085	0.354167	0.305364	0.35
207682256	rs11117949	-0.0935085	0.354167	0.305364	0.35
207683409	rs12039306	-0.0935085	0.354167	0.305364	0.35
207684519	rs11117959	-0.0935085	0.354167	0.305364	0.35
207685764	rs6540435	-0.0935085	0.354167	0.305364	0.35
207747984	rs17046851	-0.0935085	0.354167	0.305364	0.35
207757235	rs6687175	-0.0935085	0.354167	0.305364	0.35
207761196	rs11118131	-0.0935085	0.354167	0.305364	0.35
207762358	rs3738468	-0.0935085	0.354167	0.305364	0.35
207762674	rs10779330	-0.0935085	0.354167	0.305364	0.35
207763863	rs147951060	-0.0935085	0.354167	0.305364	0.35
207764944	rs141801747	-0.0935085	0.354167	0.305364	0.35
207765557	rs609297	-0.0935085	0.354167	0.305364	0.35
207766708	rs6672474	-0.0935085	0.354167	0.305364	0.35
207767449	rs143616521	-0.0935085	0.354167	0.305364	0.35
207770576	rs4844608	-0.0935085	0.354167	0.305364	0.35
207770689	rs4844382	-0.0935085	0.354167	0.305364	0.35
207772154	rs12141045	-0.0935085	0.354167	0.305364	0.35
207773339	rs7539922	-0.0935085	0.354167	0.305364	0.35
207773991	rs677066	-0.0935085	0.354167	0.305364	0.35
207774882	rs11118147	-0.0935085	0.354167	0.305364	0.35
207783507	rs12032275	-0.0935085	0.354167	0.305364	0.35
207786170	rs12403552	-0.0935085	0.354167	0.305364	0.35
207788578	rs10429953	-0.0935085	0.354167	0.305364	0.35
207789471	rs10429943	-0.0935085	0.354167	0.305364	0.35
207694357	rs11117991	-0.113394	0.229167	0.201328	0.25
207782154	rs11118167	-0.113394	0.229167	0.201328	0.25
207793964	rs12734030	-0.124922	0.395833	0.338832	0.4
207798057	rs11118196	-0.124922	0.395833	0.338832	0.4
207640747	.	-0.130665	0.0208333	0.0253098	0.05
207852742	rs117010160	-0.159966	0.0208333	0.0197731	0.05
207808958	rs185149712	-0.162878	0.166667	0.136213	0.2
207817612	rs10863437	-0.164898	0.270833	0.225116	0.3
207818719	rs11118237	-0.164898	0.270833	0.225116	0.3
207822724	rs6667118	-0.164898	0.270833	0.225116	0.3
207822856	rs6667238	-0.164898	0.270833	0.225116	0.3
207823161	rs1323720	-0.164898	0.270833	0.225116	0.3
207823405	rs1323722	-0.164898	0.270833	0.225116	0.3
207824408	rs12041397	-0.164898	0.270833	0.225116	0.3
207826858	rs960087	-0.164898	0.270833	0.225116	0.3
207827067	rs960088	-0.164898	0.270833	0.225116	0.3
207827069	rs960086	-0.164898	0.270833	0.225116	0.3
207827538	rs4844611	-0.164898	0.270833	0.225116	0.3
207829653	rs2025372	-0.164898	0.270833	0.225116	0.3
207831357	rs11118278	-0.164898	0.270833	0.225116	0.3
207832402	rs11118282	-0.164898	0.270833	0.225116	0.3
207833301	rs7539772	-0.164898	0.270833	0.225116	0.3
207833336	rs7531923	-0.164898	0.270833	0.225116	0.3
207836408	rs4308978	-0.164898	0.270833	0.225116	0.3
207836680	rs9728503	-0.164898	0.270833	0.225116	0.3
207837101	rs4076514	-0.164898	0.270833	0.225116	0.3
207840776	rs10863461	-0.164898	0.270833	0.225116	0.3
207842104	rs12409159	-0.164898	0.270833	0.225116	0.3
207844062	rs12563520	-0.164898	0.270833	0.225116	0.3
207844625	rs12045913	-0.164898	0.270833	0.225116	0.3
207846242	rs6684643	-0.164898	0.270833	0.225116	0.3
207847128	rs6657161	-0.164898	0.270833	0.225116	0.3
207850589	rs34451130	-0.164898	0.270833	0.225116	0.3
207851169	rs2296156	-0.164898	0.270833	0.225116	0.3
207851760	rs2296159	-0.164898	0.270833	0.225116	0.3
207852693	rs11118337	-0.164898	0.270833	0.225116	0.3
207854672	rs12032970	-0.164898	0.270833	0.225116	0.3
207854827	rs11118345	-0.164898	0.270833	0.225116	0.3
207855095	rs10746386	-0.164898	0.270833	0.225116	0.3
207856868	rs11118354	-0.164898	0.270833	0.225116	0.3
207857158	rs12411037	-0.164898	0.270833	0.225116	0.3
207857760	rs4097398	-0.164898	0.270833	0.225116	0.3
207857773	rs12144801	-0.164898	0.270833	0.225116	0.3
207858546	rs11118359	-0.164898	0.270833	0.225116	0.3
207858586	rs11118360	-0.164898	0.270833	0.225116	0.3
207859743	rs12022909	-0.164898	0.270833	0.225116	0.3
207861207	rs12119104	-0.164898	0.270833	0.225116	0.3
207693365	rs56407145	-0.166262	0.0208333	0.0185835	0.05
207841364	rs372583594	-0.166262	0.0208333	0.0185835	0.05
207808286	rs12033963	-0.177676	0.25	0.21994	0.3
207695690	rs150531546	-0.17945	0.0208333	0.0160914	0.05
207653178	rs12032512	-0.183442	0.333333	0.311149	0.4
207660071	rs2182911	-0.188193	0.0208333	0.0144394	0.05
207660344	rs2182912	-0.188193	0.0208333	0.0144394	0.05
207661289	rs7519408	-0.188193	0.0208333	0.0144394	0.05
207661640	rs4618970	-0.188193	0.0208333	0.0144394	0.05
207664607	rs6700109	-0.188193	0.0208333	0.0144394	0.05
207668447	rs7525170	-0.188193	0.0208333	0.0144394	0.05
207671269	rs4844597	-0.188193	0.0208333	0.0144394	0.05
207671476	rs4274065	-0.188193	0.0208333	0.0144394	0.05
207673945	rs7533520	-0.188193	0.0208333	0.0144394	0.05
207676604	rs4310446	-0.188193	0.0208333	0.0144394	0.05
207829220	rs35707912	-0.204973	0.145833	0.12108	0.2
207859074	rs147576801	-0.206914	0.0416667	0.0458441	0.1
207624310	rs79018154	-0.234875	0.0416667	0.0385257	0.1
207624911	rs311313	-0.246148	0.125	0.10721	0.2
207627693	rs3813946	-0.246148	0.125	0.10721	0.2
207629702	rs311304	-0.246148	0.125	0.10721	0.2
207630444	rs311306	-0.246148	0.125	0.10721	0.2
207631158	rs12140602	-0.246148	0.125	0.10721	0.2
207631205	rs12139795	-0.246148	0.125	0.10721	0.2
207631778	rs311307	-0.246148	0.125	0.10721	0.2
207635573	rs311310	-0.246148	0.125	0.10721	0.2
207636208	rs3767934	-0.246148	0.125	0.10721	0.2
207641840	rs2063143	-0.246148	0.125	0.10721	0.2
207642295	rs1507764	-0.246148	0.125	0.10721	0.2
207645282	rs511678	-0.246148	0.125	0.10721	0.2
207645743	rs2940253	-0.246148	0.125	0.10721	0.2
207645895	rs9429774	-0.246148	0.125	0.10721	0.2
207646462	rs17615	-0.246148	0.125	0.10721	0.2
207646923	rs17616	-0.246148	0.125	0.10721	0.2
207651835	rs9429778	-0.246148	0.125	0.10721	0.2
207653106	rs2182909	-0.246148	0.125	0.10721	0.2
207653444	rs17258996	-0.246148	0.125	0.10721	0.2
207653814	rs12117916	-0.246148	0.125	0.10721	0.2
207655815	rs1041250	-0.246148	0.125	0.10721	0.2
207656502	rs7543913	-0.246148	0.125	0.10721	0.2
207670438	rs1831150	-0.256355	0.0833333	0.0656454	0.15
207819739	rs144282616	-0.259132	0.0416667	0.0321771	0.1
207772946	rs72737299	-0.27216	0.1875	0.181307	0.3
207856787	rs10779362	-0.290688	0.208333	0.171598	0.3
207656050	rs6690215	-0.309996	0.75	0.733342	0.85
207658145	rs12021671	-0.309996	0.75	0.733342	0.85
207824382	rs60467252	-0.329655	0.0625	0.0466165	0.15
207808385	rs6661764	-0.339375	0.208333	0.195966	0.35
207813601	rs4844385	-0.339375	0.208333	0.195966	0.35
207814835	rs10863434	-0.339375	0.208333	0.195966	0.35
207815189	rs10494885	-0.339375	0.208333	0.195966	0.35
207815787	rs4385710	-0.339375	0.208333	0.195966	0.35
207815863	rs6701416	-0.339375	0.208333	0.195966	0.35
207817025	rs10779340	-0.339375	0.208333	0.195966	0.35
207803021	rs11803956	-0.374481	0.3125	0.316962	0.5
207803264	rs12041437	-0.374481	0.3125	0.316962	0.5
207803595	rs12034383	-0.374481	0.3125	0.316962	0.5
207804883	rs17186848	-0.374481	0.3125	0.316962	0.5
207806989	rs11803366	-0.374481	0.3125	0.316962	0.5
207818120	rs74692669	-0.408809	0.583333	0.508728	0.7
207858814	rs72644193	-0.412613	0.479167	0.396714	0.6
207796065	rs61822977	-0.422105	0.208333	0.204948	0.4
207800154	rs12031281	-0.422105	0.208333	0.204948	0.4
207800409	rs12028134	-0.422105	0.208333	0.204948	0.4
207800862	rs61822978	-0.422105	0.208333	0.204948	0.4
207820278	rs11118241	-0.430165	0.104167	0.0839526	0.25
207820313	rs11118242	-0.430165	0.104167	0.0839526	0.25
207821046	rs12038371	-0.430165	0.104167	0.0839526	0.25
207822767	rs6540436	-0.430165	0.104167	0.0839526	0.25
207833357	rs6686325	-0.430165	0.104167	0.0839526	0.25
207838429	rs7515238	-0.430165	0.104167	0.0839526	0.25
207842900	rs4844388	-0.430165	0.104167	0.0839526	0.25
207843903	rs10863463	-0.430165	0.104167	0.0839526	0.25
207849916	rs12143527	-0.430165	0.104167	0.0839526	0.25
207851611	rs2296158	-0.430165	0.104167	0.0839526	0.25
207852600	rs10779359	-0.430165	0.104167	0.0839526	0.25
207852642	rs6687503	-0.430165	0.104167	0.0839526	0.25
207853924	rs1570563	-0.430165	0.104167	0.0839526	0.25
207854703	rs1853526	-0.430165	0.104167	0.0839526	0.25
207694165	rs61822967	-0.443771	0.25	0.238416	0.45
207739127	rs3886100	-0.443771	0.25	0.238416	0.45
207740272	rs12038575	-0.443771	0.25	0.238416	0.45
207752990	rs3849266	-0.443771	0.25	0.238416	0.45
207753345	rs2274566	-0.443771	0.25	0.238416	0.45
207760773	rs3737002	-0.443771	0.25	0.238416	0.45
207786152	rs7519119	-0.443771	0.25	0.238416	0.45
207786223	rs7542544	-0.443771	0.25	0.238416	0.45
207789269	rs11576522	-0.443771	0.25	0.238416	0.45
207792909	rs12036785	-0.443771	0.25	0.238416	0.45
207809744	rs7542494	-0.47361	0.479167	0.421082	0.65
207738077	rs7515905	-0.606536	0.604167	0.543781	0.8
207747296	rs1752684	-0.606536	0.604167	0.543781	0.8
207798238	rs10863418	-0.606536	0.604167	0.543781	0.8

[truncated: 1 more sheets: Melanesians]
