# Supplementary material for: Population-specific positive selection on low CR1 expression in malaria-endemic regions
Source: PLoS One. 2023 Jan 10;18(1):e0280282. doi: 10.1371/journal.pone.0280282 (PMC9831336; doi:10.1371/journal.pone.0280282)
Supplement: S8 Table — The possible haplotypes are AA, AG, GA, and GG, and the frequency for each haplotype in each population is shown in the table. (XLSX) [file pone.0280282.s021.xlsx]

## Sheet: Europeans
Ethnic_group	total_sum_sequences	haplotype	seq_each_hap	frequency_percentage
Abkhasian	4	AA	3	75
Abkhasian	4	GG	1	25
Adygei	4	AA	4	100
Albanian	2	AA	1	50
Albanian	2	GG	1	50
Armenian	4	AA	3	75
Armenian	4	GG	1	25
Ashkenazi	4	AA	3	75
Ashkenazi	4	GG	1	25
Basque	4	AA	4	100
Bedouin	4	AA	4	100
Bergamo	4	AA	4	100
Bulgarian	4	AA	3	75
Bulgarian	4	GG	1	25
CEU	8	AA	8	100
Chechen	2	AA	1	50
Chechen	2	GG	1	50
Crete	4	AA	3	75
Crete	4	GG	1	25
Czech	2	AA	1	50
Czech	2	GG	1	50
Druze	4	AA	3	75
Druze	4	GG	1	25
Estonian	4	AA	2	50
Estonian	4	GG	2	50
Finnish	8	AA	6	75
Finnish	8	GG	2	25
French	8	AA	7	88
French	8	GG	1	12
GBR	56	AA	46	82
GBR	56	GG	10	20
Georgian	4	AA	2	50
Georgian	4	GG	2	50
Greek	4	AA	2	50
Greek	4	GG	2	50
Hungarian	4	AA	4	100
IBS	6	AA	5	83
IBS	6	GG	1	17
Icelandic	4	AA	3	75
Icelandic	4	GG	1	25
Iranian	4	AA	2	50
Iranian	4	GG	2	50
IraqiJew	4	AA	4	100
Jordanian	6	AA	5	83
Jordanian	6	GG	1	17
Lezgin	4	AA	4	100
NorthOssetian	4	AA	4	100
Norwegian	2	AA	2	100
Orcadian	4	AA	4	100
Palestinian	6	AA	4	67
Palestinian	6	GG	2	33
Polish	2	AA	2	100
Russian	4	AA	4	100
Samaritan	2	AA	1	50
Samaritan	2	GG	1	50
Sardinian	6	AA	2	33
Sardinian	6	GG	4	67
TSI	2	AA	1	50
TSI	2	GG	1	50
Turkish	4	AA	4	100
Tuscan	4	AA	2	50
Tuscan	4	GG	2	50

## Sheet: Mongols
Ethnic_group	total_sum_sequences	haplotype	seq_each_hap	frequency_percentage
Buryat	168	AA	145	86
Buryat	168	AG	2	1
Buryat	168	GG	21	12
Daur	2	AA	1	50
Daur	2	GG	1	50
Even	6	AA	3	50
Even	6	GG	3	50
Hezhen	4	AA	3	75
Hezhen	4	GG	1	25
Mongola	6	AA	5	83
Mongola	6	GG	1	17
Oroqen	4	AA	3	75
Oroqen	4	GG	1	25
Ulchi	4	AA	2	50
Ulchi	4	GG	2	50
Xhalxh	24	AA	15	62
Xhalxh	24	GG	9	38
Yakut	4	AA	4	100

## Sheet: Western Africans
Ethnic_group	total_sum_sequences	haplotype	seq_each_hap	frequency_percentage
Yoruba	8	AA	6	75
Yoruba	8	GG	2	25
YRI	52	AA	40	77
YRI	52	GA	2	4
YRI	52	GG	10	19

## Sheet: Indo-Europeans
Ethnic_group	total_sum_sequences	haplotype	seq_each_hap	frequency_percentage
Agharia	30	AA	12	40
Agharia	30	AG	1	3
Agharia	30	GA	1	3
Agharia	30	GG	16	53
Balochi	4	AA	1	25
Balochi	4	GG	3	75
BEB	4	AA	2	50
BEB	4	GG	2	50
Brahmin	4	AA	3	75
Brahmin	4	GG	1	25
Brahui	22	AA	16	73
Brahui	22	GG	6	27
Brusho	20	AA	14	70
Brusho	20	GG	6	30
Gujjar	40	AA	22	55
Gujjar	40	GG	18	45
Iyangar	12	AA	7	58
Iyangar	12	GA	1	8
Iyangar	12	GG	4	33
Iyer	26	AA	21	81
Iyer	26	GG	5	19
Kalash	4	AA	4	100
Kapu	4	AA	2	50
Kapu	4	GG	2	50
Khatri	22	AA	9	41
Khatri	22	GG	13	59
Lambada	24	AA	13	54
Lambada	24	GG	11	46
Makrani	4	GG	4	100
Parsi	2	GG	2	100
Pathan	34	AA	19	56
Pathan	34	GG	15	44
PJL	6	AA	4	67
PJL	6	GG	2	33
Punjabi	4	AA	4	100
Rajput	28	AA	11	39
Rajput	28	GG	17	61
SaryupariBrahmin	26	AA	14	54
SaryupariBrahmin	26	GG	12	46
Sindhi	22	AA	14	64
Sindhi	22	GG	8	36
SourasthraBrahmin	18	AA	7	39
SourasthraBrahmin	18	GG	11	61
SouthIndian	10	AA	6	60
SouthIndian	10	GG	4	40
UrbanBangalore	68	AA	26	38
UrbanBangalore	68	GG	42	62
UrbanChennai	68	AA	39	57
UrbanChennai	68	GA	1	1
UrbanChennai	68	GG	28	41
WestbengalBrahmin	20	AA	10	50
WestbengalBrahmin	20	GA	2	10
WestbengalBrahmin	20	GG	8	40
Yadava	4	AA	1	25
Yadava	4	GG	3	75

## Sheet: Indian Austroasiatic
Ethnic_group	total_sum_sequences	haplotype	seq_each_hap	frequency_percentage
Abujmaria	22	AA	5	23
Abujmaria	22	GG	17	77
Bagdi	6	AA	1	17
Bagdi	6	GG	5	83
Birhor	28	AA	1	4
Birhor	28	GG	27	96
BisonHornMaria	10	GG	10	100
Dhurwa	20	AA	7	35
Dhurwa	20	GG	13	65
Dorla	24	AA	4	17
Dorla	24	GG	20	83
Gaud	8	AA	4	50
Gaud	8	GG	4	50
Halba	12	AA	3	25
Halba	12	GG	9	75
HillKorwa	20	AA	2	10
HillKorwa	20	GA	1	5
HillKorwa	20	GG	17	85
Kamar	20	AA	5	25
Kamar	20	GA	1	5
Kamar	20	GG	14	70
KayaDora	22	AA	6	27
KayaDora	22	GA	2	9
KayaDora	22	GG	14	64
KondaReddy	30	AA	8	27
KondaReddy	30	GA	1	3
KondaReddy	30	GG	21	70
Lodha	22	AA	8	36
Lodha	22	GG	14	64
Munda	4	GG	4	100
Muria	20	AA	4	20
Muria	20	GG	16	80
Oraon	28	AA	8	29
Oraon	28	GG	20	71
Paniya	22	AA	10	45
Paniya	22	GG	12	55
Tanti	2	AA	1	50
Tanti	2	GG	1	50

## Sheet: Tibeto-Burman
Ethnic_group	total_sum_sequences	haplotype	seq_each_hap	frequency_percentage
Chakma	22	AA	10	45
Chakma	22	GG	12	55
Jamatia	18	AA	6	33
Jamatia	18	GG	12	67
Mog	36	AA	10	28
Mog	36	AG	1	3
Mog	36	GG	25	69
Toto	16	AA	12	75
Toto	16	GG	4	25

## Sheet: Mainland Southeast Asians
Ethnic_group	total_sum_sequences	haplotype	seq_each_hap	frequency_percentage
KHV	56	AA	33	59
KHV	56	GG	23	41
Thai	4	AA	2	50
Thai	4	GG	2	50

## Sheet: Temuan-Senoi
Ethnic_group	total_sum_sequences	haplotype	seq_each_hap	frequency_percentage
Cambodian	4	AA	2	50
Cambodian	4	GG	2	50
Nicobarese	10	AA	7	70
Nicobarese	10	GG	3	30
Senoi	24	AA	14	58
Senoi	24	GG	10	42
Temuan	26	AA	13	50
Temuan	26	GG	13	50

## Sheet: Malaysian Negritos
Ethnic_group	total_sum_sequences	haplotype	seq_each_hap	frequency_percentage
Kensiu	16	AA	9	56
Kensiu	16	GG	7	44
Kintak	32	AA	22	69
Kintak	32	GG	10	31

## Sheet: Eastern Indonesians
Ethnic_group	total_sum_sequences	haplotype	seq_each_hap	frequency_percentage
Flores	80	AA	43	54
	80	AG	2	3
	80	GA	2	3
	80	GG	33	41

[truncated: 1 more sheets: Melanesians]
